# Supplementary material for: De novo pyrimidine biosynthesis inhibition synergizes with BCL-XL targeting in pancreatic cancer
Source: Nat Commun. 2025 Jul 30;16:6987. doi: 10.1038/s41467-025-61242-x (PMC12311037; doi:10.1038/s41467-025-61242-x)
Supplement: Supplementary file 3 — Supplementary Data 1 [file 41467_2025_61242_MOESM3_ESM.xlsx]

## Sheet: Table_S1
Supplementary Data 1. LC-MS/MS peak area values of steady state metabolomics from BQ-treated PaTu-8988T (24h and 7 days) as represented in Fig. 1, and Supplementary Fig. 1.
Sample ID	DMSO_24h_1	DMSO_24h_2	DMSO_24h_3	BQ_500nM_24h_1	BQ_500nM_24h_2	BQ_500nM_24h_3	BQ_5uM_24h_1	BQ_5uM_24h_2	BQ_5uM_24h_3	DMSO_7d_1	DMSO_7d_2	DMSO_7d_3	BQ_500nM_7d_1	BQ_500nM_7d_2	BQ_500nM_7d_3	BQ_5uM_7d_1	BQ_5uM_7d_2	BQ_5uM_7d_3
glyoxylate	25217.2	31218.2	44540.3	90720.9	110802	98215	70999.2	77873.4	88716.2	34551.7	48400	62622.8	68473.8	59510.3	68045.1	93656.4	62303.1	80229.9
glycolate	44746.8	35252.3	68918.3	34049.2	41596	40684.1	22865.4	25750.7	6987.22	34823.7	37879	28129.8	25483.2	25252.9	26314.2	75597.2	118019	22805.4
pyruvate	37308.8	37092.8	61372.4	43974	39784.7	36624	50201	36449.6	28015	35570.2	27331.2	26857	24181.3	19083.3	21697.4	26502.5	22721.5	39223.2
lactate	9.29581e+07	8.7749e+07	9.58098e+07	8.65066e+07	8.75952e+07	8.62198e+07	8.39113e+07	8.39737e+07	8.62877e+07	7.54776e+07	6.47836e+07	7.17842e+07	5.49253e+07	5.63702e+07	5.59204e+07	7.99256e+07	7.76194e+07	7.96508e+07
2-oxobutanoate	290651	279145	297500	212653	234014	187630	207748	189396	205231	384697	367734	388733	175577	133501	123637	192939	251110	216385
acetoacetate	287779	308427	329506	218210	213851	197644	176139	252127	171606	360832	281018	373280	162461	215016	166384	174349	202603	190263
glycerate	407231	407156	422276	334929	272121	339940	334297	410721	344038	293299	230078	207503	149672	158058	157927	366579	395108	405856
uracil	3.0049e+06	2.97923e+06	2.87435e+06	2.97519e+06	3.04858e+06	2.87395e+06	2.1877e+06	2.45428e+06	2.56132e+06	960422	855285	799762	811671	656923	714905	2.00788e+06	1.94438e+06	2.30894e+06
fumarate	3.33133e+06	3.73568e+06	3.29267e+06	1.29371e+07	1.25813e+07	1.16618e+07	9.94829e+06	1.14863e+07	1.16447e+07	3.45708e+06	3.27233e+06	3.44499e+06	9.48287e+06	9.37117e+06	1.04128e+07	8.41983e+06	8.59705e+06	7.90832e+06
Maleic acid	2.69264e+06	3.9291e+06	3.29677e+06	1.23081e+07	1.18584e+07	1.12765e+07	1.08363e+07	1.09345e+07	1.1323e+07	3.32856e+06	2.98152e+06	3.41387e+06	9.65284e+06	8.27674e+06	1.01363e+07	8.45912e+06	8.69832e+06	7.99273e+06
2-keto-isovalerate	2.68138e+06	3.74885e+06	3.09962e+06	1.19696e+07	1.15131e+07	1.06839e+07	9.87133e+06	1.13608e+07	1.14929e+07	3.02387e+06	2.94519e+06	3.11421e+06	9.62919e+06	8.80314e+06	9.38102e+06	8.70861e+06	8.4604e+06	7.29773e+06
Guanidoacetic acid	1.05077e+06	1.11864e+06	1.02921e+06	841256	726041	779032	639948	505269	585800	803199	837885	852287	274543	281603	329815	439688	218869	260414
succinate	2.10398e+07	1.91977e+07	1.86126e+07	1.26947e+07	1.39267e+07	1.21048e+07	1.30956e+07	1.26392e+07	1.30739e+07	1.17438e+07	1.23215e+07	1.1511e+07	1.36649e+07	1.31772e+07	1.35446e+07	1.38889e+07	1.35625e+07	1.54563e+07
Methylmalonic acid	2.27817e+07	2.11026e+07	1.88437e+07	1.45511e+07	1.54097e+07	1.32738e+07	1.4156e+07	1.31164e+07	1.45839e+07	1.34801e+07	1.37684e+07	1.27334e+07	1.30546e+07	1.47282e+07	1.43294e+07	1.59563e+07	1.47563e+07	1.69296e+07
3-S-methylthiopropionate	N/A	2501.1	N/A	7742.02	N/A	9004.16	9065.96	N/A	3352.33	3617.17	N/A	7515.62	N/A	3278.64	N/A	N/A	N/A	N/A
nicotinate	498233	520167	559466	562386	695602	596417	410824	440960	433044	258220	260817	258394	288105	233483	275353	480133	394681	523931
taurine	1.09318e+08	1.05552e+08	1.13251e+08	1.17715e+08	1.19978e+08	1.17962e+08	1.15032e+08	1.21348e+08	1.16709e+08	7.46597e+07	7.88976e+07	8.5932e+07	8.52761e+07	7.91136e+07	8.47798e+07	8.46352e+07	7.78098e+07	7.47308e+07
Pyroglutamic acid	1.04835e+07	1.02026e+07	9.6777e+06	1.1393e+07	1.09405e+07	1.01418e+07	8.75383e+06	9.24199e+06	1.01445e+07	245030	311151	227546	9.06977e+06	7.75395e+06	8.73692e+06	1.3827e+07	1.57344e+07	1.59441e+07
Citraconic acid/itaconic acid	1.61716e+06	1.49964e+06	1.40416e+06	744559	899364	869258	867219	844495	722417	1.23165e+06	1.35446e+06	1.1062e+06	528216	722462	901280	761502	840423	1.36254e+06
2-ketohaxanoic acid	65638.6	72664.9	71860.2	31429	50871.6	27878.4	37478.6	40853.4	27719.4	44891.8	62673	59801.1	27464.3	14218.5	19182.9	46033	25212.2	35987.1
N-Acetyl-L-alanine	5.82166e+06	5.77842e+06	6.41818e+06	7.62327e+06	6.71716e+06	6.85197e+06	6.13374e+06	6.90465e+06	6.90675e+06	4.02253e+06	3.82944e+06	3.7007e+06	1.65873e+06	1.4862e+06	1.60455e+06	3.89154e+06	3.91523e+06	3.88026e+06
oxaloacetate	1.62356e+06	2.01818e+06	2.15325e+06	1.71813e+06	1.78087e+06	1.84315e+06	2.19081e+06	1.97724e+06	2.0828e+06	1.81096e+06	1.44929e+06	1.41514e+06	1.32687e+06	1.45611e+06	1.16149e+06	1.62602e+06	1.47857e+06	1.8535e+06
Hydroxyisocaproic acid	378017	329659	459495	327710	383119	358421	356839	359554	290245	287764	286128	258262	203595	161664	222412	310472	346637	362668
malate	1.74467e+07	1.53629e+07	2.27366e+07	4.41052e+07	5.44438e+07	3.55881e+07	3.48561e+07	3.64711e+07	3.15172e+07	2.37173e+07	2.25712e+07	2.61305e+07	3.24281e+07	3.93866e+07	3.03045e+07	3.30114e+07	3.81792e+07	3.34174e+07
hypoxanthine	4.154e+06	3.78771e+06	3.58851e+06	3.66607e+06	3.66838e+06	3.53731e+06	3.35097e+06	8080.53	3.38881e+06	1.26437e+06	1.16771e+06	904783	1.26926e+06	8172.59	1.48721e+06	3.6443e+06	3.73119e+06	8529.95
anthranilate	121502	128646	110385	112235	115674	51657.1	28578.4	125183	81240.1	65610.5	48042.8	33327.5	47715.9	61284.1	87402.1	72555.5	21783.9	136870
p-aminobenzoate	11567.7	23305	14406.4	19455.5	152302	60658.4	143396	34241.8	31849.9	53439.9	33115.8	53064.5	8672.77	49380.4	70296.6	30464	20960.9	102560
p-hydroxybenzoate	950853	938235	954361	911790	952273	890626	943282	991011	1.00984e+06	1.64407e+06	1.94047e+06	1.86868e+06	2.08102e+06	2.37459e+06	2.25427e+06	813583	665440	738514
acetylphosphate	198208	147969	166432	123170	128853	113162	112979	97839	79832.5	190133	148176	199249	129744	83738.8	114288	68841.1	61885.8	74002.5
Carbamoyl phosphate	4.42762e+07	4.04768e+07	4.34505e+07	4.11217e+07	4.23722e+07	3.98599e+07	4.48225e+07	4.5386e+07	4.69103e+07	1.65939e+06	1.43673e+06	1.33566e+06	5.21137e+06	6.82773e+06	6.22627e+06	2.50008e+07	2.11438e+07	2.229e+07
a-ketoglutarate	1.2638e+07	1.19373e+07	1.36221e+07	1.28365e+07	1.20817e+07	1.3143e+07	1.28324e+07	1.2169e+07	1.08661e+07	7.28457e+06	6.0933e+06	6.51805e+06	5.28925e+06	4.51026e+06	5.41616e+06	9.23384e+06	7.97576e+06	8.78563e+06
Phenylpropiolic acid	2.3735e+06	2.38765e+06	2.5011e+06	1.1945e+06	1.25733e+06	1.39346e+06	1.33446e+06	1.62563e+06	1.49494e+06	2.023e+06	1.71895e+06	1.93533e+06	826649	912173	944781	1.0923e+06	1.04757e+06	1.00576e+06
2-oxo-4-methylthiobutanoate	10862.4	38734.6	5816.56	11670.3	23165.9	5992.83	20566.6	7332.71	20694.5	42526.1	5852.25	8022.1	5142.51	3478.92	12256.9	7132.58	22212.5	7838.51
2-Hydroxy-2-methylbutanedioic acid	717416	706377	707354	396621	352838	447715	344571	291403	365751	649243	582517	666606	410854	424008	301151	416793	362500	410127
3-methylphenylacetic acid	21012.8	107282	20226.9	22069.8	15980	16661.6	24784.5	15165.2	62317.1	66595.4	37108.5	55708.4	34063.6	31515.9	19600.1	26044.6	16713.1	21116.7
xanthine	7.32603e+06	5.88838e+06	6.31836e+06	6.24265e+06	5.66207e+06	5.65601e+06	5.57036e+06	5.31341e+06	5.65989e+06	2.55969e+06	3.09811e+06	2.64779e+06	2.13535e+06	2.11843e+06	1.95841e+06	4.48991e+06	4.44589e+06	5.30044e+06
Hydroxyphenylacetic acid	116412	42196.5	162990	144241	141698	152610	107734	161359	95092.5	63875.1	26895.5	58828	N/A	28729.8	36620.3	50434.3	170554	27152
2,3-dihydroxybenzoic acid	10321.9	131918	18295.6	3662.68	7762.77	39798.7	N/A	N/A	16008.8	9557.97	26443.7	37269.2	31612.6	15740.3	35599.9	4969.33	15965.9	97284
orotate	188328	227062	155608	115889	28431.8	151556	68212.2	68802.2	85892.1	76041	110910	214495	11267.6	89456.7	99902.4	224695	116966	243831
dihydroorotate	240405	340539	207126	3.59354e+07	3.71078e+07	3.72992e+07	3.60748e+07	3.68247e+07	3.30725e+07	387680	454676	261784	3.15843e+07	2.78053e+07	3.51574e+07	2.28878e+07	1.94251e+07	1.87845e+07
allantoin	3.47242e+06	3.61674e+06	3.36611e+06	8.59775e+06	8.56826e+06	8.41875e+06	8.39116e+06	8.25523e+06	8.21103e+06	1.40185e+06	1.25933e+06	1.21886e+06	6.63524e+06	6.03072e+06	6.31971e+06	5.32892e+06	4.14145e+06	6.94545e+06
Aminoadipic acid	476739	436432	410251	224219	305988	199002	290156	244388	316103	306708	N/A	361137	177972	119622	138505	207101	201403	197823
Indole-3-carboxylic acid	365398	395071	389349	188776	223567	219816	197353	182056	246113	345592	257704	352757	104282	167112	194956	207817	166226	131641
phenylpyruvate	38830.9	23569.4	14449.6	25946.9	17406.6	33662.4	30566.8	24144.2	35442.4	8814.31	31197.1	17661.8	12332.2	13003.3	11512.2	18835.3	14694.4	45823.8
Atrolactic acid	249109	200424	191453	199453	193839	206004	166399	196340	160469	109263	132864	101100	112818	75426.3	101594	162081	216107	196822
Phenyllactic acid	2.27047e+06	2.17704e+06	2.05766e+06	1.97845e+06	1.98005e+06	2.09152e+06	1.75917e+06	1.8563e+06	2.00922e+06	1.38169e+06	1.25786e+06	1.15274e+06	1.15704e+06	844870	1.05297e+06	1.62495e+06	2.06953e+06	1.91941e+06
quinolinate	228484	244297	141728	228844	199531	107532	281490	301463	239591	486283	518994	551763	571033	552619	668835	172420	169535	166933
phosphoenolpyruvate	88607.4	123308	64929.7	84451	121350	79212	47259.2	36233.2	41250.5	79616.2	109720	117339	74300.8	71391.5	66472.4	48046	43176.5	79672.7
Uric acid	48813	42537.2	33679.1	21552.5	25293.6	24300.5	39851.8	36876.6	28419	1.29559e+06	1.14317e+06	1.11675e+06	891810	777110	858632	1.34237e+06	1.94897e+06	1.46457e+06
dihydroxy-acetone-phosphate	4.74456e+06	4.90826e+06	6.1488e+06	2.18142e+06	2.86219e+06	2.70169e+06	1.78632e+06	1.81166e+06	1.74221e+06	4.72338e+06	3.86929e+06	4.30753e+06	1.82282e+06	1.93471e+06	1.85259e+06	1.24456e+06	1.38755e+06	1.33562e+06
D-glyceraldehdye-3-phosphate	4.42933e+06	4.28618e+06	5.51916e+06	2.05722e+06	2.55356e+06	2.69744e+06	1.53399e+06	1.68205e+06	1.51136e+06	4.10737e+06	3.7352e+06	4.12697e+06	1.58554e+06	1.54379e+06	1.67249e+06	1.14373e+06	1.05178e+06	1.18317e+06
sn-glycerol-3-phosphate	1.45677e+06	1.40971e+06	1.17888e+06	1.64375e+06	1.77808e+06	1.62959e+06	1.69535e+06	1.77479e+06	1.60647e+06	1.029e+06	892492	825562	738705	695726	835462	922267	709812	760235
shikimate	4.11806e+06	3.63376e+06	3.53957e+06	1.94565e+06	2.9897e+06	2.21723e+06	1.34872e+06	2.02513e+06	1.72369e+06	1.91151e+06	1.47851e+06	1.23495e+06	1.18304e+06	1.10578e+06	1.44523e+06	3.32393e+06	3.01495e+06	3.50734e+06
aconitate	1.13045e+06	878420	677434	263434	420848	331423	360788	342418	281853	535365	560048	508982	186269	206376	308199	422862	271961	448182
allantoate	292282	340908	268011	1.20897e+08	1.21418e+08	1.17712e+08	1.12157e+08	1.15459e+08	1.19495e+08	405640	257361	329017	1.01868e+08	1.01197e+08	8.56078e+07	1.05209e+08	1.05372e+08	9.92035e+07
Ascorbic acid	143991	95659	106916	143045	102908	110940	131976	149648	143851	123514	98404.9	92625.5	113361	115102	102562	111444	128942	121383
2-Isopropylmalic acid	992318	842270	1.04365e+06	3.0625e+07	3.2701e+07	2.73218e+07	2.93001e+07	2.79911e+07	2.70159e+07	1.07453e+06	1.1886e+06	1.34549e+06	2.62486e+07	2.22741e+07	1.77643e+07	2.08769e+07	1.56197e+07	1.85217e+07
N-carbamoyl-L-aspartate-nega	239502	281215	271642	1.20033e+08	1.11715e+08	1.10731e+08	1.1025e+08	1.09442e+08	1.14178e+08	258368	277013	239350	9.53018e+07	1.05889e+08	1.00291e+08	1.08918e+08	8.9953e+07	9.48588e+07
Pyrophosphate	157470	185066	182426	139885	215487	127078	110642	106975	107764	124920	86390.3	207560	29065.6	58127.4	104327	155951	98942	128200
glucono-?-lactone	8929.33	16520.3	12704.8	11359.5	N/A	22298.2	10587.3	10459.5	22242	24644.6	18249.6	4652.02	7277.55	19733.5	8692.51	37100.1	23457.1	22252.6
myo-inositol	2.94673e+07	2.82694e+07	3.11623e+07	4.14519e+07	4.23315e+07	4.27061e+07	4.77592e+07	5.32527e+07	4.97024e+07	4.04964e+07	3.6138e+07	3.59951e+07	8.78203e+07	7.81736e+07	7.97258e+07	8.41511e+07	7.96101e+07	8.8682e+07
hydroxyphenylpyruvate	3267.01	8186.75	N/A	11188.5	9229.74	6138.52	27226.2	9705.26	27048.2	2405.11	6598.14	7476.62	N/A	N/A	N/A	N/A	11518.9	15631.1
homocysteic acid	14684.4	9840.99	65173.6	9383.86	5726.68	91672.7	14036.8	14776.3	14734.8	7406.83	31378.4	4683.06	9059.74	4881.12	47083.8	6197.42	48507.5	10010.1
4-Pyridoxic acid	57688.7	57461	39052.2	53286.5	112506	33925.8	86393.8	92314.1	48344.1	44997.7	70919.9	47241.9	30999.9	23112.2	28448.8	94705.8	52732	86126.5
3-phosphoglycerate	425887	413299	207572	417740	517683	364958	206792	268313	146207	530312	367665	583349	398183	220864	384057	218800	84974.6	154277
Indoleacrylic acid	449439	483829	400245	413643	419593	439218	366804	485614	381825	329905	336259	293382	231342	254243	296822	438494	469877	524729
Kynurenic acid	526771	1.37294e+06	855333	164593	87447.1	130846	94493.7	119983	96247.1	661479	618346	808774	68157.9	39815.9	70361.5	89322.5	76782.1	93486.3
citrate-isocitrate	3.39893e+07	3.46588e+07	4.62444e+07	1.88499e+07	1.32449e+07	2.0251e+07	1.71415e+07	1.84727e+07	2.02529e+07	1.6922e+07	2.51299e+07	2.15292e+07	1.37441e+07	9.19823e+06	1.2985e+07	1.24272e+07	1.3446e+07	1.97641e+07
isocitrate	173352	112349	170472	61387.2	65308.5	65185.1	79796.9	54119.5	102308	105090	166743	107493	73983.3	47344.9	78752.1	80775	84802.7	80618.5
citrate	1.68535e+07	2.19102e+07	2.32658e+07	8.65117e+06	1.15606e+07	1.01803e+07	8.45831e+06	8.82796e+06	7.13751e+06	8.96624e+06	1.35625e+07	1.18491e+07	6.26315e+06	3.60831e+06	6.1744e+06	9.32244e+06	7.19497e+06	8.43875e+06
2-dehydro-D-gluconate	97715.8	103207	142252	78414.4	109940	140141	94716.4	76522.7	90333	83446.1	89134.4	69298.2	50775	60739.1	81788.2	112197	102038	132557
D-gluconate	399978	529576	357846	308663	341177	320870	241017	294078	305404	268805	326046	325498	220144	123976	169571	371343	412215	304600
D-erythrose-4-phosphate	283794	409380	253109	335383	284399	280766	311076	259522	340720	214109	204273	241141	280970	226613	258985	177545	130682	222655
Xanthurenic acid	1.18037e+06	1.3426e+06	1.34648e+06	1.2096e+06	1.16381e+06	1.11677e+06	1.22097e+06	1.16662e+06	1.09522e+06	869449	971313	927816	744881	634895	689535	1.29451e+06	1.14589e+06	1.10343e+06
lipoate	N/A	4958.88	4132.07	N/A	N/A	N/A	N/A	N/A	N/A	N/A	N/A	N/A	N/A	N/A	N/A	N/A	N/A	N/A
D-glucarate	14868.2	27888.8	12412.1	9862.11	12333.7	10780.4	10024.9	9099.01	4930.53	10738.1	8078.02	13212.8	5625.83	3302.64	N/A	15006.3	7428.54	17895.8
deoxyribose-phosphate	435206	438976	484731	334941	333270	415110	451450	583472	356689	407187	357508	380545	256309	309322	279968	221165	237894	126087
pantothenate	6.12307e+07	5.83482e+07	6.18311e+07	5.39242e+07	5.93102e+07	5.36415e+07	5.29773e+07	5.23866e+07	5.46379e+07	3.3396e+07	3.21613e+07	3.16203e+07	3.44195e+07	3.41275e+07	3.37683e+07	4.85332e+07	4.68035e+07	4.7314e+07
prephenate	N/A	N/A	N/A	N/A	N/A	N/A	N/A	4955.29	N/A	N/A	N/A	N/A	N/A	N/A	N/A	N/A	N/A	N/A
deoxyuridine	N/A	N/A	3329.18	7358.21	N/A	N/A	5890.79	3897.24	N/A	N/A	N/A	3262.14	N/A	4796.86	N/A	N/A	N/A	N/A
ribose-phosphate	2.73765e+06	3.12001e+06	2.8611e+06	941499	1.09056e+06	945510	885922	941257	874684	1.95947e+06	2.2153e+06	1.84903e+06	584285	487561	545043	525296	561970	573630
thymidine	50331.4	53253.3	33059.8	29268.4	63575.9	64415.2	18124.7	43773.9	42135.4	47073.7	18166.4	20586.8	8121.1	N/A	10677.7	32203.5	49437.9	22242.9
uridine	118932	89228.7	104704	92161.8	102044	68522.9	54864	82841.2	77517.4	68390.3	47143.6	45410.7	55318.2	64514.9	41303.9	148248	95699.2	131043
deoxyinosine	11561.3	12374.3	9022.75	17367.7	24861.2	52849.5	15734.1	33998.1	22394.1	10062.6	6571.55	4837.92	9100.88	11499.6	55977	8254.83	37964.1	15782.4
shikimate-3-phosphate	N/A	N/A	N/A	N/A	N/A	N/A	N/A	N/A	N/A	N/A	N/A	N/A	N/A	N/A	N/A	N/A	N/A	N/A
D-glucono-?-lactone-6-phosphate	26111	33252.5	11080.9	15934.1	10718.9	23036.6	29981.8	16396.3	14376.4	57512.1	8067.94	13514.1	32826.2	15701.8	19980.5	23362.1	9954.16	11947.9
hexose-phosphate	1.33149e+07	1.53658e+07	1.3643e+07	1.05677e+07	1.11592e+07	1.2849e+07	1.04945e+07	1.05915e+07	1.04801e+07	7.40644e+06	7.68679e+06	7.56681e+06	1.11777e+07	7.61755e+06	1.06926e+07	5.05292e+06	4.28214e+06	5.33784e+06
glucose-1-phosphate	481751	488162	476467	490100	406828	422660	339932	478530	358545	384348	396523	480303	152350	283246	261682	271918	253492	275250
glucose-6-phosphate	1.35526e+06	1.7412e+06	1.2314e+06	1.28147e+06	1.40729e+06	1.49653e+06	1.12479e+06	1.22109e+06	1.26199e+06	835898	928248	817393	967926	667873	870879	644436	609847	654694
fructose-6-phosphate	1.51309e+06	1.6649e+06	1.35595e+06	1.3396e+06	1.38055e+06	1.35243e+06	1.13528e+06	1.05858e+06	1.33877e+06	740580	866386	841711	1.12756e+06	886159	1.02989e+06	478853	378993	549865
1,3-diphopshateglycerate	13292.4	4126.31	36356.7	22793.7	9816.06	10123.9	7107.14	N/A	5704.74	9275.96	12583.8	15297.7	5489.46	N/A	9104.13	3606.42	12413.5	14426.2
2,3-Diphosphoglyceric acid	14733.1	9198.2	8108.03	10703	6702	11343	8934.51	6366.26	N/A	27304.8	9539.08	26902.7	7183.88	13210.2	3755.22	7667.4	4067.85	2421.08
S-ribosyl-L-homocysteine-nega	5780.41	N/A	5658.27	7324.69	9205.06	3399.24	3307.94	3317.8	6654.91	4035.89	N/A	2985.22	N/A	3305.14	3280.4	4575.52	N/A	N/A
inosine	1.95718e+06	1.49563e+06	1.58452e+06	407206	520305	501998	705848	589562	769633	483679	698441	678530	394145	271692	387335	590400	475636	759852
6-phospho-D-gluconate	44126.3	53554.9	45862.4	94029.8	92466.2	151362	118094	171715	152797	50239.5	52861.4	65753.6	53571	51073.3	69482.1	71861	170114	153538
xanthosine	829671	754343	718483	628842	741626	698363	698275	776332	574387	277487	269818	240335	213177	193195	230419	543428	472880	622679
D-sedoheptulose-1-7-phosphate	1.73476e+06	1.82717e+06	1.99673e+06	575792	640726	611347	540057	626378	549651	653118	882002	817606	188802	243670	182627	183962	190341	251919
N-acetyl-glucosamine-1-phosphate	469205	578995	617097	364660	445067	384404	453187	410226	321986	559999	531584	600418	1.24854e+06	1.37603e+06	1.29368e+06	1.16887e+06	1.054e+06	1.21429e+06
glutathione-nega	2.78316e+07	3.37358e+07	3.64989e+07	2.0222e+07	2.57293e+07	2.66032e+07	2.20521e+07	1.73263e+07	2.1473e+07	3.23418e+07	3.82251e+07	3.45725e+07	1.93692e+07	2.08073e+07	1.84182e+07	1.2395e+07	1.25079e+07	1.22864e+07
dUMP-nega	10754.1	2477.62	4113.01	5782.64	4127.8	9082.61	N/A	4124.53	N/A	6627.67	N/A	5782.72	19043.9	3353.32	4957.71	16518.5	N/A	27255.7
Geranyl-PP	59155.8	54037.2	78504.7	20347.1	22810	9671.97	13110.6	10753.7	17918.6	68031.2	40461.4	36002.6	40421.4	58558.4	39512.1	36379.3	42739.8	37402.8
O8P-O1P	875915	862226	1.09924e+06	367261	494686	547553	495573	433102	521807	405260	398375	461716	193699	202989	210619	231592	242183	215461
dTMP-nega	26484	23703.2	37818.2	16216.8	14693.7	13644.4	18607.7	14649.3	12334.4	18970.1	11580	23222.1	13237.3	11429.5	18007.4	5821.02	13148.8	11737
cyclic-AMP	175873	204204	182440	209767	232835	221244	483950	694950	751580	137847	118094	138997	74328.7	66066.8	94970.3	218679	177504	193255
fructose-1,6-bisphosphate	1.27623e+07	1.1108e+07	1.93646e+07	2.22932e+06	1.78775e+06	4.70943e+06	705284	830820	854045	1.04151e+07	8.85069e+06	9.52518e+06	3.1938e+06	2.56092e+06	2.62523e+06	1.3534e+06	503556	1.75644e+06
trehalose-sucrose	43856.7	26440.6	37364	14757.1	7255.46	9623.58	20168.5	3673.21	8417.25	21195.9	17434.3	N/A	3881.75	8404.64	26464.1	10432.7	6465.62	15648.6
Cellobiose	N/A	N/A	14854.2	N/A	N/A	N/A	5817.8	N/A	N/A	N/A	6611.66	N/A	9090.31	N/A	N/A	5779.82	N/A	12287.2
orotidine-5-phosphate	84050.8	100447	106770	49874.8	45372.9	24628.4	42196.4	33825	66428.1	36436.2	31429.5	39981.9	5634.44	N/A	10139.4	23095.8	46229.3	48612.4
SBP	201976	463902	587147	179900	186941	185960	144957	146463	180759	344605	266941	322299	77512.7	89220.3	59949.4	45889.2	47331	55234.1
trans, trans-farnesyl diphosphate	N/A	5941.01	4952.36	N/A	N/A	N/A	N/A	N/A	4977.45	5365.28	N/A	N/A	N/A	4897.03	N/A	3328.75	N/A	N/A
S-adenosyl-L-homocysteine-nega	60101.1	50935.8	100963	58379.3	66858.3	46957.1	101438	46953	83415.1	63911.6	100857	66639.4	59377.1	52211	59321	42875.7	16061.3	38892.2
dCDP-nega	8247.82	N/A	4952.8	5780.17	5780.32	4954	N/A	5782.25	N/A	10745.1	4923.4	6607.69	N/A	N/A	N/A	N/A	4137.72	5780.2
5-phosphoribosyl-1-pyrophosphate	19676	19009.4	15391.4	6673.72	N/A	7585.22	4896.71	11557.9	8255.76	9046.53	10720.6	6753.41	11536.8	10705.4	10735.5	4130.23	6054.91	5738.55
Deoxycholic acid	N/A	N/A	N/A	N/A	N/A	N/A	N/A	N/A	3302.78	N/A	N/A	N/A	N/A	N/A	N/A	3302.59	N/A	N/A
OBP	152172	74910.8	169905	24133.5	56808.4	42461.5	22167.2	45650.7	58778.1	62864.1	97147.8	83812.7	29495.8	14853.8	20362.9	16881	13484.7	11992.6
dTDP-nega	35509.7	28123.8	29541.4	22129.3	23955.2	17338.8	18258.2	13210.2	13175.4	18970.5	28712.8	28888.8	15693.3	15694	7452.95	14086.9	4898.75	7480.59
CDP-nega	78518.6	81005.1	118163	20872.2	30844	51887.9	7861.99	16363.7	29066.6	51867.6	93429.3	62591.4	24460.8	21066.8	19063.8	16962.4	27822.2	29464.4
UDP-nega	732805	687397	1.076e+06	182605	274770	182209	50570.7	70290.6	75269.9	865264	749428	845214	201720	107734	187997	76719	60252.2	85108.7
Cholic acid	2473.76	N/A	N/A	3370.77	N/A	7510.88	2477.62	2477.42	3326.71	4127.79	N/A	4950.99	N/A	4130.18	7384.69	7405.16	N/A	2477.17
trehalose-6-Phosphate	63148.5	34691.5	31139.2	25764.1	30487.1	38762	71198	35046.9	82387.9	34750	27739.2	17295	26801.5	33019.4	55309.6	13061.3	23356.4	24088.5
Thiamine pyrophosphate	19031.6	12318.9	8257.21	9092.08	10698.8	3276.67	7912.89	16628.1	9076.19	8308.23	6605.32	N/A	N/A	3270.51	3302.69	N/A	N/A	4951.94
adenosine 5-phosphosulfate	N/A	N/A	N/A	N/A	4118.61	N/A	4907.9	N/A	3290.52	N/A	N/A	7420.26	8255.58	17344.4	14842.5	N/A	N/A	N/A
ADP-nega	1.43715e+06	1.37689e+06	2.36494e+06	1.03218e+06	1.057e+06	1.06588e+06	797939	902758	840135	1.13885e+06	1.24297e+06	1.20511e+06	754067	823017	946382	799107	686884	880694
dGDP-nega	1.2884e+06	1.29449e+06	2.21314e+06	1.10768e+06	849411	1.03008e+06	731875	768765	968325	1.11625e+06	1.12435e+06	1.07291e+06	810270	806284	763832	795040	721263	918072
IDP-nega	194684	135721	283695	129528	89040.5	107359	119990	83028.1	109034	154634	122171	139053	113899	107610	89310.8	90905.7	79377.5	105161
GDP-nega	25552.6	40484.4	65162.5	8271.31	33865.1	20603.7	14901.4	12387.8	18115.2	30382.5	24828.7	33036.7	16516.8	17344.6	26426.1	11561.3	10732.5	30562
CDP-ethanolamine	94150.6	108086	130471	99966.7	92494.1	104064	25591.2	32209.7	47902.7	13213.4	8258.02	14865.5	8258.01	14866	10721.4	30566.7	30553.8	35505.2
FMN	N/A	N/A	N/A	4127.93	4325.57	N/A	N/A	N/A	N/A	N/A	N/A	N/A	N/A	N/A	N/A	N/A	N/A	N/A
cholesteryl sulfate	4.93564e+06	3.94267e+06	4.71603e+06	3.13686e+06	3.45852e+06	4.38479e+06	2.17218e+06	2.37987e+06	3.93758e+06	1.77684e+06	1.51849e+06	1.6721e+06	1.56729e+06	1.53808e+06	1.99329e+06	2.7498e+06	2.91946e+06	2.70626e+06
dCTP-nega	56982.7	55357.9	42118.8	23122.7	28157.1	18600.1	13215.5	14090.4	4127.84	53234.3	42086.9	50060.2	14411.3	19818.8	22249.9	8350.65	5779.17	9082.78
dUTP-nega	8256.01	6607.83	13990.5	N/A	5724.16	4762.11	N/A	N/A	5804.99	N/A	3302.76	N/A	3302.68	N/A	N/A	4955.24	N/A	N/A
dTTP-nega	228712	210313	324144	188414	199037	150304	113187	114788	112046	173848	171182	194705	100545	100397	134989	67105.3	72180.8	110258
CTP-nega	316228	400235	527461	166517	184798	193953	66772	53901.7	46096.2	479256	546090	444811	75046.5	74895.1	89818.9	49328.9	31171.5	63365.9
UTP-nega	4.41957e+06	4.46111e+06	6.36083e+06	1.657e+06	1.76957e+06	1.872e+06	378291	361622	303149	6.65986e+06	6.08721e+06	7.28157e+06	965573	881149	1.11915e+06	368398	295196	398751
CDP-choline	275848	337778	304813	151954	191607	215556	67719.5	85893.3	85063.1	85065.2	48725.5	66897.3	58635.9	78460.3	70197.4	60290.9	65242.8	45421.4
dATP-nega	52034.2	60249.8	73490	61083.3	71828.6	57813	46256.3	34369.3	45426.8	44597.7	47901.9	62765.1	31324.7	20873.7	22320.6	18244	11282.9	6904.54
Taurodeoxycholic acid	68122.2	N/A	N/A	N/A	4309.26	104167	120403	N/A	N/A	N/A	N/A	N/A	N/A	N/A	N/A	N/A	N/A	N/A
ATP-nega	9.76742e+06	9.36051e+06	1.19154e+07	6.82492e+06	8.20368e+06	8.25369e+06	5.08898e+06	5.89292e+06	6.14032e+06	9.28081e+06	1.08464e+07	1.42168e+07	6.75271e+06	6.33594e+06	8.95467e+06	5.47357e+06	4.81182e+06	6.05472e+06
dGTP	9.01482e+06	9.02588e+06	1.25864e+07	6.51609e+06	7.81937e+06	8.14786e+06	5.25336e+06	6.52659e+06	6.46962e+06	9.21872e+06	1.15557e+07	1.47764e+07	6.87085e+06	7.12089e+06	8.38198e+06	5.14704e+06	4.67889e+06	5.80173e+06
GTP-nega	218666	147208	261835	126826	133537	140894	82145.3	112527	89881.7	249614	249251	305266	126218	121870	149446	66830.2	79235	97898.7
UDP-D-glucose	4.25251e+06	3.82414e+06	4.6311e+06	1.53612e+06	1.96302e+06	1.91515e+06	705182	722602	753207	3.35411e+06	3.49318e+06	2.92663e+06	1.19486e+06	1.03235e+06	1.11243e+06	821620	645604	695381
UDP-D-glucuronate	231237	218030	278325	155272	140400	147011	142878	111496	102409	180627	232891	146179	334481	218033	264279	104886	122227	137919
ADP-D-glucose	4955.29	N/A	N/A	N/A	N/A	N/A	N/A	N/A	N/A	N/A	N/A	N/A	N/A	N/A	N/A	N/A	N/A	N/A
guanosine 5-diphosphate,3-diphosphate	3302.68	6626.43	6608.11	4129.9	7432.99	6615.07	5778.13	2477.56	N/A	4127.87	2477.63	9085.43	N/A	N/A	4130.14	N/A	2562.11	N/A
UDP-N-acetyl-glucosamine	1.61799e+06	1.48562e+06	1.65465e+06	1.63911e+06	1.83088e+06	1.6181e+06	1.4073e+06	1.54395e+06	1.49963e+06	1.03014e+06	1.45516e+06	1.27939e+06	9.80664e+06	7.33426e+06	9.54484e+06	5.14065e+06	4.61013e+06	4.78549e+06
glutathione disulfide-nega	2.51693e+07	2.71375e+07	2.88498e+07	2.56007e+07	2.81158e+07	2.7138e+07	2.37893e+07	2.73877e+07	2.7527e+07	2.08532e+07	1.96048e+07	1.93727e+07	1.42262e+07	1.83178e+07	1.46045e+07	2.31266e+07	2.1613e+07	2.14959e+07
NAD+_nega	8.88281e+06	8.59712e+06	1.13445e+07	9.65903e+06	9.32816e+06	1.03212e+07	9.60485e+06	1.14702e+07	1.07221e+07	7.17011e+06	6.2136e+06	7.45651e+06	7.97054e+06	8.03248e+06	8.15773e+06	1.1741e+07	1.12513e+07	1.03899e+07
NADH-nega	23989.9	32209	56158.1	25623.5	99103.9	61115.8	33038.1	44595.5	27254	54508.4	82585.6	126434	71023.8	62764.9	77632	91673.5	49553.1	48724.9
dephospho-CoA-nega	3304.72	4269.96	4130.13	N/A	N/A	N/A	N/A	4923.39	3981.55	N/A	N/A	N/A	N/A	N/A	N/A	N/A	N/A	N/A
cyclic bis(3->5) dimeric GMP	N/A	N/A	N/A	N/A	N/A	N/A	N/A	N/A	4111.54	N/A	N/A	N/A	N/A	N/A	N/A	N/A	3295.5	N/A
NADP+_nega	52031.3	57700.4	100639	54488.6	59246.8	51130.7	31968.1	35141.4	70517.8	107321	62795.9	75066	52829.2	33856.5	38024.4	36205.3	24429.4	50381.6
NADPH-nega	4955.3	6607.74	12483.9	7449.34	N/A	13212.8	7430.37	3319.2	3320.58	4130.24	N/A	N/A	N/A	N/A	N/A	N/A	N/A	N/A
2-hydroxygluterate	3.07156e+06	4.32473e+06	3.67033e+06	2.21028e+06	2.15425e+06	2.97149e+06	2.2669e+06	2.59378e+06	2.73848e+06	5.74103e+06	3.41403e+06	3.92129e+06	1.54268e+06	1.33003e+06	1.41352e+06	2.63731e+06	2.83361e+06	2.48689e+06
2-deoxyglucose-6-phosphate	107201	94116.5	30466.7	24936.6	19713.7	21713.6	19170.8	50749.3	22221.2	39064.8	40132.2	31342.4	40234.7	26040.6	31875.7	36719.8	30332.5	26800.7
4-phosphopantothenate	19007.1	20664.1	14868	10822.5	6693.45	9086.01	4955.45	2566.69	5776.98	1785.87	4128.29	5781.06	7433.88	6606.13	9075.93	1652.77	1652.66	5609.73
dehydroascorbic acid	23972.6	24818.1	19044.1	22295.4	17345.8	8906.05	3783.94	6767.99	12270.1	17450.7	13486	30624.9	8604.51	24744.9	7218.77	6409.17	17322.8	26376.2
3-hydroxybuterate	26361.8	21619.2	N/A	N/A	75430.7	N/A	43791.3	29484.8	36057.2	63023.7	76991.6	71221.9	104374	80716	101377	84208.1	N/A	65002.2
itaconic acid	1.61716e+06	1.49964e+06	1.40416e+06	744559	899364	869258	867219	844495	722417	1.23165e+06	1.35446e+06	1.1062e+06	528216	722462	901280	761502	840423	1.36254e+06
Urea	1.52791e+06	1.13793e+06	1.30616e+06	1.27569e+06	1.37288e+06	1.28983e+06	1.43787e+06	1.33989e+06	1.21127e+06	758621	798005	873785	786295	740754	765724	845458	926057	1.16554e+06
ethanolamine	61968.4	124175	76439.1	116341	103510	100713	135347	199509	139118	58908.7	47408.3	16237.3	68529.5	68329.6	10181.2	77940.1	136250	102212
glycine	N/A	N/A	3318.07	N/A	5782.88	N/A	4130.24	N/A	N/A	N/A	N/A	4121.97	N/A	N/A	N/A	N/A	N/A	N/A
alanine	4.43439e+06	4.43708e+06	4.51082e+06	5.32455e+06	5.19271e+06	5.13225e+06	4.5611e+06	4.83694e+06	4.58727e+06	4.08921e+06	3.67784e+06	4.00765e+06	3.41591e+06	2.95397e+06	3.03213e+06	5.16098e+06	4.60799e+06	5.19212e+06
betaine aldehyde	189580	157988	141945	187098	155860	174861	158494	161787	190382	196729	127049	161687	193454	154499	141992	202060	164930	177118
choline	1.22841e+06	1.39559e+06	1.49257e+06	1.54516e+06	1.42399e+06	1.45867e+06	1.46145e+06	1.39799e+06	2.07617e+06	1.55508e+06	1.00367e+06	835182	724763	668993	653939	1.27546e+06	1.20783e+06	1.45139e+06
4-aminobutyrate	518745	454869	511971	421452	416182	505027	293175	272199	344355	227472	170277	190748	198987	157930	132949	146986	118941	109815
dimethylglycine	1.18236e+06	1.12489e+06	1.15042e+06	948795	1.20604e+06	1.09675e+06	896094	936102	995703	619526	636417	546188	402390	398219	402484	831062	723520	1.20459e+06
serine	2.01047e+07	2.07664e+07	1.99605e+07	1.9282e+07	2.03411e+07	1.95443e+07	1.8071e+07	1.86025e+07	1.68623e+07	1.86765e+07	1.97033e+07	2.02459e+07	1.35478e+07	1.25846e+07	1.59822e+07	3.00606e+07	1.77122e+07	2.24294e+07
cytosine	515301	510873	575160	492610	567756	449995	450976	478937	461389	392182	212284	269402	218637	145270	206102	393482	443779	466324
Creatinine	303223	259630	222006	253347	255621	272212	198698	281244	184918	152012	127320	80854	103122	128156	91781.2	144106	133462	107733
proline	2.1415e+07	2.41641e+07	2.4624e+07	2.50915e+07	2.72062e+07	2.48967e+07	3.01909e+07	3.47758e+07	3.39608e+07	2.4362e+07	2.06614e+07	2.31072e+07	1.49655e+07	1.57986e+07	1.60815e+07	1.39136e+07	1.4414e+07	1.49025e+07
indole	591183	646758	511774	563543	562337	578063	500427	568724	494431	363621	331816	395662	273838	263674	226279	453107	420711	595539
betaine	8.69517e+07	7.337e+07	8.89102e+07	9.35442e+07	8.61779e+07	9.35901e+07	8.77737e+07	9.76493e+07	9.16059e+07	8.97238e+07	8.03241e+07	7.0462e+07	8.22881e+07	7.65001e+07	7.50039e+07	8.60415e+07	9.39816e+07	8.74846e+07
valine	9.57735e+06	9.5835e+06	9.67452e+06	8.02559e+06	8.77684e+06	8.40667e+06	7.43473e+06	8.37065e+06	8.58779e+06	5.68347e+06	5.20185e+06	5.7445e+06	4.52271e+06	4.05407e+06	3.80136e+06	7.54216e+06	7.34576e+06	8.704e+06
threonine	3.38869e+07	3.52639e+07	3.46764e+07	2.8124e+07	3.48177e+07	3.03311e+07	2.73417e+07	3.03038e+07	2.98294e+07	4.05995e+07	3.04723e+07	3.49937e+07	2.01038e+07	1.93045e+07	2.41543e+07	2.06631e+07	3.38614e+07	3.7987e+07
homoserine	3863.42	72950.9	32863.5	4093.53	34644.5	42882.8	53519.1	33537.7	15286.6	5781.79	28202.7	35409.3	12986.8	15588	19991.2	43812.1	30059.3	27249.7
purine	1.43321e+06	1.40029e+06	1.19413e+06	1.25374e+06	1.26822e+06	1.29103e+06	1.23108e+06	1.2244e+06	1.16368e+06	803014	837330	925334	624179	679648	686246	1.01417e+06	866115	1.2347e+06
cysteine	1.18367e+06	1.66256e+06	1.83497e+06	1.23437e+06	2.04075e+06	1.38176e+06	1.1167e+06	1.28756e+06	991530	1.27788e+06	979721	983506	483626	476371	380086	768321	753044	755524
creatine	2.17661e+07	2.26294e+07	2.39141e+07	2.34059e+07	2.74481e+07	2.62767e+07	2.3562e+07	2.75214e+07	2.45555e+07	1.52294e+07	1.4165e+07	1.66935e+07	6.66287e+06	8.39693e+06	6.18205e+06	1.76346e+07	1.42003e+07	1.4481e+07
nicotinamide	5.63511e+07	5.25571e+07	5.04356e+07	5.44321e+07	5.98939e+07	5.57354e+07	4.13505e+07	4.84604e+07	4.25247e+07	1.88574e+07	1.43205e+07	1.48732e+07	1.34924e+07	1.19805e+07	1.24953e+07	3.55504e+07	3.58606e+07	4.8168e+07
Imidazoleacetic acid	57532.6	56232.7	42489.2	677488	27382.8	49632.6	37218.3	40314.3	42815.9	71377.3	61343	58437.5	34524.5	60275.6	59778.5	40314.1	32242.1	39705.1
thymine	64220.5	75263.8	83531.5	97046.8	84724.2	98955.9	127399	112918	104187	40245.5	97271.8	68736.5	57216.9	47069.1	71170.4	52192.7	42395.1	40823.7
DL-Pipecolic acid	1.38827e+08	1.35665e+08	1.43473e+08	1.3512e+08	1.39609e+08	1.40563e+08	1.32085e+08	1.34463e+08	1.26902e+08	1.07143e+08	1.04024e+08	1.06368e+08	9.05483e+07	8.45804e+07	8.34632e+07	1.13513e+08	1.147e+08	1.23001e+08
N-Acetylputrescine	11163.8	27186.8	4246.15	21791.1	N/A	13184.7	12571.3	26009.9	17790.6	26102.9	5015.59	11054.1	19755.2	33206.5	10244.8	24354.6	11496.4	28279.7
hydroxyproline	1.28469e+06	1.41447e+06	1.44757e+06	1.27482e+06	1.3214e+06	1.15255e+06	1.04432e+06	1.20976e+06	1.09795e+06	1.15029e+06	1.08937e+06	1.21877e+06	900865	647961	843232	1.81508e+06	1.19461e+06	1.44414e+06
leucine-isoleucine	2.28907e+08	2.24034e+08	2.36357e+08	2.20051e+08	2.3282e+08	2.23825e+08	2.16047e+08	2.21149e+08	2.24449e+08	1.92474e+08	1.76331e+08	1.83256e+08	1.60526e+08	1.58528e+08	1.48331e+08	2.22542e+08	2.22007e+08	2.36379e+08
ornithine	3.8278e+06	3.52066e+06	2.73192e+06	3.2533e+06	5.07891e+06	3.48244e+06	2.25874e+06	3.06705e+06	2.884e+06	929078	833102	787406	881244	664184	763090	1.78582e+06	1.64472e+06	2.18504e+06
asparagine	186976	149203	228409	583296	518285	479657	817005	612873	666746	164910	184209	239026	170144	172663	171900	335927	228782	264669
aspartate	910825	1.09728e+06	1.44472e+06	1.70862e+07	1.55209e+07	1.47238e+07	1.1447e+07	1.21874e+07	1.26555e+07	1.75972e+06	1.35697e+06	1.39739e+06	1.54938e+07	1.34012e+07	1.15501e+07	8.69333e+06	9.6971e+06	1.00158e+07
adenine	7.22719e+06	7.61572e+06	6.99826e+06	6.69033e+06	6.51019e+06	6.64173e+06	5.69019e+06	6.22942e+06	6.28601e+06	4.50334e+06	4.54218e+06	4.29171e+06	3.42573e+06	2.98342e+06	3.47597e+06	6.2509e+06	6.84244e+06	7.48039e+06
Methylcysteine	7.22719e+06	7.61572e+06	6.99826e+06	6.69033e+06	6.51019e+06	6.64173e+06	5.69019e+06	6.22942e+06	6.28601e+06	4.50334e+06	4.54218e+06	4.29171e+06	3.42573e+06	2.98342e+06	3.47597e+06	6.2509e+06	6.84244e+06	7.48039e+06
homocysteine	64379.2	49841.1	58506.2	120780	99603.6	124511	66548.3	85435.7	104843	72557.3	60945.6	54669.3	90637.1	68589	58910.5	67819.4	51240.2	62763.8
methylnicotinamide	3305.14	4953.76	N/A	4177.85	5593.26	9013.12	18162.3	4098.38	14806.4	10729.7	N/A	16686.4	5780.89	12388.2	N/A	N/A	7946.07	13261
histidinol	N/A	8257.64	8253.64	9930.67	N/A	7431.13	5824.1	10735.4	7433.06	7253.98	7432.82	5671.07	8257.15	N/A	N/A	6605.04	12385.9	8258.05
lysine	1.85106e+07	1.75683e+07	1.65416e+07	1.62227e+07	1.75605e+07	1.70462e+07	1.38635e+07	1.591e+07	1.53259e+07	6.46967e+06	5.25099e+06	4.61333e+06	6.83781e+06	3.90356e+06	5.8345e+06	1.40433e+07	1.36162e+07	1.31756e+07
glutamine	1.28452e+08	1.16919e+08	1.19445e+08	1.13388e+08	1.17683e+08	1.27786e+08	1.0532e+08	1.10014e+08	1.0927e+08	7.40555e+07	8.09362e+07	8.31917e+07	6.69819e+07	6.84687e+07	6.86148e+07	9.13598e+07	9.05025e+07	9.63477e+07
O-acetyl-L-serine	6506.2	4892.68	3344.98	6880.63	7320.28	N/A	4952.87	N/A	N/A	N/A	7330.8	4095.06	N/A	N/A	N/A	8332.96	12412.3	5782.84
glutamate	4.13384e+07	4.57775e+07	4.92505e+07	2.77304e+07	3.05029e+07	2.8705e+07	2.57569e+07	2.45156e+07	2.80142e+07	3.8921e+07	4.46385e+07	4.39379e+07	2.31005e+07	2.39585e+07	2.46634e+07	2.6082e+07	2.63205e+07	2.79485e+07
methionine	2.41382e+07	2.22497e+07	2.36213e+07	1.91049e+07	2.04183e+07	1.97977e+07	1.92805e+07	1.93155e+07	2.08184e+07	1.756e+07	1.64182e+07	1.5996e+07	1.41518e+07	1.19527e+07	1.21332e+07	2.17751e+07	2.35709e+07	2.45036e+07
guanine	7877.12	16819.3	35394.9	30590.2	18112.1	34842.1	36755.1	29743.7	31697.7	17004.9	21134.4	8068.39	6644.55	4546.04	4364.63	24791.1	17946.9	28558.2
histidine	9.58889e+07	9.60744e+07	9.35126e+07	9.54508e+07	9.60243e+07	9.31246e+07	7.70511e+07	8.30501e+07	7.65702e+07	5.41875e+07	4.44587e+07	4.53853e+07	3.77283e+07	2.71012e+07	3.38928e+07	7.53951e+07	7.49389e+07	8.50476e+07
2-Aminooctanoic acid	1.97421e+06	2.08459e+06	2.10323e+06	3.08579e+06	2.86298e+06	3.17936e+06	3.36407e+06	3.25364e+06	3.21065e+06	3.20408e+06	2.32874e+06	2.52651e+06	3.84861e+06	3.61734e+06	2.96326e+06	3.65541e+06	3.75783e+06	4.22764e+06
carnitine	4.30432e+07	3.92053e+07	4.0199e+07	3.89289e+07	4.31158e+07	4.39511e+07	4.85957e+07	4.79911e+07	4.03095e+07	4.20543e+07	3.5442e+07	4.27301e+07	4.49596e+07	4.21604e+07	4.41325e+07	4.7184e+07	4.40352e+07	4.23785e+07
Methionine sulfoxide	2.25546e+06	2.95578e+06	2.61275e+06	2.66916e+06	2.67769e+06	2.1394e+06	1.88178e+06	2.67313e+06	2.06845e+06	905361	660146	840729	483199	542258	543292	1.26421e+06	1.02649e+06	1.36369e+06
phenylalanine	7.67414e+07	7.86095e+07	7.74668e+07	7.32749e+07	7.86059e+07	7.44735e+07	7.19819e+07	7.4372e+07	7.42077e+07	5.53483e+07	5.04167e+07	5.76234e+07	4.87238e+07	4.98535e+07	4.64325e+07	6.77892e+07	6.59756e+07	7.25733e+07
Pyridoxamine	5728.14	N/A	2479.41	N/A	4927.13	4954.61	4949.31	N/A	N/A	5630.1	2477.65	N/A	N/A	3300.06	N/A	N/A	5773.86	5768.92
pyridoxine	5.31218e+06	4.31778e+06	4.87164e+06	4.39915e+06	3.99918e+06	4.24945e+06	5.34125e+06	5.30648e+06	5.34277e+06	7.0137e+06	N/A	1.11032e+07	1.13177e+07	8.58836e+06	1.01726e+07	4.55075e+06	4.59718e+06	5.37654e+06
1-Methyl-Histidine	6.80474e+06	8.02707e+06	7.25718e+06	6.65255e+06	6.42628e+06	6.86755e+06	6.17085e+06	4.87688e+06	3.76947e+06	4.60725e+06	2.73815e+06	3.09035e+06	2.20045e+06	2.32603e+06	2.17248e+06	4.64113e+06	4.7715e+06	6.52603e+06
N-acetyl-L-ornithine	4739.14	3603.26	N/A	N/A	3324.49	9694.98	3208.57	N/A	4019.26	4044.23	N/A	4952.99	9910.65	4955.34	2474.27	N/A	N/A	N/A
arginine	6.72762e+07	6.08535e+07	6.2443e+07	5.80562e+07	6.98744e+07	5.90969e+07	4.60082e+07	5.06677e+07	5.223e+07	2.34856e+07	2.24372e+07	2.33857e+07	1.71247e+07	2.2005e+07	1.82053e+07	4.5905e+07	4.20817e+07	5.84688e+07
citrulline	1.57891e+06	1.52468e+06	1.61205e+06	1.39144e+06	1.78123e+06	1.70394e+06	1.23806e+06	1.67155e+06	1.09709e+06	600035	429043	436541	452539	343686	516961	1.08325e+06	1.1453e+06	1.67905e+06
N-carbamoyl-L-aspartate	22296.2	24799	18967.9	5.09699e+06	5.2365e+06	4.74416e+06	4.72762e+06	5.1301e+06	5.51776e+06	34689.6	36337.3	35511.9	3.47574e+06	5.18201e+06	4.88088e+06	3.84008e+06	3.17384e+06	3.15021e+06
glucosamine	80583.1	643035	488079	1.41316e+06	531902	601679	85849.7	112214	774222	205541	348588	271062	314086	264622	278288	351196	36283	61380.5
tyrosine	2.61702e+07	2.63262e+07	2.46948e+07	2.47406e+07	2.22018e+07	2.32735e+07	2.06737e+07	1.99834e+07	2.11928e+07	1.56344e+07	1.47363e+07	1.53053e+07	1.19881e+07	1.08568e+07	1.05982e+07	2.27725e+07	2.37226e+07	2.38669e+07
Phosphorylcholine	5.36831e+08	5.52579e+08	6.10481e+08	5.0854e+08	5.13078e+08	5.13071e+08	4.62399e+08	4.95636e+08	4.96486e+08	4.18658e+08	3.9396e+08	4.19853e+08	1.70992e+08	1.76355e+08	1.68629e+08	2.90706e+08	2.74604e+08	2.81853e+08
3-phospho-serine	101268	97006.2	172138	64295.8	106498	82642.5	39646.5	52836.6	35314.9	208676	224856	208638	44047.8	45578.6	61696.9	49370.7	29934.7	31357
N6-Acetyl-L-lysine	47148.3	27850.8	37048.7	45325.4	48153.3	43631.8	27141.6	35881.3	81721.1	9976.19	13234.7	14860.1	17814.1	8465.57	6981.44	29386.5	33719.3	33694.3
Acetyllysine	44331.3	48856	36373.9	58973.8	32745.7	32364	27853.4	18643.9	52960.1	16032.6	7926.08	10735.5	6520.78	14033.9	24101.1	42828.5	33258.3	26804
N-acetyl-glutamine	28562.9	33623.7	62406.5	31171.6	21991.7	29098.2	21231.3	36313.3	22723	10426.5	8530.27	16973.2	9236.54	3160.95	22098	12587.6	6807.19	14463.8
N-acetyl-glutamate	125266	139419	120951	26910.7	15596	30711.2	26010.4	47133.8	18508.7	154315	105988	144684	16832.7	31149.4	12491.9	54849.6	16485.2	23208
Ng,NG-dimethyl-L-arginine	1.8043e+06	1.51929e+06	1.39154e+06	1.20895e+06	1.20011e+06	1.5743e+06	996776	1.49199e+06	1.15673e+06	544775	292487	372430	280484	278582	483269	1.0183e+06	1.17364e+06	1.27387e+06
Acetylcarnitine DL	6.63835e+07	7.30095e+07	8.2091e+07	9.71464e+07	9.09179e+07	9.23567e+07	8.8387e+07	8.96114e+07	9.884e+07	8.14796e+07	7.12493e+07	8.17691e+07	9.25915e+07	8.95593e+07	1.00733e+08	9.19083e+07	9.16685e+07	8.9937e+07
tryptophan	1.70438e+07	1.69066e+07	1.63166e+07	1.54093e+07	1.66377e+07	1.74309e+07	1.26229e+07	1.33812e+07	1.47895e+07	9.59697e+06	9.81664e+06	9.47808e+06	7.94495e+06	6.74596e+06	7.26985e+06	1.3921e+07	1.5953e+07	1.27699e+07
Kynurenine	195007	152928	151439	166188	167658	157916	91274.7	144256	158333	58511.8	59442.3	63558.8	41294.6	31384.6	67716.9	99238	72115.3	94619.1
N-acetyl-glucosamine	95799.4	76847.2	91699.4	79407.8	77522.7	59452.7	59428.6	78261.9	58204.5	28886.7	52035.6	33028.6	40524	52062	29532.9	31394.5	74299.6	56144.8
Flavone	10547.1	10330.8	7127.49	18429.6	12469.4	7347.48	19563	7628.79	8196.96	15225.9	4267.6	9269.76	7391.3	5643.27	6145.42	16952.4	18890.7	9197.62
cystathionine	335632	470696	531297	285292	275545	306712	339287	248675	327407	906749	1.04182e+06	1.00274e+06	172264	180851	180881	165251	122806	162110
5-methoxytryptophan	9910.41	6607.66	5206.94	4978.91	5781.99	5782.79	8335.65	9091.7	6581.51	7436.5	4150.24	9796.68	7591.78	4930.93	8288.5	4129.4	8951.06	7469.36
Cystine	6.58855e+06	6.43877e+06	4.92107e+06	2.87052e+06	4.1077e+06	3.89972e+06	3.42322e+06	3.35887e+06	2.27638e+06	2.87534e+06	2.68422e+06	2.58035e+06	1.45913e+06	7913.95	1.39258e+06	3.735e+06	9225.56	4.36928e+06
cytidine	236171	218991	164005	170312	134845	146400	144524	185837	176053	174259	103236	111511	72708.9	80109.7	98302.7	151133	216774	238347
biotin	76933.7	52911.3	94991.7	62380.6	68714.7	56963.9	55883.5	45438.8	46799.3	87472.6	89746.9	71879.5	34734.7	31314.9	78939.4	59456.6	43902.5	20718.1
deoxyadenosine	3290.69	6618.9	9062.39	12284.1	15688.4	14133	14042.8	12400.6	9084.29	13109.3	22381.4	17430.9	11568.5	26305.2	18992.9	10684.8	5862.86	2473.24
Glycerophosphocholine	1.07713e+08	1.17269e+08	1.26939e+08	1.34281e+08	1.33419e+08	1.36147e+08	1.22703e+08	1.35051e+08	1.46169e+08	5.10302e+07	5.0781e+07	5.47678e+07	8.47786e+07	9.11542e+07	8.79789e+07	1.3193e+08	1.22459e+08	1.32557e+08
acadesine	28077.1	41623	21445.3	7430.88	N/A	N/A	4950.96	5826.25	3302.55	17345.5	17710.2	11561.9	12387.8	N/A	11563.3	N/A	12330.8	11561
D-glucosamine-6-phosphate	19001.9	24153	18118.7	31379.5	30559.8	28078.7	23128.3	26417.7	33914.7	9073.14	25604	17343.5	35410.4	26434.6	20522.7	18175.2	13200.8	11562.9
D-glucosamine-1-phosphate	5804.5	N/A	4176.55	2477.7	N/A	2477.65	N/A	N/A	N/A	N/A	2477.65	N/A	N/A	3305.2	2474.61	N/A	N/A	N/A
thiamine	N/A	N/A	N/A	N/A	N/A	N/A	N/A	N/A	N/A	N/A	N/A	N/A	N/A	N/A	N/A	N/A	N/A	N/A
S-ribosyl-L-homocysteine-posi	30273.6	41016.2	22292	102995	52031.3	41158.7	35502	38070.2	65273.3	13213.6	7434.43	13623.5	17710.8	20691.7	42117.6	23927.1	44592.2	36219.1
deoxyguanosine	66892.4	59461.1	83410.9	42115.1	37989.8	31282.8	32207.1	35485.1	37075.1	28079.3	20720.8	18169.8	23125.4	11560.8	8257.81	14038.3	20648.8	15693.3
adenosine	742881	312106	494652	356959	1.8124e+06	479768	634800	659440	807227	363709	487844	601553	233557	321559	298966	735624	520018	581854
1-Methyladenosine	N/A	4079.15	4959.3	9904.17	15690.6	N/A	9070.91	6604.98	12386.9	9092.14	4127.56	9872.17	7429.97	7374.43	N/A	5287.57	9901.22	6161.94
guanosine	12292.1	14066.1	13214.9	4087.7	18165.3	7432.82	N/A	3302.74	5783.89	7432.59	4081.79	4955.43	3352.9	N/A	N/A	3999.85	10733.4	9083.59
L-arginino-succinate	172461	252683	203165	738536	749832	781435	747978	790847	850307	213636	170869	281957	582809	667191	488619	610922	656776	788015
S-methyl-5-thioadenosine	25706.8	29962.6	N/A	32909.6	N/A	30094.2	58734.8	77021.6	53928	12519.1	39519.1	12559.9	28784.5	20934.8	14232.7	14691.2	27886.1	11687.7
7-methylguanosine	97394.2	36999.2	65237.1	31861.4	33421.5	82538	86498.8	85063.7	39948.2	43912.5	29626.8	20637.1	11357.4	6201.09	20619.5	79260	29399.4	63579.1
dCMP	9910.19	16518.6	24820.7	22321.4	12384.9	18995.3	16518.6	15693.7	11515.1	6605.92	N/A	10738.1	N/A	14013.7	5782.82	11562.7	4929.14	N/A
glutathione	2.35338e+07	2.9619e+07	3.27246e+07	2.41364e+07	2.26448e+07	2.36172e+07	1.97282e+07	2.0443e+07	1.90017e+07	3.41724e+07	2.8524e+07	3.05511e+07	1.78291e+07	1.78604e+07	1.8237e+07	1.38933e+07	1.07809e+07	9.28444e+06
dTMP	15815.3	4809.23	52817.4	9949.28	2470.45	N/A	N/A	N/A	10732.4	24046.5	22299.6	15207.2	4130.2	4151.69	8256.6	4959.47	N/A	N/A
CMP	406904	466582	645726	369027	378234	389153	282437	316318	215569	221263	191604	226264	222189	192421	165177	224643	180865	204796
UMP	40947.7	49618.2	89083.2	36236.8	23030.3	33516	19028.5	19821.7	14047.4	45115.3	49554.6	52889.8	59456.4	27968.6	50384.4	35115.9	15480.5	29814.6
dAMP	28900.6	42562.6	37955.3	51990	29708.4	48518.7	44526.2	43720.7	47061.5	23115.5	18687.7	32200.5	36336.3	46249.8	64415.1	29044.3	33991.8	40402.3
Nicotinamide ribotide	N/A	4126.04	12374.7	9720.38	2425.6	5832.03	9932.6	8250.34	N/A	3301.33	4097.44	6546.04	3997.19	4955.34	4109.07	5304.13	N/A	N/A
aminoimidazole carboxamide ribonucleotide	344568	309098	276544	26859.6	21517.8	31379.2	9906.08	8274.55	8235.81	154442	102235	148547	144644	115592	142073	36330.6	44574.5	38925.6
thiamine-phosphate	N/A	N/A	N/A	N/A	N/A	6608.32	4133	N/A	N/A	5668.46	6609.02	N/A	N/A	4113.85	8280.22	N/A	N/A	4955.25
dGMP	N/A	N/A	N/A	3308.15	N/A	N/A	4955.24	4955.26	N/A	N/A	N/A	N/A	4127.78	N/A	8260.37	N/A	N/A	N/A
AMP	645871	664860	1.22216e+06	616643	387557	629682	478548	585999	511758	535873	455627	411390	643753	408072	523491	544139	427738	512904
IMP	181012	118022	180100	81151.6	77440.9	80718.9	66065.7	99036.7	85078.3	180032	126805	153353	93407.6	69346.5	55420.2	59255.7	66041.6	59068.2
S-adenosyl-L-methioninamine	N/A	N/A	N/A	N/A	N/A	N/A	N/A	N/A	N/A	N/A	N/A	N/A	N/A	N/A	N/A	N/A	N/A	N/A
GMP	202423	208947	316417	137064	62735.4	99070.6	65976.7	85717.3	84001.9	122364	133797	135439	55352.7	46911.2	35113.7	92518.8	89981.8	94133.9
xanthosine-5-phosphate	4959.03	6607.87	10735.7	4959	N/A	N/A	3302.78	N/A	N/A	N/A	2477.65	4955.39	N/A	N/A	N/A	N/A	4128.38	N/A
riboflavin	573966	668141	509647	568266	530178	554968	378244	524263	470769	317905	251874	227091	266139	212235	197373	685456	387368	567397
S-adenosyl-L-homoCysteine-posi	18224.4	24773.5	36367	25573.2	14040.5	15690.6	N/A	18169.1	24880.1	16520.9	15690.6	12388.2	22314.1	18993.4	18995.5	4960.86	7432.92	14056.5
S-adenosyl-L-methionine	1.65915e+06	1.48816e+06	2.35537e+06	1.29318e+06	1.35153e+06	1.19217e+06	1.93593e+06	2.21159e+06	2.36711e+06	535487	637903	539536	349513	383009	456265	656707	490393	571170
folate	649131	659042	484779	699497	609475	692916	503768	638417	533492	404683	499660	354302	186625	166759	191485	686306	658209	777839
7,8-dihydrofolate	N/A	N/A	N/A	N/A	N/A	N/A	N/A	N/A	N/A	N/A	N/A	N/A	N/A	N/A	N/A	N/A	N/A	4955.27
5-methyl-THF	6615.44	5795.09	N/A	3304.74	5755.87	N/A	N/A	N/A	9902.47	5002.93	N/A	3299.46	4065.5	3391.62	4211.02	11562	4140.8	11285.7
Diiodothyronine	N/A	N/A	N/A	N/A	N/A	N/A	N/A	N/A	N/A	N/A	N/A	N/A	N/A	N/A	N/A	N/A	N/A	N/A
glutathione disulfide-posi	7.39004e+06	9.4702e+06	8.07538e+06	7.10871e+06	8.73176e+06	9.67076e+06	9.8119e+06	8.30367e+06	9.40869e+06	8.57403e+06	5.13097e+06	4.63907e+06	5.50065e+06	4.54103e+06	4.49462e+06	6.73461e+06	7.04639e+06	5.9928e+06
NAD+_posi	6.98879e+06	6.4918e+06	7.58423e+06	6.87225e+06	7.61603e+06	8.32485e+06	8.41372e+06	8.25657e+06	9.09092e+06	5.46348e+06	5.35141e+06	5.03733e+06	6.09395e+06	5.60064e+06	5.38191e+06	8.71037e+06	7.88481e+06	8.03243e+06
NADH	16516	13213	52031.7	18993.3	56161.1	38815	12387.9	17340.6	23126.9	86715.7	86717.8	118099	96643.9	83421.7	94975.3	48720.3	24776	23123.8
dephospho-CoA-posi	N/A	N/A	N/A	N/A	N/A	N/A	N/A	N/A	N/A	N/A	N/A	N/A	N/A	N/A	N/A	N/A	N/A	N/A
NADP+_posi	30559.2	68557.7	62074.2	31697.6	66071.4	56159.5	58633.4	13036.3	44601.1	45422	48117.3	59587.7	28816.5	41242.2	54821.1	19511.1	42116.9	29938.3
NADPH	N/A	5780.39	2499.78	N/A	2477.7	2477.7	1652.57	3302.77	N/A	4127.75	1652.65	2477.7	N/A	N/A	N/A	N/A	N/A	N/A
coenzyme A-posi	33037.2	28905.9	47073.1	10735.2	15648.8	18999.4	3298.34	15656.7	13665.2	74328.4	50380.6	89179.6	17343.7	15693.6	31538	N/A	N/A	3302.71
FAD	22301.3	15690.5	29765.4	4955.2	14866	29734.4	7432.79	9910.32	21474.4	10735.7	N/A	17343	N/A	12388.3	20645.6	26429.1	15693.6	9908.12
acetyl-CoA-posi	N/A	N/A	N/A	N/A	2477.7	N/A	N/A	N/A	N/A	5946.26	9910.17	7928.3	7433.04	2969.64	N/A	N/A	N/A	N/A
propionyl-CoA-posi	N/A	2477.62	N/A	N/A	N/A	N/A	N/A	N/A	N/A	N/A	N/A	N/A	N/A	N/A	N/A	N/A	N/A	N/A
acetoacetyl-CoA-posi	N/A	3302.78	N/A	2477.62	2477.62	N/A	N/A	N/A	2477.65	N/A	N/A	2477.62	N/A	N/A	N/A	N/A	N/A	N/A
malonyl-CoA-posi	N/A	N/A	N/A	N/A	N/A	N/A	N/A	N/A	N/A	N/A	N/A	N/A	N/A	N/A	N/A	N/A	N/A	N/A
succinyl-CoA-posi	N/A	N/A	N/A	N/A	N/A	N/A	N/A	N/A	N/A	4955.33	N/A	N/A	N/A	N/A	N/A	N/A	N/A	N/A
sarcosine	3.43706e+06	3.81544e+06	3.63952e+06	3.8901e+06	4.61184e+06	3.78835e+06	3.49298e+06	3.95032e+06	3.92193e+06	2.87129e+06	2.49691e+06	2.79733e+06	1.73256e+06	1.97596e+06	1.94825e+06	5.09368e+06	3.02926e+06	3.68984e+06
putrescine	228859	149427	136223	85068.3	107437	102829	140700	198435	157601	191722	136842	29648.8	33750.9	17152.8	132152	189341	336490	134654
spermidine	1.17753e+06	580413	1.05235e+06	1.03266e+06	1.08436e+06	1.26189e+06	1.23489e+06	912719	622658	699843	1.44807e+06	1.47212e+06	1.35166e+06	761777	1.2854e+06	943263	658463	578788
N-acetyl spermine	295231	249865	218464	238022	217283	288800	321193	205392	244280	528961	509550	704711	447066	300197	383521	79858	318661	254693
N-acetyl spermidine	54099	35727.4	50035	37418.3	13334.4	18308.2	66392.2	73856.9	22265.6	14986.2	12814.5	4971.18	10016.1	7639.72	10733.6	8035.72	4328.37	8044.73
Nicotinamide Riboside	3747.55	3299.02	8046.05	10413.7	N/A	5857.58	4112.98	N/A	N/A	N/A	3839.18	5709.69	N/A	N/A	N/A	6152.07	7472.59	4057.67
Adenylosuccinate	6607.8	6605.37	7432.97	9082.88	N/A	4130.21	6607.92	4955.38	N/A	N/A	N/A	N/A	N/A	N/A	N/A	N/A	N/A	3302.69
cholesterol	1.01981e+07	1.02801e+07	7.8211e+06	7.09779e+06	9.40856e+06	8.60585e+06	6.63302e+06	7.75859e+06	1.1137e+07	3.48065e+06	3.52873e+06	4.83779e+06	7.47805e+06	5.46199e+06	6.2894e+06	1.27153e+07	1.23645e+07	1.28365e+07
arginosuccinic acid	184087	172588	219748	731116	602809	758381	572198	658424	730775	151672	156108	206368	469928	466697	417096	777976	490594	731138
phosphocreatine	160406	129916	122771	114504	117230	82318.8	147754	224545	143859	168035	143350	121610	32641	22673.7	29225.7	139093	81040.7	37851.3
retinoic acid	40278	N/A	5574.67	N/A	N/A	4316.21	20421.2	4337.16	6192.16	N/A	N/A	N/A	N/A	N/A	N/A	5574.61	N/A	3097.07
spermine	17033.3	17147.4	12243.5	13773.8	18811.1	10920.1	33033.4	21724	43266.2	40953.7	39316.8	28156.4	35083.5	80109.7	50974	13134.5	33476.6	9719.65
HMG-CoA_pos	N/A	N/A	3305.02	N/A	N/A	2477.65	N/A	N/A	N/A	N/A	N/A	N/A	N/A	N/A	N/A	N/A	N/A	N/A
N-acetyl-L-aspartic acid	383202	413762	359248	181353	153387	128001	75987.6	89170.3	85072.9	233702	213078	156089	20642.6	16518.5	6623.11	15690.7	9085.11	28948.9
N-acetyl-L-aspartylglutamic acid	818977	891103	954693	183363	162686	134618	127184	156982	103240	507800	760641	848165	N/A	N/A	N/A	N/A	N/A	4130.16
N1-Methyl-2_2-pyridone-3_5-carboximide	35469.6	9212.58	11745.6	16769.6	16345.3	32346	9937.75	19588.6	18834.9	36847.8	9677.47	18989.3
N1-Methyl-2_4-pyridone-3_5-carboximide	23666	29586.7	11834.4	24513.4	12677.9	15262.1	26203.8	11537.9	19473.2	28727.7	18633.7	19442.7
Nicotinamide Riboside	8449.99	8331.22	N/A	N/A	6629.15	N/A	8096.73	5908.84	N/A	3378.88	N/A	N/A
Adenylosuccinate	28737.8	35499.7	53250.8	58322.6	34653.4	38880.9	22821.8	13525.6	16062.6	10987.3	9298.63	9296.09
cholesterol	3.80454e+06	3.48104e+06	3.98729e+06	2.86556e+06	2.88628e+06	2.29928e+06	3.48237e+06	3.49415e+06	3.6574e+06	2.07742e+06	2.45875e+06	1.7346e+06
arginosuccinic acid	220775	217944	213752	504532	543477	412473	446806	483744	639611	1.02478e+06	988508	908815
phosphocreatine	3.27118e+06	3.43525e+06	3.00885e+06	1.67492e+06	2.10346e+06	2.27733e+06	2.22544e+06	1.73947e+06	1.96024e+06	928393	800622	795186
retinoic acid	9468.75	13946.6	9509.04	N/A	11368.4	6990.65	7594.97	N/A	N/A	9511.79	N/A	8224.64

## Sheet: KEGG ID
Polar Metabolite KEGG ID
	Metabolite name	formula	PubChem Identifier (KEGG/HMDB)
1	1,3-diphopshateglycerate	C3H8O10P2	C00236
2	1-Methyladenosine	C11H15N5O4	C02494
3	1-Methyl-Histidine	C7H11N3O2	C01152
4	2,3-dihydroxybenzoic acid	C7H6O4	C00196
5	2,3-Diphosphoglyceric acid	C3H8O10P2	C01159
6	2-Aminooctanoic acid	C8H17NO2	HMDB00991
7	2-dehydro-D-gluconate	C6H10O7	C00629
8	2-deoxyglucose-6-phosphate	C6H13O8P	C06369
9	2-Hydroxy-2-methylbutanedioic acid	C5H8O5	C02612
10	2-hydroxygluterate	C5H8O5	C02630
11	2-Isopropylmalic acid	C7H12O5	C02504
12	2-ketohaxanoic acid	C6H10O3	HMDB01864
13	2-keto-isovalerate	C5H8O3	C00141
14	2-oxo-4-methylthiobutanoate	C5H8O3S	C01180
15	2-oxobutanoate	C4H6O3	C00109
16	3-hydroxy-3-methylglutaryl-CoA-nega	C27H44N7O20P3S	C00356
17	3-hydroxybutyryl-CoA	C25H42N7O18P3S	C01144
18	3-methylphenylacetic acid	C9H10O2	HMDB02222
19	3-phosphoglycerate	C3H7O7P	C00197
20	3-phosphoserine	C3H8NO6P	C01005
21	3-S-methylthiopropionate	C4H8O2S	C08276
22	4-aminobutyrate	C4H9NO2	C00334
23	4-phosphopantothenate	C9H18NO8P	C03492
24	4-Pyridoxic acid	C8H9NO4	C00847
25	5-methoxytryptophan	C12H14N2O3	HMDB02339
26	5-methyl-THF	C20H25N7O6	C00440
27	5-phosphoribosyl-1-pyrophosphate	C5H13O14P3	C00119
28	6-phospho-D-gluconate	C6H13O10P	C00345
29	7,8-dihydrofolate	C19H21N7O6	C00415
30	7-methylguanosine	C11H16N5O5	HMDB01107
31	acadesine	C9H14N4O5	D02742
32	acetoacetate	C4H6O3	C00164
33	acetoacetyl-CoA-nega	C25H40N7O18P3S	C00332
34	acetoacetyl-CoA-posi	C25H40N7O18P3S	C00332
35	Acetylcarnitine DL	C9H18NO4	C02571
36	acetyl-CoA-nega	C23H38N7O17P3S	C00024
37	acetyl-CoA-posi	C23H38N7O17P3S	C00024
38	Acetyllysine	C8H16N2O3	C02727
39	acetylphosphate	C2H5O5P	C00227
40	aconitate	C6H6O6	C00417
41	adenine	C5H5N5	C00147
42	adenosine	C10H13N5O4	C00212
43	adenosine 5-phosphosulfate	C10H14N5O10PS	C00224
44	ADP-D-glucose	C16H25N5O15P2	C00498
45	ADP-nega	C10H15N5O10P2	C00008
46	a-ketoglutarate	C5H6O5	C00026
47	alanine	C3H7NO2	C00041
48	allantoate	C4H8N4O4	C00499
49	allantoin	C4H6N4O3	C01551
50	Aminoadipic acid	C6H11NO4	C00956
51	aminoimidazole carboxamide ribonucleotide	C9H15N4O8P	C04677
52	AMP	C10H14N5O7P	C00020
53	anthranilate	C7H7NO2	C00108
54	arginine	C6H14N4O2	C00062
55	Ascorbic acid	C6H8O6	C00072
56	asparagine	C4H8N2O3	C00152
57	aspartate	C4H7NO4	C00049
58	ATP-nega	C10H16N5O13P3	C00002
59	Atrolactic acid	C9H10O3	HMDB00475
60	betaine	C5H11NO2	C00719
61	betaine aldehyde	C5H12NO	C00576
62	biotin	C10H16N2O3S	C00120
63	butyryl-CoA	C25H42N7O17P3S	C00630
64	Carbamoyl phosphate	CH4NO5P	C00169
65	carnitine	C7H15NO3	C00318
66	CDP-choline	C14H27N4O11P2	C00307
67	CDP-ethanolamine	C11H20N4O11P2	C00570
68	CDP-nega	C9H15N3O11P2	C00112
69	Cellobiose	C12H22O11	C00185
70	cholesterol	C27H46O	C00187
71	cholesteryl sulfate	C27H46O4S	HMDB00653
72	Cholic acid	C24H40O5	C00695
73	choline	C5H14NO	C00114
74	Citraconic acid	C5H6O4	C02226
75	citrate	C6H8O7	C00158
76	citrate-isocitrate	C6H8O7	C00158
77	citrulline	C6H13N3O3	C00327
78	CMP	C9H14N3O8P	C00055
79	coenzyme A-nega	C21H36N7O16P3S	C00010
80	coenzyme A-posi	C21H36N7O16P3S	C00010
81	creatine	C4H9N3O2	C00300
82	Creatinine	C4H7N3O	C00791
83	CTP-nega	C9H16N3O14P3	C00063
84	cyclic bis(3->5) dimeric GMP	C20H24N10O14P2	C16463
85	cyclic-AMP	C10H12N5O6P	C00575
86	cystathionine	C7H14N2O4S	C02291
87	cysteine	C6H12N2O4S2	C00491
88	cysteine sulfinate	C3H7NO4S	C00606
89	Cystine	C6H12N2O4S2	C00491
90	cytidine	C9H13N3O5	C00475
91	cytosine	C4H5N3O	C00380
92	dAMP	C10H14N5O6P	C00360
93	dATP-nega	C10H16N5O12P3	C00131
94	dCDP-nega	C9H15N3O10P2	C00705
95	dCMP	C9H14N3O7P	C00239
96	dCTP-nega	C9H16N3O13P3	C00458
97	deoxyadenosine	C10H13N5O3	C00559
98	Deoxycholic acid	C26H43NO5	C04483
99	deoxyguanosine	C10H13N5O4	C00330
100	deoxyinosine	C10H12N4O4	C05512
101	deoxyribose-phosphate	C5H11O7P	C00673
102	deoxyuridine	C9H12N2O5	C00526
103	dephospho-CoA-nega	C21H35N7O13P2S	C00882
104	dephospho-CoA-posi	C21H35N7O13P2S	C00882
105	D-erythrose-4-phosphate	C4H9O7P	C00279
106	dGDP-nega	C10H15N5O10P2	C00361
107	D-glucarate	C6H10O8	C00818
108	D-gluconate	C6H12O7	C00257
109	D-glucono-?-lactone-6-phosphate	C6H11O9P	C01236
110	D-glucosamine-1-phosphate	C6H14NO8P	C00352
111	D-glucosamine-6-phosphate	C6H14NO8P	C00352
112	D-glyceraldehdye-3-phosphate	C3H7O6P	C00118
113	dGMP	C10H14N5O7P	C00362
114	dGTP	C10H16N5O13P3	C00286
115	dihydroorotate	C5H6N2O4	C00337
116	dihydroxy-acetone-phosphate	C3H7O6P	C00111
117	Diiodothyronine	C15H13I2NO4	HMDB00582
118	dimethylglycine	C4H9NO2	C01026
119	DL-Pipecolic acid	C6H11NO2	C00408
120	D-sedoheptulose-1-7-phosphate	C7H15O10P	C05382
121	dTDP-nega	C10H16N2O11P2	C00363
122	dTMP	C10H15N2O8P	C00364
123	dTMP-nega	C10H15N2O8P	C00364
124	dTTP-nega	C10H17N2O14P3	C00459
125	dUMP-nega	C9H13N2O8P	C00365
126	dUTP-nega	C9H15N2O14P3	C00460
127	ethanolamine	C2H7NO	C00189
128	FAD	C27H33N9O15P2	C00016
129	Flavone	C15H10O2	C15608
130	FMN	C17H21N4O9P	C00061
131	folate	C19H19N7O6	C00504
132	fructose-1,6-bisphosphate	C6H14O12P2	C05378
133	fructose-6-phosphate	C6H13O9P	C05345
134	fumarate	C4H4O4	C00122
135	GDP-nega	C10H15N5O11P2	C00035
136	Geranyl-PP	C10H20O7P2	C00341
137	glucono-?-lactone	C6H10O6	C00198
138	glucosamine	C6H13NO5	C00329
139	glucose-1-phosphate	C6H13O9P	C00103
140	glucose-6-phosphate	C6H13O9P	C00668
141	glutamate	C5H9NO4	C00025
142	glutamine	C5H10N2O3	C00064
143	glutathione	C10H17N3O6S	C00051
144	glutathione disulfide-nega	C20H32N6O12S2	C00127
145	glutathione disulfide-posi	C20H32N6O12S2	C00127
146	glutathione-nega	C10H17N3O6S	C00051
147	glycerate	C3H6O4	C00258
148	Glycerophosphocholine	C8H21NO6P	C00670
149	glycine	C2H5NO2	C00037
150	glycolate	C2H4O3	C00160
151	glyoxylate	C2H2O3	C00048
152	GMP	C10H14N5O8P	C00144
153	GTP-nega	C10H16N5O13P3	C00044
154	Guanidoacetic acid	C3H7N3O2	C00581
155	guanine	C5H5N5O	C00242
156	guanosine	C10H13N5O5	C00387
157	guanosine 5-diphosphate,3-diphosphate	C10H11N5O17P4	C01228
158	hexose-phosphate	C6H13O9P	C05345
159	histidine	C6H9N3O2	C00135
160	histidinol	C6H11N3O	C00860
161	HMG-CoA	C27H44N7O20P3S	C00356
162	homocysteic acid	C4H9NO5S	C16511
163	homocysteine	C4H9NO2S	C00155
164	homoserine	C4H9NO3	C00263
165	Hydroxyisocaproic acid	C6H12O3	HMDB00746
166	Hydroxyphenylacetic acid	C8H8O3	C05852
167	hydroxyphenylpyruvate	C9H8O4	C01179
168	hydroxyproline	C5H9NO3	C01157
169	hypoxanthine	C5H4N4O	C00262
170	IDP-nega	C10H14N4O11P2	C00104
171	Imidazole	C3H4N2	C01589
172	Imidazoleacetic acid	C6H8N2O2	C02835
173	IMP	C10H13N4O8P	C00130
174	indole	C8H7N	C00463
175	Indole-3-carboxylic acid	C9H7NO2	HMDB03320
176	Indoleacrylic acid	C11H9NO2	HMDB00734
177	inosine	C10H12N4O5	C00294
178	isocitrate	C6H8O7	C00311
179	itaconic acid	C5H6O4	HMDB0002092
180	Kynurenic acid	C10H7NO3	C01717
181	Kynurenine	C10H12N2O3	C00328
182	lactate	C3H6O3	C00186
183	L-arginino-succinate	C10H18N4O6	C03406
184	leucine-isoleucine	C6H13NO2	C00123
185	lipoate	C8H14O2S2	C00725
186	lysine	C6H14N2O2	C00047
187	malate	C4H6O5	C00149
188	Maleic acid	C4H4O4	C01384
189	malonyl-CoA-nega	C24H38N7O19P3S	C00083
190	malonyl-CoA-posi	C24H38N7O19P3S	C00083
191	Metabolite name	formula	PubChem Identifier (KEGG/HMDB)
192	methionine	C5H11NO2S	C00073
193	Methionine sulfoxide	C5H11NO3S	HMDB02005
194	Methylcysteine	C4H9NO2S	HMDB0002108
195	Methylmalonic acid	C4H6O4	C02170
196	methylnicotinamide	C7H9N2O	C02918
197	myo-inositol	C6H12O6	C00137
198	N6-Acetyl-L-lysine	C8H16N2O3	C02727
199	N-acetyl-glucosamine	C8H15NO6	C00140
200	N-acetyl-glucosamine-1-phosphate	C6H14NO8P	C04256
201	N-acetyl-glutamate	C7H11NO5	C00624
202	N-acetyl-glutamine	C7H12N2O4	HMDB06029
203	N-Acetyl-L-alanine	C5H9NO3	C01073
204	N-acetyl-L-aspartic acid	C6H9NO5	C01042
205	N-acetyl-aspartylglutamic acid	C11H16N2O8	C12270
206	N-acetyl-L-ornithine	C7H14N2O3	C00437
207	N-Acetylputrescine	C6H14N2O	C02714
208	NAD+_nega	C21H27N7O14P2	C00003
209	NAD+_posi	C21H27N7O14P2	C00003
210	NADH	C21H29N7O14P2	C00004
211	NADH-nega	C21H29N7O14P2	C00004
212	NADP+_nega	C21H28N7O17P3	C00006
213	NADP+_posi	C21H28N7O17P3	C00006
214	NADPH	C21H30N7O17P3	C00005
215	NADPH-nega	C21H30N7O17P3	C00005
216	N-carbamoyl-L-aspartate	C5H8N2O5	C00438
217	N-carbamoyl-L-aspartate-nega	C5H8N2O5	C00438
218	Ng,NG-dimethyl-L-arginine	C8H18N4O2	C03626
219	nicotinamide	C6H6N2O	C00153
220	nicotinamide riboside	C11H15N2O5	C03150
221	Nicotinamide ribotide	C11H15N2O8P	C00455
222	nicotinate	C6H5NO2	C00253
223	O8P-O1P (octulose-8-phosphate)	C5H11O8P
224	O-acetyl-L-serine	C5H9NO4	C00979
225	octulose-1,8-bisphosphate (OBP)	C5H11O8P
226	ornithine	C5H12N2O2	C00077
227	orotate	C5H4N2O4	C00295
228	orotidine-5-phosphate	C10H13N2O11P	C01103
229	oxaloacetate	C4H4O5	C00036
230	p-aminobenzoate	C7H7NO2	C00568
231	pantothenate	C9H17NO5	C00864
232	phenylalanine	C9H11NO2	C00079
233	Phenyllactic acid	C9H10O3	C01479
234	Phenylpropiolic acid	C9H6O2	HMDB00563
235	phenylpyruvate	C9H8O3	C00166
236	Phosphocreatine	C4H10N3O5P	C02305
237	phosphoenolpyruvate	C3H5O6P	C00074
238	Phosphorylcholine	C5H15NO4P	C00588
239	p-hydroxybenzoate	C7H6O3	C00156
240	prephenate	C10H10O6	C00254
241	proline	C5H9NO2	C00148
242	propionyl-CoA-nega	C24H40N7O17P3S	C00100
243	propionyl-CoA-posi	C24H40N7O17P3S	C00100
244	purine	C5H4N4	C00465
245	putrescine	C4H12N2	C00134
246	Pyridoxamine	C8H12N2O2	C00534
247	pyridoxine	C8H11NO3	C00314
248	Pyroglutamic acid	C5H7NO3	C01879
249	Pyrophosphate	P2H4O7	C00013
250	pyruvate	C3H4O3	C00022
251	quinolinate	C7H5NO4	C03722
252	retinoic acid	C20H28O2	C00777
253	riboflavin	C17H20N4O6	C00255
254	ribose-phosphate	C5H11O8P	C00117
255	S-adenosyl-L-homocysteine-nega	C14H20N6O5S	C00021
256	S-adenosyl-L-homoCysteine-posi	C14H20N6O5S	C00021
257	S-adenosyl-L-methioninamine	C14H23N6O3S	C01137
258	S-adenosyl-L-methionine	C15H22N6O5S	C00019
259	sarcosine	C3H7NO2	C00213
260	sedoheptulose 1,7-bisphosphate (SBP)	C7H16O13P2	C00447
261	serine	C3H7NO3	C00065
262	shikimate	C7H10O5	C00493
263	shikimate-3-phosphate	C7H11O8P	C03175
264	S-methyl-5-thioadenosine	C11H15N5O3S	C00170
265	sn-glycerol-3-phosphate	C3H9O6P	C00093
266	spermidine	C7H19N3	C00315
267	spermine	C10H26N4	C00750
268	S-ribosyl-L-homocysteine-nega	C9H17NO6S	C03539
269	S-ribosyl-L-homocysteine-posi	C9H17NO6S	C03539
270	succinate	C4H6O4	C00042
271	succinyl-CoA-methylmalonyl-CoA-nega	C25H40N7O19P3S	C00091
272	succinyl-CoA-posi	C25H40N7O19P3S	C00091
273	taurine	C2H7NO3S	C00245
274	Taurodeoxycholic acid	C26H45NO6S	C05463
275	thiamine	C12H16N4OS	C00378
276	Thiamine pyrophosphate	C12H19N4O7P2S	C00068
277	thiamine-phosphate	C12H17N4O4PS	C01081
278	threonine	C4H9NO3	C00188
279	thymidine	C10H14N2O5	C00214
280	thymine	C5H6N2O2	C00178
281	trans, trans-farnesyl diphosphate	C15H28O7P2	C00448
282	trehalose-6-Phosphate	C12H23O14P	C00689
283	trehalose-sucrose	C12H22O11	C00089
284	tryptophan	C11H12N2O2	C00078
285	tyrosine	C9H11NO3	C00082
286	UDP-D-glucose	C15H24N2O17P2	C00029
287	UDP-D-glucuronate	C15H22N2O18P2	C00167
288	UDP-N-acetyl-glucosamine	C17H27N3O17P2	C00043
289	UDP-nega	C9H14N2O12P2	C00015
290	UMP	C9H13N2O9P	C00105
291	uracil	C4H4N2O2	C00106
292	Urea	CH4N2O	C00086
293	Uric acid	C5H4N4O3	C00366
294	uridine	C9H12N2O6	C00299
295	UTP-nega	C9H15N2O15P3	C00075
296	valine	C5H11NO2	C00183
297	xanthine	C5H4N4O2	C00385
298	xanthosine	C10H12N4O6	C01762
299	xanthosine-5-phosphate	C10H13N4O9P	C00655
300	Xanthurenic acid	C10H7NO4	C02470
301	3-hydroxybuteric acid	C4H8O3	C01089
