# Supplementary material for: De novo pyrimidine biosynthesis inhibition synergizes with BCL-XL targeting in pancreatic cancer
Source: Nat Commun. 2025 Jul 30;16:6987. doi: 10.1038/s41467-025-61242-x (PMC12311037; doi:10.1038/s41467-025-61242-x)
Supplement: Supplementary file 4 — Supplementary Data 2 [file 41467_2025_61242_MOESM4_ESM.xlsx]

## Sheet: Summary
Supplementary Data 2: Proteome changes of PA-TU-8988t and PA-TU-8902 cells after BQ treatment. limma package applies linear modeling with empirical Bayes moderation to improve variance estimates across proteins, and adjusted p-values is calculated via Benjamini-Hochberg method.
	TMT	Set #1	Set #2	Set #3	Set #4
		PaTu-8988T	PaTu-8988T	PaTu-8902	PaTu-8902
	126	DMSO	DMSO	DMSO	DMSO
	127n	DMSO	DMSO	DMSO	DMSO
	127c	DMSO	DMSO	DMSO	DMSO
	128n	24 h, 500 nM	7 d, 500 nM	24 h, 500 nM	7 d, 500 nM
	128c	24 h, 500 nM	7 d, 500 nM	24 h, 500 nM	7 d, 500 nM
	129n	24 h, 500 nM	7 d, 500 nM	24 h, 500 nM	7 d, 500 nM
	129c	24 h, 5 uM	7 d, 5 uM	24 h, 5 uM	7 d, 5 uM
	130n	24 h, 5 uM	7 d, 5 uM	24 h, 5 uM	7 d, 5 uM
	130c	24 h, 5 uM	7 d, 5 uM	24 h, 5 uM	7 d, 5 uM

## Sheet: 8902.7d.High
Accession	Gene	Name	Peptides	DMSO.1	DMSO.2	DMSO.3	BQHi7d.1	BQHi7d.2	BQHi7d.3	log2FC	P	FDR	FC
A0AV96	RBM47	RBM47_HUMAN RNA-binding protein 47	10	2509.79	2477.72	2448	2296.27	2296.62	2308.13	-0.107551	0.0957811	0.121845	0.928162
A0AVF1	TTC26	TTC26_HUMAN Tetratricopeptide repeat protein 26	3	169.974	159.428	163.612	112.012	113.425	112.704	-0.543522	7.07829e-06	3.00721e-05	0.686094
A0AVI4	TMEM129	TM129_HUMAN Transmembrane protein 129	2	282.709	297.329	303.435	134.091	140.646	142.238	-1.08306	2.61986e-08	4.52886e-07	0.472027
A0AVT1	UBA6	UBA6_HUMAN Ubiquitin-like modifier-activating enzyme 6	10	1644.95	1597.8	1467.33	2659.27	2520.76	2513.65	0.709116	2.15294e-06	1.19712e-05	1.6348
A0FGR8	ESYT2	ESYT2_HUMAN Isoform 6 of Extended synaptotagmin-2	10	1925.92	2048.65	2032.78	3394.68	3538.78	3458.92	0.791058	3.32095e-07	2.7593e-06	1.73034
A0JLT2	MED19	MED19_HUMAN Mediator of RNA polymerase II transcription subunit 19	1	110.792	112.557	117.033	116.124	130.117	128.283	0.13646	0.0771145	0.100146	1.0992
A0JNW5	UHRF1BP1L	UH1BL_HUMAN UHRF1-binding protein 1-like	2	815.19	684.066	623.945	870.974	760.549	748.043	0.170034	0.137755	0.169208	1.12508
A0MZ66	KIAA1598	SHOT1_HUMAN Isoform 3 of Shootin-1	7	1038.38	957.934	916.736	1257.53	1182.12	1117.19	0.288311	0.00363764	0.0062785	1.22121
A0PJW6	TMEM223	TM223_HUMAN Transmembrane protein 223	3	1421.4	1456.28	1522.72	1186.21	1217.86	1134.35	-0.314559	0.00075096	0.00155282	0.804097
A1A4S6	ARHGAP10	RHG10_HUMAN Rho GTPase-activating protein 10	1	210.192	180.394	181.922	281.708	270.434	273.052	0.530825	5.24894e-05	0.000158384	1.44475
A1L0T0	ILVBL	ILVBL_HUMAN Acetolactate synthase-like protein	13	1220.61	1374.45	1354.39	1419.88	1525.43	1516.63	0.177251	0.033529	0.0470968	1.13073
A1L170	C1orf226	CA226_HUMAN Isoform 2 of Uncharacterized protein C1orf226	4	292.999	293.493	340.648	360.504	360.621	423.574	0.303536	0.00808446	0.0129882	1.23417
A1L188	C17orf89	CQ089_HUMAN Uncharacterized protein C17orf89	1	36.1464	39.2562	36.3121	52.8082	51.4787	59.0314	0.546332	3.84261e-05	0.000122106	1.46037
A1L390	PLEKHG3	PKHG3_HUMAN Pleckstrin homology domain-containing family G member 3	5	894.447	899.332	882.174	863.314	935.725	953.727	0.0395444	0.555659	0.596615	1.02779
A1L3X0	ELOVL7	ELOV7_HUMAN Elongation of very long chain fatty acids protein 7	2	617.257	681.271	729.597	767.266	756.094	823.878	0.213174	0.022465	0.032689	1.15924
A2AJT9	CXorf23	CX023_HUMAN Uncharacterized protein CXorf23	2	361.531	401.651	409.045	436.016	423.929	479.706	0.192678	0.032883	0.0463148	1.14288
A2RRP1	NBAS	NBAS_HUMAN Neuroblastoma-amplified sequence	12	1706.24	1898.78	1842.43	1631.56	1724.38	1797.8	-0.0796469	0.285612	0.326924	0.946289
A2RTX5	TARSL2	SYTC2_HUMAN Probable threonine--tRNA ligase 2, cytoplasmic	4	591.667	519.482	520.979	739.703	746.564	762.07	0.464684	9.40374e-05	0.000259219	1.38001
A2RU67	KIAA1467	K1467_HUMAN Uncharacterized protein KIAA1467	3	704.727	673.279	766.654	529.102	513.236	573.944	-0.407589	0.000377392	0.000860161	0.753882
A2RUC4	TYW5	TYW5_HUMAN tRNA wybutosine-synthesizing protein 5	1	344.928	283.512	294.354	458.082	423.225	404.359	0.481803	0.00036202	0.000828038	1.39649
A2VDJ0	KIAA0922	T131L_HUMAN Isoform 4 of Transmembrane protein 131-like	5	408.664	457.96	458.447	267.897	294.791	325.452	-0.579692	7.76606e-05	0.000219841	0.669107
A3KMH1	VWA8	VWA8_HUMAN von Willebrand factor A domain-containing protein 8	12	2050.36	2203.23	2237.97	1911.94	2064.98	2029.38	-0.111828	0.127433	0.157624	0.925415
A3KN83	SBNO1	SBNO1_HUMAN Protein strawberry notch homolog 1	8	819.48	770.502	801.105	985.084	1027.81	1084.37	0.372678	0.000273196	0.000647925	1.29475
A4D1E9	GTPBP10	GTPBA_HUMAN GTP-binding protein 10	8	3634.42	4046.55	3922.44	2948.43	3143.37	3325.67	-0.301422	0.00241321	0.00436743	0.811452
A4D1P6	WDR91	WDR91_HUMAN WD repeat-containing protein 91	2	345.065	338.658	316.072	419.549	425.164	438.453	0.360777	0.00029314	0.000688508	1.28412
A4D1U4	LCHN	LCHN_HUMAN Protein LCHN	2	646.525	713.07	680.773	447.923	498.956	462.884	-0.533703	2.93276e-05	9.65873e-05	0.690779
A5D8V6	VPS37C	VP37C_HUMAN Vacuolar protein sorting-associated protein 37C	2	161.338	164.684	138.677	119.609	112.664	128.221	-0.364177	0.00191425	0.00355631	0.776912
A5PLL7	TMEM189	TM189_HUMAN Transmembrane protein 189	4	930.303	1096.72	1011.53	944.287	1051.79	996.318	-0.0202282	0.803212	0.828013	0.986077
A5PLN9	TRAPPC13	TPC13_HUMAN Isoform 4 of Trafficking protein particle complex subunit 13	1	304.507	289.954	253.779	298.875	300.486	286.67	0.0667863	0.417226	0.461023	1.04738
A5YKK6	CNOT1	CNOT1_HUMAN CCR4-NOT transcription complex subunit 1	10	1332.09	1290.6	1443.55	1044.16	1000.77	942.953	-0.444215	0.000139157	0.00036411	0.734984
A6H8Y1	BDP1	BDP1_HUMAN Transcription factor TFIIIB component B'' homolog	3	82.8587	85.1763	90.0632	85.1135	93.5055	110.612	0.156611	0.135139	0.166284	1.11467
A6NCS6	C2orf72	CB072_HUMAN Uncharacterized protein C2orf72	1	31.2846	33.8567	39.3901	67.7009	62.1275	79.7487	1.00238	6.83e-06	2.91952e-05	2.0033
A6ND36	FAM83G	FA83G_HUMAN Protein FAM83G	5	634.025	673.064	628.291	790.633	856.16	873.133	0.380125	0.000293695	0.000689394	1.30145
A6NDG6	PGP	PGP_HUMAN Phosphoglycolate phosphatase	8	651.73	580.504	620.708	779.691	673.939	719.592	0.229068	0.0151467	0.0228479	1.17208
A6NDU8	C5orf51	CE051_HUMAN UPF0600 protein C5orf51	4	678.583	579.609	577.579	848.715	709.066	713.4	0.306096	0.0100074	0.0157618	1.23636
A6NED2	RCCD1	RCCD1_HUMAN RCC1 domain-containing protein 1	2	322.932	302.052	279.59	165.491	165.156	170.952	-0.848389	6.03923e-07	4.40292e-06	0.555405
A6NFI3	ZNF316	ZN316_HUMAN Zinc finger protein 316	2	390.79	417.184	403.656	251.187	260.887	276.174	-0.620813	4.76408e-06	2.22715e-05	0.650304
A6NFY7	SDHAF1	SDHF1_HUMAN Succinate dehydrogenase assembly factor 1, mitochondrial	1	94.2866	105.394	90.9467	169.944	163.172	151.553	0.739088	4.69739e-06	2.20356e-05	1.66912
A6NGB9	WIPF3	WIPF3_HUMAN WAS/WASL-interacting protein family member 3	1	60.8034	52.8854	42.1434	101.457	89.2393	64.9085	0.705518	0.00250051	0.00450161	1.63073
A6NGR9	MROH6	MROH6_HUMAN Maestro heat-like repeat-containing protein family member 6	4	927.249	928.099	856.099	744.834	747.574	759.988	-0.266634	0.00211591	0.00388383	0.831257
A6NHC0	CAPN8	CAN8_HUMAN Calpain-8	1	423.334	371.034	377.995	246.034	238.265	221.671	-0.730623	3.88676e-06	1.90758e-05	0.602643
A6NHL2	TUBAL3	TBAL3_HUMAN Tubulin alpha chain-like 3	1	151.522	155.508	153.574	59.5405	46.3356	60.2631	-1.48132	9.41398e-08	1.09988e-06	0.35816
A6NHQ4	C17orf96	CQ096_HUMAN Uncharacterized protein C17orf96	1	20.2647	20.6717	20.0761	34.2811	35.3161	40.2037	0.844321	9.91809e-07	6.55656e-06	1.79542
A6NHR9	SMCHD1	SMHD1_HUMAN Structural maintenance of chromosomes flexible hinge domain-containing protein 1	10	849.367	967.802	1004.36	1323.16	1381.38	1518.79	0.583167	6.20172e-05	0.000182256	1.49813
A6NJ78	METTL15	MET15_HUMAN Probable methyltransferase-like protein 15	7	997.551	1082.24	1081.1	722.897	759.476	787.307	-0.477682	4.94263e-05	0.000150781	0.71813
A6NK58	LIPT2	LIPT2_HUMAN Putative lipoyltransferase 2, mitochondrial	2	35.7444	43.2076	31.1245	61.1369	55.8769	55.6197	0.660946	0.000192728	0.000477007	1.58112
A6NKD9	CCDC85C	CC85C_HUMAN Coiled-coil domain-containing protein 85C	3	131.928	119.612	115.054	84.9652	74.3968	76.4495	-0.63653	1.84466e-05	6.57939e-05	0.643258
A6NMZ7	COL6A6	CO6A6_HUMAN Collagen alpha-6(VI) chain	2	95.0537	88.3509	90.6762	73.5628	81.2252	81.0911	-0.217421	0.0109398	0.0170611	0.860101
A6NNM3	RIMBP3B	RIM3B_HUMAN RIMS-binding protein 3B	1	667.714	709.103	742.847	840.932	866.87	935.034	0.318178	0.00145929	0.00279669	1.24675
A6PW82	CXorf30	CX030_HUMAN Putative uncharacterized protein CXorf30	2	367.56	345.258	389.899	426.214	407.655	518.793	0.288444	0.0150195	0.0227	1.22132
A7KAX9	ARHGAP32	RHG32_HUMAN Rho GTPase-activating protein 32	10	1518.66	1576.15	1551.26	1843.81	1936.37	1970.47	0.307313	0.000681042	0.0014276	1.2374
A7MBM2	DISP2	DISP2_HUMAN Protein dispatched homolog 2	1	105.755	111.907	111.23	45.9452	48.6514	61.8235	-1.08394	2.2642e-06	1.24828e-05	0.47174
A8CG34	POM121C	P121C_HUMAN Nuclear envelope pore membrane protein POM 121C	2	308.66	333.884	323.155	394.658	410.671	423.531	0.347821	0.00039919	0.00090087	1.27264
A8K2U0	A2ML1	A2ML1_HUMAN Alpha-2-macroglobulin-like protein 1	12	1184.6	1324.99	1333.94	4819.1	5013.47	4681.51	1.91849	4.0256e-10	3.29633e-08	3.78027
A8MQ03	C9orf169	CI169_HUMAN UPF0574 protein C9orf169	1	24.1742	20.8748	25.1473	43.1151	60.4552	61.0593	1.21621	6.73242e-06	2.89185e-05	2.32336
A8MW92	PHF20L1	P20L1_HUMAN PHD finger protein 20-like protein 1	12	2261.19	2344.44	2476.97	1298	1309.51	1466.3	-0.799135	1.35835e-06	8.34647e-06	0.574694
A8MWD9	RUXGL_HUMAN	RUXGL_HUMAN Small nuclear ribonucleoprotein G-like protein	7	3404.67	4005.41	3790.57	2523.9	2768.35	2726.97	-0.479967	0.000152627	0.000391715	0.716994
A8MXP9	MATR3	A8MXP9_HUMAN Matrin-3	17	3123.49	3520.75	3385.22	3438.66	3445.73	3658.21	0.0731676	0.317953	0.360495	1.05202
A8MXV4	NUDT19	NUD19_HUMAN Nucleoside diphosphate-linked moiety X motif 19, mitochondrial	9	887.894	959.921	941.594	1370.48	1485.82	1494.92	0.641128	4.38389e-06	2.09602e-05	1.55955
A9UHW6	MIF4GD	MI4GD_HUMAN Isoform 3 of MIF4G domain-containing protein	2	419.377	368.519	351.519	238.434	219.274	211.258	-0.766086	6.1073e-06	2.68202e-05	0.58801
B0QYD3	APOBEC3B	B0QYD3_HUMAN DNA dC->dU-editing enzyme APOBEC-3B	1	40.4375	37.3285	36.1745	41.8958	48.5073	49.3858	0.29272	0.00584562	0.00968542	1.22495
B1AK53	ESPN	ESPN_HUMAN Espin	1	650.014	579.211	566.1	557.785	490.138	472.537	-0.240764	0.0192723	0.0284693	0.846297
B4DLE8	CRYBG3	B4DLE8_HUMAN Beta/gamma crystallin domain-containing protein 3 (Fragment)	2	32.1673	39.3157	32.1467	33.4719	42.2863	45.5982	0.222249	0.103754	0.131023	1.16655
B4DLV2	TOP2B	B4DLV2_HUMAN DNA topoisomerase 2-beta	1	391.551	415.378	459.391	271.184	280.077	304.835	-0.563408	5.1996e-05	0.000157201	0.676702
B4DP57	NUP35	B4DP57_HUMAN Nucleoporin NUP53	1	59.4741	55.2339	66.0682	66.0466	71.9228	82.327	0.283176	0.016799	0.0250932	1.21687
B4DQW3	PVRL4	B4DQW3_HUMAN Poliovirus receptor-related protein 4	1	17.7245	20.4043	14.3979	47.8117	49.1875	48.2007	1.48141	2.66328e-07	2.32261e-06	2.79222
B4DSU4	AP1S2	B4DSU4_HUMAN AP-1 complex subunit sigma-2	1	36.5383	37.8129	28.3382	42.5492	40.365	42.2781	0.297037	0.0192538	0.0284473	1.22862
B4E1K0	KIF23	B4E1K0_HUMAN Kinesin-like protein KIF23	4	504.095	542.667	569.149	382.479	399.289	384.084	-0.469444	6.10128e-05	0.000179644	0.722243
B4E2M5	ANKRD66	ANR66_HUMAN Ankyrin repeat domain-containing protein 66	1	91.5238	90.2895	87.0581	43.6958	32.4814	40.6819	-1.21306	7.4798e-07	5.21374e-06	0.431352
B7Z207	PDK1	B7Z207_HUMAN [Pyruvate dehydrogenase (acetyl-transferring)] kinase isozyme 1, mitochondrial	2	180.36	188.351	185.386	161.774	191.353	233.382	0.0660247	0.584355	0.624581	1.04683
B7Z4W5	CCBL1	B7Z4W5_HUMAN Cysteine conjugate-beta lyase cytoplasmic (Glutamine transaminase K, kyneurenine aminotransferase), isoform CRA_b	2	156.968	147.611	156.866	338.411	374.646	385.349	1.24956	2.1249e-08	3.96242e-07	2.37768
B7Z596	TPM1	B7Z596_HUMAN Tropomyosin alpha-1 chain	4	754.531	751.687	657.382	1489.33	1467.99	1296.38	0.975445	7.41862e-07	5.17813e-06	1.96625
B7Z6K7	ZNF814	ZN814_HUMAN Putative uncharacterized zinc finger protein 814	2	266.156	326.769	304.13	119.96	131.312	137.105	-1.2048	2.16692e-07	2.01151e-06	0.43383
B7Z9C2	NAP1L1	B7Z9C2_HUMAN Nucleosome assembly protein 1-like 1	1	364.013	315.166	284.163	164.214	132.372	119.771	-1.21546	3.88443e-06	1.90758e-05	0.430637
B9A064	IGLL5	IGLL5_HUMAN Immunoglobulin lambda-like polypeptide 5	1	184.34	165.809	166.936	479.631	462.424	442.762	1.42216	5.32373e-09	1.61771e-07	2.67987
C9J2U4	TAMM41	C9J2U4_HUMAN Chromosome 3 open reading frame 31, isoform CRA_f	9	1858.32	1970.95	2075.09	2159.87	2284.14	2326.26	0.198181	0.0172085	0.0256531	1.14725
C9JI98	TMEM238	TM238_HUMAN Transmembrane protein 238	1	58.9284	48.7617	57.0049	61.482	70.8824	74.1878	0.326992	0.00763033	0.0123092	1.2544
C9JLW8	FAM195B	F195B_HUMAN Protein FAM195B	2	181.626	156.138	122.52	354.807	301.136	296.792	1.06336	2.10222e-05	7.30389e-05	2.0898
C9JMV9	ABHD14A-ACY1	C9JMV9_HUMAN Protein ABHD14A-ACY1	2	126.31	127.22	129.019	166.889	157.188	150.367	0.30933	0.000918232	0.00185482	1.23913
C9JTK4	AP2M1	C9JTK4_HUMAN AP-2 complex subunit mu (Fragment)	1	104.038	120.076	107.349	79.0606	102.334	109.243	-0.200503	0.121219	0.150584	0.870247
C9JYP6	C9JYP6_HUMAN	C9JYP6_HUMAN Uncharacterized protein	1	26.9493	30.7511	28.2545	15.748	14.8809	15.4134	-0.89885	3.3715e-07	2.78713e-06	0.536314
C9JZ63	ANKIB1	C9JZ63_HUMAN Ankyrin repeat and IBR domain-containing protein 1 (Fragment)	1	64.5609	73.5121	75.9557	54.3312	42.0592	48.1528	-0.57066	0.000312631	0.000728785	0.673309
C9JZG2	GART	C9JZG2_HUMAN Phosphoribosylformylglycinamidine cyclo-ligase (Fragment)	1	525.507	437.333	419.526	412.496	361.869	344.502	-0.302281	0.0148227	0.0224375	0.810969
D6RAP2	TLR1	D6RAP2_HUMAN Toll-like receptor 1 (Fragment)	1	197.577	191.372	177.126	326.101	344.557	377.981	0.888268	8.61997e-07	5.82578e-06	1.85095
D6RCE2	TTC37	D6RCE2_HUMAN Tetratricopeptide repeat protein 37 (Fragment)	1	822.925	911.01	777.932	708.135	805.356	783.117	-0.128331	0.148147	0.180633	0.914889
D6RD67	MCCC2	D6RD67_HUMAN Methylcrotonoyl-CoA carboxylase beta chain, mitochondrial (Fragment)	2	266.923	284.175	312.152	255.851	291.338	413.417	0.126715	0.431056	0.474619	1.0918
D6RDK6	OCIAD1	D6RDK6_HUMAN OCIA domain-containing protein 1 (Fragment)	1	130.456	131.174	138.257	124.758	138.164	164.296	0.0864713	0.396091	0.440045	1.06177
D6RF23	GNB2L1	D6RF23_HUMAN Guanine nucleotide-binding protein subunit beta-2-like 1	2	1116.44	1014.01	1094.31	383.723	406.273	470.756	-1.3591	5.45023e-08	7.41298e-07	0.389826
E5RGW4	NPM1	E5RGW4_HUMAN Nucleophosmin (Fragment)	1	30.3605	29.5506	28.3354	31.4827	34.5323	33.6667	0.17528	0.0257543	0.0370114	1.12918
E5RGY8	OSR2	E5RGY8_HUMAN Protein odd-skipped-related 2 (Fragment)	1	103.958	111.845	110.511	121.297	116.493	120.333	0.134709	0.0589381	0.0784262	1.09787
E5RIZ8	CALB1	E5RIZ8_HUMAN Calbindin (Fragment)	1	402.28	352.498	317.781	179.439	195.525	220.037	-0.848418	1.52344e-05	5.62184e-05	0.555393
E7EQT4	ACIN1	E7EQT4_HUMAN Apoptotic chromatin condensation inducer in the nucleus	1	221.227	237.288	254.551	217.862	241.588	251.258	-0.00499615	0.95162	0.956909	0.996543
E7ERA6	RNF223	RN223_HUMAN RING finger protein 223	3	133.902	177.023	145.724	257.921	283.863	290.104	0.873447	1.19207e-05	4.58384e-05	1.83204
E7ESP4	ITGA2	E7ESP4_HUMAN Integrin alpha-2	3	343.042	382.449	367.147	695.359	735.775	773.566	1.01285	1.36792e-07	1.45171e-06	2.01789
E7ET40	PLAU	E7ET40_HUMAN Urokinase-type plasminogen activator chain B	9	1529.97	1590.5	1585.36	2844.41	3025.75	2888.83	0.896038	1.07736e-07	1.21736e-06	1.86095
E7ETI8	C1orf112	E7ETI8_HUMAN Uncharacterized protein C1orf112	1	41.3929	52.1683	36.347	39.1624	41.4533	40.741	-0.0823185	0.4982	0.541088	0.944538
E7ETY0	KLK6	E7ETY0_HUMAN Kallikrein-6	1	43.9168	47.6817	47.2201	35.0879	34.4824	34.2389	-0.41838	8.38368e-05	0.000234761	0.748264
E7EU81	GOLGB1	E7EU81_HUMAN Golgin subfamily B member 1 (Fragment)	1	81.2473	85.1404	75.6037	105.027	126.034	117.646	0.52473	0.00012591	0.000333942	1.43866
E7EV07	ARHGEF4	E7EV07_HUMAN Rho guanine nucleotide exchange factor 4	2	185.603	168.041	181.774	194.129	197.019	231.642	0.214689	0.0300171	0.0426567	1.16045
E7EVA0	MAP4	E7EVA0_HUMAN Microtubule-associated protein	10	750.272	643.637	662.948	852.062	746.671	676.874	0.142587	0.172709	0.207619	1.10388
E7EVH7	KLC1	E7EVH7_HUMAN Kinesin light chain 1	2	162.577	163.942	169.622	92.5313	97.3737	84.1785	-0.858497	6.02397e-07	4.40004e-06	0.551527
E7EW49	CLASP2	E7EW49_HUMAN CLIP-associating protein 2	12	1819.72	1627.42	1542.83	2186.49	2106.77	1897.21	0.311882	0.00464128	0.00782838	1.24133
E9PAU2	RAVER1	E9PAU2_HUMAN Ribonucleoprotein PTB-binding 1	14	1164.69	1230.36	1189.64	1365.06	1553.23	1597.5	0.330167	0.00163948	0.00310003	1.25716
E9PCH4	FNIP1	E9PCH4_HUMAN Folliculin-interacting protein 1	8	3610.46	3028.4	3071.53	2643.2	2269.18	2197.3	-0.449836	0.0010232	0.00204265	0.732126
E9PE19	BPTF	E9PE19_HUMAN Nucleosome-remodeling factor subunit BPTF (Fragment)	3	136.964	146.619	144.216	90.6482	103.698	115.362	-0.472398	0.000480675	0.00105956	0.720766
E9PEJ6	ATP11A	E9PEJ6_HUMAN Probable phospholipid-transporting ATPase IH	11	3826.8	4199.33	4138.03	2586.16	2817.56	2844.33	-0.560632	1.86196e-05	6.63197e-05	0.678005
E9PF32	DENND3	E9PF32_HUMAN DENN domain-containing protein 3	2	1063.99	1013.21	996.64	733.382	705.359	643.402	-0.563568	1.98614e-05	7.00687e-05	0.676627
E9PF99	CEP192	E9PF99_HUMAN Centrosomal protein of 192 kDa	11	1276.13	1298.69	1274.86	732.528	698.906	712.035	-0.845008	1.33794e-07	1.43358e-06	0.556708
E9PIE4	MTCH2	E9PIE4_HUMAN Mitochondrial carrier homolog 2 (Fragment)	3	1088.99	1143.9	1177.46	1985.83	2026.51	2102.86	0.842821	2.52287e-07	2.24034e-06	1.79355
E9PJD7	CYHR1	E9PJD7_HUMAN Cysteine and histidine-rich protein 1	8	1254.47	1203.01	1385.82	1670.87	1715.2	1970.63	0.477722	0.000301925	0.000706794	1.39254
E9PK24	HARBI1	E9PK24_HUMAN Putative nuclease HARBI1 (Fragment)	1	144.444	160.086	168.899	112.949	135.391	171.013	-0.19287	0.185795	0.221841	0.874864
E9PKC0	PLEKHA7	E9PKC0_HUMAN Pleckstrin homology domain-containing family A member 7	1	27.1607	22.6463	23.5654	13.7574	12.1451	15.2388	-0.836378	1.28315e-05	4.84639e-05	0.560048
E9PKG0	PLEC	E9PKG0_HUMAN Plectin (Fragment)	1	50.1878	54.0568	46.0146	29.2608	30.4086	30.2463	-0.737899	2.82919e-06	1.48805e-05	0.599612
E9PMP7	LMO7	E9PMP7_HUMAN LIM domain only protein 7 (Fragment)	2	92.8302	90.9141	109.633	162.358	151.5	169.821	0.724862	1.28759e-05	4.85748e-05	1.65274
E9PMS6	LMO7	E9PMS6_HUMAN LIM domain only protein 7	13	1305.23	1390.42	1433.16	3147.12	3247.07	3509	1.26174	1.70279e-08	3.40515e-07	2.39784
E9PN76	RNF214	E9PN76_HUMAN RING finger protein 214	1	34.5989	31.1103	23.8766	44.0687	36.7543	37.5491	0.414243	0.0112635	0.0175342	1.3326
E9PN89	HSPA8	E9PN89_HUMAN Heat shock cognate 71 kDa protein (Fragment)	3	880.552	853.183	899.838	456.33	453.532	579.237	-0.831831	1.05533e-05	4.17358e-05	0.561816
E9PNQ5	ABCB7	E9PNQ5_HUMAN ATP-binding cassette sub-family B member 7, mitochondrial (Fragment)	2	2938.43	2665.07	2698.69	1138.37	1047.23	945.412	-1.40964	2.57507e-08	4.48409e-07	0.376406
E9PNR5	DGAT1	E9PNR5_HUMAN Diacylglycerol O-acyltransferase 1	6	424.892	418.508	472.072	612.025	608.361	634.969	0.497949	4.38575e-05	0.000136413	1.4122
E9PPU0	EPPK1	E9PPU0_HUMAN Epiplakin	2	1141.37	967.607	974.039	924.953	1047.99	997.698	-0.0511864	0.558963	0.599665	0.965142
E9PQW8	MPPED2	E9PQW8_HUMAN Metallophosphoesterase MPPED2	1	101.845	113.483	135.298	220.694	234.018	362.754	1.19422	7.71305e-05	0.000218898	2.28821
E9PR30	FAU	E9PR30_HUMAN 40S ribosomal protein S30	4	1778.43	1579.61	1665.88	1201.51	1214.1	1144.12	-0.495828	4.19463e-05	0.000131557	0.709155
E9PRG8	C11orf48	E9PRG8_HUMAN Uncharacterized protein C11orf48	1	85.2068	100.667	94.5261	27.6891	33.6075	35.9298	-1.53331	1.04492e-07	1.18663e-06	0.345485
E9PSI1	TM9SF1	E9PSI1_HUMAN Transmembrane 9 superfamily member 1	15	4300.04	4061.5	3971.87	3367.95	3392.88	3433.93	-0.27398	0.00157354	0.00298624	0.827035
F5H0Y5	DDB1	F5H0Y5_HUMAN DNA damage-binding protein 1 (Fragment)	1	140.689	147.969	157.148	96.974	127.06	160.791	-0.241187	0.148999	0.181643	0.846049
F5H2A4	HMGA2	F5H2A4_HUMAN High mobility group protein HMGI-C	3	714.6	683.226	757.971	701.059	679.632	913.697	0.0781213	0.494699	0.537466	1.05564
F5H2F4	MTHFD1	F5H2F4_HUMAN C-1-tetrahydrofolate synthase, cytoplasmic	13	4482.73	3585.21	3813.93	3450.07	2880.35	2814.66	-0.377294	0.00559593	0.00931515	0.76988
F5H2V0	TXNRD2	F5H2V0_HUMAN Thioredoxin reductase 2, mitochondrial	7	783.018	795.278	819.926	883.091	917.737	978.57	0.211773	0.00990751	0.0156235	1.15811
F5H4I5	ITM2C	F5H4I5_HUMAN Integral membrane protein 2C (Fragment)	1	155.438	182.864	171.508	168.08	172.981	202.684	0.0912026	0.344485	0.387807	1.06526
F5H6I6	CAND1	F5H6I6_HUMAN Cullin-associated NEDD8-dissociated protein 1 (Fragment)	1	13.1617	22.5238	18.1751	41.7627	56.4199	48.4594	1.46848	1.55279e-05	5.7031e-05	2.7673
F5H6U6	RGL1	F5H6U6_HUMAN Ral guanine nucleotide dissociation stimulator-like 1	1	201.579	164.858	182.193	111.04	92.8543	127.114	-0.735931	0.000131755	0.000347667	0.60043
F5H867	SLC3A2	F5H867_HUMAN 4F2 cell-surface antigen heavy chain (Fragment)	1	193.696	210.808	212.915	143.258	144.809	172.359	-0.427273	0.000702887	0.00146786	0.743666
F8VQZ7	METAP2	F8VQZ7_HUMAN Methionine aminopeptidase 2	2	518.272	460.908	443.561	287.783	258.423	250.108	-0.836685	2.77796e-06	1.46395e-05	0.559929
F8VV04	SART3	F8VV04_HUMAN Squamous cell carcinoma antigen recognized by T-cells 3 (Fragment)	1	87.8079	138.269	92.1212	116.983	187.579	117.982	0.403619	0.0854647	0.10998	1.32282
F8VVQ7	LIMA1	F8VVQ7_HUMAN LIM domain and actin-binding protein 1 (Fragment)	1	210.708	228.932	237.31	481.437	512.961	542.422	1.18289	4.91684e-08	6.89155e-07	2.27031
F8W7C6	RPL10	F8W7C6_HUMAN 60S ribosomal protein L10	5	522.17	499.496	483.692	252.122	233.26	283.426	-0.973349	6.36446e-07	4.5818e-06	0.509322
F8W7J9	PPP1R9A	F8W7J9_HUMAN Neurabin-1	9	1003.52	1117.74	1180.43	731.208	800.016	739.253	-0.538124	6.24335e-05	0.000183077	0.688666
F8WDM7	CAV1	F8WDM7_HUMAN Caveolin-1	1	129.413	128.33	124.239	135.845	157.202	202.559	0.355988	0.0189727	0.028064	1.27986
F8WE65	PPIA	F8WE65_HUMAN Peptidyl-prolyl cis-trans isomerase	4	536.682	443.481	582.616	335.75	317.981	322.367	-0.670151	6.24379e-05	0.000183077	0.628441
G3V119	CCAR2	G3V119_HUMAN Cell cycle and apoptosis regulator protein 2	2	357.289	414.741	408.749	262.269	294.877	344.041	-0.395592	0.00410285	0.00700781	0.760177
G3V126	ATP6V1H	G3V126_HUMAN ATPase, H+ transporting, lysosomal 50/57kDa, V1 subunit H, isoform CRA_c	11	2761.62	2432.88	2367.78	3510.54	3598.56	3128.82	0.437672	0.000500706	0.00109656	1.35442
G3V1L9	TJP1	G3V1L9_HUMAN Tight junction protein 1 (Zona occludens 1), isoform CRA_a	2	207.465	211.925	192.173	275.458	290.532	254.767	0.423627	0.000249178	0.000596417	1.3413
G3V2F7	TMEM189	G3V2F7_HUMAN HCG2044781	6	1759.45	1524.75	1523.99	1750.58	1542.07	1411.08	-0.0340165	0.726536	0.757831	0.976697
G3V325	ATP5J2-PTCD1	G3V325_HUMAN Pentatricopeptide repeat-containing protein 1, mitochondrial	11	1568.87	1711.08	1657.95	1467.1	1470.21	1586.71	-0.126335	0.0912311	0.116533	0.916156
G3V3G9	DCAF8	G3V3G9_HUMAN DDB1- and CUL4-associated factor 8	7	958.604	899.893	888.556	509.416	507.903	511.084	-0.845064	1.91851e-07	1.83568e-06	0.556686
G3XAB3	TTC17	G3XAB3_HUMAN Tetratricopeptide repeat domain 17, isoform CRA_c	12	1178.05	1305.56	1256.18	1257.74	1311.26	1357.04	0.0707127	0.321566	0.364379	1.05024
G5E948	MAP4K4	G5E948_HUMAN Mitogen-activated protein kinase kinase kinase kinase 4	11	1847.6	1932.89	1846.02	1067.41	1072.33	1161.26	-0.770092	6.6063e-07	4.71905e-06	0.58638
G5E9Z2	CLPTM1L	G5E9Z2_HUMAN Cisplatin resistance related protein CRR9p, isoform CRA_c	2	310.946	386.398	338.703	338.593	379.239	335.414	0.0272766	0.771462	0.799841	1.01909
H0Y2S9	MPRIP	H0Y2S9_HUMAN Myosin phosphatase Rho-interacting protein (Fragment)	10	785.914	825.663	814.876	1108.05	1130.09	1170	0.490083	1.86654e-05	6.63913e-05	1.40453
H0Y327	MTHFD1L	H0Y327_HUMAN Monofunctional C1-tetrahydrofolate synthase, mitochondrial (Fragment)	1	91.2517	78.7816	100.306	56.1193	55.7666	49.6153	-0.738454	2.60472e-05	8.77682e-05	0.599381
H0Y3K4	RBM33	H0Y3K4_HUMAN RNA-binding protein 33 (Fragment)	1	33.2048	36.2657	40.0745	46.0274	43.932	37.1061	0.212246	0.0602199	0.0799541	1.15849
H0Y4V9	LARP4B	H0Y4V9_HUMAN La-related protein 4B (Fragment)	1	35.3534	30.4057	30.2456	25.122	25.5159	23.7592	-0.364694	0.00108764	0.00215341	0.776634
H0Y659	HUWE1	H0Y659_HUMAN E3 ubiquitin-protein ligase HUWE1 (Fragment)	2	77.6066	84.3895	83.7754	71.9718	63.1952	78.7527	-0.205064	0.0428812	0.0586553	0.8675
H0Y9Y2	BOD1L1	H0Y9Y2_HUMAN Biorientation of chromosomes in cell division protein 1-like 1 (Fragment)	1	178.977	212.184	195.7	176.266	195.74	225.106	0.0211878	0.836919	0.857985	1.01479
H0YBJ8	MTDH	H0YBJ8_HUMAN Protein LYRIC (Fragment)	2	194.213	189.446	215.862	81.5469	81.2583	104.712	-1.17227	1.17799e-06	7.48661e-06	0.443722
H0YC40	CD47	H0YC40_HUMAN Leukocyte surface antigen CD47 (Fragment)	1	192.669	201.59	199.396	681.418	741.517	761.306	1.8781	2.9738e-10	2.82112e-08	3.67592
H0YD69	MACF1	H0YD69_HUMAN Microtubule-actin cross-linking factor 1, isoforms 1/2/3/5 (Fragment)	3	311.201	312.705	337.362	451.922	443.972	452.339	0.489	2.41162e-05	8.20647e-05	1.40347
H0YDF6	NHSL1	H0YDF6_HUMAN NHS-like protein 1 (Fragment)	1	127.978	129.617	127.501	78.9107	80.6932	74.531	-0.718645	8.20172e-07	5.59169e-06	0.607668
H0YED3	NUP214	H0YED3_HUMAN Nuclear pore complex protein Nup214 (Fragment)	1	114.007	130.312	114.802	123.023	124.352	157.665	0.16666	0.144403	0.176427	1.12246
H0YEH1	PICALM	H0YEH1_HUMAN Phosphatidylinositol-binding clathrin assembly protein (Fragment)	1	93.7494	105.234	101.936	112.74	129.679	132.51	0.3153	0.00370212	0.00637847	1.24427
H0YEX2	TAF2	H0YEX2_HUMAN Transcription initiation factor TFIID subunit 2 (Fragment)	1	14.8144	14.2468	9.77296	18.744	24.2435	17.9793	0.661953	0.0028395	0.00503958	1.58222
H0YHG0	H0YHG0_HUMAN	H0YHG0_HUMAN Uncharacterized protein (Fragment)	12	2507.73	2567.08	2756.95	2596.47	2368.82	2656.47	-0.0397843	0.592512	0.632604	0.9728
H0YJH7	TMPO	H0YJH7_HUMAN Thymopentin (Fragment)	1	26.7105	18.3787	27.6116	17.078	10.2836	18.0697	-0.69822	0.0104846	0.0164435	0.616332
H0YN42	ANXA2	H0YN42_HUMAN Annexin (Fragment)	1	357.207	366.731	326.874	615.093	670.334	635.91	0.87143	4.70092e-07	3.61662e-06	1.82948
H0YNA2	SPPL2A	H0YNA2_HUMAN Signal peptide peptidase-like 2A (Fragment)	3	381.137	456.13	401.812	409.863	475.954	466.068	0.126743	0.185307	0.221328	1.09183
H3BN98	H3BN98_HUMAN	H3BN98_HUMAN Uncharacterized protein (Fragment)	4	1008.49	1033.71	1097.07	1738.5	1660.18	1562.46	0.659773	4.21047e-06	2.0331e-05	1.57983
H3BP04	UQCRC2	H3BP04_HUMAN Cytochrome b-c1 complex subunit 2, mitochondrial (Fragment)	1	409.364	492.774	486.963	334.887	389.528	447.987	-0.249755	0.0547903	0.0733586	0.841039
H3BSM2	SPINT1	H3BSM2_HUMAN Kunitz-type protease inhibitor 1 (Fragment)	1	44.0395	58.7387	51.4258	49.6315	60.9209	69.6355	0.220805	0.136167	0.167363	1.16538
H3BSR1	GPR56	H3BSR1_HUMAN G-protein-coupled receptor 56 (Fragment)	1	68.9541	82.2644	76.1657	46.7812	53.1926	55.2821	-0.55036	0.000148066	0.000381772	0.68285
H3BUF6	ATXN2L	H3BUF6_HUMAN Ataxin-2-like protein	2	63.4166	52.982	53.1161	33.0492	33.398	27.4457	-0.852852	1.20109e-05	4.60488e-05	0.553689
H3BUY5	RBMX	H3BUY5_HUMAN RNA-binding motif protein, X chromosome, N-terminally processed	1	23.0805	27.7757	20.4829	31.7941	34.358	36.7498	0.537408	0.000772071	0.0015914	1.45136
H7BXI1	ESYT2	H7BXI1_HUMAN Extended synaptotagmin-2 (Fragment)	3	256.141	297.428	287.334	465.967	490.466	506.859	0.801253	1.75611e-06	1.02835e-05	1.74261
H7BZJ3	PDIA3	H7BZJ3_HUMAN Thioredoxin (Fragment)	2	92.9025	100.65	109.798	165.32	165.202	177.996	0.747783	3.86382e-06	1.89992e-05	1.67921
H7C144	ACTN4	H7C144_HUMAN Alpha-actinin-4 (Fragment)	2	48.7158	42.8104	48.4062	31.8694	29.139	24.6577	-0.71346	4.77823e-05	0.000146338	0.609856
H7C1H2	PSMD2	H7C1H2_HUMAN 26S proteasome non-ATPase regulatory subunit 2 (Fragment)	1	163.852	187.225	188.625	226.579	225.051	233.798	0.347614	0.000952177	0.00191742	1.27245
H7C2F2	CD99	H7C2F2_HUMAN CD99 antigen (Fragment)	2	40.7637	39.7042	25.5994	157.32	177.621	151.938	2.22636	1.72939e-07	1.71165e-06	4.67952
H7C2N3	PRPF40A	H7C2N3_HUMAN Pre-mRNA-processing factor 40 homolog A (Fragment)	1	122.762	133.049	108.596	56.9959	68.5907	55.9883	-1.00619	3.10031e-06	1.60035e-05	0.497858
H7C561	SF1	H7C561_HUMAN Splicing factor 1 (Fragment)	3	326.018	350.313	359.323	288.796	302.564	316.335	-0.190044	0.0211839	0.030993	0.876579
H8Y6P7	GCOM1	H8Y6P7_HUMAN GRINL1A combined protein 15	2	284.487	241.263	250.693	331.94	259.889	227.681	0.0636469	0.632231	0.670044	1.0451
H9KV59	PRC1	H9KV59_HUMAN Protein regulator of cytokinesis 1	3	127.701	136.137	140.373	175.231	179.057	203.459	0.46244	0.00018596	0.000463203	1.37787
I3L1Q4	CIC	I3L1Q4_HUMAN Protein capicua homolog (Fragment)	1	26.6871	29.0607	26.0719	39.2494	43.5024	36.9212	0.546836	6.5287e-05	0.000189999	1.46088
I3L2J0	CIC	I3L2J0_HUMAN Protein capicua homolog	4	525.085	515.725	541.486	753.696	783.574	781.868	0.551633	6.26693e-06	2.74033e-05	1.46574
I3L2J1	MED31	I3L2J1_HUMAN Mediator of RNA polymerase II transcription subunit 31	1	127.956	146.419	140.203	127.341	151.762	164.969	0.0931449	0.374906	0.418661	1.06669
I3L4C2	BAIAP2	I3L4C2_HUMAN Brain-specific angiogenesis inhibitor 1-associated protein 2	12	2276.83	2229.83	2356.45	952.596	1074.08	1127.58	-1.12477	9.84447e-08	1.13958e-06	0.458575
J3KN66	TOR1AIP1	J3KN66_HUMAN Torsin-1A-interacting protein 1	2	224.566	254.737	230.676	252.221	259.035	264.969	0.130548	0.0919428	0.117365	1.09471
J3KNL6	SEC16A	J3KNL6_HUMAN Protein transport protein Sec16A	12	1463.09	1437.42	1388.42	1286.47	1254.66	1192.03	-0.200603	0.0108349	0.0169145	0.870187
J3KNZ9	FBRS	J3KNZ9_HUMAN Probable fibrosin-1	2	492.472	562.124	539.27	479.332	563.528	540.082	-0.0110823	0.896	0.909207	0.992348
J3KQH2	SPATA13	J3KQH2_HUMAN Spermatogenesis-associated protein 13	1	232.136	242.85	232.265	195.511	192.038	220.653	-0.220129	0.0135241	0.0206485	0.858489
J3KQT5	KCTD1	J3KQT5_HUMAN BTB/POZ domain-containing protein KCTD1	3	808.592	882.928	927.874	787.224	917.742	887.817	-0.0155038	0.854188	0.872355	0.989311
J3QR07	YTHDC1	J3QR07_HUMAN YTH domain-containing protein 1	9	1472.84	1610.01	1615.45	1669.98	1747.39	1854.01	0.166025	0.0421733	0.0578191	1.12196
J3QW43	MPDU1	J3QW43_HUMAN Mannose-P-dolichol utilization defect 1 protein	1	1532.6	1722.54	1635.25	1696.1	1986.48	1966.93	0.206117	0.0322247	0.0455113	1.15358
J9JID7	LMNB2	J9JID7_HUMAN Lamin B2, isoform CRA_a	12	1771.97	1965.92	1986.67	2064.29	2074.17	2287.88	0.167093	0.050467	0.0680032	1.12279
K7EIR0	WDR18	K7EIR0_HUMAN WD repeat-containing protein 18	1	87.151	83.1511	90.3677	85.8841	88.7222	80.1027	-0.0338409	0.631509	0.66982	0.976816
K7EJB5	SNRPD2	K7EJB5_HUMAN Small nuclear ribonucleoprotein Sm D2	1	367.351	418.976	401.565	228.543	270.74	262.511	-0.642636	2.81993e-05	9.35848e-05	0.640541
K7EL68	CDC37	K7EL68_HUMAN Hsp90 co-chaperone Cdc37 (Fragment)	1	46.8339	45.7972	32.263	33.0813	28.308	24.8517	-0.524041	0.00660721	0.0108023	0.695421
K7ELI9	SDF2	K7ELI9_HUMAN Stromal cell-derived factor 2 (Fragment)	1	64.5165	61.2314	53.7768	82.5952	88.2268	109.527	0.636522	0.000269615	0.000640018	1.55458
K7ELL7	PRKCSH	K7ELL7_HUMAN Glucosidase 2 subunit beta	5	773.742	804.792	788.102	1331.03	1383.98	1229.47	0.735445	1.36467e-06	8.37206e-06	1.66491
K7ENA0	GPI	K7ENA0_HUMAN Glucose-6-phosphate isomerase (Fragment)	1	562.226	456.097	456.351	385.069	363.912	471.579	-0.27481	0.0401461	0.0553031	0.826559
K7ER88	ACAA2	K7ER88_HUMAN 3-ketoacyl-CoA thiolase, mitochondrial (Fragment)	2	118.512	126.801	132.023	262.212	278.371	287.631	1.13452	4.13962e-08	6.16898e-07	2.19546
M0QXA7	WIZ	M0QXA7_HUMAN Protein Wiz	18	2299.39	2586.24	2528.77	2454.92	2600.8	2529.6	0.0343325	0.629452	0.667827	1.02408
M0QY22	LOC100996407	M0QY22_HUMAN Protein LOC100996407	1	262.963	303.408	320.011	263.41	296.701	341.624	0.0214963	0.845471	0.864815	1.01501
M0QZL9	LSR	M0QZL9_HUMAN Lipolysis-stimulated lipoprotein receptor (Fragment)	2	91.2749	88.8399	92.4539	220.116	231.034	174.337	1.18796	7.39774e-07	5.17044e-06	2.2783
M0R042	TUBB4A	M0R042_HUMAN Tubulin beta-4A chain (Fragment)	1	1046.12	934.826	921.688	433.837	341.434	386.605	-1.32544	1.65443e-07	1.66617e-06	0.399026
M0R140	RPS19	M0R140_HUMAN 40S ribosomal protein S19 (Fragment)	1	1393.34	1328.07	1226.01	454.921	414.441	454.01	-1.57604	3.46492e-09	1.2364e-07	0.335401
O00115	DNASE2	DNS2A_HUMAN Deoxyribonuclease-2-alpha	3	320.475	359.243	333.954	331.954	343.4	355.258	0.0249731	0.722843	0.754562	1.01746
O00116	AGPS	ADAS_HUMAN Alkyldihydroxyacetonephosphate synthase, peroxisomal	10	1377.51	1414.86	1444.95	2302.42	2286.37	2208.32	0.681806	1.02174e-06	6.69594e-06	1.60415
O00124	UBXN8	UBXN8_HUMAN UBX domain-containing protein 8	1	123.093	125.829	122.246	78.9055	74.0643	71.8298	-0.724433	9.86367e-07	6.5413e-06	0.605235
O00139	KIF2A	KIF2A_HUMAN Isoform 4 of Kinesin-like protein KIF2A	10	2513.54	2319.17	2282.3	2435.52	2445.96	2407.52	0.0361203	0.58778	0.627982	1.02535
O00142	TK2	KITM_HUMAN Thymidine kinase 2, mitochondrial	2	144.558	129.159	141.938	242.996	268.852	240.794	0.856496	8.7444e-07	5.89241e-06	1.81063
O00148	DDX39A	DX39A_HUMAN ATP-dependent RNA helicase DDX39A	11	3003.87	3492.43	3213.23	2840.46	3025.83	2879.33	-0.14863	0.0720754	0.0941519	0.902107
O00151	PDLIM1	PDLI1_HUMAN PDZ and LIM domain protein 1	8	2016.72	1732.08	1744.35	3186.28	2791.77	2347.89	0.592404	0.000463417	0.00102675	1.50776
O00154	ACOT7	BACH_HUMAN Cytosolic acyl coenzyme A thioester hydrolase	11	3416.95	2961.41	2972.09	3628.56	3385.99	3400.93	0.158144	0.0661554	0.0870177	1.11585
O00159	MYO1C	MYO1C_HUMAN Isoform 3 of Unconventional myosin-Ic	13	1615.77	1654.33	1700.59	3017.54	3114.46	3145.02	0.900307	9.02559e-08	1.06213e-06	1.86646
O00161	SNAP23	SNP23_HUMAN Synaptosomal-associated protein 23	9	1767.58	1949.45	1973.07	2434.48	2685.3	2732.9	0.464615	0.000138267	0.000362637	1.37995
O00165	HAX1	HAX1_HUMAN Isoform 2 of HCLS1-associated protein X-1	6	332.146	395.304	384.958	396.083	395.287	429.577	0.13738	0.125049	0.154971	1.09991
O00170	AIP	AIP_HUMAN AH receptor-interacting protein	10	5094.96	4493.24	4368.49	4615.57	4111.05	3836.99	-0.152657	0.120112	0.149377	0.899592
O00178	GTPBP1	GTPB1_HUMAN GTP-binding protein 1	4	1040.17	876.471	922.043	704.782	567.318	605.367	-0.598714	0.000144588	0.000374873	0.660342
O00180	KCNK1	KCNK1_HUMAN Potassium channel subfamily K member 1	5	245.165	279.423	262.638	349.677	347.137	358.413	0.424624	0.000141564	0.000368673	1.34222
O00182	LGALS9	LEG9_HUMAN Galectin-9	3	199.17	208.613	261.339	499.119	483.961	529.58	1.18612	7.62911e-07	5.2941e-06	2.27541
O00186	STXBP3	STXB3_HUMAN Syntaxin-binding protein 3	12	1599.97	1689.52	1653.84	2931.71	3096.71	2947.66	0.860524	1.63488e-07	1.65291e-06	1.8157
O00189	AP4M1	AP4M1_HUMAN AP-4 complex subunit mu-1	4	728.752	651.825	740.843	1080.52	1000.93	1122.12	0.595333	2.27474e-05	7.81266e-05	1.51082
O00192	ARVCF	ARVC_HUMAN Armadillo repeat protein deleted in velo-cardio-facial syndrome	7	2150.15	2197.05	2309.55	803.748	831.855	918.517	-1.38367	9.01857e-09	2.29266e-07	0.383242
O00193	SMAP	SMAP_HUMAN Small acidic protein	3	78.9277	77.2735	85.5493	49.5994	53.7969	54.5208	-0.614203	9.36484e-06	3.78107e-05	0.653291
O00194	RAB27B	RB27B_HUMAN Ras-related protein Rab-27B	5	291.507	292.97	287.468	1210.87	1247.81	1215.23	2.07492	3.45124e-11	9.94342e-09	4.21322
O00203	AP3B1	AP3B1_HUMAN AP-3 complex subunit beta-1	10	3896.63	3230.23	3247.09	2311.91	1923.83	1855.61	-0.76935	3.71458e-05	0.000118376	0.586682
O00212	RHOD	RHOD_HUMAN Rho-related GTP-binding protein RhoD	3	1076.21	1110.48	1138.53	2433.45	2448.35	2550.53	1.16043	1.04304e-08	2.52768e-07	2.23524
O00214	LGALS8	LEG8_HUMAN Isoform 2 of Galectin-8	6	1245.82	1206.99	1282.1	799.477	867.292	871.398	-0.557965	1.13379e-05	4.4165e-05	0.679259
O00217	NDUFS8	NDUS8_HUMAN NADH dehydrogenase [ubiquinone] iron-sulfur protein 8, mitochondrial	3	88.4163	127.676	114.379	119.039	141.066	125.611	0.236025	0.0963604	0.122502	1.17774
O00219	HAS3	HYAS3_HUMAN Hyaluronan synthase 3	4	412.773	466.851	409.986	366.096	366.783	382.903	-0.206586	0.0174486	0.0259775	0.866586
O00220	TNFRSF10A	TR10A_HUMAN Tumor necrosis factor receptor superfamily member 10A	5	1875.05	2083.16	1896.99	1915.24	2154.23	1880.21	0.0220588	0.78121	0.80859	1.01541
O00231	PSMD11	PSD11_HUMAN Isoform 2 of 26S proteasome non-ATPase regulatory subunit 11	10	1684.15	1676.74	1577.2	1444.65	1452.18	1356.81	-0.215295	0.00830873	0.0133018	0.86137
O00232	PSMD12	PSD12_HUMAN 26S proteasome non-ATPase regulatory subunit 12	12	2332.62	2127.54	2164.84	2161.77	1960.63	1938.78	-0.128906	0.10396	0.131261	0.914525
O00233	PSMD9	PSMD9_HUMAN 26S proteasome non-ATPase regulatory subunit 9	7	1192.29	986.743	1013.2	1139.2	978.552	982.501	-0.0407094	0.672922	0.70796	0.972177
O00255	MEN1	MEN1_HUMAN Menin	8	2032.14	2166.1	2234	1873.57	2032.72	2050.76	-0.11079	0.141909	0.17368	0.926081
O00257	CBX4	CBX4_HUMAN E3 SUMO-protein ligase CBX4	8	1296.62	1437.1	1467.07	1272.59	1249.34	1416.55	-0.0931795	0.259315	0.299557	0.937454
O00258	WRB	WRB_HUMAN Tail-anchored protein insertion receptor WRB	1	60.7989	63.5047	69.0054	58.3928	60.4871	57.7102	-0.128791	0.0932455	0.118872	0.914597
O00264	PGRMC1	PGRC1_HUMAN Membrane-associated progesterone receptor component 1	4	206.435	253.701	240.511	294.799	320.114	326.823	0.430636	0.000759201	0.0015682	1.34783
O00267	SUPT5H	SPT5H_HUMAN Isoform 2 of Transcription elongation factor SPT5	10	1064.75	957.838	1107.09	1616.52	1600.44	1535.32	0.60492	1.3106e-05	4.92997e-05	1.52089
O00268	TAF4	TAF4_HUMAN Transcription initiation factor TFIID subunit 4	12	1941.91	2069.19	2187.51	1991.99	2065.15	2292.22	0.0337901	0.672107	0.70739	1.0237
O00273	DFFA	DFFA_HUMAN DNA fragmentation factor subunit alpha	9	1465.5	1224.01	1287.18	3304.33	3175.4	2972.43	1.25191	7.46744e-08	9.30917e-07	2.38156
O00287	RFXAP	RFXAP_HUMAN Regulatory factor X-associated protein	2	252.679	269.318	237.637	323.769	405.69	370.561	0.529893	0.000236334	0.000572011	1.44382
O00291	HIP1	HIP1_HUMAN Huntingtin-interacting protein 1	8	1076.58	1220.43	1142.4	1550.11	1663.91	1665.45	0.505649	4.70958e-05	0.000144806	1.41976
O00299	CLIC1	CLIC1_HUMAN Chloride intracellular channel protein 1	11	2813.68	2450.81	2490.33	3019.5	2616.07	2457.81	0.0590101	0.53469	0.576887	1.04175
O00303	EIF3F	EIF3F_HUMAN Eukaryotic translation initiation factor 3 subunit F	8	1462.62	1331.83	1341.02	1023.93	957.195	933.825	-0.504357	4.12063e-05	0.000129356	0.704975
O00308	WWP2	WWP2_HUMAN NEDD4-like E3 ubiquitin-protein ligase WWP2	4	797.372	758.669	874.662	419.881	404.49	453.72	-0.926521	5.86734e-07	4.3156e-06	0.526126
O00311	CDC7	CDC7_HUMAN Cell division cycle 7-related protein kinase	4	836.024	819.391	875.855	1084.23	1143.34	1252.72	0.457328	0.000125878	0.000333942	1.373
O00327	ARNTL	BMAL1_HUMAN Aryl hydrocarbon receptor nuclear translocator-like protein 1	1	134.159	150.338	131.496	182.178	200.771	221.474	0.536955	0.000160814	0.000409618	1.45091
O00330	PDHX	ODPX_HUMAN Pyruvate dehydrogenase protein X component, mitochondrial	11	1478.83	1603.63	1651	2084.37	2121.76	2106.01	0.416749	0.000119499	0.000319225	1.33492
O00370	LORF2_HUMAN	LORF2_HUMAN LINE-1 retrotransposable element ORF2 protein	1	137.48	219.393	151.443	296.193	359.414	423.466	1.10097	0.000137002	0.00035956	2.14499
O00391	QSOX1	QSOX1_HUMAN Sulfhydryl oxidase 1	5	1021.35	1098.84	1032.14	596.135	594.795	621.26	-0.798218	3.7622e-07	3.03591e-06	0.575059
O00400	SLC33A1	ACATN_HUMAN Acetyl-coenzyme A transporter 1	9	2170.66	2530.62	2386.73	2703.93	2956.33	2825.9	0.261639	0.00686963	0.0111843	1.19884
O00401	WASL	WASL_HUMAN Neural Wiskott-Aldrich syndrome protein	2	255.218	223.595	215.098	224.924	190.032	195.379	-0.185219	0.0701094	0.0918458	0.879516
O00410	IPO5	IPO5_HUMAN Isoform 3 of Importin-5	7	1064.26	851.032	901.662	766.187	600.797	563.644	-0.551407	0.00146612	0.00280703	0.682354
O00411	POLRMT	RPOM_HUMAN DNA-directed RNA polymerase, mitochondrial	13	2919.1	3231.41	3325.84	1852.77	1947.41	1969.47	-0.714119	2.7992e-06	1.47328e-05	0.609577
O00418	EEF2K	EF2K_HUMAN Eukaryotic elongation factor 2 kinase	2	557.513	423.656	488.282	66.6591	62.1866	63.9216	-2.9219	1.49302e-10	2.20448e-08	0.131954
O00421	CCRL2	CCRL2_HUMAN Isoform 2 of C-C chemokine receptor-like 2	1	96.869	123.453	125.953	167.681	174.811	170.213	0.575967	0.000235061	0.000569995	1.49068
O00422	SAP18	SAP18_HUMAN Histone deacetylase complex subunit SAP18	10	1079.1	1221.04	1197.03	1347.39	1406.16	1433.11	0.261226	0.00457307	0.00772506	1.1985
O00425	IGF2BP3	IF2B3_HUMAN Insulin-like growth factor 2 mRNA-binding protein 3	10	1657.31	1546.48	1683.55	2133.99	1984.16	2122.96	0.35294	0.000448553	0.000998144	1.27716
O00429	DNM1L	DNM1L_HUMAN Isoform 6 of Dynamin-1-like protein	12	3648.3	2963.65	2992.34	2976.43	2216.31	1894.83	-0.457354	0.0145389	0.0220507	0.728321
O00442	RTCA	RTCA_HUMAN Isoform 2 of RNA 3'-terminal phosphate cyclase	3	260.157	219.833	204.331	401.278	394.442	346.84	0.743996	3.19012e-05	0.000103963	1.67481
O00443	PIK3C2A	P3C2A_HUMAN Phosphatidylinositol 4-phosphate 3-kinase C2 domain-containing subunit alpha	10	1905.24	1912.33	1910.52	1771.41	1743.75	1641.03	-0.152526	0.034765	0.0485786	0.899674
O00458	IFRD1	IFRD1_HUMAN Interferon-related developmental regulator 1	4	487.942	471.757	445.519	1487.65	1497.84	1417.58	1.6483	7.38042e-10	4.56166e-08	3.13464
O00459	PIK3R2	P85B_HUMAN Phosphatidylinositol 3-kinase regulatory subunit beta	3	658.136	548.749	561.366	281.069	256.883	246.743	-1.16948	2.28438e-07	2.09061e-06	0.444583
O00461	GOLIM4	GOLI4_HUMAN Golgi integral membrane protein 4	5	1025.02	1138.51	1100.89	854.725	902.5	899.465	-0.296266	0.00152773	0.00291137	0.814357
O00462	MANBA	MANBA_HUMAN Beta-mannosidase	2	470.15	465.403	441.383	494.593	467.347	470.932	0.0575407	0.382777	0.426471	1.04069
O00468	AGRN	AGRIN_HUMAN Agrin	10	714.52	753.594	785.712	594.077	575.939	571.378	-0.37125	0.000240143	0.000578888	0.773112
O00471	EXOC5	EXOC5_HUMAN Exocyst complex component 5	9	1962.65	2141.53	2162.77	1930.49	1963.96	2023.45	-0.0815917	0.246151	0.285963	0.945014
O00479	HMGN4	HMGN4_HUMAN High mobility group nucleosome-binding domain-containing protein 4	6	899.733	830.144	985.169	2055.8	1867.85	2566.58	1.24783	1.59473e-06	9.52796e-06	2.37483
O00483	NDUFA4	NDUA4_HUMAN NADH dehydrogenase [ubiquinone] 1 alpha subcomplex subunit 4	9	1712.11	1877.06	1882.35	1577.55	1664.14	1699.92	-0.146285	0.0593435	0.0789117	0.903574
O00487	PSMD14	PSDE_HUMAN 26S proteasome non-ATPase regulatory subunit 14	13	6108.35	5414.53	5621.64	5687.93	5198.03	5017.05	-0.108634	0.183711	0.219596	0.927466
O00488	ZNF593	ZN593_HUMAN Zinc finger protein 593	2	384.161	452.229	428.146	224.112	257.102	240.387	-0.808316	3.48524e-06	1.7484e-05	0.571048
O00499	BIN1	BIN1_HUMAN Isoform IIB of Myc box-dependent-interacting protein 1	6	1875.68	1604.14	1571.89	671.215	509.621	475.206	-1.62092	3.55672e-07	2.8991e-06	0.325129
O00505	KPNA3	IMA4_HUMAN Importin subunit alpha-4	5	1121.43	1032.24	1027.37	932.451	896.458	836.636	-0.255331	0.00525483	0.00878327	0.837795
O00506	STK25	STK25_HUMAN Serine/threonine-protein kinase 25	4	1649.72	1433.68	1422.29	843.005	782.117	799.369	-0.891386	7.86662e-07	5.42504e-06	0.539096
O00512	BCL9	BCL9_HUMAN B-cell CLL/lymphoma 9 protein	1	87.9003	77.6112	84.337	61.2442	62.7942	66.8976	-0.387047	0.000397777	0.000898723	0.764693
O00515	LAD1	LAD1_HUMAN Ladinin-1	10	2015.31	1890.87	2046.43	2092.3	1942.59	1825.57	-0.0239144	0.748543	0.778777	0.98356
O00519	FAAH	FAAH1_HUMAN Fatty-acid amide hydrolase 1	2	58.3075	65.9762	61.8838	75.8872	78.0591	78.5721	0.322417	0.000940555	0.00189696	1.25042
O00522	KRIT1	KRIT1_HUMAN Krev interaction trapped protein 1	5	981.685	1014.16	998.271	776.785	767.967	857.509	-0.319398	0.000954781	0.00192063	0.801404
O00526	UPK2	UPK2_HUMAN Uroplakin-2	5	140.617	160.124	165.45	929.81	924.608	972.9	2.60357	4.71921e-11	1.18422e-08	6.07789
O00541	PES1	PESC_HUMAN Pescadillo homolog	12	2524.37	2911.94	2745.45	1384.93	1340.19	1336.37	-1.00813	1.31159e-07	1.4151e-06	0.497192
O00559	EBAG9	RCAS1_HUMAN Receptor-binding cancer antigen expressed on SiSo cells	3	260.336	233.216	287.167	403.894	389.952	401.565	0.619658	2.92921e-05	9.65114e-05	1.53651
O00560	SDCBP	SDCB1_HUMAN Syntenin-1	5	872.751	911.555	963.948	558.333	554.373	611.734	-0.672656	4.35937e-06	2.08815e-05	0.627351
O00562	PITPNM1	PITM1_HUMAN Membrane-associated phosphatidylinositol transfer protein 1	5	397.321	389.132	393.533	496.893	499.388	472.36	0.315311	0.000496028	0.00108785	1.24428
O00566	MPHOSPH10	MPP10_HUMAN U3 small nucleolar ribonucleoprotein protein MPP10	10	5597.53	6360.48	6158.41	1844.08	1977.41	2117.4	-1.60923	4.80965e-09	1.50016e-07	0.327774
O00567	NOP56	NOP56_HUMAN Nucleolar protein 56	9	1198.99	1406.85	1298.32	985.384	1157.07	1103.87	-0.266377	0.011908	0.0184599	0.831405
O00571	DDX3X	DDX3X_HUMAN ATP-dependent RNA helicase DDX3X	13	2579.5	2428.26	2472.48	1613.41	1467.98	1608.58	-0.674413	2.72527e-06	1.44217e-05	0.626587
O00584	RNASET2	RNT2_HUMAN Ribonuclease T2	2	172.074	165.766	169.622	407.185	469.748	550.235	1.48104	1.05555e-07	1.19696e-06	2.7915
O00592	PODXL	PODXL_HUMAN Podocalyxin	10	1096.47	1233.33	1195.21	1223.77	1373.35	1340.25	0.159615	0.0597648	0.0794176	1.11699
O00622	CYR61	CYR61_HUMAN Protein CYR61	5	483.501	487.579	526.822	810.411	832.718	953.285	0.790973	2.94264e-06	1.53218e-05	1.73024
O00625	PIR	PIR_HUMAN Pirin	7	2836.12	2527.77	2572.98	1708.04	1523.09	1356.96	-0.795168	9.93594e-06	3.96775e-05	0.576276
O00629	KPNA4	IMA3_HUMAN Importin subunit alpha-3	7	1966.21	1854.47	1872.26	1875.41	1739.54	1954.7	-0.032782	0.64222	0.679151	0.977533
O00635	TRIM38	TRI38_HUMAN Tripartite motif-containing protein 38	4	519.055	509.972	546.288	501.11	476.614	458.72	-0.133468	0.0711494	0.0930516	0.911637
O00712	NFIB	NFIB_HUMAN Isoform 5 of Nuclear factor 1 B-type	2	147.14	124.816	168.802	106.8	129.81	108.939	-0.34583	0.0154989	0.0233474	0.786855
O00716	E2F3	E2F3_HUMAN Transcription factor E2F3	3	307.656	328.805	311.215	339.08	335.871	391.067	0.166829	0.0567477	0.0757317	1.12259
O00743	PPP6C	PPP6_HUMAN Isoform 3 of Serine/threonine-protein phosphatase 6 catalytic subunit	7	2210.27	2035.29	1921.49	1387.02	1340.63	1241.29	-0.634981	1.32599e-05	4.98061e-05	0.643949
O00754	MAN2B1	MA2B1_HUMAN Lysosomal alpha-mannosidase	10	1027.96	1117.5	1159.66	2803.71	2990.53	2962.13	1.40687	5.71557e-09	1.69055e-07	2.65161
O00762	UBE2C	UBE2C_HUMAN Ubiquitin-conjugating enzyme E2 C	4	1642.77	1374.5	1489.49	854.544	665.866	721.624	-1.01134	3.39444e-06	1.71453e-05	0.496087
O00764	PDXK	PDXK_HUMAN Pyridoxal kinase	5	734.208	580.255	611.332	668.784	574.422	541.525	-0.108051	0.338633	0.382049	0.927841
O00767	SCD	ACOD_HUMAN Acyl-CoA desaturase	7	2021.62	2228.14	2246.51	217.451	219.618	246.689	-3.24881	6.45482e-12	6.74104e-09	0.105199
O14493	CLDN4	CLD4_HUMAN Claudin-4	1	36.5347	46.8601	51.845	43.5975	43.2171	42.0816	-0.054265	0.647206	0.683773	0.963085
O14494	PPAP2A	LPP1_HUMAN Lipid phosphate phosphohydrolase 1	1	116.76	124.564	121.785	313.938	337.43	332.095	1.4373	2.17752e-09	9.22468e-08	2.70813
O14495	PPAP2B	LPP3_HUMAN Lipid phosphate phosphohydrolase 3	3	574.106	545.513	530.083	192.04	192.937	239.735	-1.40806	7.75248e-08	9.57247e-07	0.376819
O14497	ARID1A	ARI1A_HUMAN AT-rich interactive domain-containing protein 1A	1	29.4103	39.2106	39.6259	23.3814	23.3159	28.2433	-0.523142	0.00218881	0.00400158	0.695855
O14519	CDK2AP1	CDKA1_HUMAN Cyclin-dependent kinase 2-associated protein 1	1	250.995	237.285	266.361	186.586	208.293	204.338	-0.33275	0.00130258	0.00252184	0.794022
O14523	C2CD2L	C2C2L_HUMAN Isoform 2 of C2 domain-containing protein 2-like	6	395.506	456.379	426.465	434.505	475.248	451.958	0.0926276	0.240822	0.280485	1.06631
O14524	TMEM194A	T194A_HUMAN Transmembrane protein 194A	8	545.463	588.51	595.371	1042.26	1063.73	1135.51	0.906545	2.35209e-07	2.13002e-06	1.87455
O14530	TXNDC9	TXND9_HUMAN Thioredoxin domain-containing protein 9	4	918.963	764.227	802.074	667.107	571.342	552.753	-0.472945	0.000721016	0.00150048	0.720492
O14545	TRAFD1	TRAD1_HUMAN TRAF-type zinc finger domain-containing protein 1	3	434.647	380.73	372.453	361.481	315.398	310.112	-0.267263	0.0127578	0.0196249	0.830895
O14548	COX7A2L	COX7R_HUMAN Cytochrome c oxidase subunit 7A-related protein, mitochondrial	2	872.696	999.239	969.951	587.718	637.151	636.035	-0.609452	1.4935e-05	5.52447e-05	0.655446
O14562	UBFD1	UBFD1_HUMAN Ubiquitin domain-containing protein UBFD1	7	2433.63	2209.59	2084.8	3770.7	3858.94	3136.42	0.675119	4.92922e-05	0.000150488	1.59673
O14578	CIT	CTRO_HUMAN Isoform 4 of Citron Rho-interacting kinase	9	530.642	562.178	552.891	616.897	598.445	673.364	0.197291	0.0178268	0.0265253	1.14654
O14579	COPE	COPE_HUMAN Coatomer subunit epsilon	3	789.608	737.646	707.673	1021.69	945.842	970.126	0.39517	0.00024536	0.00058891	1.3151
O14595	CTDSP2	CTDS2_HUMAN Carboxy-terminal domain RNA polymerase II polypeptide A small phosphatase 2	1	188.14	184.329	188.813	89.7586	87.561	89.9564	-1.07042	1.45015e-08	3.09624e-07	0.47618
O14617	AP3D1	AP3D1_HUMAN Isoform 5 of AP-3 complex subunit delta-1	6	1768.55	1637.06	1426.87	1014.17	1020.25	799.427	-0.773423	6.45092e-05	0.000188229	0.585028
O14618	CCS	CCS_HUMAN Copper chaperone for superoxide dismutase	2	102.935	92.1464	93.3194	130.427	127.315	125.921	0.413394	0.000150814	0.000388213	1.33182
O14639	ABLIM1	ABLM1_HUMAN Actin-binding LIM protein 1	10	1391.96	1462.74	1414.93	1684.22	1698.18	1692.18	0.249477	0.00214324	0.00392937	1.18878
O14640	DVL1	DVL1_HUMAN Segment polarity protein dishevelled homolog DVL-1	1	212.89	196.063	186.363	60.7141	77.7	70.0039	-1.51931	5.42358e-08	7.40176e-07	0.348852
O14641	DVL2	DVL2_HUMAN Segment polarity protein dishevelled homolog DVL-2	3	200.897	163.198	154.347	106.959	91.5739	89.0406	-0.845552	2.57529e-05	8.68741e-05	0.556498
O14646	CHD1	CHD1_HUMAN Chromodomain-helicase-DNA-binding protein 1	11	2161.65	2359.48	2336.81	1952.66	2058.35	2100.43	-0.165843	0.0337332	0.047316	0.891408
O14647	CHD2	CHD2_HUMAN Chromodomain-helicase-DNA-binding protein 2	11	1590.18	1794.07	1664.26	1817.86	1947.03	1841.7	0.152416	0.0551739	0.0738341	1.11143
O14653	GOSR2	GOSR2_HUMAN Isoform B of Golgi SNAP receptor complex member 2	5	265.517	231.239	248.145	228.183	235.058	238.984	-0.0830834	0.265516	0.306037	0.944038
O14656	TOR1A	TOR1A_HUMAN Torsin-1A	5	476.936	508.709	476.743	627.088	646.08	635.439	0.384762	0.000135232	0.000355515	1.30564
O14657	TOR1B	TOR1B_HUMAN Torsin-1B	5	1567.01	1684.44	1681.56	1996.47	2142.55	2119.17	0.343399	0.000476544	0.00105075	1.26874
O14662	STX16	STX16_HUMAN Syntaxin-16	6	1151.6	1093.57	1126.61	1616.23	1577.47	1467.14	0.466193	4.81142e-05	0.000147296	1.38146
O14672	ADAM10	ADA10_HUMAN Disintegrin and metalloproteinase domain-containing protein 10	13	1900.34	1993.31	2097.43	1985.83	1988.72	2103.53	0.0214495	0.752781	0.782454	1.01498
O14681	EI24	EI24_HUMAN Etoposide-induced protein 2.4 homolog	7	1062.72	1132.68	1111.43	1521.59	1598.55	1536.47	0.494015	1.95439e-05	6.91053e-05	1.40836
O14683	TP53I11	P5I11_HUMAN Tumor protein p53-inducible protein 11	4	825.831	861.324	909.312	1095.43	1147.33	1250.83	0.42709	0.00022748	0.000552818	1.34452
O14684	PTGES	PTGES_HUMAN Prostaglandin E synthase	2	154.431	154.185	154.612	2287.96	2466.54	2387.36	3.94582	1.40185e-13	1.0905e-09	15.4103
O14686	KMT2D	KMT2D_HUMAN Isoform 3 of Histone-lysine N-methyltransferase 2D	10	1231.45	1366.19	1424.41	823.983	839.383	901.844	-0.647281	1.06138e-05	4.19246e-05	0.638482
O14713	ITGB1BP1	ITBP1_HUMAN Integrin beta-1-binding protein 1	3	313.236	315.567	323.036	207.954	209.478	241.835	-0.533268	4.71197e-05	0.000144822	0.690988
O14717	TRDMT1	TRDMT_HUMAN tRNA (cytosine(38)-C(5))-methyltransferase	1	332.878	303.658	274.829	55.58	46.7251	47.8442	-2.60155	3.16909e-10	2.89428e-08	0.164761
O14727	APAF1	APAF_HUMAN Apoptotic protease-activating factor 1	2	223.985	212.92	204.112	243.497	214.744	207.379	0.0519057	0.52276	0.564865	1.03663
O14732	IMPA2	IMPA2_HUMAN Inositol monophosphatase 2	1	271.715	267.873	255.56	126.221	110.838	99.9937	-1.24433	1.4138e-07	1.48653e-06	0.422104
O14733	MAP2K7	MP2K7_HUMAN Isoform 2 of Dual specificity mitogen-activated protein kinase kinase 7	2	885.144	723.737	688.478	478.605	424.173	407.025	-0.805394	2.42003e-05	8.23148e-05	0.572206
O14734	ACOT8	ACOT8_HUMAN Acyl-coenzyme A thioesterase 8	7	1885.64	1959.93	2214.78	3118.89	3135.21	3360.14	0.668365	9.8436e-06	3.93491e-05	1.58927
O14735	CDIPT	CDIPT_HUMAN CDP-diacylglycerol--inositol 3-phosphatidyltransferase	2	205.983	206.564	203.343	340.748	345.825	433.801	0.85425	6.60259e-06	2.85183e-05	1.80782
O14737	PDCD5	PDCD5_HUMAN Programmed cell death protein 5	12	1693.85	1406.49	1416.14	2065.79	1685.98	1931.77	0.331945	0.00833894	0.0133442	1.25871
O14744	PRMT5	ANM5_HUMAN Protein arginine N-methyltransferase 5	9	1618.17	1297.34	1422.9	1842	1627.48	1567.11	0.217755	0.0482387	0.0653516	1.16292
O14745	SLC9A3R1	NHRF1_HUMAN Na(+)/H(+) exchange regulatory cofactor NHE-RF1	7	1171.08	1114.89	1190.16	1329.21	1269.13	1390.87	0.198167	0.0139509	0.0212501	1.14724
O14753	OVOL1	OVOL1_HUMAN Putative transcription factor Ovo-like 1	1	42.8927	53.3289	60.3019	71.1231	71.9558	67.2527	0.439723	0.00339068	0.00589542	1.35634
O14757	CHEK1	CHK1_HUMAN Serine/threonine-protein kinase Chk1	10	3273.46	2808.81	2846.93	2969.97	2850.06	2976.96	-0.0183006	0.813001	0.836442	0.987395
O14763	TNFRSF10B	TR10B_HUMAN Tumor necrosis factor receptor superfamily member 10B	8	680.86	810.762	719.172	1141.91	1250.67	1277.93	0.73359	7.8018e-06	3.25242e-05	1.66277
O14773	TPP1	TPP1_HUMAN Tripeptidyl-peptidase 1	3	257.273	264.334	267.9	612.77	678.778	621.207	1.27533	8.86851e-09	2.27306e-07	2.42055
O14776	TCERG1	TCRG1_HUMAN Transcription elongation regulator 1	9	1162.9	1253.97	1302.09	1197.72	1257.96	1355.36	0.0349979	0.647161	0.683773	1.02456
O14777	NDC80	NDC80_HUMAN Kinetochore protein NDC80 homolog	10	2508.71	2198.52	2317.32	1566.6	1441.43	1395.49	-0.673342	7.77787e-06	3.2456e-05	0.627052
O14786	NRP1	NRP1_HUMAN Neuropilin-1	3	27.637	30.2814	29.416	66.0645	69.5419	80.7675	1.30463	7.00779e-08	8.90746e-07	2.47021
O14787	TNPO2	TNPO2_HUMAN Transportin-2	5	604.606	612.391	643.125	744.318	735.526	789.073	0.286436	0.00140179	0.00269448	1.21962
O14791	APOL1	APOL1_HUMAN Isoform 2 of Apolipoprotein L1	2	277.601	306.986	297.05	269.217	258.641	323.879	-0.055572	0.559557	0.600219	0.962213
O14792	HS3ST1	HS3S1_HUMAN Heparan sulfate glucosamine 3-O-sulfotransferase 1	1	315.898	368.578	340.732	310.797	336.795	341.36	-0.0503096	0.527534	0.569719	0.965729
O14802	POLR3A	RPC1_HUMAN DNA-directed RNA polymerase III subunit RPC1	12	2900.32	2904.67	2956.21	2445.23	2484.59	2557.21	-0.226929	0.0038108	0.00655121	0.854452
O14810	CPLX1	CPLX1_HUMAN Complexin-1	3	599.247	500.599	413.694	555.963	499.367	443.061	-0.00425851	0.975007	0.977772	0.997053
O14818	PSMA7	PSA7_HUMAN Proteasome subunit alpha type-7	9	2721.31	2514.66	2523.46	2709.99	2562.14	2547.7	0.0115881	0.862942	0.879909	1.00806
O14828	SCAMP3	SCAM3_HUMAN Secretory carrier-associated membrane protein 3	7	921.161	945.974	936.192	1136.09	1044.2	1072.58	0.213762	0.00743922	0.0120186	1.15971
O14832	PHYH	PAHX_HUMAN Phytanoyl-CoA dioxygenase, peroxisomal	6	2008.38	2102.94	2174.07	2835.51	3042.82	3229.86	0.533884	3.20076e-05	0.000104179	1.44782
O14841	OPLAH	OPLA_HUMAN 5-oxoprolinase	5	431.629	355.385	369.381	444.747	398.4	424.607	0.136349	0.146834	0.179088	1.09912
O14863	SLC30A4	ZNT4_HUMAN Zinc transporter 4	2	18.9448	22.7401	19.3109	29.0006	43.7053	41.1926	0.883273	0.000165055	0.000418774	1.84456
O14867	BACH1	BACH1_HUMAN Transcription regulator protein BACH1	2	284.448	317.626	296.406	261.882	269.429	318.449	-0.0843947	0.357726	0.40132	0.94318
O14874	BCKDK	BCKD_HUMAN [3-methyl-2-oxobutanoate dehydrogenase [lipoamide]] kinase, mitochondrial	3	615.408	715.25	654.075	391.348	423.523	479.426	-0.619082	6.61557e-05	0.000192168	0.651085
O14879	IFIT3	IFIT3_HUMAN Interferon-induced protein with tetratricopeptide repeats 3	4	819.475	699.832	766.197	925.51	785.587	815.199	0.143916	0.128207	0.15838	1.1049
O14880	MGST3	MGST3_HUMAN Microsomal glutathione S-transferase 3	1	29.9634	40.8607	34.0548	102.801	104.451	110.498	1.61024	7.04144e-08	8.92709e-07	3.05302
O14893	GEMIN2	GEMI2_HUMAN Gem-associated protein 2	6	573.607	539.718	546.284	844.25	827.948	797.22	0.573423	5.92847e-06	2.62479e-05	1.48805
O14907	TAX1BP3	TX1B3_HUMAN Tax1-binding protein 3	3	425.257	372.923	395.195	433.698	358.835	348.532	-0.0694916	0.4784	0.521433	0.952974
O14908	GIPC1	GIPC1_HUMAN PDZ domain-containing protein GIPC1	8	797.828	727.562	776.573	854.1	821.683	813.868	0.113837	0.111437	0.139772	1.0821
O14920	IKBKB	IKKB_HUMAN Inhibitor of nuclear factor kappa-B kinase subunit beta	4	740.493	591.991	636.461	563.508	489.242	465.199	-0.373767	0.00469845	0.00791967	0.771765
O14929	HAT1	HAT1_HUMAN Histone acetyltransferase type B catalytic subunit	11	1649.95	1655.19	1643.63	2403.03	2598.75	2539.2	0.606914	3.36749e-06	1.70434e-05	1.523
O14936	CASK	CSKP_HUMAN Peripheral plasma membrane protein CASK	12	1858.21	2064.08	2011.92	2379.09	2455.96	2494.79	0.305877	0.00117833	0.00230713	1.23617
O14939	PLD2	PLD2_HUMAN Phospholipase D2	5	590.813	666.211	638.023	554.819	585.045	595.38	-0.125971	0.102483	0.129523	0.916387
O14949	UQCRQ	QCR8_HUMAN Cytochrome b-c1 complex subunit 8	6	470.755	528.605	521.204	601.478	647.102	638.261	0.312546	0.0015367	0.00292704	1.2419
O14950	MYL12B	ML12B_HUMAN Myosin regulatory light chain 12B	9	1706.65	1427.16	1393.48	1513.86	1288.29	1146.31	-0.200773	0.109576	0.137638	0.870084
O14964	HGS	HGS_HUMAN Hepatocyte growth factor-regulated tyrosine kinase substrate	9	1432.85	1358.88	1396.33	1235.79	1137.27	1141.79	-0.253547	0.00334051	0.00581469	0.838832
O14965	AURKA	AURKA_HUMAN Aurora kinase A	6	1373.85	1324.14	1456.53	1819	1740.46	1869.19	0.386404	0.000226811	0.000551709	1.30713
O14967	CLGN	CLGN_HUMAN Calmegin	3	223.665	255.306	255.981	397.326	439.989	411.029	0.765809	3.04323e-06	1.57507e-05	1.70032
O14974	PPP1R12A	MYPT1_HUMAN Protein phosphatase 1 regulatory subunit 12A	11	1864.51	1665.71	1635.63	2099.92	1966.55	1688.44	0.152304	0.133808	0.164828	1.11134
O14975	SLC27A2	S27A2_HUMAN Very long-chain acyl-CoA synthetase	9	642.014	694.282	728.193	1433.37	1524.14	1510.49	1.11525	4.78114e-08	6.76227e-07	2.16633
O14976	GAK	GAK_HUMAN Cyclin-G-associated kinase	8	2744.34	2528.69	2289.5	1573.79	1500.36	1288.81	-0.794764	1.33351e-05	5.00644e-05	0.576438
O14979	HNRNPDL	HNRDL_HUMAN Heterogeneous nuclear ribonucleoprotein D-like	8	1859.48	2418.34	2036.12	1412.6	1412.75	2254.03	-0.341791	0.0813206	0.105127	0.789061
O14980	XPO1	XPO1_HUMAN Exportin-1	10	1449.23	1392.89	1349.91	1478.29	1460.8	1498.53	0.0826683	0.208768	0.24696	1.05897
O14981	BTAF1	BTAF1_HUMAN TATA-binding protein-associated factor 172	8	1572.45	1604.17	1496.29	2604.83	2905.41	2749.66	0.820984	5.61998e-07	4.17155e-06	1.76661
O15013	ARHGEF10	ARHGA_HUMAN Rho guanine nucleotide exchange factor 10	6	1335.86	1138.05	1142.38	1159.98	821.271	749.797	-0.427258	0.0172109	0.0256531	0.743674
O15014	ZNF609	ZN609_HUMAN Zinc finger protein 609	11	1469.7	1499.48	1579.94	1285.63	1327.01	1442.3	-0.166943	0.0384874	0.0532729	0.890728
O15015	ZNF646	ZN646_HUMAN Isoform 2 of Zinc finger protein 646	5	219.579	231.092	259.325	337.851	342.425	388.592	0.590821	6.0688e-05	0.000178823	1.5061
O15020	SPTBN2	SPTN2_HUMAN Spectrin beta chain, non-erythrocytic 2	11	1658.52	1785.57	1778.12	1613.47	1609.72	1584.49	-0.118546	0.0878692	0.112739	0.921115
O15031	PLXNB2	PLXB2_HUMAN Plexin-B2	10	1520.18	1555.53	1727.49	1540.75	1596.22	1644.31	-0.00485038	0.946919	0.952675	0.996644
O15033	AREL1	AREL1_HUMAN Apoptosis-resistant E3 ubiquitin protein ligase 1	3	716.38	740.511	747.561	521.52	523.312	574.754	-0.446033	7.4654e-05	0.000212879	0.734059
O15042	U2SURP	SR140_HUMAN U2 snRNP-associated SURP motif-containing protein	12	3760.48	3932.31	4087.95	4237.2	4403.61	4278.78	0.133775	0.0616285	0.0815597	1.09716
O15047	SETD1A	SET1A_HUMAN Histone-lysine N-methyltransferase SETD1A	10	847.899	905.866	908.562	1249.16	1290.5	1276.74	0.520121	1.29962e-05	4.89577e-05	1.43408
O15056	SYNJ2	SYNJ2_HUMAN Synaptojanin-2	10	2716.31	2192.05	2318.79	1089.65	892.957	954.725	-1.29787	3.21571e-07	2.68979e-06	0.406726
O15060	ZBTB39	ZBT39_HUMAN Zinc finger and BTB domain-containing protein 39	2	111.091	124.364	122.81	96.7932	95.8011	122.488	-0.193002	0.0883746	0.113256	0.874783
O15066	KIF3B	KIF3B_HUMAN Kinesin-like protein KIF3B	2	808.079	819.844	794.082	445.555	442.995	514.309	-0.791201	1.73987e-06	1.02165e-05	0.577863
O15067	PFAS	PUR4_HUMAN Phosphoribosylformylglycinamidine synthase	9	1396.49	1303	1276.53	1402.43	1343.24	1356.96	0.0460514	0.491432	0.533992	1.03244
O15075	DCLK1	DCLK1_HUMAN Serine/threonine-protein kinase DCLK1	1	62.2262	56.0429	55.0207	41.4585	33.3301	31.514	-0.713181	6.84263e-05	0.000198097	0.609974
O15078	CEP290	CE290_HUMAN Centrosomal protein of 290 kDa	3	343.58	334.946	331.28	249.856	258.204	246.958	-0.419584	5.46793e-05	0.000164038	0.74764
O15084	ANKRD28	ANR28_HUMAN Serine/threonine-protein phosphatase 6 regulatory ankyrin repeat subunit A	11	2528.42	2098.02	2191.17	2461.19	1979.46	1797.72	-0.136112	0.278243	0.319335	0.909968
O15085	ARHGEF11	ARHGB_HUMAN Isoform 2 of Rho guanine nucleotide exchange factor 11	1	166.238	167.573	151.427	156.682	167.037	139.734	-0.0686574	0.42353	0.467259	0.953525
O15091	KIAA0391	MRRP3_HUMAN Mitochondrial ribonuclease P protein 3	7	2373.3	2796.61	2583.21	1053.81	1127.81	1159.9	-1.2122	6.12807e-08	8.06603e-07	0.43161
O15111	CHUK	IKKA_HUMAN Inhibitor of nuclear factor kappa-B kinase subunit alpha	12	1639.73	1466.44	1494.89	1975.33	1751	1698.41	0.236214	0.0151284	0.0228335	1.1779
O15116	LSM1	LSM1_HUMAN U6 snRNA-associated Sm-like protein LSm1	5	526.843	427.012	451.104	635.601	591.501	567.683	0.357493	0.00281297	0.00499933	1.2812
O15118	NPC1	NPC1_HUMAN Niemann-Pick C1 protein	10	1189.76	1371.89	1347.04	1913.78	2067.18	1963.58	0.606982	1.67187e-05	6.06883e-05	1.52307
O15120	AGPAT2	PLCB_HUMAN 1-acyl-sn-glycerol-3-phosphate acyltransferase beta	3	557.334	606.086	623.465	454.689	441.723	488.502	-0.367329	0.000576681	0.00124108	0.775216
O15121	DEGS1	DEGS1_HUMAN Sphingolipid delta(4)-desaturase DES1	1	212.233	298.499	228.075	274.626	359.194	285.615	0.32114	0.0455935	0.061973	1.24932
O15126	SCAMP1	SCAM1_HUMAN Secretory carrier-associated membrane protein 1	8	1838.05	1927.61	1926.17	2923.37	3238.92	2986.34	0.6836	2.30676e-06	1.26547e-05	1.60614
O15127	SCAMP2	SCAM2_HUMAN Secretory carrier-associated membrane protein 2	2	174.147	185.955	178.243	291.411	320.455	290.983	0.745002	1.26889e-06	7.9203e-06	1.67598
O15131	KPNA5	IMA6_HUMAN Importin subunit alpha-6	3	193.513	205.989	215.253	219.309	240.803	238.305	0.184199	0.0274698	0.0393097	1.13619
O15143	ARPC1B	ARC1B_HUMAN Actin-related protein 2/3 complex subunit 1B	10	2716.74	2774.79	2629.09	2674.13	2471.05	2361.28	-0.115019	0.127779	0.158002	0.92337
O15144	ARPC2	ARPC2_HUMAN Actin-related protein 2/3 complex subunit 2	7	2502.58	2420.22	2355.69	1959.85	1840.95	1927.8	-0.345518	0.000333929	0.000770125	0.787025
O15145	ARPC3	ARPC3_HUMAN Actin-related protein 2/3 complex subunit 3	2	425.777	474.143	790.836	207.758	186.799	1069.56	-0.647821	0.283508	0.324705	0.638244
O15155	BET1	BET1_HUMAN BET1 homolog	1	447.408	450.339	454.49	761.658	807.845	618.801	0.685282	4.77399e-05	0.000146323	1.60802
O15156	ZBTB7B	ZBT7B_HUMAN Isoform 2 of Zinc finger and BTB domain-containing protein 7B	3	214.429	215.99	238.613	271.858	235.789	250.914	0.180468	0.0428596	0.0586361	1.13325
O15160	POLR1C	RPAC1_HUMAN DNA-directed RNA polymerases I and III subunit RPAC1	6	1411.24	1428.15	1494.75	909.892	852.221	855.065	-0.727947	8.74522e-07	5.89241e-06	0.603762
O15162	PLSCR1	PLS1_HUMAN Phospholipid scramblase 1	7	402.161	427.507	416.057	830.559	903.804	829.188	1.04043	5.28591e-08	7.25204e-07	2.05684
O15164	TRIM24	TIF1A_HUMAN Transcription intermediary factor 1-alpha	6	836.088	894.185	942.624	554.539	615.931	601.467	-0.592789	1.65475e-05	6.02637e-05	0.66306
O15173	PGRMC2	PGRC2_HUMAN Isoform 2 of Membrane-associated progesterone receptor component 2	10	1105.45	1189.73	1194.24	1664.99	1741.3	1779.44	0.571914	8.68145e-06	3.5469e-05	1.48649
O15182	CETN3	CETN3_HUMAN Centrin-3	4	1554.27	1326.54	1468.57	519.304	506.07	598.103	-1.4226	4.19992e-08	6.19946e-07	0.37304
O15194	CTDSPL	CTDSL_HUMAN CTD small phosphatase-like protein	1	340.311	352.317	366.752	221.172	227.787	253.003	-0.595508	1.50407e-05	5.56092e-05	0.661811
O15195	VILL	VILL_HUMAN Villin-like protein	1	40.7525	43.8991	51.0991	117.497	107.371	142.018	1.4309	4.74625e-07	3.64113e-06	2.69615
O15211	RGL2	RGL2_HUMAN Ral guanine nucleotide dissociation stimulator-like 2	2	283.528	266.878	261.392	250.163	235.644	225.683	-0.190704	0.0203557	0.0299051	0.876178
O15212	PFDN6	PFD6_HUMAN Prefoldin subunit 6	6	3552.4	3002.39	2968.99	3361.93	2951.46	2977.68	-0.0333235	0.716843	0.749155	0.977167
O15213	WDR46	WDR46_HUMAN WD repeat-containing protein 46	9	3026.9	3108.83	3294.42	558.763	552.509	570.755	-2.48631	1.27723e-11	6.74104e-09	0.178463
O15226	NKRF	NKRF_HUMAN Isoform 2 of NF-kappa-B-repressing factor	10	2079.55	2415.87	2246.25	1115.52	1193.13	1151.2	-0.960242	2.75137e-07	2.3834e-06	0.513971
O15228	GNPAT	GNPAT_HUMAN Dihydroxyacetone phosphate acyltransferase	11	1567.9	1787.56	1701.6	2267	2569.83	2474.35	0.53193	5.93987e-05	0.000175823	1.44586
O15230	LAMA5	LAMA5_HUMAN Laminin subunit alpha-5	7	1074.47	1173.03	1168.59	407.275	467.592	474.633	-1.34212	2.69613e-08	4.60949e-07	0.394441
O15231	ZNF185	ZN185_HUMAN Isoform 6 of Zinc finger protein 185	13	3625.35	3163.93	3114.13	4056.22	3854.58	4102.56	0.281522	0.00459431	0.00775589	1.21548
O15234	CASC3	CASC3_HUMAN Protein CASC3	8	1624.54	1417.69	1469.49	1043.21	980.803	1020.76	-0.565393	2.07416e-05	7.22641e-05	0.675771
O15235	MRPS12	RT12_HUMAN 28S ribosomal protein S12, mitochondrial	5	418.139	451.772	453.164	408.174	446.366	434.904	-0.0371674	0.595641	0.635508	0.974567
O15243	LEPROT	OBRG_HUMAN Leptin receptor gene-related protein	1	95.1179	101.551	93.0917	76.263	66.3325	76.836	-0.40334	0.000510441	0.00111506	0.756106
O15254	ACOX3	ACOX3_HUMAN Peroxisomal acyl-coenzyme A oxidase 3	1	27.4251	23.7307	18.4332	52.4765	51.8065	55.6797	1.21913	3.92032e-06	1.9192e-05	2.32807
O15258	RER1	RER1_HUMAN Protein RER1	5	1291.69	1440.43	1393.54	1869.65	1983.99	2092.81	0.527367	3.94404e-05	0.000125023	1.4413
O15260	SURF4	SURF4_HUMAN Surfeit locus protein 4	5	552.702	601.998	550.842	768.925	830.63	863.844	0.529974	3.56574e-05	0.000114289	1.4439
O15264	MAPK13	MK13_HUMAN Mitogen-activated protein kinase 13	5	1683.6	1477.65	1487.26	1546.47	1469.66	1357.12	-0.0875004	0.296002	0.337575	0.941152
O15265	ATXN7	ATX7_HUMAN Isoform b of Ataxin-7	2	294.351	317.749	311.851	295.04	293.516	305.192	-0.047405	0.468156	0.511344	0.967675
O15269	SPTLC1	SPTC1_HUMAN Serine palmitoyltransferase 1	11	3124.75	3373.07	3332.8	2852.07	2949.8	3101.83	-0.142931	0.0578114	0.077072	0.905678
O15270	SPTLC2	SPTC2_HUMAN Serine palmitoyltransferase 2	9	641.958	749.195	745.917	613.631	691.195	621.368	-0.148308	0.107487	0.135211	0.902308
O15287	FANCG	FANCG_HUMAN Fanconi anemia group G protein	7	542.428	543.303	563.178	333.052	363.166	376.873	-0.621442	6.49235e-06	2.81516e-05	0.650021
O15294	OGT	OGT1_HUMAN UDP-N-acetylglucosamine--peptide N-acetylglucosaminyltransferase 110 kDa subunit	10	4227.11	4311.34	4200.01	2159.62	2206.04	2277.96	-0.939407	5.70208e-08	7.62139e-07	0.521447
O15304	SIVA1	SIVA_HUMAN Apoptosis regulatory protein Siva	1	95.5889	90.4808	85.9621	67.4635	58.5976	75.4241	-0.439394	0.00113807	0.00224062	0.737444
O15305	PMM2	PMM2_HUMAN Phosphomannomutase 2	4	1443.79	1246.19	1219.71	1253.32	1185.81	1066.18	-0.156615	0.110544	0.138741	0.897128
O15315	RAD51B	RA51B_HUMAN DNA repair protein RAD51 homolog 2	1	62.8072	51.4369	60.3066	82.7287	73.5498	78.8942	0.43366	0.000744814	0.0015434	1.35066
O15318	POLR3G	RPC7_HUMAN DNA-directed RNA polymerase III subunit RPC7	3	529.261	524.384	502.302	478.193	496.533	506.834	-0.0707207	0.280647	0.32181	0.952162
O15320	CTAGE5	CTGE5_HUMAN Isoform 6 of cTAGE family member 5	8	842.49	909.474	934.272	974.062	1044.14	1073.08	0.202803	0.0174404	0.0259704	1.15093
O15327	INPP4B	INP4B_HUMAN Type II inositol 3,4-bisphosphate 4-phosphatase	3	373.62	330.42	347.928	518.799	428.441	412.805	0.365024	0.00370387	0.00638007	1.2879
O15344	MID1	TRI18_HUMAN E3 ubiquitin-protein ligase Midline-1	1	44.6609	50.2168	33.0379	49.0121	52.0315	38.5007	0.135368	0.413291	0.457064	1.09837
O15347	HMGB3	HMGB3_HUMAN High mobility group protein B3	7	1509.93	1372.67	1284.34	2039.64	2194.74	1887.7	0.5555	8.4396e-05	0.000235902	1.46968
O15355	PPM1G	PPM1G_HUMAN Protein phosphatase 1G	8	1119.15	946.918	1019.5	1945.13	2031.05	2021.02	0.961866	3.30596e-07	2.75343e-06	1.94783
O15357	INPPL1	SHIP2_HUMAN Phosphatidylinositol 3,4,5-trisphosphate 5-phosphatase 2	3	583.811	506.756	503.827	726.417	586.766	554.014	0.221262	0.0686053	0.0899816	1.16575
O15360	FANCA	FANCA_HUMAN Fanconi anemia group A protein	2	399.512	404.612	402.264	283.32	326.728	331.392	-0.361286	0.000860891	0.00175265	0.77847
O15371	EIF3D	EIF3D_HUMAN Eukaryotic translation initiation factor 3 subunit D	10	4351.19	4163.43	4032.13	3329.37	3195.43	2987.73	-0.400139	0.000215456	0.000527386	0.757786
O15372	EIF3H	EIF3H_HUMAN Eukaryotic translation initiation factor 3 subunit H	10	4847.27	4488.45	4475.21	3365.64	3075.92	2993.95	-0.550465	2.48269e-05	8.41886e-05	0.6828
O15375	SLC16A5	MOT6_HUMAN Monocarboxylate transporter 6	1	41.8899	51.5025	50.2709	62.1773	60.7464	58.1952	0.339706	0.0033038	0.00575593	1.2655
O15379	HDAC3	HDAC3_HUMAN Isoform 2 of Histone deacetylase 3	7	1014.75	1074.35	1144.66	642.48	700.98	724.346	-0.645196	9.93252e-06	3.96775e-05	0.639406
O15381	NVL	NVL_HUMAN Nuclear valosin-containing protein-like	13	1787.86	2002.84	1870.77	1953.56	2092.52	2157.56	0.132278	0.0953766	0.12135	1.09602
O15382	BCAT2	BCAT2_HUMAN Branched-chain-amino-acid aminotransferase, mitochondrial	6	874.249	993.138	930.684	1539.17	1630.29	1608.75	0.773559	1.14704e-06	7.33181e-06	1.70948
O15392	BIRC5	BIRC5_HUMAN Baculoviral IAP repeat-containing protein 5	3	335.066	380.447	353.925	634.091	676.019	625.101	0.856753	5.87454e-07	4.3156e-06	1.81096
O15397	IPO8	IPO8_HUMAN Importin-8	10	2294.33	2013.54	2017.49	1704.69	1630.76	1579.91	-0.361824	0.000775999	0.00159823	0.77818
O15400	STX7	STX7_HUMAN Syntaxin-7	7	722.035	652.508	717.081	1053.53	1104.96	1130.28	0.65383	4.24716e-06	2.047e-05	1.57334
O15417	TNRC18	TNC18_HUMAN Trinucleotide repeat-containing gene 18 protein	8	632.007	686.558	710.139	568.931	553.015	621.744	-0.21851	0.0159881	0.0240144	0.859452
O15427	SLC16A3	MOT4_HUMAN Monocarboxylate transporter 4	7	3419.57	3674.4	3726.05	2283.38	2338.79	2442.51	-0.614558	5.09987e-06	2.33227e-05	0.65313
O15431	SLC31A1	COPT1_HUMAN High affinity copper uptake protein 1	3	1373.03	1454.86	1425.74	991.726	1040.26	1002.29	-0.487232	2.01043e-05	7.07973e-05	0.713392
O15438	ABCC3	MRP3_HUMAN Isoform 4 of Canalicular multispecific organic anion transporter 2	1	44.5276	46.7173	48.2083	39.8198	40.3884	45.1175	-0.155608	0.0584949	0.0779297	0.897754
O15439	ABCC4	MRP4_HUMAN Multidrug resistance-associated protein 4	11	1278.79	1307.56	1407.86	2191.22	2167.73	2283.82	0.734736	1.10857e-06	7.14462e-06	1.66409
O15440	ABCC5	MRP5_HUMAN Multidrug resistance-associated protein 5	13	1450.99	1552.53	1525.31	4352	4861.11	4413.6	1.58805	1.81571e-09	8.35764e-08	3.00643
O15446	CD3EAP	RPA34_HUMAN Isoform 2 of DNA-directed RNA polymerase I subunit RPA34	8	3345.7	3621.62	3668.48	2602.92	2827.6	3161.21	-0.311313	0.00439781	0.00745491	0.805908
O15460	P4HA2	P4HA2_HUMAN Prolyl 4-hydroxylase subunit alpha-2	12	1414.73	1511.96	1495.28	1978.06	2161.29	1924.3	0.454317	9.26289e-05	0.000256063	1.37013
O15484	CAPN5	CAN5_HUMAN Calpain-5	2	106.115	114.062	99.3184	383.072	410.026	427.678	1.93476	6.64545e-10	4.45646e-08	3.82314
O15498	YKT6	YKT6_HUMAN Synaptobrevin homolog YKT6	6	2559.48	2549.1	2399.5	2524.55	2425.82	2178.03	-0.0770166	0.323728	0.366455	0.948016
O15504	NUPL2	NUPL2_HUMAN Nucleoporin-like protein 2	7	773.248	931.721	890.613	1168.08	1322.54	1123.57	0.478566	0.00048991	0.00107686	1.39336
O15511	ARPC5	ARPC5_HUMAN Actin-related protein 2/3 complex subunit 5	10	2123.27	2018.84	2057.89	1702.68	1461.82	1452.51	-0.428953	0.000318067	0.000740051	0.742801
O15514	POLR2D	RPB4_HUMAN DNA-directed RNA polymerase II subunit RPB4	1	223.991	228.958	197.04	283.791	296.628	317.249	0.467362	0.000201988	0.000497078	1.38258
O15516	CLOCK	CLOCK_HUMAN Circadian locomoter output cycles protein kaput	4	454.088	479.188	476.207	566.848	572.953	625.083	0.323425	0.000837235	0.00170896	1.2513
O15525	MAFG	MAFG_HUMAN Transcription factor MafG	5	614.421	712.21	636.204	883.193	925.03	947.183	0.491617	8.41725e-05	0.000235447	1.40602
O15530	PDPK1	PDPK1_HUMAN 3-phosphoinositide-dependent protein kinase 1	11	4774.1	4353.72	4258.86	3191.17	2591.53	2487.85	-0.701719	4.97338e-05	0.00015148	0.614839
O15533	TAPBP	TPSN_HUMAN Isoform 3 of Tapasin	7	744.117	837.465	801.764	2030.41	2188.21	1974	1.3779	1.00186e-08	2.47411e-07	2.59889
O15534	PER1	PER1_HUMAN Period circadian protein homolog 1	1	156.867	162.331	163.504	197.668	215.855	239.141	0.431066	0.000356786	0.000818713	1.34823
O15541	RNF113A	R113A_HUMAN RING finger protein 113A	7	687.796	737.708	678.864	1328.55	1352.83	1398.14	0.955658	9.03825e-08	1.06213e-06	1.93946
O15550	KDM6A	KDM6A_HUMAN Lysine-specific demethylase 6A	4	424.297	416.666	441.597	336.97	357.117	375.273	-0.263246	0.0032092	0.00560989	0.833211
O15551	CLDN3	CLD3_HUMAN Claudin-3	4	386.419	395.414	429.875	705.021	697.245	797.71	0.85925	1.15092e-06	7.35056e-06	1.81409
O15554	KCNN4	KCNN4_HUMAN Intermediate conductance calcium-activated potassium channel protein 4	3	254.39	296.266	298.829	341.626	389.837	360.8	0.364411	0.00180651	0.00337484	1.28736
O43143	DHX15	DHX15_HUMAN Putative pre-mRNA-splicing factor ATP-dependent RNA helicase DHX15	9	1276.15	1208.5	1322.62	1096.75	1071.04	1303.8	-0.137815	0.142638	0.174436	0.908895
O43148	RNMT	MCES_HUMAN Isoform 2 of mRNA cap guanine-N7 methyltransferase	9	2264.76	2427	2490.35	3167.04	3403.34	3508.56	0.488695	5.53042e-05	0.000165593	1.40317
O43149	ZZEF1	ZZEF1_HUMAN Zinc finger ZZ-type and EF-hand domain-containing protein 1	4	633.168	543.464	520.107	436.632	383.033	366.505	-0.515287	0.00038088	0.000866588	0.699654
O43150	ASAP2	ASAP2_HUMAN Arf-GAP with SH3 domain, ANK repeat and PH domain-containing protein 2	5	1223.82	1045.83	1031.76	922.103	768.108	695.753	-0.47404	0.00187445	0.00349171	0.719946
O43156	TTI1	TTI1_HUMAN TELO2-interacting protein 1 homolog	7	1796.57	1568.14	1469.57	1325	1172.74	1047.57	-0.448924	0.00172376	0.00324431	0.732589
O43159	RRP8	RRP8_HUMAN Ribosomal RNA-processing protein 8	8	1416.13	1686.36	1631.87	625.421	687.045	736.28	-1.20756	2.06599e-07	1.94307e-06	0.432999
O43164	PJA2	PJA2_HUMAN E3 ubiquitin-protein ligase Praja-2	1	152.756	132.682	125.292	39.4786	43.3872	41.8546	-1.71552	5.53397e-09	1.66856e-07	0.304493
O43166	SIPA1L1	SI1L1_HUMAN Signal-induced proliferation-associated 1-like protein 1	10	3321.78	3649.32	3597.85	2030.37	2117.72	2213.78	-0.731984	1.59736e-06	9.53637e-06	0.602075
O43167	ZBTB24	ZBT24_HUMAN Zinc finger and BTB domain-containing protein 24	2	151.221	168.525	181.126	164.43	178.946	177.168	0.0585004	0.483894	0.527053	1.04138
O43169	CYB5B	CYB5B_HUMAN Cytochrome b5 type B	11	1011.72	1058.16	1061.61	1270.22	1342.28	1403.59	0.358088	0.000359942	0.000824254	1.28173
O43172	PRPF4	PRP4_HUMAN U4/U6 small nuclear ribonucleoprotein Prp4	9	1320.24	1343.5	1408.18	1176.11	1190.34	1193.04	-0.19353	0.0105383	0.0165177	0.874464
O43181	NDUFS4	NDUS4_HUMAN NADH dehydrogenase [ubiquinone] iron-sulfur protein 4, mitochondrial	5	533.365	554.928	605.771	812.879	867.537	892.252	0.60374	1.38499e-05	5.17775e-05	1.51965
O43187	IRAK2	IRAK2_HUMAN Interleukin-1 receptor-associated kinase-like 2	3	160.395	134.644	139.087	101.03	94.0718	95.0322	-0.577887	4.23371e-05	0.000132531	0.669944
O43189	PHF1	PHF1_HUMAN PHD finger protein 1	3	166.657	195.848	205.665	125.535	143.299	158.877	-0.410628	0.00349518	0.00605007	0.752296
O43194	GPR39	GPR39_HUMAN G-protein coupled receptor 39	4	1036.87	1267.74	1144.02	1003.98	1209.52	1123.11	-0.0469806	0.631843	0.669907	0.96796
O43237	DYNC1LI2	DC1L2_HUMAN Cytoplasmic dynein 1 light intermediate chain 2	7	1531.54	1271.65	1317.98	952.121	773.414	761.546	-0.731493	5.53725e-05	0.00016567	0.60228
O43240	KLK10	KLK10_HUMAN Kallikrein-10	3	336.44	387.586	370.148	292.68	330.75	313.989	-0.222396	0.0180465	0.0268267	0.857141
O43242	PSMD3	PSMD3_HUMAN 26S proteasome non-ATPase regulatory subunit 3	10	2740.98	2789.27	2745.36	2769.11	2786.29	2515.45	-0.0376635	0.580699	0.620928	0.974231
O43251	RBFOX2	RFOX2_HUMAN Isoform 8 of RNA binding protein fox-1 homolog 2	9	1750.38	1680.21	1983.44	1320.9	1306.07	1474.21	-0.399206	0.000898541	0.0018212	0.758275
O43252	PAPSS1	PAPS1_HUMAN Bifunctional 3'-phosphoadenosine 5'-phosphosulfate synthase 1	9	1704.97	1398.18	1461.66	3228.62	3165.81	3377.37	1.10283	2.50876e-07	2.23291e-06	2.14776
O43264	ZW10	ZW10_HUMAN Centromere/kinetochore protein zw10 homolog	10	1304.24	1380.04	1303.32	1243.43	1276.31	1272.63	-0.0719979	0.266038	0.306595	0.95132
O43278	SPINT1	SPIT1_HUMAN Kunitz-type protease inhibitor 1	10	1247.12	1331.12	1413.24	1092.12	1210.42	1212.28	-0.183295	0.0356768	0.0497455	0.880689
O43286	B4GALT5	B4GT5_HUMAN Beta-1,4-galactosyltransferase 5	6	448.11	499.014	471.569	238.792	259.927	261.037	-0.900762	3.42923e-07	2.81987e-06	0.535604
O43290	SART1	SNUT1_HUMAN U4/U6.U5 tri-snRNP-associated protein 1	11	2781.76	2988.76	3158.12	2448.53	2517.02	2686.98	-0.221664	0.0129635	0.0199008	0.857576
O43291	SPINT2	SPIT2_HUMAN Kunitz-type protease inhibitor 2	7	3643.83	3522.37	3941.24	1354.75	1366.19	1296.08	-1.4661	3.02566e-09	1.12079e-07	0.361958
O43292	GPAA1	GPAA1_HUMAN Glycosylphosphatidylinositol anchor attachment 1 protein	7	1239.9	1333.6	1406.94	1406.55	1428.85	1480.38	0.118291	0.118648	0.147863	1.08545
O43293	DAPK3	DAPK3_HUMAN Death-associated protein kinase 3	4	91.9282	88.8231	91.9012	112.654	104.855	111.81	0.271867	0.00172822	0.00324887	1.20737
O43298	ZBTB43	ZBT43_HUMAN Zinc finger and BTB domain-containing protein 43	1	130.637	132.47	145.031	99.2028	116.919	101.579	-0.363675	0.00148096	0.00283055	0.777182
O43299	AP5Z1	AP5Z1_HUMAN AP-5 complex subunit zeta-1	1	170.295	145.193	159.307	98.0375	87.2311	79.1255	-0.847094	6.63537e-06	2.86123e-05	0.555903
O43306	ADCY6	ADCY6_HUMAN Adenylate cyclase type 6	7	532.088	577.914	548.68	797.955	833.353	863.33	0.588888	7.32478e-06	3.09167e-05	1.50409
O43314	PPIP5K2	VIP2_HUMAN Inositol hexakisphosphate and diphosphoinositol-pentakisphosphate kinase 2	2	63.6283	56.7962	64.6061	87.2614	83.7738	77.564	0.426699	0.00031813	0.000740051	1.34415
O43318	MAP3K7	M3K7_HUMAN Mitogen-activated protein kinase kinase kinase 7	4	1165.74	982.528	1033.12	838.732	668.738	670.328	-0.551363	0.000437548	0.000978352	0.682375
O43324	EEF1E1	MCA3_HUMAN Eukaryotic translation elongation factor 1 epsilon-1	5	3626.13	3047.27	3091.6	2778.46	2143.79	2060.82	-0.492211	0.00232783	0.00423682	0.710935
O43325	LYRM1	LYRM1_HUMAN LYR motif-containing protein 1	4	287.156	319.967	307.603	423.603	464.294	463.811	0.563487	2.03608e-05	7.12489e-05	1.47784
O43353	RIPK2	RIPK2_HUMAN Receptor-interacting serine/threonine-protein kinase 2	5	748.283	607.213	588.696	945.752	808.601	766.519	0.377301	0.00707983	0.0114857	1.29891
O43361	ZNF749	ZN749_HUMAN Zinc finger protein 749	1	49.8306	41.5449	43.654	28.2118	34.238	32.8544	-0.503278	0.000466745	0.00103295	0.705502
O43365	HOXA3	HXA3_HUMAN Homeobox protein Hox-A3	1	19.3518	18.744	20.8606	41.5909	44.6312	41.1637	1.11201	4.65576e-08	6.65757e-07	2.16146
O43379	WDR62	WDR62_HUMAN Isoform 4 of WD repeat-containing protein 62	2	572.044	442.614	484.451	405.234	285.912	264.427	-0.66711	0.00183798	0.00342624	0.629767
O43390	HNRNPR	HNRPR_HUMAN Heterogeneous nuclear ribonucleoprotein R	12	2307.03	2441.35	2493.65	2652.99	2763.26	2724.85	0.169397	0.0237408	0.0343846	1.12459
O43395	PRPF3	PRPF3_HUMAN U4/U6 small nuclear ribonucleoprotein Prp3	7	602.232	622.456	690.189	529.545	531.912	617	-0.191357	0.0486452	0.0657991	0.875782
O43396	TXNL1	TXNL1_HUMAN Thioredoxin-like protein 1	10	1731.71	1575.72	1608.56	1655.83	1503.2	1465.47	-0.0890078	0.251791	0.291818	0.940169
O43399	TPD52L2	TPD54_HUMAN Isoform 7 of Tumor protein D54	11	1947.14	1505.5	1738.65	3005.1	2548.91	2308.65	0.598259	0.000576101	0.00124049	1.51389
O43402	EMC8	EMC8_HUMAN ER membrane protein complex subunit 8	8	2269.12	2337.77	2466.9	3128.71	3107.87	2971.7	0.380939	0.000192212	0.000476336	1.30219
O43405	COCH	COCH_HUMAN Cochlin	2	231.452	267.856	257.349	287.848	293.589	316.404	0.248325	0.0093812	0.0148453	1.18783
O43414	ERI3	ERI3_HUMAN ERI1 exoribonuclease 3	3	680.993	619.242	622.341	693.068	683.776	686.928	0.10361	0.142945	0.174756	1.07446
O43422	PRKRIR	P52K_HUMAN 52 kDa repressor of the inhibitor of the protein kinase	5	965.099	1057.3	1065.3	1311.88	1363.89	1382.09	0.395274	0.000199009	0.000490678	1.31519
O43426	SYNJ1	SYNJ1_HUMAN Synaptojanin-1	1	182.838	152.352	146.848	137.969	130.628	135.94	-0.246507	0.0198697	0.0292517	0.842935
O43427	FIBP	FIBP_HUMAN Acidic fibroblast growth factor intracellular-binding protein	5	1473.25	1450.45	1463.61	1131.88	1139.6	1101.24	-0.379552	0.000101461	0.000277131	0.768676
O43432	EIF4G3	IF4G3_HUMAN Isoform 3 of Eukaryotic translation initiation factor 4 gamma 3	10	2133.47	1809.85	1893.94	1496.95	1365.14	1293.82	-0.48925	0.000234994	0.000569995	0.712395
O43439	CBFA2T2	MTG8R_HUMAN Isoform 4 of Protein CBFA2T2	1	56.4963	64.9013	60.3955	47.4574	60.6484	59.5605	-0.123129	0.256678	0.296895	0.918194
O43447	PPIH	PPIH_HUMAN Peptidyl-prolyl cis-trans isomerase H	8	1393.8	1459.62	1446	1240.22	1290.6	1255.21	-0.183372	0.0134165	0.0205083	0.880642
O43462	MBTPS2	MBTP2_HUMAN Membrane-bound transcription factor site-2 protease	3	269.715	326.556	326.586	454.163	445.607	488.643	0.593845	7.20423e-05	0.000206796	1.50926
O43463	SUV39H1	SUV91_HUMAN Histone-lysine N-methyltransferase SUV39H1	2	159.439	199.125	196.762	103.074	102.088	101.704	-0.84842	4.65936e-06	2.19309e-05	0.555393
O43464	HTRA2	HTRA2_HUMAN Serine protease HTRA2, mitochondrial	5	384.705	402.71	406.726	539.993	568.119	590.808	0.508091	2.2145e-05	7.63927e-05	1.42217
O43474	KLF4	KLF4_HUMAN Krueppel-like factor 4	1	143.223	118.371	137.902	257.554	270.325	282.389	1.02401	5.15333e-07	3.88447e-06	2.03356
O43482	OIP5	MS18B_HUMAN Protein Mis18-beta	3	1004.96	987.114	1006.79	626.803	613.526	616.518	-0.691565	6.63438e-07	4.73041e-06	0.619182
O43488	AKR7A2	ARK72_HUMAN Aflatoxin B1 aldehyde reductase member 2	3	362.541	309.416	315.288	572.339	538.022	489.515	0.697175	1.73214e-05	6.26307e-05	1.62133
O43491	EPB41L2	E41L2_HUMAN Band 4.1-like protein 2	16	3949.42	4169.92	4394.74	4296.34	4371.9	4325.57	0.0556068	0.412269	0.456063	1.0393
O43493	TGOLN2	TGON2_HUMAN Trans-Golgi network integral membrane protein 2	10	4207.86	4506.05	4509.6	4392.97	4508.97	4640.5	0.0347751	0.596114	0.635926	1.0244
O43502	RAD51C	RA51C_HUMAN DNA repair protein RAD51 homolog 3	1	132.584	129.608	110.691	151.834	162.322	157.463	0.342922	0.00206196	0.00379555	1.26832
O43504	LAMTOR5	LTOR5_HUMAN Ragulator complex protein LAMTOR5	1	200.23	207.064	208.874	336.225	330.187	197.203	0.446008	0.0315358	0.0445961	1.36227
O43505	B3GNT1	B3GN1_HUMAN N-acetyllactosaminide beta-1,3-N-acetylglucosaminyltransferase	4	1207.65	1346.67	1333.07	642.927	653.103	688.737	-0.968739	1.57629e-07	1.61341e-06	0.510952
O43513	MED7	MED7_HUMAN Mediator of RNA polymerase II transcription subunit 7	2	209.669	260.853	246.113	258.27	312.516	308.841	0.296334	0.017707	0.0263522	1.22802
O43520	ATP8B1	AT8B1_HUMAN Probable phospholipid-transporting ATPase IC	5	685.718	773.248	768.432	592.058	635.227	671.613	-0.229941	0.0146089	0.0221439	0.85267
O43524	FOXO3	FOXO3_HUMAN Forkhead box protein O3	4	820.314	657.371	722.703	560.847	482.385	447.194	-0.562531	0.000417842	0.000938878	0.677113
O43556	SGCE	SGCE_HUMAN Epsilon-sarcoglycan	1	198.565	191.272	204.44	137.233	142.811	149.515	-0.46863	4.29543e-05	0.000134139	0.722651
O43561	LAT	LAT_HUMAN Linker for activation of T-cells family member 1	1	23.6623	24.6344	21.5818	70.5489	65.7859	68.4441	1.55275	2.91493e-09	1.09016e-07	2.93376
O43567	RNF13	RNF13_HUMAN E3 ubiquitin-protein ligase RNF13	5	524.832	580.158	540.02	504.441	510.307	553.811	-0.0686232	0.351569	0.395095	0.953548
O43572	AKAP10	AKA10_HUMAN A-kinase anchor protein 10, mitochondrial	6	763.438	632.716	624.749	928.678	799.806	821.753	0.338729	0.00578036	0.00958751	1.26464
O43583	DENR	DENR_HUMAN Density-regulated protein	2	663.247	600.515	553.49	453.804	385.823	356.168	-0.607246	0.000190114	0.00047234	0.656449
O43592	XPOT	XPOT_HUMAN Exportin-T	6	2070.57	1789.1	1752.34	2393.69	2050.81	1897.85	0.17375	0.115344	0.144161	1.12799
O43597	SPRY2	SPY2_HUMAN Protein sprouty homolog 2	4	252.436	243.137	255.992	230.131	226.553	236.371	-0.11681	0.084911	0.10934	0.922225
O43598	DNPH1	DNPH1_HUMAN 2'-deoxynucleoside 5'-phosphate N-hydrolase 1	5	957.188	817.283	897.88	1051.88	903.22	911.557	0.100716	0.271139	0.312195	1.07231
O43609	SPRY1	SPY1_HUMAN Protein sprouty homolog 1	5	548.357	587.712	606.087	437.224	455.109	505.145	-0.319489	0.0021612	0.00395868	0.801354
O43615	TIMM44	TIM44_HUMAN Mitochondrial import inner membrane translocase subunit TIM44	12	2410.06	2869.97	2551.59	3150.82	3910.8	3418.12	0.418298	0.00175657	0.00329261	1.33635
O43617	TRAPPC3	TPPC3_HUMAN Trafficking protein particle complex subunit 3	2	1006.85	882.976	880.935	889.272	865.112	841.856	-0.0913672	0.240127	0.2798	0.938633
O43633	CHMP2A	CHM2A_HUMAN Charged multivesicular body protein 2a	7	981.17	850.092	824.007	1131.42	1030.89	856.218	0.179694	0.134	0.164986	1.13264
O43639	NCK2	NCK2_HUMAN Cytoplasmic protein NCK2	4	1095.85	1095.64	1026.89	995.961	995.592	953.174	-0.127836	0.0709618	0.0928375	0.915203
O43657	TSPAN6	TSN6_HUMAN Tetraspanin-6	4	304.126	328.222	350.261	367.373	391.439	370.844	0.203025	0.0194158	0.028665	1.15111
O43660	PLRG1	PLRG1_HUMAN Pleiotropic regulator 1	7	1191.47	1267.5	1324.3	1223.63	1154.89	1198.16	-0.0800716	0.258289	0.298415	0.946011
O43663	PRC1	PRC1_HUMAN Isoform 3 of Protein regulator of cytokinesis 1	13	1698.78	1827.76	1773.7	2251.72	2388.75	2474.99	0.424456	0.00011233	0.000302464	1.34207
O43665	RGS10	RGS10_HUMAN Isoform 3 of Regulator of G-protein signaling 10	2	733.013	600.473	642.425	1300.22	1169.29	1067.31	0.840229	9.54259e-06	3.83963e-05	1.79033
O43670	ZNF207	ZN207_HUMAN Isoform 4 of Zinc finger protein 207	8	2658.9	2685.5	2788.23	3298.46	3302.86	3441.5	0.304392	0.000664576	0.00139685	1.2349
O43674	NDUFB5	NDUB5_HUMAN NADH dehydrogenase [ubiquinone] 1 beta subcomplex subunit 5, mitochondrial	2	459.222	425.221	455.339	356.407	362.487	406.998	-0.252623	0.00719536	0.0116586	0.839369
O43676	NDUFB3	NDUB3_HUMAN NADH dehydrogenase [ubiquinone] 1 beta subcomplex subunit 3	4	1314.64	1401.67	1488.24	1286.49	1333.49	1439.03	-0.0505593	0.510365	0.552788	0.965562
O43677	NDUFC1	NDUC1_HUMAN NADH dehydrogenase [ubiquinone] 1 subunit C1, mitochondrial	3	662.091	737.395	631.877	490.028	554.473	595.585	-0.310274	0.00708395	0.01149	0.806489
O43678	NDUFA2	NDUA2_HUMAN NADH dehydrogenase [ubiquinone] 1 alpha subcomplex subunit 2	7	1432.8	1697.92	1631.3	1779.14	1990.88	1971.28	0.271697	0.00914272	0.0145116	1.20723
O43681	ASNA1	ASNA_HUMAN ATPase ASNA1	6	1059.11	1010.44	943.827	1286.59	1247.67	1103.27	0.270048	0.00758814	0.0122465	1.20585
O43683	BUB1	BUB1_HUMAN Mitotic checkpoint serine/threonine-protein kinase BUB1	3	544.154	489.587	468.896	357.711	316.724	317.489	-0.598707	3.53326e-05	0.000113388	0.660346
O43684	BUB3	BUB3_HUMAN Mitotic checkpoint protein BUB3	10	2285.08	2321.42	2400.92	2911.66	3100.89	3096.15	0.378053	0.000169349	0.000428273	1.29959
O43707	ACTN4	ACTN4_HUMAN Alpha-actinin-4	11	3893.31	3576.68	3722.24	4592.4	4074.59	4180.48	0.197927	0.0206797	0.0303295	1.14705
O43709	WBSCR22	WBS22_HUMAN Ribosome biogenesis methyltransferase WBSCR22	5	458.498	512.484	475.54	305.413	327.344	341.391	-0.570332	2.13478e-05	7.39707e-05	0.673462
O43715	TRIAP1	TRIA1_HUMAN TP53-regulated inhibitor of apoptosis 1	1	36.8574	36.0049	24.2665	39.4887	115.303	106.882	1.30588	0.00501135	0.00840157	2.47234
O43716	GATC	GATC_HUMAN Glutamyl-tRNA(Gln) amidotransferase subunit C, mitochondrial	3	518.911	568.334	507.855	360.314	343.65	386.497	-0.548664	3.40894e-05	0.000110034	0.683653
O43719	HTATSF1	HTSF1_HUMAN HIV Tat-specific factor 1	12	2808.52	3179.92	3135.3	2548.63	2950.43	2804.72	-0.1363	0.120818	0.150182	0.90985
O43739	CYTH3	CYH3_HUMAN Cytohesin-3	1	186.48	164.147	166.825	170.157	163.651	170.601	-0.0347433	0.632133	0.670044	0.976205
O43747	AP1G1	AP1G1_HUMAN AP-1 complex subunit gamma-1	12	1799.66	1709.83	1711.3	1781.67	1740.11	1855.53	0.0425233	0.512034	0.554365	1.02991
O43752	STX6	STX6_HUMAN Syntaxin-6	6	608.548	669.066	614.257	800.436	844.633	839.166	0.393902	0.000195763	0.000483594	1.31394
O43760	SYNGR2	SNG2_HUMAN Synaptogyrin-2	1	935.416	980.582	943.731	1489.61	1561.03	1327	0.611255	1.60288e-05	5.86768e-05	1.52759
O43765	SGTA	SGTA_HUMAN Small glutamine-rich tetratricopeptide repeat-containing protein alpha	6	1705.32	1447.45	1423.42	1952.94	1665.56	1713.69	0.221948	0.0385078	0.0532916	1.16631
O43766	LIAS	LIAS_HUMAN Lipoyl synthase, mitochondrial	8	1073.9	1199.24	1174.51	791.225	886.645	894.792	-0.422942	0.000314817	0.000733223	0.745902
O43768	ENSA	ENSA_HUMAN Isoform 4 of Alpha-endosulfine	4	1053.29	806.949	840.345	587.884	410.644	508.811	-0.84658	0.000162109	0.000412242	0.556101
O43776	NARS	SYNC_HUMAN Asparagine--tRNA ligase, cytoplasmic	9	2901.63	2223.69	2356.37	2161.82	1672.44	1471.77	-0.504877	0.00637992	0.0104703	0.70472
O43791	SPOP	SPOP_HUMAN Speckle-type POZ protein	4	1053.56	1193.06	1125.16	696.767	741.922	739.281	-0.629262	6.92497e-06	2.95146e-05	0.646507
O43795	MYO1B	MYO1B_HUMAN Unconventional myosin-Ib	9	999.511	1125.93	1090.15	1778.45	1993.18	1944.3	0.830002	1.1458e-06	7.32989e-06	1.77769
O43808	SLC25A17	PM34_HUMAN Peroxisomal membrane protein PMP34	5	738.6	852.178	815.133	1132.6	1236.86	1303.46	0.610489	2.85347e-05	9.45085e-05	1.52678
O43809	NUDT21	CPSF5_HUMAN Cleavage and polyadenylation specificity factor subunit 5	9	1201.29	1336.12	1375.23	1278.71	1364.94	1403.42	0.0500555	0.517098	0.559147	1.0353
O43813	LANCL1	LANC1_HUMAN LanC-like protein 1	8	726.796	663.988	674.75	1045.09	894.103	859.269	0.434015	0.000591148	0.00126647	1.35099
O43815	STRN	STRN_HUMAN Striatin	9	688.709	685.902	683.795	905.238	861.104	813.709	0.324512	0.000660583	0.00138921	1.25224
O43818	RRP9	U3IP2_HUMAN U3 small nucleolar RNA-interacting protein 2	7	1060.38	1128.59	1083.09	988.041	1008.52	1050.44	-0.102793	0.133622	0.164625	0.931228
O43819	SCO2	SCO2_HUMAN Protein SCO2 homolog, mitochondrial	3	137.632	162.897	144.263	132.903	140.311	150.066	-0.0696261	0.416409	0.460209	0.952885
O43823	AKAP8	AKAP8_HUMAN A-kinase anchor protein 8	11	1112.79	1183.14	1188.94	1189.18	1277.55	1283.76	0.105748	0.139346	0.170893	1.07605
O43824	GTPBP6	GTPB6_HUMAN Putative GTP-binding protein 6	7	1070.01	1229.12	1208.09	822.019	877.302	914.437	-0.422878	0.000343331	0.000789935	0.745935
O43826	SLC37A4	G6PT1_HUMAN Isoform 2 of Glucose-6-phosphate translocase	3	1014.16	1141.72	1061.25	839.018	912.209	822.496	-0.321656	0.00156662	0.00297527	0.800151
O43829	ZBTB14	ZBT14_HUMAN Zinc finger and BTB domain-containing protein 14	1	558.601	573.838	585	307.76	310.066	314.699	-0.880848	9.24441e-08	1.08465e-06	0.543048
O43837	IDH3B	IDH3B_HUMAN Isocitrate dehydrogenase [NAD] subunit beta, mitochondrial	12	1033.11	1092.16	1138.41	1669.23	1748.46	1850.64	0.690698	3.09271e-06	1.59749e-05	1.61406
O43847	NRD1	NRDC_HUMAN Isoform 2 of Nardilysin	9	1461.39	1337.39	1271.4	1023.66	963.726	929.088	-0.47962	0.000104959	0.00028538	0.717166
O43852	CALU	CALU_HUMAN Isoform 3 of Calumenin	7	1179.17	1054.66	1137.49	1184.07	1115.42	1187.72	0.0497109	0.484748	0.527761	1.03506
O43865	AHCYL1	SAHH2_HUMAN Putative adenosylhomocysteinase 2	5	2127.09	1816.17	1979.7	1177.9	1044.94	1066.5	-0.847514	1.82687e-06	1.05896e-05	0.555742
O43896	KIF1C	KIF1C_HUMAN Kinesin-like protein KIF1C	3	429.238	379.684	386.33	275.102	248.786	304.727	-0.53134	0.000172504	0.000434978	0.691912
O43900	PRICKLE3	PRIC3_HUMAN Prickle-like protein 3	2	101.036	100.447	93.0137	92.8774	76.6352	88.725	-0.193309	0.0452885	0.0616123	0.874597
O43909	EXTL3	EXTL3_HUMAN Exostosin-like 3	10	2305.95	2473.51	2444.76	2377.66	2404.34	2548.54	0.0210802	0.750937	0.78085	1.01472
O43913	ORC5	ORC5_HUMAN Origin recognition complex subunit 5	10	2670.99	2745.91	2742.93	2731.73	2855.98	2886.8	0.0542984	0.39128	0.435135	1.03835
O43920	NDUFS5	NDUS5_HUMAN NADH dehydrogenase [ubiquinone] iron-sulfur protein 5	5	978.466	1022.78	1070.16	1540.89	1605.27	1640.64	0.640641	3.31119e-06	1.68241e-05	1.55902
O43924	PDE6D	PDE6D_HUMAN Retinal rod rhodopsin-sensitive cGMP 3',5'-cyclic phosphodiesterase subunit delta	2	189.696	203.178	169.175	200.36	211.47	185.977	0.091074	0.308311	0.350534	1.06516
O43929	ORC4	ORC4_HUMAN Origin recognition complex subunit 4	4	625.044	589.177	628.841	562.804	583.169	659.012	-0.0328343	0.675249	0.709737	0.977498
O43933	PEX1	PEX1_HUMAN Peroxisome biogenesis factor 1	12	2831.61	3081.46	3010.91	2479.79	2675.55	2681.39	-0.187467	0.0202107	0.0297088	0.878146
O43934	MFSD11	MFS11_HUMAN UNC93-like protein MFSD11	2	466.88	511.844	470.463	427.146	442.708	468.781	-0.114279	0.131043	0.161627	0.923844
O60216	RAD21	RAD21_HUMAN Double-strand-break repair protein rad21 homolog	8	1735.11	1790.44	1801.11	1777.53	1745.4	1521.38	-0.0818051	0.302346	0.344204	0.944875
O60231	DHX16	DHX16_HUMAN Putative pre-mRNA-splicing factor ATP-dependent RNA helicase DHX16	10	1251.76	1505.59	1431.74	1185.26	1353.53	1265.03	-0.136985	0.144275	0.176299	0.909418
O60232	SSSCA1	SSA27_HUMAN Sjoegren syndrome/scleroderma autoantigen 1	8	1413.06	1070.73	1186	1123.05	799.152	811.596	-0.433575	0.0135731	0.020711	0.740425
O60237	PPP1R12B	MYPT2_HUMAN Protein phosphatase 1 regulatory subunit 12B	3	272.896	279.573	254.113	181.887	206.514	209.236	-0.434211	0.000275575	0.000652571	0.740098
O60238	BNIP3L	BNI3L_HUMAN BCL2/adenovirus E1B 19 kDa protein-interacting protein 3-like	2	138.448	146.589	134.801	270.699	320.132	289.275	1.06528	1.8485e-07	1.79519e-06	2.09258
O60244	MED14	MED14_HUMAN Mediator of RNA polymerase II transcription subunit 14	11	720.266	840.714	770.435	859.712	922.628	856.737	0.180879	0.0387456	0.0535921	1.13357
O60245	PCDH7	PCDH7_HUMAN Isoform B of Protocadherin-7	6	1945.52	2198.41	2051.68	466.169	483.275	488.279	-2.10593	1.18944e-10	2.12639e-08	0.232301
O60256	PRPSAP2	KPRB_HUMAN Phosphoribosyl pyrophosphate synthase-associated protein 2	7	1485.49	1224.41	1279.78	1274.21	948.516	915.668	-0.357559	0.0201554	0.0296387	0.780484
O60264	SMARCA5	SMCA5_HUMAN SWI/SNF-related matrix-associated actin-dependent regulator of chromatin subfamily A member 5	11	1878.95	2143.03	2071.67	2131.21	2263.92	2212.54	0.118609	0.1267	0.156842	1.08569
O60266	ADCY3	ADCY3_HUMAN Adenylate cyclase type 3	9	1241.83	1464.92	1281.44	791.605	850.55	820.993	-0.692098	7.68057e-06	3.22087e-05	0.618953
O60271	SPAG9	JIP4_HUMAN C-Jun-amino-terminal kinase-interacting protein 4	11	2089.95	1596.7	1740.6	2405.94	1830.35	1546.92	0.0766575	0.631715	0.669862	1.05457
O60281	ZNF292	ZN292_HUMAN Zinc finger protein 292	10	960.975	1089.6	1067.43	1163.56	1197.01	1250.88	0.213471	0.0146317	0.0221698	1.15947
O60287	URB1	NPA1P_HUMAN Nucleolar pre-ribosomal-associated protein 1	10	1240.42	1331.31	1370.46	1026.8	1081.55	1095.27	-0.298598	0.00145005	0.00277968	0.813042
O60291	MGRN1	MGRN1_HUMAN Isoform 2 of E3 ubiquitin-protein ligase MGRN1	3	161.107	149.161	154.649	99.4865	95.4527	97.6284	-0.667695	1.63678e-06	9.73432e-06	0.629512
O60292	SIPA1L3	SI1L3_HUMAN Signal-induced proliferation-associated 1-like protein 3	10	964.331	1016.01	1020.23	727.398	787.036	775.943	-0.390023	0.000168825	0.000427226	0.763118
O60293	ZFC3H1	ZC3H1_HUMAN Zinc finger C3H1 domain-containing protein	10	837.452	897.285	932.581	1402.07	1424.73	1524.06	0.706383	2.47923e-06	1.33837e-05	1.63171
O60294	LCMT2	LCMT2_HUMAN Leucine carboxyl methyltransferase 2	4	792.71	676.84	667.088	292.982	236.402	224.844	-1.5075	1.83028e-07	1.78417e-06	0.35172
O60299	LZTS3	LZTS3_HUMAN Leucine zipper putative tumor suppressor 3	1	79.8531	82.201	81.306	67.4217	80.9125	82.0598	-0.0845383	0.337589	0.381076	0.943086
O60303	KIAA0556	K0556_HUMAN Uncharacterized protein KIAA0556	1	155.39	119.341	117.898	84.2699	79.4099	76.5323	-0.697967	9.28012e-05	0.000256448	0.61644
O60306	AQR	AQR_HUMAN Intron-binding protein aquarius	11	1736.16	1809.14	1876.69	1824.33	1893.17	2016.49	0.0802075	0.263553	0.304001	1.05717
O60313	OPA1	OPA1_HUMAN Isoform 2 of Dynamin-like 120 kDa protein, mitochondrial	11	1613.1	1755.7	1653.42	2450.59	2536.16	2620.5	0.599427	5.81401e-06	2.58885e-05	1.51511
O60318	MCM3AP	GANP_HUMAN Germinal-center associated nuclear protein	6	791.691	807.579	874.95	973.623	1000.32	1007.63	0.270302	0.00236843	0.00429865	1.20606
O60333	KIF1B	KIF1B_HUMAN Isoform 3 of Kinesin-like protein KIF1B	7	591.235	579.703	604.714	874.312	889.926	967.825	0.620427	4.85549e-06	2.25094e-05	1.53733
O60337	43896	MARH6_HUMAN E3 ubiquitin-protein ligase MARCH6	1	309.46	359.418	355.346	179.547	199.224	186.779	-0.854852	1.47929e-06	8.96216e-06	0.552922
O60341	KDM1A	KDM1A_HUMAN Isoform 2 of Lysine-specific histone demethylase 1A	9	333.087	383.767	355.674	341.742	376.092	397.905	0.0565773	0.503332	0.545993	1.04
O60343	TBC1D4	TBCD4_HUMAN Isoform 2 of TBC1 domain family member 4	8	1459.48	1359.17	1444.44	1426.72	1263.73	1254.49	-0.113733	0.152712	0.185762	0.924194
O60344	ECE2	ECE2_HUMAN Endothelin-converting enzyme 2	1	475.296	444.981	421.549	304.908	232.852	221.466	-0.834466	4.24857e-05	0.000132943	0.560791
O60346	PHLPP1	PHLP1_HUMAN PH domain leucine-rich repeat-containing protein phosphatase 1	2	114.115	98.6228	101.166	69.5754	63.0686	60.2821	-0.70192	1.10649e-05	4.32795e-05	0.614753
O60347	TBC1D12	TBC12_HUMAN TBC1 domain family member 12	2	92.0851	106.417	106.029	114.305	117.033	147.048	0.306955	0.0170218	0.0253957	1.23709
O60353	FZD6	FZD6_HUMAN Frizzled-6	11	1689.71	1835.25	1905.48	1467.92	1508.68	1561.14	-0.257749	0.00437864	0.00742727	0.836392
O60361	NME2P1	NDK8_HUMAN Putative nucleoside diphosphate kinase	1	293.216	287.894	288.28	288.316	277.451	293.954	-0.0164993	0.789509	0.815507	0.988629
O60437	PPL	PEPL_HUMAN Periplakin	12	1212.61	1268.78	1337.25	4682.23	5077.69	4969.96	1.94793	2.29818e-10	2.65517e-08	3.85819
O60447	EVI5	EVI5_HUMAN Ecotropic viral integration site 5 protein homolog	2	29.998	40.2538	37.377	46.6421	27.3598	36.4	0.0138289	0.939792	0.946729	1.00963
O60449	LY75	LY75_HUMAN Isoform 2 of Lymphocyte antigen 75	9	1536.85	1631.39	1735.93	1942.25	2122.26	2026.06	0.313407	0.00155941	0.00296375	1.24264
O60462	NRP2	NRP2_HUMAN Neuropilin-2	12	1520.51	1474.35	1621.73	694.763	677.236	728.173	-1.13583	2.68286e-08	4.60705e-07	0.455073
O60476	MAN1A2	MA1A2_HUMAN Mannosyl-oligosaccharide 1,2-alpha-mannosidase IB	5	720.186	779.705	816.812	696.229	727.847	736.587	-0.099083	0.185453	0.221467	0.933626
O60487	MPZL2	MPZL2_HUMAN Myelin protein zero-like protein 2	1	43.37	54.3126	39.802	39.3184	40.1184	42.3684	-0.162789	0.162532	0.196508	0.893296
O60488	ACSL4	ACSL4_HUMAN Long-chain-fatty-acid--CoA ligase 4	8	1694.76	1701.89	1744.88	1353.06	1359.65	1391.57	-0.325057	0.000333581	0.000769552	0.798267
O60493	SNX3	SNX3_HUMAN Sorting nexin-3	3	582.24	572.72	551.196	558.897	526.385	524.331	-0.0842769	0.211215	0.249437	0.943257
O60499	STX10	STX10_HUMAN Syntaxin-10	3	704.219	663.06	732.01	711.686	639.772	730.184	-0.0133227	0.861761	0.87905	0.990808
O60502	MGEA5	NCOAT_HUMAN Bifunctional protein NCOAT	12	3382.52	3009.84	3095.03	4640.41	4313.18	4255.04	0.478146	7.77423e-05	0.000219992	1.39295
O60503	ADCY9	ADCY9_HUMAN Adenylate cyclase type 9	5	226.487	227.778	235.222	349.119	333.941	449.671	0.703701	8.24741e-05	0.000231612	1.62868
O60504	SORBS3	VINEX_HUMAN Vinexin	1	184.781	178.899	172.513	88.5206	74.0073	68.7293	-1.22095	2.92099e-07	2.49551e-06	0.429001
O60506	SYNCRIP	HNRPQ_HUMAN Heterogeneous nuclear ribonucleoprotein Q	8	2297.53	2312.16	2438.64	1698.01	1759.33	1787.58	-0.426174	6.40643e-05	0.000187071	0.744233
O60507	TPST1	TPST1_HUMAN Protein-tyrosine sulfotransferase 1	5	1021.94	1021.42	1244.47	1328.73	1298.4	1334.98	0.275394	0.0100073	0.0157618	1.21032
O60508	CDC40	PRP17_HUMAN Pre-mRNA-processing factor 17	9	2152.95	2263.22	2319.6	1420.48	1530.01	1553.94	-0.580906	9.33255e-06	3.77132e-05	0.668544
O60512	B4GALT3	B4GT3_HUMAN Beta-1,4-galactosyltransferase 3	2	164.208	168.909	184.026	157.166	153.308	174.899	-0.0921454	0.258027	0.298157	0.938127
O60513	B4GALT4	B4GT4_HUMAN Beta-1,4-galactosyltransferase 4	7	1372.05	1550.27	1523.85	2126.21	2260.84	2217.78	0.572562	1.61279e-05	5.89285e-05	1.48716
O60518	RANBP6	RNBP6_HUMAN Ran-binding protein 6	4	1071.27	1113.48	1122.95	1896.67	1984.09	1977.66	0.824683	2.06672e-07	1.94307e-06	1.77115
O60524	NEMF	NEMF_HUMAN Nuclear export mediator factor NEMF	5	522.508	492.173	422.762	348.193	331.105	258.311	-0.622726	0.00054911	0.0011905	0.649442
O60547	GMDS	GMDS_HUMAN GDP-mannose 4,6 dehydratase	4	1626.96	1372.75	1402.88	1005.32	905.013	849.788	-0.672933	3.19999e-05	0.000104179	0.62723
O60551	NMT2	NMT2_HUMAN Glycylpeptide N-tetradecanoyltransferase 2	4	655.547	560.843	617.301	481.585	420.438	399.461	-0.496177	0.000322731	0.000748516	0.708983
O60563	CCNT1	CCNT1_HUMAN Cyclin-T1	7	1319.51	1519.51	1537.66	1529.27	1613.01	1656.34	0.135417	0.113145	0.141732	1.09841
O60566	BUB1B	BUB1B_HUMAN Isoform 3 of Mitotic checkpoint serine/threonine-protein kinase BUB1 beta	6	531.696	513.747	538.098	457.726	406.515	404.35	-0.322044	0.00125713	0.00244419	0.799936
O60568	PLOD3	PLOD3_HUMAN Procollagen-lysine,2-oxoglutarate 5-dioxygenase 3	10	1729.16	1642.1	1832.3	2727.14	2719.18	2412.59	0.593958	2.15357e-05	7.45556e-05	1.50938
O60573	EIF4E2	IF4E2_HUMAN Eukaryotic translation initiation factor 4E type 2	5	1607.28	1365.13	1452.33	996.371	905.178	801.058	-0.713674	3.05419e-05	9.99516e-05	0.609765
O60583	CCNT2	CCNT2_HUMAN Cyclin-T2	5	269.483	298.975	316.791	241.544	265.871	266.642	-0.191945	0.0378429	0.0524461	0.875425
O60603	TLR2	TLR2_HUMAN Toll-like receptor 2	2	41.4499	62.1069	59.4878	48.1954	47.6592	46.8	-0.170186	0.238005	0.277494	0.888728
O60610	DIAPH1	DIAP1_HUMAN Protein diaphanous homolog 1	9	2348.42	1957.65	1958.43	1941.2	1496.08	1311.64	-0.413668	0.0137327	0.0209372	0.750712
O60613	44089	SEP15_HUMAN 15 kDa selenoprotein	2	288.201	320.808	304.053	358.399	367.152	367.869	0.261343	0.00289057	0.0051197	1.19859
O60635	TSPAN1	TSN1_HUMAN Tetraspanin-1	2	447.729	514.774	509.188	204.313	212.527	231.566	-1.18164	9.44782e-08	1.10187e-06	0.440851
O60637	TSPAN3	TSN3_HUMAN Tetraspanin-3	1	430.464	495.643	517.745	432.483	448.136	454.817	-0.108523	0.204284	0.242207	0.927537
O60645	EXOC3	EXOC3_HUMAN Exocyst complex component 3	8	1248.53	1281.98	1274.74	1002.56	990.008	1136.91	-0.28483	0.00305915	0.00537667	0.820839
O60658	PDE8A	PDE8A_HUMAN High affinity cAMP-specific and IBMX-insensitive 3',5'-cyclic phosphodiesterase 8A	6	697.399	844.957	730.968	686.813	672.211	775.354	-0.0889946	0.347936	0.391409	0.940178
O60664	PLIN3	PLIN3_HUMAN Perilipin-3	10	1804.8	1576.64	1614.6	2075.09	1892.68	1755.57	0.195225	0.0436188	0.05957	1.1449
O60671	RAD1	RAD1_HUMAN Cell cycle checkpoint protein RAD1	2	372.498	363.804	321.827	475.899	581.615	495.257	0.550739	0.00019292	0.00047733	1.46484
O60673	REV3L	DPOLZ_HUMAN DNA polymerase zeta catalytic subunit	1	22.1763	27.7463	23.8879	18.6647	23.2245	17.2716	-0.324411	0.0233948	0.0339214	0.798624
O60675	MAFK	MAFK_HUMAN Transcription factor MafK	1	162.66	177.921	178.393	634.155	692.919	662.537	1.93912	2.82882e-10	2.77616e-08	3.83472
O60678	PRMT3	ANM3_HUMAN Protein arginine N-methyltransferase 3	4	3653.76	3140.53	2878.86	1669.45	1318.57	1152.29	-1.23435	6.32837e-06	2.76008e-05	0.425035
O60683	PEX10	PEX10_HUMAN Isoform 2 of Peroxisome biogenesis factor 10	1	403.197	435.754	455.766	276.161	274.428	332.354	-0.556211	0.000140757	0.000367433	0.680086
O60684	KPNA6	IMA7_HUMAN Importin subunit alpha-7	6	1308.93	1199.3	1254.98	1354.09	1293.5	1267.58	0.0574785	0.399356	0.443103	1.04065
O60687	SRPX2	SRPX2_HUMAN Sushi repeat-containing protein SRPX2	1	171.251	208.054	176.56	107.596	129.477	117.58	-0.647089	7.36557e-05	0.000210569	0.638568
O60701	UGDH	UGDH_HUMAN UDP-glucose 6-dehydrogenase	11	1118.6	1029.42	1024.47	3203.59	3334.81	3228.38	1.62323	8.16259e-10	4.86601e-08	3.08065
O60704	TPST2	TPST2_HUMAN Protein-tyrosine sulfotransferase 2	2	50.6597	58.3814	43.0859	79.3986	71.3087	103.989	0.735996	0.000676396	0.00141901	1.66555
O60716	CTNND1	CTND1_HUMAN Catenin delta-1	6	1047.86	1114.7	1099.23	1501.86	1637.77	1600.62	0.53884	1.43063e-05	5.32737e-05	1.4528
O60725	ICMT	ICMT_HUMAN Protein-S-isoprenylcysteine O-methyltransferase	2	180.817	197.849	197.35	242.632	252.597	217.503	0.305652	0.00305183	0.00536782	1.23598
O60749	SNX2	SNX2_HUMAN Sorting nexin-2	8	857.396	753.585	696.176	584.193	521.823	506.757	-0.513961	0.000291778	0.000686346	0.700297
O60762	DPM1	DPM1_HUMAN Dolichol-phosphate mannosyltransferase	10	1969.57	2185.48	2139.49	2259.01	2354.94	2364.55	0.14995	0.0496713	0.0670007	1.10953
O60763	USO1	USO1_HUMAN Isoform 2 of General vesicular transport factor p115	8	1370.57	1246.89	1263.49	1490.14	1361.81	1338.07	0.110201	0.156451	0.189716	1.07938
O60783	MRPS14	RT14_HUMAN 28S ribosomal protein S14, mitochondrial	1	25.799	24.5437	23.6558	32.2418	30.8175	35.4205	0.410802	0.000307626	0.000718409	1.32942
O60784	TOM1	TOM1_HUMAN Isoform 2 of Target of Myb protein 1	2	1029.77	1174.43	1028.73	1372.04	1346.03	1429.77	0.36189	0.000731599	0.00151847	1.28511
O60814	HIST1H2BK	H2B1K_HUMAN Histone H2B type 1-K	6	1521.56	1831.76	1772.88	812.252	951.39	968.997	-0.907401	4.46954e-06	2.12652e-05	0.533145
O60825	PFKFB2	F262_HUMAN 6-phosphofructo-2-kinase/fructose-2,6-bisphosphatase 2	4	624.525	554.045	537.156	739.843	704.801	638.61	0.280422	0.00790053	0.0127111	1.21455
O60826	CCDC22	CCD22_HUMAN Coiled-coil domain-containing protein 22	7	754.901	656.306	647.597	523.036	424.88	442.727	-0.568456	0.000193526	0.000478526	0.674338
O60828	PQBP1	PQBP1_HUMAN Polyglutamine-binding protein 1	7	929.258	918.327	1002.98	970.885	933.803	1255.86	0.137238	0.237235	0.276638	1.0998
O60830	TIMM17B	TI17B_HUMAN Mitochondrial import inner membrane translocase subunit Tim17-B	2	295.643	330.888	329.286	279.172	265.148	268.242	-0.232684	0.00788431	0.0126903	0.85105
O60832	DKC1	DKC1_HUMAN H/ACA ribonucleoprotein complex subunit 4	11	2639.82	2741.5	2838.92	2617.31	2773.45	2863.37	0.0055778	0.934288	0.942283	1.00387
O60841	EIF5B	IF2P_HUMAN Eukaryotic translation initiation factor 5B	8	2291.4	1931.02	1956	1964.19	1750.96	1638.54	-0.206336	0.0520494	0.0699416	0.866736
O60858	TRIM13	TRI13_HUMAN Isoform 3 of E3 ubiquitin-protein ligase TRIM13	5	1022.58	1189.44	1058.49	1087.8	1128.78	1156.9	0.0473127	0.538522	0.580538	1.03334
O60869	EDF1	EDF1_HUMAN Endothelial differentiation-related factor 1	9	4998.09	4300.47	4479.67	1359.58	1196.86	1145.01	-1.89716	2.84233e-09	1.08919e-07	0.268471
O60870	KIN	KIN17_HUMAN DNA/RNA-binding protein KIN17	10	2923.06	3303.19	3068.79	2622.45	2817.89	2706.2	-0.18907	0.0231843	0.0336349	0.877171
O60879	DIAPH2	DIAP2_HUMAN Protein diaphanous homolog 2	6	1064.85	902.168	946.463	780.52	614.4	548.019	-0.596894	0.000869775	0.0017671	0.661176
O60884	DNAJA2	DNJA2_HUMAN DnaJ homolog subfamily A member 2	7	1437.82	1312.14	1370.69	1263	1200.12	1256.91	-0.146931	0.0484585	0.0655809	0.90317
O60885	BRD4	BRD4_HUMAN Bromodomain-containing protein 4	13	2192.98	2522.66	2429.26	2031.13	2234.3	2258.69	-0.130255	0.123769	0.153532	0.91367
O60888	CUTA	CUTA_HUMAN Isoform A of Protein CutA	6	507.451	491.94	425.698	1202.17	1151.63	1087.95	1.27504	6.10393e-08	8.06154e-07	2.42006
O60890	OPHN1	OPHN1_HUMAN Oligophrenin-1	3	249.533	238.747	234.106	318.343	301.305	304.536	0.355515	0.000267104	0.000634638	1.27944
O60906	SMPD2	NSMA_HUMAN Sphingomyelin phosphodiesterase 2	4	605.799	682.378	710.945	1133.95	1178.89	1169.47	0.803759	1.49295e-06	9.0098e-06	1.74564
O60909	B4GALT2	B4GT2_HUMAN Isoform 3 of Beta-1,4-galactosyltransferase 2	1	150.034	151.623	147.594	143.153	137.003	142.329	-0.0888057	0.168883	0.203429	0.940301
O60911	CTSV	CATL2_HUMAN Cathepsin L2	7	780.236	889.412	854.729	1975.47	2201.88	2254.92	1.34919	2.51672e-08	4.43936e-07	2.54769
O60921	HUS1	HUS1_HUMAN Checkpoint protein HUS1	4	956.614	923.287	855.522	1181.97	1261.92	1211.81	0.419414	0.000147562	0.000380978	1.33738
O60925	PFDN1	PFD1_HUMAN Prefoldin subunit 1	3	1470.15	1204.99	825.379	1373.11	1278.2	1310.26	0.217767	0.236211	0.27565	1.16293
O60927	PPP1R11	PP1RB_HUMAN Protein phosphatase 1 regulatory subunit 11	1	54.1402	44.7905	41.8874	58.7223	49.6934	53.64	0.207954	0.0748496	0.0974981	1.15505
O60930	RNASEH1	RNH1_HUMAN Ribonuclease H1	3	169.465	178.782	167.228	131.193	124.031	124.582	-0.440506	5.67543e-05	0.000169154	0.736876
O60931	CTNS	CTNS_HUMAN Isoform 2 of Cystinosin	1	370.658	438.466	424.325	779.943	852.55	878.18	1.02732	4.50707e-07	3.50255e-06	2.03823
O60934	NBN	NBN_HUMAN Nibrin	9	3275.04	3488.45	3711.43	4276.78	4329.38	4369.41	0.310683	0.00117236	0.0022966	1.2403
O60936	NOL3	NOL3_HUMAN Isoform 2 of Nucleolar protein 3	7	545.994	385.36	467.518	2570.14	2483.15	1971.85	2.33308	2.6918e-08	4.60949e-07	5.0388
O60941	DTNB	DTNB_HUMAN Dystrobrevin beta	3	424.685	439.044	434.794	509.227	558.343	595.561	0.354206	0.000805035	0.00165016	1.27828
O60942	RNGTT	MCE1_HUMAN mRNA-capping enzyme	8	686.22	625.91	636.89	1005.29	1003.53	975.843	0.615843	4.15451e-06	2.01232e-05	1.53245
O75027	ABCB7	ABCB7_HUMAN Isoform 2 of ATP-binding cassette sub-family B member 7, mitochondrial	8	1405.62	1565.66	1614.48	1292.43	1346.89	1407.53	-0.178721	0.0379055	0.0525235	0.883486
O75044	SRGAP2	SRGP2_HUMAN SLIT-ROBO Rho GTPase-activating protein 2	3	775.714	755.118	700.131	773.083	743.583	735.04	0.0143627	0.832765	0.854402	1.01001
O75052	NOS1AP	CAPON_HUMAN Carboxyl-terminal PDZ ligand of neuronal nitric oxide synthase protein	3	1058.01	1133.93	1141.9	1169.27	1260.17	1325.76	0.170642	0.0391109	0.0540781	1.12556
O75063	FAM20B	XYLK_HUMAN Glycosaminoglycan xylosylkinase	3	375.71	412.949	426.238	489.994	482.544	512.279	0.291037	0.00231846	0.00422174	1.22352
O75064	DENND4B	DEN4B_HUMAN DENN domain-containing protein 4B	2	100.225	118.216	101.282	88.4369	88.3808	106.986	-0.173699	0.107933	0.135705	0.886566
O75071	EFCAB14	EFC14_HUMAN EF-hand calcium-binding domain-containing protein 14	2	99.5055	108.533	119.215	88.0278	104.025	125.16	-0.0559376	0.659245	0.695453	0.961969
O75072	FKTN	FKTN_HUMAN Fukutin	2	154.359	174.595	180.107	125.112	149.548	158.412	-0.237215	0.0399715	0.0551073	0.848381
O75083	WDR1	WDR1_HUMAN WD repeat-containing protein 1	10	3546.83	3251.97	3261.97	5062.04	4340.83	4123.81	0.422693	0.000792799	0.00162851	1.34043
O75084	FZD7	FZD7_HUMAN Frizzled-7	3	319.088	344.253	333.763	211.622	253.677	243.021	-0.496895	0.000144347	0.000374597	0.70863
O75110	ATP9A	ATP9A_HUMAN Probable phospholipid-transporting ATPase IIA	6	292.872	346.183	323.937	265.58	285.533	336.867	-0.120845	0.254809	0.294921	0.919649
O75113	N4BP1	N4BP1_HUMAN NEDD4-binding protein 1	5	880.967	777.847	775.444	605.203	645.485	610.23	-0.38548	0.000448189	0.000997843	0.765524
O75116	ROCK2	ROCK2_HUMAN Rho-associated protein kinase 2	10	2027.05	2083.82	1686.52	1600.02	1550.88	1262.15	-0.3952	0.00580829	0.00963179	0.760384
O75121	MFAP3L	MFA3L_HUMAN Microfibrillar-associated protein 3-like	1	115.125	105.214	118.256	61.5237	66.6382	73.7089	-0.748298	7.11469e-06	3.01803e-05	0.595305
O75123	ZNF623	ZN623_HUMAN Zinc finger protein 623	2	150.695	162.935	159.181	162.501	150.075	176.55	0.0465376	0.555195	0.596281	1.03278
O75128	COBL	COBL_HUMAN Isoform 2 of Protein cordon-bleu	3	268.786	295.323	305.167	586.333	594.95	628.98	1.05972	8.80599e-08	1.05064e-06	2.08452
O75131	CPNE3	CPNE3_HUMAN Copine-3	8	2631.81	2418.03	2253.48	4517.84	3793.43	2200.01	0.464868	0.0608314	0.0806833	1.38019
O75146	HIP1R	HIP1R_HUMAN Huntingtin-interacting protein 1-related protein	9	1046.72	992.4	1033.58	982.417	926.338	1006.74	-0.07627	0.263104	0.303527	0.948507
O75150	RNF40	BRE1B_HUMAN E3 ubiquitin-protein ligase BRE1B	9	2048.02	2223.94	2261.95	1773.96	1927.98	2046.83	-0.18582	0.0356154	0.0496687	0.879149
O75151	PHF2	PHF2_HUMAN Lysine-specific demethylase PHF2	9	1333.82	1455.01	1474.34	1043.04	1057.63	1028.64	-0.444765	6.86985e-05	0.00019859	0.734704
O75152	ZC3H11A	ZC11A_HUMAN Zinc finger CCCH domain-containing protein 11A	11	1459.39	1544.23	1646.31	1685.36	1807.57	1703.35	0.161331	0.0447455	0.0609483	1.11832
O75153	CLUH	CLU_HUMAN Clustered mitochondria protein homolog	12	2381.81	1924.23	1884.45	1151.61	977.269	852.142	-1.05695	1.0713e-05	4.22172e-05	0.480649
O75157	TSC22D2	T22D2_HUMAN TSC22 domain family protein 2	2	203.076	190.46	169.562	234.131	204.568	205.581	0.195428	0.0507821	0.0683923	1.14506
O75161	NPHP4	NPHP4_HUMAN Nephrocystin-4	1	38.6385	33.7898	45.0515	34.3484	42.4793	35.4422	-0.0619103	0.606586	0.64629	0.957995
O75164	KDM4A	KDM4A_HUMAN Lysine-specific demethylase 4A	5	867.212	889.895	913.993	880.578	914.991	924.971	0.0264712	0.6743	0.70893	1.01852
O75165	DNAJC13	DJC13_HUMAN DnaJ homolog subfamily C member 13	8	1055.37	1112.79	1104.04	924.531	992.229	940.687	-0.195799	0.012159	0.0188041	0.873089
O75167	PHACTR2	PHAR2_HUMAN Isoform 4 of Phosphatase and actin regulator 2	2	319.456	291.545	264.989	140.298	146.929	144.624	-1.01645	2.99869e-07	2.54938e-06	0.494332
O75170	PPP6R2	PP6R2_HUMAN Serine/threonine-protein phosphatase 6 regulatory subunit 2	1	28.4633	21.9288	28.0344	24.7751	16.0279	17.8985	-0.433271	0.0226247	0.0329028	0.740581
O75175	CNOT3	CNOT3_HUMAN CCR4-NOT transcription complex subunit 3	10	3947.22	3675.97	3734.9	2640.74	2596.25	2395.08	-0.574195	1.1392e-05	4.43054e-05	0.671661
O75179	ANKRD17	ANR17_HUMAN Ankyrin repeat domain-containing protein 17	6	888.198	859.161	806.577	691.945	580.725	532.321	-0.508271	0.000488628	0.00107474	0.703065
O75182	SIN3B	SIN3B_HUMAN Paired amphipathic helix protein Sin3b	7	817.798	817.335	835.85	872.836	888.461	897.909	0.105891	0.102941	0.13006	1.07616
O75185	ATP2C2	AT2C2_HUMAN Isoform 2 of Calcium-transporting ATPase type 2C member 2	3	450.313	427.953	479.896	195.986	174.415	179.036	-1.30586	1.90798e-08	3.69182e-07	0.40448
O75190	DNAJB6	DNJB6_HUMAN DnaJ homolog subfamily B member 6	5	1525.18	1549.31	1477.52	845.901	884.965	850.677	-0.818282	2.15652e-07	2.00672e-06	0.567117
O75191	XYLB	XYLB_HUMAN Xylulose kinase	2	214.232	191.546	188.845	300.338	269.082	268.349	0.494892	0.000112257	0.000302464	1.40922
O75197	LRP5	LRP5_HUMAN Low-density lipoprotein receptor-related protein 5	5	695.215	747.534	758.258	368.119	382.02	395.277	-0.941868	1.3099e-07	1.4151e-06	0.520559
O75208	COQ9	COQ9_HUMAN Ubiquinone biosynthesis protein COQ9, mitochondrial	11	1660.34	1756.02	1788.22	2222.19	2304.4	2340.05	0.4002	0.000118877	0.000318039	1.31969
O75223	GGCT	GGCT_HUMAN Gamma-glutamylcyclotransferase	9	1815.54	1720.16	1642.88	2630.6	2422.07	2125.86	0.466837	0.000407157	0.000917785	1.38208
O75251	NDUFS7	NDUS7_HUMAN NADH dehydrogenase [ubiquinone] iron-sulfur protein 7, mitochondrial	6	1357.61	1565.58	1561.3	1522.14	1558.29	1657.7	0.0815779	0.314922	0.357475	1.05817
O75306	NDUFS2	NDUS2_HUMAN NADH dehydrogenase [ubiquinone] iron-sulfur protein 2, mitochondrial	8	1367.37	1531.88	1571.06	1392.53	1485.83	1489.9	-0.0314174	0.678696	0.712878	0.978459
O75312	ZNF259	ZPR1_HUMAN Zinc finger protein ZPR1	7	1198.24	1000.42	1013.3	2017.46	1790.24	1731.33	0.787997	9.98086e-06	3.97977e-05	1.72668
O75317	USP12	UBP12_HUMAN Ubiquitin carboxyl-terminal hydrolase 12	3	211.981	216.785	221.172	295.55	286.971	294.466	0.432347	4.06437e-05	0.000128107	1.34943
O75319	DUSP11	DUS11_HUMAN RNA/RNP complex-1-interacting phosphatase	4	1624.35	1866.22	1877.76	1508.01	1696.67	1666.79	-0.138857	0.119384	0.148661	0.908239
O75323	GBAS	NIPS2_HUMAN Protein NipSnap homolog 2	11	1812.36	2066.07	2184.25	2699.24	2889.42	2850.26	0.480843	0.000186614	0.000464682	1.39556
O75326	SEMA7A	SEM7A_HUMAN Semaphorin-7A	3	488.238	563.513	559.092	480.955	504.758	498.688	-0.115163	0.152518	0.185554	0.923278
O75330	HMMR	HMMR_HUMAN Isoform 3 of Hyaluronan mediated motility receptor	12	2894.88	2465.51	2371.16	3517.62	3036.09	2855.2	0.283141	0.0197706	0.0291224	1.21684
O75340	PDCD6	PDCD6_HUMAN Programmed cell death protein 6	7	1361.67	1212.22	1392.86	1896.44	1777.56	1541.64	0.392193	0.00190112	0.00353629	1.31239
O75347	TBCA	TBCA_HUMAN Tubulin-specific chaperone A	2	448.659	399.256	349.224	135.989	119.09	129.073	-1.63445	2.96271e-08	4.91306e-07	0.322093
O75348	ATP6V1G1	VATG1_HUMAN V-type proton ATPase subunit G 1	3	264.185	261.286	235.386	401.429	386.493	368.325	0.604787	1.17982e-05	4.54797e-05	1.52075
O75351	VPS4B	VPS4B_HUMAN Vacuolar protein sorting-associated protein 4B	7	1819.32	1819.05	1578.12	1619.19	1631.59	1254.95	-0.218537	0.0767853	0.0997683	0.859437
O75354	ENTPD6	ENTP6_HUMAN Ectonucleoside triphosphate diphosphohydrolase 6	2	297.625	287.314	323.494	210.903	186.446	241.781	-0.513608	0.000472966	0.00104434	0.700468
O75356	ENTPD5	ENTP5_HUMAN Ectonucleoside triphosphate diphosphohydrolase 5	1	126.368	157.638	137.122	161.15	188.653	164.975	0.292227	0.0136109	0.0207602	1.22453
O75362	ZNF217	ZN217_HUMAN Zinc finger protein 217	7	1391.94	1480.18	1578.5	863.891	936.467	973.691	-0.681889	6.55384e-06	2.8355e-05	0.623349
O75363	BCAS1	BCAS1_HUMAN Breast carcinoma-amplified sequence 1	10	1310.57	1239.64	1534.55	1396.7	1301.56	1390.57	0.0066697	0.940114	0.946931	1.00463
O75367	H2AFY	H2AY_HUMAN Core histone macro-H2A.1	8	1050.29	1208.62	1265.68	1568.84	1676.05	2036.76	0.578993	0.000419659	0.000941609	1.49381
O75368	SH3BGRL	SH3L1_HUMAN SH3 domain-binding glutamic acid-rich-like protein	2	240.482	235.059	226.47	231.729	166.022	184.961	-0.282413	0.0306973	0.0434914	0.822215
O75369	FLNB	FLNB_HUMAN Isoform 8 of Filamin-B	19	3140.93	2370.42	2734.54	5929.94	5001.7	4777.38	0.933008	1.65752e-05	6.03362e-05	1.90925
O75376	NCOR1	NCOR1_HUMAN Nuclear receptor corepressor 1	10	1495.66	1618.27	1632.16	1254.97	1301.63	1407.43	-0.260327	0.00495814	0.00832312	0.834899
O75379	VAMP4	VAMP4_HUMAN Vesicle-associated membrane protein 4	3	569.427	655.429	590.66	628.454	643.993	657.628	0.0906152	0.234181	0.273621	1.06482
O75380	NDUFS6	NDUS6_HUMAN NADH dehydrogenase [ubiquinone] iron-sulfur protein 6, mitochondrial	9	3395.76	3346.22	3649.48	3073.49	2928.87	3459.96	-0.13766	0.112738	0.141244	0.908992
O75381	PEX14	PEX14_HUMAN Peroxisomal membrane protein PEX14	7	839.09	930.368	893.988	979.614	1096.95	1068.65	0.239491	0.00853151	0.0136304	1.18058
O75382	TRIM3	TRIM3_HUMAN Tripartite motif-containing protein 3	1	113.139	112.654	106.219	208.555	186.919	187.893	0.811905	7.72313e-07	5.34029e-06	1.75553
O75386	TULP3	TULP3_HUMAN Tubby-related protein 3	4	1212.49	1209.05	1329.06	884.154	952.63	983.898	-0.411105	0.000246024	0.000590322	0.752047
O75390	CS	CISY_HUMAN Citrate synthase, mitochondrial	9	2549.05	2829.26	2757.21	3236.48	3456.51	3343.05	0.303771	0.00136281	0.00262668	1.23437
O75391	SPAG7	SPAG7_HUMAN Sperm-associated antigen 7	5	652.378	477.37	518.025	1316.39	1312.45	1355	1.28636	5.6349e-07	4.17863e-06	2.43912
O75394	MRPL33	RM33_HUMAN 39S ribosomal protein L33, mitochondrial	2	272.738	278.462	284.447	377.503	411.344	409.57	0.519263	1.78275e-05	6.40443e-05	1.43322
O75396	SEC22B	SC22B_HUMAN Vesicle-trafficking protein SEC22b	7	624.646	837.282	701.175	938.762	1175.22	962.74	0.511413	0.00198759	0.00367692	1.42545
O75398	DEAF1	DEAF1_HUMAN Deformed epidermal autoregulatory factor 1 homolog	3	452.62	490.077	470.137	213.311	212.366	201.259	-1.17194	1.43466e-08	3.09624e-07	0.443824
O75400	PRPF40A	PR40A_HUMAN Pre-mRNA-processing factor 40 homolog A	11	2360.91	2735.64	2477.7	3144.74	3597.38	2842.59	0.335623	0.00647157	0.0106096	1.26192
O75410	TACC1	TACC1_HUMAN Transforming acidic coiled-coil-containing protein 1	12	1424.13	1506.9	1526.69	2575.9	2800.61	2744.56	0.865107	2.64165e-07	2.30892e-06	1.82147
O75419	CDC45	CDC45_HUMAN Isoform 3 of Cell division control protein 45 homolog	1	1028.4	961.323	930.046	693.595	744.66	825.023	-0.369848	0.00115899	0.00227327	0.773864
O75427	LRCH4	LRCH4_HUMAN Leucine-rich repeat and calponin homology domain-containing protein 4	12	1971.5	2023.96	2096.33	2310.56	2453.54	2639.04	0.279593	0.00303389	0.00534434	1.21385
O75431	MTX2	MTX2_HUMAN Metaxin-2	9	1961.23	1975.17	2182.57	2499.56	2523.55	2571.25	0.313278	0.00104938	0.00208722	1.24253
O75436	VPS26A	VP26A_HUMAN Vacuolar protein sorting-associated protein 26A	7	2704.02	2343.75	2355.43	2698.08	2329.35	2181.48	-0.0409157	0.673612	0.7084	0.972038
O75438	NDUFB1	NDUB1_HUMAN NADH dehydrogenase [ubiquinone] 1 beta subcomplex subunit 1	4	1286.19	1443.63	1232.8	1235.66	1434.16	1478.47	0.0649497	0.488062	0.530998	1.04605
O75439	PMPCB	MPPB_HUMAN Mitochondrial-processing peptidase subunit beta	8	1777.04	1937.37	1948.45	1351.21	1444.27	1485.03	-0.403606	0.00023102	0.000560894	0.755966
O75446	SAP30	SAP30_HUMAN Histone deacetylase complex subunit SAP30	3	577.392	652.298	659.575	984.32	1039.85	1047.3	0.703138	3.94082e-06	1.92803e-05	1.62804
O75448	MED24	MED24_HUMAN Mediator of RNA polymerase II transcription subunit 24	11	847.083	912.686	955.549	1005.43	1050.04	1081.45	0.209352	0.0142317	0.0216312	1.15617
O75449	KATNA1	KTNA1_HUMAN Katanin p60 ATPase-containing subunit A1	5	547.046	514.666	534.702	744.387	701.202	600.57	0.352727	0.00241362	0.00436743	1.27697
O75475	PSIP1	PSIP1_HUMAN PC4 and SFRS1-interacting protein	11	2532.38	2849.43	2900.91	3019.18	3275.3	3292.6	0.212446	0.0194346	0.028671	1.15865
O75477	ERLIN1	ERLN1_HUMAN Erlin-1	9	1765.64	2077.07	1887.15	2048.8	2282.26	2093.78	0.166801	0.0641048	0.0845635	1.12257
O75486	SUPT3H	SUPT3_HUMAN Transcription initiation protein SPT3 homolog	1	76.2084	70.3662	74.3679	76.5135	78.438	84.7912	0.117223	0.119835	0.149097	1.08465
O75487	GPC4	GPC4_HUMAN Glypican-4	1	161.957	151.572	179.938	57.538	61.588	64.709	-1.42259	2.13797e-08	3.96245e-07	0.373042
O75489	NDUFS3	NDUS3_HUMAN NADH dehydrogenase [ubiquinone] iron-sulfur protein 3, mitochondrial	8	2214.42	2443.34	2468.72	2274.04	2415	2391.21	-0.00817502	0.907708	0.91929	0.99435
O75494	SRSF10	SRS10_HUMAN Serine/arginine-rich splicing factor 10	12	2346.56	2679.89	2522.43	2100.07	2228.56	2250.68	-0.196875	0.0213603	0.0312275	0.872438
O75496	GMNN	GEMI_HUMAN Geminin	2	75.5808	54.396	49.7327	82.561	70.6897	94.1156	0.475226	0.0131083	0.0200925	1.39014
O75503	CLN5	CLN5_HUMAN Ceroid-lipofuscinosis neuronal protein 5	8	1268.66	1302.64	1342.57	1836.13	1876.36	2023.34	0.550534	1.31997e-05	4.96279e-05	1.46463
O75506	HSBP1	HSBP1_HUMAN Heat shock factor-binding protein 1	1	58.3156	61.1029	46.4591	269.797	307.907	269.851	2.36041	2.70762e-09	1.06917e-07	5.13517
O75509	TNFRSF21	TNR21_HUMAN Tumor necrosis factor receptor superfamily member 21	11	1303.81	1533.61	1340.9	998.636	1119.76	1043.33	-0.40015	0.000749277	0.00155058	0.757779
O75521	ECI2	ECI2_HUMAN Enoyl-CoA delta isomerase 2, mitochondrial	6	428.547	456.275	516.957	712.307	736.159	848.425	0.712634	2.69129e-05	9.02394e-05	1.63879
O75528	TADA3	TADA3_HUMAN Transcriptional adapter 3	2	814.109	909.68	946.293	864.137	966.719	964.199	0.0669398	0.422922	0.466712	1.04749
O75529	TAF5L	TAF5L_HUMAN TAF5-like RNA polymerase II p300/CBP-associated factor-associated factor 65 kDa subunit 5L	8	569.461	643.293	629.23	674.572	693.247	734.149	0.191585	0.024992	0.0360557	1.14202
O75530	EED	EED_HUMAN Polycomb protein EED	11	2741.96	2699.68	2798.42	2316.09	2410.17	2566.01	-0.177418	0.0225664	0.0328243	0.884284
O75531	BANF1	BAF_HUMAN Barrier-to-autointegration factor	5	1284.8	1275.43	1016.64	1546.92	1598.8	1869.17	0.490816	0.00132217	0.00255659	1.40524
O75533	SF3B1	SF3B1_HUMAN Splicing factor 3B subunit 1	11	1912.79	1999.06	2203.31	1628.54	1687.1	1804.64	-0.254946	0.00788367	0.0126903	0.838019
O75534	CSDE1	CSDE1_HUMAN Isoform 3 of Cold shock domain-containing protein E1	10	2754	2358.59	2318.67	1154.77	1024.62	1008.66	-1.21921	1.63825e-07	1.65291e-06	0.429519
O75554	WBP4	WBP4_HUMAN WW domain-binding protein 4	6	1126.48	1095.55	1183.95	1812.22	1991.02	2204.29	0.814832	2.97811e-06	1.54858e-05	1.75909
O75564	JRK	JERKY_HUMAN Jerky protein homolog	1	110.557	112.058	118.989	43.7718	41.8882	42.0935	-1.4185	2.1392e-09	9.14334e-08	0.374101
O75569	PRKRA	PRKRA_HUMAN Interferon-inducible double-stranded RNA-dependent protein kinase activator A	6	662.27	653.781	634.738	1407.76	1378.17	1323.44	1.07461	2.0917e-08	3.92385e-07	2.10616
O75570	MTRF1	RF1M_HUMAN Peptide chain release factor 1, mitochondrial	7	1123.03	1285.47	1324.94	1724.21	1904.71	2019.09	0.597864	6.38171e-05	0.000186489	1.51347
O75581	LRP6	LRP6_HUMAN Low-density lipoprotein receptor-related protein 6	3	131.075	156.541	154.252	223.236	144.374	211.572	0.369102	0.0377404	0.0523227	1.29155
O75582	RPS6KA5	KS6A5_HUMAN Ribosomal protein S6 kinase alpha-5	3	708.639	588.812	579.96	1336.58	1330.8	1374.83	1.11236	2.71612e-07	2.35549e-06	2.16198
O75586	MED6	MED6_HUMAN Mediator of RNA polymerase II transcription subunit 6	6	1075.73	1214.66	1224.65	1465.96	1597.56	1681.13	0.43297	0.000376026	0.000857802	1.35001
O75592	MYCBP2	MYCB2_HUMAN Probable E3 ubiquitin-protein ligase MYCBP2	13	1374.51	1353.29	1391.19	1570.7	1474.87	1466.86	0.131006	0.0618823	0.0818678	1.09506
O75607	NPM3	NPM3_HUMAN Nucleoplasmin-3	2	507.239	548.253	605.989	362.29	367.903	365.271	-0.59712	2.11403e-05	7.33826e-05	0.661072
O75608	LYPLA1	LYPA1_HUMAN Acyl-protein thioesterase 1	7	1241.76	1231.31	1280.25	1293	1279.47	1240.53	0.0227398	0.712463	0.745126	1.01589
O75616	ERAL1	ERAL1_HUMAN GTPase Era, mitochondrial	10	3294.67	3620.41	3593.37	1557.3	1581.93	1627.05	-1.13954	2.24715e-08	4.08425e-07	0.453903
O75618	DEDD	DEDD_HUMAN Isoform 2 of Death effector domain-containing protein	1	116.024	131.571	118.329	72.1944	59.5902	61.3524	-0.924924	2.09069e-06	1.17092e-05	0.526708
O75643	SNRNP200	U520_HUMAN U5 small nuclear ribonucleoprotein 200 kDa helicase	8	601.067	653.862	645.869	510.198	526.227	555.927	-0.255372	0.00398627	0.00682872	0.837771
O75648	TRMU	MTU1_HUMAN Mitochondrial tRNA-specific 2-thiouridylase 1	5	954.19	1071.98	994.671	744.301	856.26	833.923	-0.312284	0.00284765	0.00505174	0.805366
O75663	TIPRL	TIPRL_HUMAN TIP41-like protein	8	2508.64	2018.19	2139.71	2704.27	2233.8	2149.29	0.0870722	0.440426	0.483772	1.06221
O75665	OFD1	OFD1_HUMAN Oral-facial-digital syndrome 1 protein	6	1581.4	1552.19	1494.31	1730.34	1805.41	1732.78	0.187161	0.0131521	0.0201477	1.13852
O75674	TOM1L1	TM1L1_HUMAN TOM1-like protein 1	5	1150.13	1036.29	1017.96	791.223	748.299	774.968	-0.467618	7.75237e-05	0.000219613	0.723158
O75676	RPS6KA4	KS6A4_HUMAN Ribosomal protein S6 kinase alpha-4	8	1773.2	1473.02	1483.08	2271.07	2245.17	2225.56	0.516879	0.000121491	0.000323656	1.43086
O75683	SURF6	SURF6_HUMAN Surfeit locus protein 6	8	4456.34	4969.4	4409.67	674.068	721.223	747.831	-2.68978	2.72301e-11	9.36296e-09	0.154987
O75688	PPM1B	PPM1B_HUMAN Protein phosphatase 1B	9	2356.24	2179.64	2090.97	2429.54	2019.9	1749.36	-0.107651	0.361289	0.404849	0.928098
O75689	ADAP1	ADAP1_HUMAN Arf-GAP with dual PH domain-containing protein 1	1	912.673	794.642	861.52	590.946	584.664	618.422	-0.516021	4.09965e-05	0.000128908	0.699298
O75691	UTP20	UTP20_HUMAN Small subunit processome component 20 homolog	13	5727.84	6108.65	6158.85	1478.18	1380.5	1499.18	-2.04611	1.20423e-10	2.12639e-08	0.242137
O75694	NUP155	NU155_HUMAN Nuclear pore complex protein Nup155	10	1789.06	1951.99	1829.11	2425.78	2517.27	2449.17	0.409104	0.000106999	0.000289814	1.32786
O75695	RP2	XRP2_HUMAN Protein XRP2	8	1400.31	1529.74	1539.63	2195.2	2390.41	2461.53	0.656516	6.60816e-06	2.85266e-05	1.57627
O75712	GJB3	CXB3_HUMAN Gap junction beta-3 protein	2	363.298	422.033	381.44	432.578	494.719	469.106	0.259839	0.00986091	0.0155563	1.19735
O75716	STK16	STK16_HUMAN Serine/threonine-protein kinase 16	1	429.126	427.501	489.016	682.149	677.713	770.547	0.663145	1.65444e-05	6.02637e-05	1.58353
O75717	WDHD1	WDHD1_HUMAN WD repeat and HMG-box DNA-binding protein 1	11	1421.92	1489.58	1601.9	1964.91	1958.62	2045.68	0.404784	0.00018579	0.000462928	1.32389
O75718	CRTAP	CRTAP_HUMAN Cartilage-associated protein	6	1402.1	1487.85	1469.65	1159.2	1207.75	1228.6	-0.277941	0.00147031	0.00281436	0.824767
O75746	SLC25A12	CMC1_HUMAN Calcium-binding mitochondrial carrier protein Aralar1	9	1246.93	1302.49	1328.39	1740.37	1779.51	1782.37	0.45178	3.3975e-05	0.000109755	1.36773
O75752	B3GALNT1	B3GL1_HUMAN UDP-GalNAc:beta-1,3-N-acetylgalactosaminyltransferase 1	2	886.711	844.939	923.786	924.97	880.176	706.927	-0.0887033	0.398937	0.442827	0.940368
O75781	PALM	PALM_HUMAN Paralemmin-1	7	920.944	975.641	1027.49	1272.4	1359.4	1407.17	0.466196	8.88271e-05	0.000246693	1.38146
O75787	ATP6AP2	RENR_HUMAN Renin receptor	6	707.563	730.669	745.267	637.008	647.401	703.801	-0.136232	0.0688606	0.090286	0.909893
O75792	RNASEH2A	RNH2A_HUMAN Ribonuclease H2 subunit A	10	1549.12	1523.93	1409.37	2599.11	2755.94	2476.07	0.804773	9.19569e-07	6.15075e-06	1.74687
O75794	CDC123	CD123_HUMAN Cell division cycle protein 123 homolog	3	796.843	693.003	643.356	286.141	272.274	283.397	-1.33605	5.07554e-08	7.02538e-07	0.396102
O75808	CAPN15	CAN15_HUMAN Calpain-15	2	138.605	136.381	136.959	44.5168	48.2424	64.0307	-1.41158	7.00374e-07	4.96646e-06	0.3759
O75815	BCAR3	BCAR3_HUMAN Breast cancer anti-estrogen resistance protein 3	8	3148.06	2661.93	2615.16	1962.84	1554.1	1392.58	-0.789018	0.000126202	0.000334148	0.578738
O75817	POP7	POP7_HUMAN Ribonuclease P protein subunit p20	6	871.971	926.356	986.269	1178.77	1236.73	1248.84	0.397453	0.000243207	0.000584282	1.31718
O75818	RPP40	RPP40_HUMAN Ribonuclease P protein subunit p40	4	1255.47	1250.48	1329.06	1539.71	1624.4	1667.83	0.333141	0.000544474	0.0011815	1.25975
O75821	EIF3G	EIF3G_HUMAN Eukaryotic translation initiation factor 3 subunit G	6	2184.99	1860.85	2011.76	1698.84	1449.14	1478.71	-0.38932	0.00140461	0.00269923	0.763489
O75822	EIF3J	EIF3J_HUMAN Eukaryotic translation initiation factor 3 subunit J	9	2290.1	1925.82	1974.95	1866.23	1587.89	1632.24	-0.28287	0.0118248	0.0183384	0.821955
O75828	CBR3	CBR3_HUMAN Carbonyl reductase [NADPH] 3	3	279.688	292.758	268.239	619.154	611.898	497.949	1.03418	1.03921e-06	6.78761e-06	2.04795
O75832	PSMD10	PSD10_HUMAN 26S proteasome non-ATPase regulatory subunit 10	10	3462.83	2955.7	3034.62	2538.82	2246.61	2115.36	-0.454719	0.00062802	0.00133189	0.729652
O75843	AP1G2	AP1G2_HUMAN AP-1 complex subunit gamma-like 2	2	383.559	327.634	310.755	196.203	164.736	187.484	-0.896014	5.69823e-06	2.54897e-05	0.53737
O75844	ZMPSTE24	FACE1_HUMAN CAAX prenyl protease 1 homolog	10	2183.28	2341.74	2338.43	3478.39	3334.96	3608.9	0.602677	5.79668e-06	2.58409e-05	1.51853
O75845	SC5D	SC5D_HUMAN Lathosterol oxidase	2	155.009	166.124	165.615	145.987	148.585	140.14	-0.162816	0.0300746	0.0427229	0.89328
O75874	IDH1	IDHC_HUMAN Isocitrate dehydrogenase [NADP] cytoplasmic	9	1713.55	1532.91	1607.01	2668.05	2587.34	2414.61	0.660468	5.41016e-06	2.44116e-05	1.5806
O75879	PET112	GATB_HUMAN Glutamyl-tRNA(Gln) amidotransferase subunit B, mitochondrial	6	1179.2	1303.35	1242.85	1125.44	1201	1252.93	-0.0578847	0.431136	0.47464	0.960672
O75880	SCO1	SCO1_HUMAN Protein SCO1 homolog, mitochondrial	4	767.788	842.383	843.153	864.685	892.644	954.086	0.144467	0.0692059	0.0907081	1.10532
O75882	ATRN	ATRN_HUMAN Attractin	10	884.78	988.098	977.403	855.202	919.519	893.887	-0.0938965	0.208743	0.24696	0.936989
O75884	RBBP9	RBBP9_HUMAN Putative hydrolase RBBP9	1	283.643	245.758	240.062	438.884	388.49	367.544	0.634971	5.57979e-05	0.000166751	1.55291
O75886	STAM2	STAM2_HUMAN Signal transducing adapter molecule 2	8	1657.45	1624.44	1560.95	1350.18	1297.5	1211.06	-0.328725	0.000787076	0.0016189	0.79624
O75909	CCNK	CCNK_HUMAN Cyclin-K	6	2251.51	2609.2	2448.7	2096.24	2457.41	2370.36	-0.0788226	0.371537	0.415197	0.94683
O75911	DHRS3	DHRS3_HUMAN Short-chain dehydrogenase/reductase 3	10	454.682	495.436	505.818	1339.4	1332.87	1453.11	1.50296	3.63056e-09	1.28373e-07	2.83423
O75915	ARL6IP5	PRAF3_HUMAN PRA1 family protein 3	4	721.693	739.683	823.675	1101.83	1161.55	1137.17	0.575606	1.65935e-05	6.03463e-05	1.4903
O75925	PIAS1	PIAS1_HUMAN E3 SUMO-protein ligase PIAS1	2	253.259	276.264	262.524	191.4	220.069	220.959	-0.326928	0.00199689	0.00369325	0.797232
O75928	PIAS2	PIAS2_HUMAN E3 SUMO-protein ligase PIAS2	3	641.471	609.212	668.544	1291.46	1294.01	1349.33	1.03651	4.54168e-08	6.53045e-07	2.05126
O75934	BCAS2	SPF27_HUMAN Pre-mRNA-splicing factor SPF27	11	2652.49	2993.17	2862.17	2854.06	3230.77	3147.85	0.11771	0.153143	0.186228	1.08501
O75935	DCTN3	DCTN3_HUMAN Dynactin subunit 3	4	510.698	421.146	420.124	382.051	324.923	289.176	-0.443932	0.00344705	0.00598007	0.735128
O75937	DNAJC8	DNJC8_HUMAN DnaJ homolog subfamily C member 8	11	2586.37	2579.69	2502.14	4390.55	4342.8	4456.64	0.782565	2.48201e-07	2.21671e-06	1.72019
O75940	SMNDC1	SPF30_HUMAN Survival of motor neuron-related-splicing factor 30	3	377.323	369.144	390.868	552.973	517.926	578.001	0.534787	1.91653e-05	6.78286e-05	1.44873
O75943	RAD17	RAD17_HUMAN Cell cycle checkpoint protein RAD17	2	130.589	133.961	121.861	146.879	152.657	160.03	0.250394	0.00473095	0.00796754	1.18953
O75947	ATP5H	ATP5H_HUMAN ATP synthase subunit d, mitochondrial	12	2701.96	3178.19	2918.75	3763.98	4478.93	4288.5	0.509441	0.000239493	0.000577679	1.4235
O75954	TSPAN9	TSN9_HUMAN Tetraspanin-9	5	1219.78	1327.72	1327.28	755.561	804.664	791.509	-0.719763	1.39011e-06	8.49466e-06	0.607197
O75955	FLOT1	FLOT1_HUMAN Flotillin-1	11	1852.27	2126.44	1999.56	3162.91	3647.71	3394.13	0.771289	3.69453e-06	1.83406e-05	1.70679
O75956	CDK2AP2	CDKA2_HUMAN Cyclin-dependent kinase 2-associated protein 2	1	122.248	130.563	137.108	107.4	125.46	137.073	-0.0815679	0.408913	0.452738	0.94503
O75962	TRIO	TRIO_HUMAN Triple functional domain protein	1	83.2073	77.2223	74.3001	46.1087	48.7294	40.334	-0.799088	4.74509e-06	2.2196e-05	0.574712
O75964	ATP5L	ATP5L_HUMAN ATP synthase subunit g, mitochondrial	5	1131.64	1205.05	1185.96	1201.32	1290.94	1357.7	0.126881	0.0985283	0.124972	1.09193
O75976	CPD	CBPD_HUMAN Carboxypeptidase D	7	1958.35	2183.18	2129.99	2788.26	3076.51	2983.34	0.496891	5.60177e-05	0.000167279	1.41117
O76003	GLRX3	GLRX3_HUMAN Glutaredoxin-3	7	3784.87	3094.25	3160.81	3641.71	3155.43	3110.46	-0.0168491	0.864915	0.881458	0.988389
O76021	RSL1D1	RL1D1_HUMAN Ribosomal L1 domain-containing protein 1	11	4515.28	4832.01	5003.79	637.746	619.808	658.277	-2.90425	5.00788e-12	6.74104e-09	0.133578
O76024	WFS1	WFS1_HUMAN Wolframin	6	799.647	889.776	860.406	1705.83	1808.5	1770.81	1.05255	5.53995e-08	7.47415e-07	2.07419
O76027	ANXA9	ANXA9_HUMAN Annexin A9	6	372.615	370.316	404.835	1335.51	1424.16	1421.8	1.86574	3.06944e-10	2.87677e-08	3.64456
O76031	CLPX	CLPX_HUMAN ATP-dependent Clp protease ATP-binding subunit clpX-like, mitochondrial	9	1638.64	1673.66	1820.97	1460.97	1508.78	1481.18	-0.204386	0.0122017	0.0188589	0.867908
O76054	SEC14L2	S14L2_HUMAN SEC14-like protein 2	2	154.807	129.224	119.476	246.639	212.351	186.408	0.67675	0.000297292	0.000697206	1.59853
O76064	RNF8	RNF8_HUMAN E3 ubiquitin-protein ligase RNF8	1	36.2514	35.3305	27.2507	59.722	65.5013	61.6105	0.929239	9.69947e-06	3.8933e-05	1.90427
O76070	SNCG	SYUG_HUMAN Gamma-synuclein	11	3973.93	3463.56	3474.07	4816.79	4429.62	4047.05	0.284226	0.0089901	0.014287	1.21776
O76071	CIAO1	CIAO1_HUMAN Probable cytosolic iron-sulfur protein assembly protein CIAO1	3	606.101	503.771	580.205	667.585	556.424	584.927	0.0981679	0.321466	0.364319	1.07041
O76075	DFFB	DFFB_HUMAN DNA fragmentation factor subunit beta	3	352.096	308.319	311.627	633.917	682.588	726.231	1.07184	2.22051e-07	2.05146e-06	2.10211
O76080	ZFAND5	ZFAN5_HUMAN AN1-type zinc finger protein 5	3	308.353	285.914	268.171	129.309	112.685	119.647	-1.2538	5.02956e-08	7.01164e-07	0.419341
O76094	SRP72	SRP72_HUMAN Signal recognition particle subunit SRP72	9	1395.25	1266.79	1232.77	1196.38	1187.38	1082.92	-0.167407	0.0498389	0.0671802	0.890442
O76095	JTB	JTB_HUMAN Protein JTB	3	396.448	390.641	401.681	281.278	276.735	326.156	-0.430987	0.000287804	0.000677817	0.741754
O77932	DXO	DXO_HUMAN Decapping and exoribonuclease protein	2	79.1278	55.3414	53.8627	67.9601	70.4469	78.6492	0.224942	0.13535	0.166517	1.16873
O94760	DDAH1	DDAH1_HUMAN N(G),N(G)-dimethylarginine dimethylaminohydrolase 1	5	872.445	748.196	798.788	1455.77	1282.33	1087.73	0.653787	0.000162456	0.000412988	1.57329
O94761	RECQL4	RECQ4_HUMAN ATP-dependent DNA helicase Q4	7	1052.15	1069.71	1112.39	650.162	640.918	678.494	-0.715577	8.34864e-07	5.67197e-06	0.608961
O94762	RECQL5	RECQ5_HUMAN ATP-dependent DNA helicase Q5	10	1508.66	1621.88	1685.47	1634.06	1724.33	1800.51	0.0996056	0.190659	0.227231	1.07148
O94763	URI1	RMP_HUMAN Unconventional prefoldin RPB5 interactor 1	5	510.521	465.397	462.033	347.912	296.272	285.659	-0.63283	4.05174e-05	0.000127916	0.64491
O94766	B3GAT3	B3GA3_HUMAN Galactosylgalactosylxylosylprotein 3-beta-glucuronosyltransferase 3	4	133.177	142.838	162.658	233.295	241.104	237.904	0.704208	9.12887e-06	3.70441e-05	1.62925
O94776	MTA2	MTA2_HUMAN Metastasis-associated protein MTA2	12	2215.12	2359.51	2405.51	1963.48	2111.78	2135.2	-0.168657	0.0324009	0.0457103	0.88967
O94782	USP1	UBP1_HUMAN Ubiquitin carboxyl-terminal hydrolase 1	10	1671.08	1646.54	1741.19	1206.66	1182.29	1272.8	-0.466561	3.66361e-05	0.000116944	0.723688
O94788	ALDH1A2	AL1A2_HUMAN Retinal dehydrogenase 2	6	1182.93	1386.88	1121.43	1377.44	1494.1	1270.83	0.169163	0.106546	0.134113	1.12441
O94804	STK10	STK10_HUMAN Serine/threonine-protein kinase 10	9	2886.37	2403.71	2379.2	2073.77	1668.39	1556.83	-0.538557	0.00117169	0.00229586	0.688459
O94819	KBTBD11	KBTBB_HUMAN Kelch repeat and BTB domain-containing protein 11	4	220.741	214.867	212.596	531.867	486.198	471.309	1.19846	1.98074e-08	3.7858e-07	2.29494
O94822	LTN1	LTN1_HUMAN Isoform 3 of E3 ubiquitin-protein ligase listerin	9	2470.77	2065.12	2126.6	1745.67	1546.61	1482.94	-0.479461	0.000465857	0.00103128	0.717245
O94826	TOMM70A	TOM70_HUMAN Mitochondrial import receptor subunit TOM70	10	1473.36	1519.3	1548.21	1640.1	1705.69	1657.63	0.140048	0.0443389	0.0604405	1.10194
O94827	PLEKHG5	PKHG5_HUMAN Isoform 6 of Pleckstrin homology domain-containing family G member 5	2	200.616	209.044	194.129	133.984	140.958	132.98	-0.565575	7.78125e-06	3.2456e-05	0.675686
O94829	IPO13	IPO13_HUMAN Importin-13	11	774.877	605.071	627.411	1031.29	905.427	947.241	0.529408	0.000454417	0.00100969	1.44334
O94830	DDHD2	DDHD2_HUMAN Phospholipase DDHD2	8	1008.62	861.133	896.112	764.09	693.22	750.621	-0.323028	0.00246346	0.00444402	0.79939
O94832	MYO1D	MYO1D_HUMAN Unconventional myosin-Id	9	1047.37	1105.6	1111.51	1696.59	1788.99	1808	0.697352	1.25315e-06	7.85518e-06	1.62153
O94842	TOX4	TOX4_HUMAN TOX high mobility group box family member 4	7	1561.35	1753.91	1774.06	834.433	894.373	831.761	-0.989455	2.0727e-07	1.94494e-06	0.503668
O94851	MICAL2	MICA2_HUMAN Isoform 4 of Protein-methionine sulfoxide oxidase MICAL2	11	1882.79	2102.57	2051.85	1428.58	1489.1	1584.32	-0.423022	0.000206512	0.000507089	0.745861
O94854	KIAA0754	K0754_HUMAN Uncharacterized protein KIAA0754	9	675.063	703.965	761.61	895.137	907.883	931.534	0.354882	0.00048224	0.0010621	1.27888
O94855	SEC24D	SC24D_HUMAN Isoform 2 of Protein transport protein Sec24D	3	168.433	151.006	146.224	123.038	110.064	110.612	-0.437335	0.00031439	0.000732447	0.738497
O94864	SUPT7L	ST65G_HUMAN STAGA complex 65 subunit gamma	2	413.277	430.852	418.007	445.628	430.364	474.158	0.0963122	0.169481	0.204086	1.06904
O94868	FCHSD2	FCSD2_HUMAN FCH and double SH3 domains protein 2	1	202.543	191.957	188.274	89.0679	70.0188	90.6496	-1.23156	4.84925e-07	3.70918e-06	0.425857
O94874	UFL1	UFL1_HUMAN E3 UFM1-protein ligase 1	10	1548.74	1769.79	1678.92	1445.93	1551.79	1488.76	-0.154055	0.0575351	0.076743	0.898721
O94875	SORBS2	SRBS2_HUMAN Isoform 11 of Sorbin and SH3 domain-containing protein 2	3	238.857	260.394	262.548	359.834	362.39	405.294	0.564806	2.7816e-05	9.2589e-05	1.47919
O94876	TMCC1	TMCC1_HUMAN Transmembrane and coiled-coil domains protein 1	6	865.936	971.078	904.038	1122.86	1069.7	1163.69	0.292881	0.00216946	0.0039715	1.22508
O94880	PHF14	PHF14_HUMAN PHD finger protein 14	11	2473.43	2799.57	2749.85	1953.99	2042.01	2081.61	-0.398986	0.000282707	0.000667225	0.758391
O94886	TMEM63A	TM63A_HUMAN Transmembrane protein 63A	4	345.015	380.29	365.004	329.42	340.048	343.693	-0.104961	0.137961	0.169416	0.92983
O94887	FARP2	FARP2_HUMAN FERM, RhoGEF and pleckstrin domain-containing protein 2	1	157.718	154.066	184.376	205.33	228.811	226.44	0.415894	0.000802816	0.00164605	1.33413
O94888	UBXN7	UBXN7_HUMAN UBX domain-containing protein 7	10	1674.87	1688.35	1812.58	4003.39	4413.2	4330.56	1.29996	1.02305e-08	2.50758e-07	2.46223
O94901	SUN1	SUN1_HUMAN Isoform 9 of SUN domain-containing protein 1	10	2252.27	2535.02	2509.96	2077.56	2171.55	2302.94	-0.15465	0.0640317	0.0844814	0.89835
O94903	PROSC	PROSC_HUMAN Proline synthase co-transcribed bacterial homolog protein	8	1770.87	1572.48	1587.06	1888.3	1758.99	1631.15	0.097956	0.245396	0.285129	1.07026
O94905	ERLIN2	ERLN2_HUMAN Erlin-2	7	2133.01	2335.75	2333.51	2156.94	2236.99	2320.24	-0.0181531	0.793321	0.81912	0.987496
O94906	PRPF6	PRP6_HUMAN Pre-mRNA-processing factor 6	12	3263.19	3899.11	3599.13	1860.87	2052.68	2036.09	-0.852596	1.93544e-06	1.1038e-05	0.553787
O94907	DKK1	DKK1_HUMAN Dickkopf-related protein 1	1	42.9162	54.8194	35.973	40.2956	42.9044	39.6785	-0.101006	0.461391	0.504662	0.932383
O94913	PCF11	PCF11_HUMAN Pre-mRNA cleavage complex 2 protein Pcf11	8	2427.22	2635.45	2667.5	1582.73	1696.18	1694.84	-0.635663	5.00268e-06	2.29999e-05	0.643645
O94915	FRYL	FRYL_HUMAN Protein furry homolog-like	9	1865.5	1551.25	1618.94	2196.23	1666.61	1740.06	0.14768	0.22228	0.261156	1.10779
O94916	NFAT5	NFAT5_HUMAN Isoform E of Nuclear factor of activated T-cells 5	4	1371.56	1372.35	1252.87	1191.43	1315.63	1213.38	-0.103408	0.175862	0.210985	0.930832
O94919	ENDOD1	ENDD1_HUMAN Endonuclease domain-containing 1 protein	6	708.874	827.964	791.922	877.128	964.197	994.813	0.285362	0.00613417	0.0101183	1.21872
O94923	GLCE	GLCE_HUMAN D-glucuronyl C5-epimerase	5	473.161	525.295	527.286	455.207	494.155	492.956	-0.0803665	0.289015	0.33043	0.945817
O94925	GLS	GLSK_HUMAN Glutaminase kidney isoform, mitochondrial	12	1592.94	1615.2	1576.69	2449.73	2770.32	2611.06	0.709002	1.81937e-06	1.05697e-05	1.63467
O94927	HAUS5	HAUS5_HUMAN HAUS augmin-like complex subunit 5	2	608.974	573.104	551.926	316.88	278.055	281.874	-0.985098	2.71316e-07	2.35549e-06	0.505191
O94929	ABLIM3	ABLM3_HUMAN Isoform 3 of Actin-binding LIM protein 3	6	958.948	964.942	1008.29	892.315	883.699	926.315	-0.117708	0.0849976	0.109433	0.921651
O94952	FBXO21	FBX21_HUMAN F-box only protein 21	3	340.07	292.313	328.251	238.09	231.312	237.55	-0.439522	0.000170796	0.000431512	0.737379
O94955	RHOBTB3	RHBT3_HUMAN Rho-related BTB domain-containing protein 3	3	224.772	197.478	231.947	182.77	194.222	203.167	-0.171182	0.0593672	0.0789297	0.888114
O94966	USP19	UBP19_HUMAN Isoform 5 of Ubiquitin carboxyl-terminal hydrolase 19	4	538.907	518.255	480.991	447.622	435.394	461.339	-0.193093	0.0183961	0.0273098	0.874728
O94973	AP2A2	AP2A2_HUMAN AP-2 complex subunit alpha-2	11	4011.8	3868.51	4308.92	3926.06	3853.44	4298.73	-0.0134048	0.857163	0.874934	0.990752
O94979	SEC31A	SC31A_HUMAN Isoform 8 of Protein transport protein Sec31A	11	2899.3	2339.79	2475.48	3237.02	2645.61	2369.19	0.0909562	0.46961	0.512788	1.06508
O94985	CLSTN1	CSTN1_HUMAN Calsyntenin-1	4	443.148	502.062	500.675	449.837	474.784	492.539	-0.027539	0.71791	0.750017	0.981092
O94986	CEP152	CE152_HUMAN Centrosomal protein of 152 kDa	9	1122.28	1277.13	1181.52	1552.19	1624.8	1627.09	0.425626	0.000152792	0.000391879	1.34316
O94992	HEXIM1	HEXI1_HUMAN Protein HEXIM1	8	1213.68	1193.68	1155.83	1184.49	1275.31	923.623	-0.0877478	0.444753	0.487905	0.940991
O94993	SOX30	SOX30_HUMAN Transcription factor SOX-30	3	176.849	171.183	172.003	332.93	356.325	369.172	1.02407	5.54388e-08	7.47415e-07	2.03365
O95049	TJP3	ZO3_HUMAN Isoform 2 of Tight junction protein ZO-3	8	808.806	792.842	769.093	1237.92	1246.18	1369.8	0.699732	1.9904e-06	1.12606e-05	1.6242
O95059	RPP14	RPP14_HUMAN Ribonuclease P protein subunit p14	1	530.958	577.737	571.912	506.764	579.926	579.043	-0.0146502	0.851021	0.869577	0.989897
O95067	CCNB2	CCNB2_HUMAN G2/mitotic-specific cyclin-B2	8	1474.05	1461.59	1390.66	1456.87	1476.66	1379.01	-0.00475037	0.941768	0.948351	0.996713
O95070	YIF1A	YIF1A_HUMAN Protein YIF1A	2	276.238	274.256	267.305	447.562	444.029	424.217	0.685874	9.91849e-07	6.55656e-06	1.60868
O95071	UBR5	UBR5_HUMAN E3 ubiquitin-protein ligase UBR5	11	1490.21	1600.61	1719.67	1387.04	1456.01	1452.04	-0.161386	0.0490549	0.0662841	0.894166
O95081	AGFG2	AGFG2_HUMAN Arf-GAP domain and FG repeat-containing protein 2	2	228.298	180.451	185.259	313.617	279.153	235.813	0.478545	0.00305715	0.00537559	1.39334
O95104	SCAF4	SFR15_HUMAN Splicing factor, arginine/serine-rich 15	8	736.419	845.405	817.517	1084.58	1159.85	1197.38	0.521774	5.878e-05	0.000174257	1.43572
O95136	S1PR2	S1PR2_HUMAN Sphingosine 1-phosphate receptor 2	1	15.7989	14.2288	15.5376	32.6013	35.2296	35.707	1.18451	3.13596e-08	5.10348e-07	2.27286
O95139	NDUFB6	NDUB6_HUMAN NADH dehydrogenase [ubiquinone] 1 beta subcomplex subunit 6	7	1584.79	1753.13	1721.76	1102.24	1230.73	1316.66	-0.473758	0.000226007	0.00055043	0.720087
O95140	MFN2	MFN2_HUMAN Mitofusin-2	10	1220.39	1242.56	1356.63	1499.84	1500.52	1806.62	0.327626	0.004525	0.00765217	1.25495
O95149	SNUPN	SPN1_HUMAN Snurportin-1	1	20.2121	22.6266	21.0946	22.9617	23.3893	22.9068	0.116914	0.1084	0.136205	1.08441
O95155	UBE4B	UBE4B_HUMAN Isoform 4 of Ubiquitin conjugation factor E4 B	8	2063.2	1882.79	1920.43	1602.36	1504.35	1414.72	-0.376443	0.000495975	0.00108785	0.770334
O95159	ZFPL1	ZFPL1_HUMAN Zinc finger protein-like 1	5	1022.39	1122.84	1043.96	1193.86	1197.09	1170	0.16017	0.0329537	0.0463892	1.11742
O95163	IKBKAP	ELP1_HUMAN Elongator complex protein 1	9	1889.01	1710.89	1589.32	1398.8	1130.59	1123.99	-0.510297	0.000643131	0.00135764	0.702078
O95164	UBL3	UBL3_HUMAN Ubiquitin-like protein 3	3	340.794	389.192	339.823	568.492	567.772	544.607	0.654501	7.21021e-06	3.05159e-05	1.57407
O95167	NDUFA3	NDUA3_HUMAN NADH dehydrogenase [ubiquinone] 1 alpha subcomplex subunit 3	4	359.716	452.687	365.17	376.174	466.725	369.143	0.0414041	0.728469	0.759518	1.02911
O95168	NDUFB4	NDUB4_HUMAN NADH dehydrogenase [ubiquinone] 1 beta subcomplex subunit 4	3	445.178	438.247	475.24	571.317	566.978	566.423	0.328227	0.000469969	0.0010392	1.25547
O95169	NDUFB8	NDUB8_HUMAN NADH dehydrogenase [ubiquinone] 1 beta subcomplex subunit 8, mitochondrial	6	676.086	750.339	553.744	959.484	1073.35	1108.86	0.674448	0.000160055	0.000408228	1.59599
O95171	SCEL	SCEL_HUMAN Sciellin	9	848.272	821.669	879.431	2906.58	2906.71	2982.93	1.78719	2.00207e-10	2.47208e-08	3.45142
O95178	NDUFB2	NDUB2_HUMAN NADH dehydrogenase [ubiquinone] 1 beta subcomplex subunit 2, mitochondrial	2	144.187	177.888	107.236	95.0159	99.4381	98.1238	-0.522971	0.00693469	0.0112691	0.695937
O95182	NDUFA7	NDUA7_HUMAN NADH dehydrogenase [ubiquinone] 1 alpha subcomplex subunit 7	8	1234.03	1312.98	1374.88	2081.29	2248.53	2011.61	0.693094	4.03263e-06	1.9643e-05	1.61675
O95197	RTN3	RTN3_HUMAN Reticulon-3	6	1370.33	1473.43	1414.44	2111.74	2215.4	2179.21	0.611957	3.45066e-06	1.7329e-05	1.52833
O95199	RCBTB2	RCBT2_HUMAN RCC1 and BTB domain-containing protein 2	3	348.362	325.338	292.325	192.401	185.686	193.582	-0.753391	3.25245e-06	1.65816e-05	0.593208
O95202	LETM1	LETM1_HUMAN LETM1 and EF-hand domain-containing protein 1, mitochondrial	10	2113.27	2400.67	2303.37	3097.6	3577.56	3216.91	0.536381	7.14817e-05	0.000205414	1.45033
O95208	EPN2	EPN2_HUMAN Epsin-2	7	855.187	884.474	879.664	797.904	817.197	904.609	-0.0579396	0.421575	0.465366	0.960635
O95210	STBD1	STBD1_HUMAN Starch-binding domain-containing protein 1	2	83.1925	86.1804	78.3431	185.846	211.77	215.266	1.30496	2.92266e-08	4.8684e-07	2.47078
O95218	ZRANB2	ZRAB2_HUMAN Zinc finger Ran-binding domain-containing protein 2	9	685.242	644.977	707.843	1135.3	1196.79	1259.82	0.817318	7.04513e-07	4.98672e-06	1.76213
O95219	SNX4	SNX4_HUMAN Sorting nexin-4	8	460.978	450.973	419.377	557.635	562.893	519.565	0.301166	0.00155016	0.00294833	1.23214
O95229	ZWINT	ZWINT_HUMAN ZW10 interactor	2	231.984	240.678	245.869	263.318	277.667	264.654	0.165083	0.0251873	0.0363088	1.12123
O95232	LUC7L3	LC7L3_HUMAN Luc7-like protein 3	9	3073.97	3389	3241.19	5037	5711.75	5462.44	0.739519	2.46945e-06	1.33402e-05	1.66962
O95235	KIF20A	KI20A_HUMAN Kinesin-like protein KIF20A	9	1633.76	1720.97	1795.2	1539.97	1530.62	1655.11	-0.123872	0.0986647	0.125104	0.917721
O95236	APOL3	APOL3_HUMAN Apolipoprotein L3	3	237.133	224.24	238.158	808.601	770.887	804.072	1.76887	2.57144e-10	2.6671e-08	3.40787
O95239	KIF4A	KIF4A_HUMAN Chromosome-associated kinesin KIF4A	13	2491.37	2457.88	2669.29	2729.47	2846.43	3164.91	0.196376	0.0275788	0.039444	1.14582
O95243	MBD4	MBD4_HUMAN Methyl-CpG-binding domain protein 4	6	548.479	646.742	637.458	363.256	373.556	445.936	-0.633936	9.98658e-05	0.000273156	0.644416
O95248	SBF1	MTMR5_HUMAN Isoform 4 of Myotubularin-related protein 5	2	114.293	101.735	116.737	68.6337	68.9207	75.3657	-0.642946	1.22026e-05	4.65997e-05	0.640404
O95249	GOSR1	GOSR1_HUMAN Golgi SNAP receptor complex member 1	10	1032.28	1069.24	1134.66	1386.55	1433.63	1556.45	0.434917	0.000158566	0.000405089	1.35183
O95251	KAT7	KAT7_HUMAN Histone acetyltransferase KAT7	7	606.981	648.552	657.37	476.145	493.481	548.556	-0.335182	0.00134637	0.00259758	0.792684
O95258	SLC25A14	UCP5_HUMAN Brain mitochondrial carrier protein 1	1	26.3165	26.4488	27.5222	20.3733	26.409	28.184	-0.112393	0.337624	0.381076	0.925052
O95259	KCNH1	KCNH1_HUMAN Potassium voltage-gated channel subfamily H member 1	1	22.0371	21.6964	18.8642	29.4089	29.5217	30.2334	0.51371	6.39946e-05	0.000186937	1.42772
O95260	ATE1	ATE1_HUMAN Isoform ATE1-2 of Arginyl-tRNA--protein transferase 1	8	1803.67	1577.65	1620.06	3709.64	3857.42	3700.39	1.17394	3.39288e-08	5.37165e-07	2.25628
O95271	TNKS	TNKS1_HUMAN Tankyrase-1	2	291.188	287.085	298.083	244.313	210.91	227.24	-0.363189	0.000584175	0.00125395	0.777444
O95279	KCNK5	KCNK5_HUMAN Potassium channel subfamily K member 5	1	66.3923	61.2661	77.3328	35.6275	37.7113	30.9166	-0.973605	4.8416e-06	2.24667e-05	0.509232
O95292	VAPB	VAPB_HUMAN Vesicle-associated membrane protein-associated protein B/C	7	1643.03	1780.11	1838.08	2504.67	2540.09	2853	0.585152	2.73142e-05	9.12703e-05	1.5002
O95295	SNAPIN	SNAPN_HUMAN SNARE-associated protein Snapin	2	885.316	761.605	823.232	845.124	744.694	710.545	-0.103933	0.258007	0.298157	0.930493
O95297	MPZL1	MPZL1_HUMAN Myelin protein zero-like protein 1	5	1496.28	1694.08	1616.27	852.636	884.778	882.206	-0.873991	3.32846e-07	2.76035e-06	0.545635
O95298	NDUFC2	NDUC2_HUMAN NADH dehydrogenase [ubiquinone] 1 subunit C2	6	1783.16	1994.99	1980.39	1886.18	2062.1	2009.22	0.0498717	0.503389	0.545993	1.03517
O95299	NDUFA10	NDUAA_HUMAN NADH dehydrogenase [ubiquinone] 1 alpha subcomplex subunit 10, mitochondrial	9	1611.2	1724.11	1740.97	1971.97	2221.81	2138.68	0.318072	0.00136508	0.0026304	1.24666
O95302	FKBP9	FKBP9_HUMAN Peptidyl-prolyl cis-trans isomerase FKBP9	8	1460.78	1552.48	1549.21	1670.37	1599.97	1716.71	0.128338	0.0737469	0.0961832	1.09303
O95336	PGLS	6PGL_HUMAN 6-phosphogluconolactonase	10	2571.93	2210.65	2243.68	2738.59	2464.2	2139.35	0.0595121	0.566388	0.607045	1.04211
O95340	PAPSS2	PAPS2_HUMAN Isoform B of Bifunctional 3'-phosphoadenosine 5'-phosphosulfate synthase 2	4	378.188	327.175	317.176	1488.73	1723.2	1455.56	2.19069	1.3329e-09	7.0535e-08	4.56525
O95347	SMC2	SMC2_HUMAN Structural maintenance of chromosomes protein 2	12	2642.33	2213.44	2628.15	2132.21	1846.04	2158.18	-0.285183	0.0129679	0.0199008	0.820637
O95352	ATG7	ATG7_HUMAN Ubiquitin-like modifier-activating enzyme ATG7	7	1156.13	965.714	973.089	779.014	632.648	541.649	-0.674996	0.000472671	0.00104398	0.626334
O95359	TACC2	TACC2_HUMAN Transforming acidic coiled-coil-containing protein 2	2	293.49	262.966	256.716	331.977	271.706	264.754	0.0898071	0.379089	0.422786	1.06423
O95361	TRIM16	TRI16_HUMAN Tripartite motif-containing protein 16	6	1585.45	1271.48	1279.41	1193.41	985.663	844.256	-0.458957	0.00634797	0.0104267	0.727512
O95363	FARS2	SYFM_HUMAN Phenylalanine--tRNA ligase, mitochondrial	2	792.592	864.592	828.412	382.053	412.136	435.031	-1.01698	1.42088e-07	1.49138e-06	0.49415
O95365	ZBTB7A	ZBT7A_HUMAN Zinc finger and BTB domain-containing protein 7A	2	242.605	234.332	226.695	186.488	201.48	200.531	-0.258124	0.00308223	0.00541234	0.836175
O95372	LYPLA2	LYPA2_HUMAN Acyl-protein thioesterase 2	1	222.868	219.608	212.892	175.916	155.724	129.352	-0.518687	0.00066523	0.00139784	0.698007
O95373	IPO7	IPO7_HUMAN Importin-7	12	4017.75	3532.59	3439.16	3229.14	3057.85	2933.68	-0.25093	0.0101987	0.0160275	0.840354
O95376	ARIH2	ARI2_HUMAN E3 ubiquitin-protein ligase ARIH2	3	78.7297	71.1305	70.7816	110.629	100.342	104.153	0.514798	4.49121e-05	0.000139136	1.42879
O95382	MAP3K6	M3K6_HUMAN Mitogen-activated protein kinase kinase kinase 6	3	1268.32	1159.55	1138.65	803.521	734.317	722.288	-0.658093	6.92057e-06	2.95146e-05	0.633715
O95391	SLU7	SLU7_HUMAN Pre-mRNA-splicing factor SLU7	7	785.912	864.961	833.186	723.281	787.577	821.72	-0.0916724	0.238144	0.277573	0.938434
O95394	PGM3	AGM1_HUMAN Isoform 3 of Phosphoacetylglucosamine mutase	8	966.954	855.172	861.323	1397.03	1270.79	1256.7	0.549099	4.26843e-05	0.000133483	1.46317
O95400	CD2BP2	CD2B2_HUMAN CD2 antigen cytoplasmic tail-binding protein 2	9	1105.96	1103.63	1105.18	1000.4	1104.18	1059.66	-0.0682278	0.311016	0.353299	0.953809
O95402	MED26	MED26_HUMAN Mediator of RNA polymerase II transcription subunit 26	2	837.091	918.988	899.193	868.094	877.838	921.461	0.0072226	0.914967	0.925316	1.00502
O95405	ZFYVE9	ZFYV9_HUMAN Zinc finger FYVE domain-containing protein 9	1	132.818	132.413	129.287	149.267	144.868	153.028	0.180452	0.0144063	0.0218709	1.13324
O95407	TNFRSF6B	TNF6B_HUMAN Tumor necrosis factor receptor superfamily member 6B	2	127.783	133.63	134.347	31.7723	27.6353	27.0594	-2.19776	2.33155e-10	2.65517e-08	0.217976
O95409	ZIC2	ZIC2_HUMAN Zinc finger protein ZIC 2	1	274.676	271.57	286.77	198.113	212.988	218.1	-0.405621	0.000146739	0.000379355	0.754911
O95415	BRI3	BRI3_HUMAN Brain protein I3	2	69.5899	66.6489	82.2121	83.3648	80.4271	89.4066	0.217564	0.036001	0.0501317	1.16277
O95425	SVIL	SVIL_HUMAN Supervillin	8	853.919	880.299	875.078	976.753	1056.14	1067.59	0.247835	0.00360203	0.00622118	1.18742
O95427	PIGN	PIGN_HUMAN GPI ethanolamine phosphate transferase 1	3	681.048	794.544	771.322	1100.89	1132.07	1162	0.59827	1.829e-05	6.54152e-05	1.5139
O95429	BAG4	BAG4_HUMAN BAG family molecular chaperone regulator 4	8	674.561	642.766	664.979	880.976	942.874	1008.91	0.513114	3.78493e-05	0.00012052	1.42713
O95433	AHSA1	AHSA1_HUMAN Activator of 90 kDa heat shock protein ATPase homolog 1	8	1868.48	1569.7	1600.06	1751.96	1504	1430.33	-0.105453	0.304522	0.346529	0.929513
O95445	APOM	APOM_HUMAN Apolipoprotein M	1	123.867	122.998	128.51	87.4767	83.292	84.7049	-0.55519	6.12507e-06	2.68433e-05	0.680568
O95453	PARN	PARN_HUMAN Poly(A)-specific ribonuclease PARN	9	1157.03	1333.49	1268.34	893.18	959.31	1044.66	-0.37615	0.00122498	0.00238826	0.770491
O95456	PSMG1	PSMG1_HUMAN Proteasome assembly chaperone 1	5	1120.06	929.635	962.712	1108.23	940.207	935.067	-0.0136797	0.888818	0.903334	0.990563
O95466	FMNL1	FMNL_HUMAN Isoform 3 of Formin-like protein 1	1	217.993	226.012	220.41	181.628	170.688	181.619	-0.315869	0.000576888	0.00124108	0.803367
O95470	SGPL1	SGPL1_HUMAN Sphingosine-1-phosphate lyase 1	9	1284.15	1370.64	1424.56	2681.13	2766.99	2538.01	0.969559	1.45363e-07	1.51987e-06	1.95824
O95471	CLDN7	CLD7_HUMAN Claudin-7	6	1045.62	1131.3	1040.79	1964.77	2006.58	1892.14	0.866366	2.45919e-07	2.19885e-06	1.82307
O95477	ABCA1	ABCA1_HUMAN ATP-binding cassette sub-family A member 1	6	614.953	690.604	651.65	665.842	713.441	748.678	0.120629	0.133214	0.164175	1.08721
O95478	NSA2	NSA2_HUMAN Ribosome biogenesis protein NSA2 homolog	8	3709.42	4335.78	3917.61	330.588	347.518	357.738	-3.52741	2.68531e-12	6.59031e-09	0.0867251
O95479	H6PD	G6PE_HUMAN GDH/6PGL endoplasmic bifunctional protein	8	584.685	657.424	644.468	821.461	849.524	816.301	0.400452	0.000211506	0.000518697	1.31992
O95486	SEC24A	SC24A_HUMAN Protein transport protein Sec24A	5	1101.15	888.14	863.578	817.403	659.126	602.834	-0.459563	0.00521389	0.00871859	0.727206
O95487	SEC24B	SC24B_HUMAN Protein transport protein Sec24B	5	855.766	855.948	819.859	833.957	732.479	717.801	-0.151257	0.0707653	0.0925961	0.900466
O95503	CBX6	CBX6_HUMAN Chromobox protein homolog 6	2	253.037	266.592	301.006	204.535	195.298	184.087	-0.488454	0.00017291	0.000435578	0.712789
O95544	NADK	NADK_HUMAN NAD kinase	1	81.3967	72.8114	79.3914	33.2744	39.3272	35.5354	-1.11297	1.7426e-07	1.71809e-06	0.46234
O95551	TDP2	TYDP2_HUMAN Isoform 2 of Tyrosyl-DNA phosphodiesterase 2	7	2149.78	1784.39	1793.19	2943.35	2980.51	2894	0.627978	2.77445e-05	9.23905e-05	1.5454
O95562	SFT2D2	SFT2B_HUMAN Vesicle transport protein SFT2B	5	297.352	315.236	358.082	245.135	244.557	272.04	-0.347109	0.00250149	0.00450233	0.786158
O95563	MPC2	MPC2_HUMAN Mitochondrial pyruvate carrier 2	1	65.3482	86.3007	85.2432	92.8827	101.562	103.61	0.341229	0.0114044	0.0177466	1.26683
O95568	METTL18	MET18_HUMAN Histidine protein methyltransferase 1 homolog	2	408.037	459.68	412.363	397.02	499.558	426.764	0.0433525	0.654076	0.690561	1.03051
O95571	ETHE1	ETHE1_HUMAN Persulfide dioxygenase ETHE1, mitochondrial	6	562.358	658.589	610.745	633.151	694.124	699.764	0.147725	0.0906599	0.11588	1.10782
O95573	ACSL3	ACSL3_HUMAN Long-chain-fatty-acid--CoA ligase 3	13	1286.4	1399.65	1329.46	2301.71	2386.2	2395.37	0.819475	3.11622e-07	2.62349e-06	1.76476
O95602	POLR1A	RPA1_HUMAN DNA-directed RNA polymerase I subunit RPA1	8	1347.98	1360.38	1387.61	1201.95	1186.28	1141.23	-0.215	0.00564669	0.00938983	0.861546
O95613	PCNT	PCNT_HUMAN Pericentrin	11	598.4	612.65	558.3	875.798	911.964	853.019	0.578313	8.94099e-06	3.64146e-05	1.4931
O95619	YEATS4	YETS4_HUMAN YEATS domain-containing protein 4	4	1426.69	1279.8	1570.45	1232.69	1081.38	1411.08	-0.202762	0.0937662	0.119457	0.868886
O95625	ZBTB11	ZBT11_HUMAN Zinc finger and BTB domain-containing protein 11	5	373.031	436.13	419.707	367.147	389.98	399.154	-0.0855776	0.292036	0.333346	0.942407
O95628	CNOT4	CNOT4_HUMAN Isoform 6 of CCR4-NOT transcription complex subunit 4	1	28.7054	24.7051	29.5403	27.9846	25.5356	25.4346	-0.0682933	0.433624	0.477109	0.953766
O95630	STAMBP	STABP_HUMAN STAM-binding protein	9	2081.94	1926.41	1776.15	3419.53	3323.57	2995.92	0.752311	5.87177e-06	2.6086e-05	1.68449
O95631	NTN1	NET1_HUMAN Netrin-1	1	65.8673	72.0182	77.0845	119.52	140.608	169.816	0.988108	1.52609e-05	5.62896e-05	1.98358
O95639	CPSF4	CPSF4_HUMAN Cleavage and polyadenylation specificity factor subunit 4	8	892.646	964.656	930.068	1009.62	1053.43	1075.23	0.171299	0.0245301	0.035442	1.12607
O95671	ASMTL	ASML_HUMAN N-acetylserotonin O-methyltransferase-like protein	2	353.824	306.058	309.803	300.017	288.856	252.54	-0.205427	0.0434685	0.0593855	0.867282
O95674	CDS2	CDS2_HUMAN Phosphatidate cytidylyltransferase 2	10	676.028	705.122	711.722	1015.52	1083.11	1125.47	0.62248	4.80092e-06	2.23765e-05	1.53952
O95684	FGFR1OP	FR1OP_HUMAN FGFR1 oncogene partner	6	1320.08	939.37	1156.02	876.754	662.341	733.393	-0.58367	0.00180291	0.00336974	0.667264
O95696	BRD1	BRD1_HUMAN Isoform 2 of Bromodomain-containing protein 1	7	1478.91	1699.82	1694.12	649.943	706.146	780.168	-1.19072	2.09341e-07	1.962e-06	0.438083
O95714	HERC2	HERC2_HUMAN E3 ubiquitin-protein ligase HERC2	6	1058.86	1040.9	936.406	647.168	645.566	633.526	-0.654408	4.3062e-06	2.0665e-05	0.635336
O95716	RAB3D	RAB3D_HUMAN Ras-related protein Rab-3D	7	2363.27	2538.3	2600.81	2266.41	2330.74	2374.94	-0.10484	0.140332	0.171912	0.929908
O95721	SNAP29	SNP29_HUMAN Synaptosomal-associated protein 29	6	1788.35	1624.36	1610.72	1802.99	1829	1774.18	0.107464	0.138713	0.170197	1.07733
O95747	OXSR1	OXSR1_HUMAN Serine/threonine-protein kinase OSR1	9	900.694	722.177	746.196	1621.17	1310.16	1259.31	0.820751	4.6265e-05	0.000142736	1.76632
O95749	GGPS1	GGPPS_HUMAN Geranylgeranyl pyrophosphate synthase	3	236.001	214.328	202.562	241.068	228.007	198.889	0.0311683	0.736069	0.766516	1.02184
O95757	HSPA4L	HS74L_HUMAN Heat shock 70 kDa protein 4L	11	2505.79	2152.19	2329.7	1969.88	1801.45	1948.09	-0.287296	0.00412615	0.00704042	0.819436
O95758	PTBP3	PTBP3_HUMAN Isoform 4 of Polypyrimidine tract-binding protein 3	12	3430.91	3551.3	3583.37	3996.45	4018.56	3960.56	0.180949	0.0130889	0.0200746	1.13363
O95772	STARD3NL	MENTO_HUMAN MLN64 N-terminal domain homolog	1	101.211	118.232	128.705	146.868	142.121	135.181	0.291159	0.0105491	0.0165313	1.22362
O95777	NAA38	NAA38_HUMAN N-alpha-acetyltransferase 38, NatC auxiliary subunit	4	674.433	691.007	680.018	572.731	595.401	623.85	-0.191677	0.0130557	0.0200276	0.875588
O95782	AP2A1	AP2A1_HUMAN AP-2 complex subunit alpha-1	11	3362.86	3615.35	3438.15	3548.66	3805.89	3691.35	0.0847334	0.21738	0.255785	1.06049
O95786	DDX58	DDX58_HUMAN Probable ATP-dependent RNA helicase DDX58	9	969.252	852.735	864.21	1693.5	1434.86	1357.55	0.735785	2.20889e-05	7.6301e-05	1.6653
O95793	STAU1	STAU1_HUMAN Double-stranded RNA-binding protein Staufen homolog 1	12	2360.64	2058.53	2135.33	2196.47	1991.62	2149.16	-0.0474498	0.542028	0.583994	0.967645
O95801	TTC4	TTC4_HUMAN Tetratricopeptide repeat protein 4	4	507.342	428.263	446.169	370.271	329.536	325.542	-0.429062	0.000625324	0.00132784	0.742745
O95807	TMEM50A	TM50A_HUMAN Transmembrane protein 50A	1	179.226	179.136	198.22	134.964	108.635	151.183	-0.507193	0.00143254	0.00274882	0.70359
O95810	SDPR	SDPR_HUMAN Serum deprivation-response protein	9	1559.19	1678.11	1733.35	1533.76	1642.58	1887.56	0.0227873	0.798988	0.824095	1.01592
O95817	BAG3	BAG3_HUMAN BAG family molecular chaperone regulator 3	9	1715.48	1499.14	1506.82	1166.28	1054.3	1088.13	-0.511401	8.0541e-05	0.000227003	0.701541
O95822	MLYCD	DCMC_HUMAN Malonyl-CoA decarboxylase, mitochondrial	4	94.8238	115.876	94.3275	293.971	303.734	314.739	1.58699	1.68438e-08	3.40515e-07	3.00423
O95825	CRYZL1	QORL1_HUMAN Quinone oxidoreductase-like protein 1	4	159.502	175.162	161.329	180.189	168.488	188.695	0.115314	0.13902	0.170546	1.08321
O95831	AIFM1	AIFM1_HUMAN Apoptosis-inducing factor 1, mitochondrial	11	1908.25	2205.17	2150.61	3361.02	3754.58	3627.35	0.779527	2.93045e-06	1.52686e-05	1.71657
O95832	CLDN1	CLD1_HUMAN Claudin-1	4	414.748	424.162	399.999	414.023	403.306	450.818	0.032428	0.643499	0.68041	1.02273
O95834	EML2	EMAL2_HUMAN Isoform 3 of Echinoderm microtubule-associated protein-like 2	6	635.981	632.549	588.397	1105.87	1038.73	930.057	0.724742	5.88619e-06	2.61173e-05	1.65261
O95835	LATS1	LATS1_HUMAN Serine/threonine-protein kinase LATS1	5	706.687	611.466	581.632	446.184	386.738	376.366	-0.650773	6.22664e-05	0.00018285	0.636939
O95848	NUDT14	NUD14_HUMAN Uridine diphosphate glucose pyrophosphatase	1	39.0726	33.845	36.1209	38.8031	42.5688	27.9645	-0.016123	0.910576	0.921594	0.988887
O95857	TSPAN13	TSN13_HUMAN Tetraspanin-13	1	14.9878	16.5147	17.1016	35.3454	39.5971	32.2851	1.13871	3.35946e-07	2.7812e-06	2.20183
O95858	TSPAN15	TSN15_HUMAN Tetraspanin-15	6	847.995	883.041	945.321	1451.78	1496.94	1658.53	0.782729	2.12638e-06	1.18624e-05	1.72038
O95861	BPNT1	BPNT1_HUMAN 3'(2'),5'-bisphosphate nucleotidase 1	10	1528.01	1355.48	1503.51	2550.83	2271.52	2344.38	0.708346	4.91095e-06	2.26854e-05	1.63393
O95865	DDAH2	DDAH2_HUMAN N(G),N(G)-dimethylarginine dimethylaminohydrolase 2	6	728.178	689.344	709.659	981.653	917.657	850.519	0.36829	0.000544503	0.0011815	1.29082
O95870	ABHD16A	ABHGA_HUMAN Abhydrolase domain-containing protein 16A	10	1076.34	1193.32	1171.17	1253.42	1272.31	1420.53	0.196895	0.0269968	0.0386755	1.14623
O95872	GPANK1	GPAN1_HUMAN G patch domain and ankyrin repeat-containing protein 1	4	287.709	317.891	311.071	381.118	412.543	407.059	0.389878	0.000267629	0.00063569	1.31028
O95873	C6orf47	CF047_HUMAN Uncharacterized protein C6orf47	2	306.951	341.717	332.688	545.695	582.04	622.437	0.834054	1.11427e-06	7.15765e-06	1.78269
O95881	TXNDC12	TXD12_HUMAN Thioredoxin domain-containing protein 12	11	2423.86	2629.97	2571.1	3251.22	3388.98	3285.47	0.381065	0.000174509	0.000438897	1.3023
O95900	TRUB2	TRUB2_HUMAN Probable tRNA pseudouridine synthase 2	3	735.475	783.086	768.653	450.49	460.217	497.807	-0.700261	1.95184e-06	1.10796e-05	0.615461
O95905	ECD	SGT1_HUMAN Isoform 3 of Protein SGT1	2	383.894	335.011	305.992	162.318	134.176	116.506	-1.31835	1.82481e-06	1.05855e-05	0.400993
O95926	SYF2	SYF2_HUMAN Pre-mRNA-splicing factor SYF2	4	562.948	641.562	597.93	426.369	446.475	480.13	-0.413487	0.000352333	0.000809212	0.750807
O95948	ONECUT2	ONEC2_HUMAN One cut domain family member 2	1	25.1309	32.0986	22.7168	17.3284	12.2707	21.5165	-0.667311	0.00674092	0.010984	0.629679
O95977	S1PR4	S1PR4_HUMAN Sphingosine 1-phosphate receptor 4	2	855.305	990.193	981.459	465.966	497.025	504.859	-0.943218	4.91177e-07	3.73861e-06	0.520072
O95983	MBD3	MBD3_HUMAN Methyl-CpG-binding domain protein 3	6	1764.12	1823.26	1907.49	1449.35	1511.92	1677.45	-0.246362	0.00849634	0.013577	0.843019
O95985	TOP3B	TOP3B_HUMAN DNA topoisomerase 3-beta-1	6	1812.13	1748.25	1772.12	1011.07	1013.53	978.362	-0.828454	1.62426e-07	1.6452e-06	0.563132
O95989	NUDT3	NUDT3_HUMAN Diphosphoinositol polyphosphate phosphohydrolase 1	2	53.126	64.5671	54.1784	60.9794	50.6399	54.285	-0.049595	0.621455	0.660063	0.966208
O95997	PTTG1	PTTG1_HUMAN Securin	1	135.114	105.044	93.71	138.423	124.1	122.682	0.221355	0.105076	0.132456	1.16583
O95999	BCL10	BCL10_HUMAN B-cell lymphoma/leukemia 10	3	376.955	312.435	286.372	211.638	195.212	186.401	-0.710263	5.9598e-05	0.00017626	0.611209
O96000	NDUFB10	NDUBA_HUMAN NADH dehydrogenase [ubiquinone] 1 beta subcomplex subunit 10	12	1621.61	1717.17	1747.04	1497.98	1535.69	1662.7	-0.115646	0.123715	0.153489	0.922969
O96005	CLPTM1	CLPT1_HUMAN Cleft lip and palate transmembrane protein 1	11	3180.51	3388.95	3459.58	3386.1	3452.29	3535.02	0.0494011	0.455948	0.499201	1.03484
O96006	ZBED1	ZBED1_HUMAN Zinc finger BED domain-containing protein 1	1	84.0089	85.0706	82.4931	69.7948	72.2334	62.0656	-0.304632	0.00221175	0.00403969	0.809649
O96007	MOCS2	MOC2B_HUMAN Molybdopterin synthase catalytic subunit	2	254.137	206.67	214.075	244.539	231.39	215.452	0.0389019	0.677342	0.711648	1.02733
O96008	TOMM40	TOM40_HUMAN Mitochondrial import receptor subunit TOM40 homolog	9	1775.15	1970.24	1979.5	2625.39	2641.79	2684.18	0.475694	4.98051e-05	0.000151578	1.39059
O96011	PEX11B	PX11B_HUMAN Peroxisomal membrane protein 11B	6	1302.31	1473.79	1413.12	1796.91	1948.62	2010.45	0.458667	0.00014616	0.000378112	1.37427
O96013	PAK4	PAK4_HUMAN Serine/threonine-protein kinase PAK 4	6	1271.54	1082.95	1201.87	718.273	655.686	775.9	-0.7264	1.2444e-05	4.72985e-05	0.60441
O96017	CHEK2	CHK2_HUMAN Isoform 9 of Serine/threonine-protein kinase Chk2	5	468.444	412.805	413.776	1130.06	1163.44	1255.94	1.45572	9.50748e-09	2.38576e-07	2.74293
O96018	APBA3	APBA3_HUMAN Amyloid beta A4 precursor protein-binding family A member 3	1	24.8812	32.601	38.7968	28.8791	35.9285	27.9532	-0.0392473	0.805409	0.829838	0.973163
O96019	ACTL6A	ACL6A_HUMAN Actin-like protein 6A	9	1514.11	1743.87	1551.99	1455.94	1599.12	1387.78	-0.114291	0.191781	0.228533	0.923836
O96020	CCNE2	CCNE2_HUMAN G1/S-specific cyclin-E2	3	349.244	332.887	380.313	465.943	422.605	446.114	0.33014	0.00140931	0.00270691	1.25714
O96024	B3GALT4	B3GT4_HUMAN Beta-1,3-galactosyltransferase 4	3	176.989	182.75	187.989	205.943	222.745	226.816	0.258327	0.00342109	0.0059425	1.19609
O96028	WHSC1	NSD2_HUMAN Histone-lysine N-methyltransferase NSD2	10	1412.8	1634.16	1496.85	549.987	554.448	607.409	-1.40723	1.35398e-08	2.97531e-07	0.377034
P00156	MT-CYB	CYB_HUMAN Cytochrome b	1	72.1812	90.692	84.2882	91.9813	110.058	103.82	0.309872	0.0120886	0.0187027	1.2396
P00167	CYB5A	CYB5_HUMAN Cytochrome b5	1	390.511	382.009	392.199	711.061	724.491	793.819	0.935065	1.50051e-07	1.55425e-06	1.91198
P00326	ADH1C	ADH1G_HUMAN Alcohol dehydrogenase 1C	1	45.0886	57.7301	59.5142	65.4966	59.8744	64.1698	0.233311	0.0519198	0.0697916	1.17553
P00338	LDHA	LDHA_HUMAN Isoform 3 of L-lactate dehydrogenase A chain	7	2999.56	2428.81	2440.91	3025.64	2443.97	2235.98	-0.0350151	0.780774	0.80831	0.976022
P00352	ALDH1A1	AL1A1_HUMAN Retinal dehydrogenase 1	13	1249.44	1138.92	1199.6	2707.47	2428.21	2337.37	1.05674	1.58331e-07	1.61633e-06	2.08023
P00367	GLUD1	DHE3_HUMAN Glutamate dehydrogenase 1, mitochondrial	10	1436.92	1714.89	1539.85	2583.97	2962.4	3190.79	0.895461	5.1173e-06	2.33887e-05	1.8602
P00374	DHFR	DYR_HUMAN Dihydrofolate reductase	4	1956.86	1733.74	1855.04	1376.42	1177.48	1296.27	-0.52763	8.23688e-05	0.0002314	0.693694
P00387	CYB5R3	NB5R3_HUMAN Isoform 3 of NADH-cytochrome b5 reductase 3	13	1509.77	1691.13	1597.76	2521.33	2804.76	2563.04	0.717184	3.25493e-06	1.65816e-05	1.64397
P00390	GSR	GSHR_HUMAN Glutathione reductase, mitochondrial	7	1758.04	1575.15	1612.07	3178.11	3306.56	2858.38	0.916775	6.99299e-07	4.96336e-06	1.88789
P00403	MT-CO2	COX2_HUMAN Cytochrome c oxidase subunit 2	10	1625.16	2170.24	1889.96	2533.15	2693.9	3260.79	0.579686	0.000953156	0.0019184	1.49452
P00441	SOD1	SODC_HUMAN Superoxide dismutase [Cu-Zn]	6	594.031	507.219	538.183	749.407	669.901	660.275	0.34384	0.00214526	0.00393213	1.26913
P00491	PNP	PNPH_HUMAN Purine nucleoside phosphorylase	10	2221.61	1885.26	1884.45	2892.25	2625.1	2567.89	0.434878	0.000581055	0.00124897	1.3518
P00492	HPRT1	HPRT_HUMAN Hypoxanthine-guanine phosphoribosyltransferase	7	1368.32	1180.43	1248.99	1027.75	840.974	788.112	-0.522128	0.000647228	0.00136518	0.696344
P00505	GOT2	AATM_HUMAN Aspartate aminotransferase, mitochondrial	9	2016.36	2158.94	2231.98	3423.69	3295.39	3396.4	0.659869	2.6271e-06	1.40318e-05	1.57994
P00519	ABL1	ABL1_HUMAN Isoform IB of Tyrosine-protein kinase ABL1	3	771.009	666.215	669.235	500.986	436.994	439.951	-0.611841	4.31557e-05	0.000134606	0.654361
P00533	EGFR	EGFR_HUMAN Epidermal growth factor receptor	15	2155.13	2307.31	2390.93	1595.72	1783.64	1642.05	-0.44901	0.000133186	0.000350491	0.732546
P00558	PGK1	PGK1_HUMAN Phosphoglycerate kinase 1	8	773.912	697.19	716.402	934.152	852.794	859.536	0.274974	0.00342158	0.0059425	1.20997
P00568	AK1	KAD1_HUMAN Adenylate kinase isoenzyme 1	5	844.479	778.521	826.317	1833.75	1620.63	1557.31	1.03023	2.51824e-07	2.23879e-06	2.04235
P00734	F2	THRB_HUMAN Prothrombin	4	376.102	381.827	332.118	671.994	731.118	578.772	0.858603	7.76747e-06	3.24507e-05	1.81328
P00846	MT-ATP6	ATP6_HUMAN ATP synthase subunit a	2	987.405	1031.48	1024.53	1148.7	1332.23	1186.14	0.266243	0.00505174	0.00846198	1.20267
P00918	CA2	CAH2_HUMAN Carbonic anhydrase 2	1	509.053	442.988	481.702	1526.31	1350.47	1229.96	1.51489	3.39742e-08	5.37165e-07	2.85778
P00966	ASS1	ASSY_HUMAN Argininosuccinate synthase	5	1139.38	941.713	1049.56	1665.49	1425.08	1343.75	0.50062	0.000621015	0.00131991	1.41482
P01008	SERPINC1	ANT3_HUMAN Antithrombin-III	4	740.88	650.759	695.366	745.655	654.246	764.739	0.0513911	0.544871	0.586694	1.03626
P01009	SERPINA1	A1AT_HUMAN Alpha-1-antitrypsin	3	730.804	722.195	728.92	753.561	874.576	854.555	0.183283	0.0317069	0.0448125	1.13546
P01023	A2M	A2MG_HUMAN Alpha-2-macroglobulin	7	1665.74	1568.21	1472.72	3559.78	3491.16	3123.06	1.11156	1.21575e-07	1.33014e-06	2.1608
P01024	C3	CO3_HUMAN Complement C3	10	1277.43	1282.33	1146.76	3407.13	3630.35	3368.51	1.4904	4.03026e-09	1.37506e-07	2.80967
P01033	TIMP1	TIMP1_HUMAN Metalloproteinase inhibitor 1	1	229.977	258.696	249.228	253.057	260.499	260.68	0.0709355	0.316477	0.358979	1.0504
P01034	CST3	CYTC_HUMAN Cystatin-C	5	496.989	475.61	504.527	430.473	372.214	418.173	-0.277256	0.00414031	0.00705994	0.825159
P01106	MYC	MYC_HUMAN Isoform 2 of Myc proto-oncogene protein	2	157.296	157.413	183.675	199.429	205.449	228.741	0.347726	0.00262188	0.00469188	1.27255
P01111	NRAS	RASN_HUMAN GTPase NRas	4	908.411	988.28	974.513	1123.52	1124.14	1249.72	0.283763	0.00299209	0.00527788	1.21737
P01112	HRAS	RASH_HUMAN GTPase HRas	4	456.311	467.073	442.143	404.045	389.423	428.474	-0.161039	0.0347357	0.0485551	0.894381
P01116	KRAS	RASK_HUMAN GTPase KRas	5	721.961	725.598	756.892	889.214	994.96	918.253	0.344961	0.000570948	0.0012313	1.27012
P01130	LDLR	LDLR_HUMAN Low-density lipoprotein receptor	8	2063.06	2015.87	2084.42	937.982	883.444	1000.72	-1.12865	3.26238e-08	5.22417e-07	0.457343
P01137	TGFB1	TGFB1_HUMAN Transforming growth factor beta-1	6	3400.69	3666.7	3337.44	1684.78	1717.9	1700.72	-1.02657	4.62776e-08	6.63956e-07	0.490877
P01583	IL1A	IL1A_HUMAN Interleukin-1 alpha	4	488.416	379.266	381.95	592.989	584.301	529.071	0.457825	0.00155616	0.0029583	1.37347
P01892	HLA-A	1A02_HUMAN HLA class I histocompatibility antigen, A-2 alpha chain	13	1086.97	1220.86	1214.4	2282.78	2572.48	2477.27	1.05808	1.58725e-07	1.61633e-06	2.08216
P01903	HLA-DRA	DRA_HUMAN HLA class II histocompatibility antigen, DR alpha chain	3	122.445	130.385	150.769	1605.6	1742.23	1575.59	3.61282	8.21947e-12	6.74104e-09	12.234
P01912	HLA-DRB1	2B13_HUMAN HLA class II histocompatibility antigen, DRB1-3 chain	4	75.6889	87.4659	85.9147	935.356	1147.46	1030.57	3.64178	1.16279e-11	6.74104e-09	12.482
P02042	HBD	HBD_HUMAN Hemoglobin subunit delta	3	583.921	623.508	534.378	746.67	853.487	903.188	0.521608	0.000223784	0.00054571	1.43555
P02545	LMNA	LMNA_HUMAN Prelamin-A/C	9	904.137	972.797	822.622	1381.39	1787.87	1446.44	0.767914	4.06152e-05	0.000128073	1.70281
P02647	APOA1	APOA1_HUMAN Apolipoprotein A-I	2	69.5457	69.1628	69.4007	131.685	144.908	113.29	0.898375	2.74337e-06	1.44879e-05	1.86397
P02649	APOE	APOE_HUMAN Apolipoprotein E	1	136.641	126.944	131.415	63.627	61.2233	71.5863	-1.01036	2.366e-07	2.13516e-06	0.496421
P02760	AMBP	AMBP_HUMAN Protein AMBP	1	30.6617	43.7494	26.7777	97.7244	117.191	85.2441	1.58813	6.37339e-06	2.77441e-05	3.00658
P02774	GC	VTDB_HUMAN Isoform 3 of Vitamin D-binding protein	1	331.646	289.374	225.197	1048.74	960.679	788.704	1.73345	6.65346e-07	4.73968e-06	3.32523
P02786	TFRC	TFR1_HUMAN Transferrin receptor protein 1	11	2948.81	3177.08	3126.96	2105.08	2219.61	2170.05	-0.510228	1.75238e-05	6.31979e-05	0.702111
P02788	LTF	TRFL_HUMAN Lactotransferrin	1	177.385	193.68	179.75	286.349	276.982	259.617	0.579134	1.24998e-05	4.74785e-05	1.49395
P02792	FTL	FRIL_HUMAN Ferritin light chain	1	469.467	587.129	447.905	528.524	690.705	685.073	0.339467	0.0264272	0.0379084	1.26529
P02794	FTH1	FRIH_HUMAN Ferritin heavy chain	3	837.996	837.605	743.701	493.084	535.227	615.456	-0.561432	0.000163774	0.00041593	0.677629
P02795	MT2A	MT2_HUMAN Metallothionein-2	12	2434.18	2000.18	1959.56	340.992	271.814	304.419	-2.80049	5.63945e-10	4.05475e-08	0.143539
P03915	MT-ND5	NU5M_HUMAN NADH-ubiquinone oxidoreductase chain 5	2	126.976	147.475	139.142	128.44	127.181	131.756	-0.0919126	0.230387	0.269541	0.938278
P03973	SLPI	SLPI_HUMAN Antileukoproteinase	1	44.2695	54.0083	54.4362	438.051	492.646	487.108	3.21921	4.42162e-11	1.18422e-08	9.31274
P04003	C4BPA	C4BPA_HUMAN C4b-binding protein alpha chain	1	203.522	203.032	206.394	738.825	750.294	803.885	1.90246	1.46249e-10	2.20448e-08	3.73851
P04004	VTN	VTNC_HUMAN Vitronectin	2	447.2	527.865	566.212	738.576	776.708	681.213	0.515931	0.000382541	0.000869604	1.42992
P04035	HMGCR	HMDH_HUMAN Isoform 3 of 3-hydroxy-3-methylglutaryl-coenzyme A reductase	1	155.191	186.054	195.136	18.3387	14.8918	23.6949	-3.25535	4.07141e-09	1.38304e-07	0.104723
P04040	CAT	CATA_HUMAN Catalase	8	3524.91	3862.28	3814.29	2276.86	2451.27	2370.85	-0.657491	3.36198e-06	1.70377e-05	0.63398
P04049	RAF1	RAF1_HUMAN Isoform 2 of RAF proto-oncogene serine/threonine-protein kinase	5	1416.51	1167.96	1248.05	813.281	678.563	631.706	-0.855434	1.80559e-05	6.4697e-05	0.552699
P04062	GBA	GLCM_HUMAN Glucosylceramidase	3	610.443	681.239	742.547	1066.27	1142.74	1147.86	0.726434	8.16682e-06	3.37924e-05	1.65454
P04066	FUCA1	FUCO_HUMAN Tissue alpha-L-fucosidase	4	170.848	193.472	205.493	289.071	307.128	311.004	0.674423	1.26296e-05	4.78779e-05	1.59596
P04075	ALDOA	ALDOA_HUMAN Fructose-bisphosphate aldolase A	9	2651.98	2140.88	2234.53	1699.67	1367.11	1294.63	-0.692107	0.000187347	0.000466211	0.618949
P04080	CSTB	CYTB_HUMAN Cystatin-B	7	1391.97	1290.55	1297.88	1908.65	1468.68	1806.58	0.373021	0.00395729	0.00678205	1.29506
P04083	ANXA1	ANXA1_HUMAN Annexin A1	12	1175.73	999.304	1162.96	3581.53	3053	2796.75	1.49473	1.09887e-07	1.23527e-06	2.81812
P04114	APOB	APOB_HUMAN Apolipoprotein B-100	6	2092.76	2173.66	2108.29	898.384	872.919	997.445	-1.20532	2.50852e-08	4.43494e-07	0.433672
P04150	NR3C1	GCR_HUMAN Glucocorticoid receptor	9	668.401	689.477	723.044	1784.07	1748.86	1794.29	1.35683	2.81918e-09	1.088e-07	2.56121
P04156	PRNP	PRIO_HUMAN Major prion protein	6	1465.08	1561.04	1508.9	1543.49	1745.13	1708.49	0.138423	0.0788262	0.102188	1.1007
P04179	SOD2	SODM_HUMAN Superoxide dismutase [Mn], mitochondrial	8	2076.62	2080.82	2209.2	4241.22	3954.75	4582.88	1.00314	1.83454e-07	1.78609e-06	2.00435
P04181	OAT	OAT_HUMAN Ornithine aminotransferase, mitochondrial	11	1635.8	1742.77	1775.64	1349.71	1501.4	1577.16	-0.221144	0.0168385	0.0251413	0.857885
P04183	TK1	KITH_HUMAN Thymidine kinase, cytosolic	5	1718.36	1551.24	1524.35	2547.39	2368.01	2359.7	0.602883	1.25209e-05	4.75124e-05	1.51875
P04233	CD74	HG2A_HUMAN Isoform 2 of HLA class II histocompatibility antigen gamma chain	10	1074.85	1136.52	1188.59	1187.97	1218.16	1344.53	0.140765	0.085927	0.110484	1.10249
P04406	GAPDH	G3P_HUMAN Glyceraldehyde-3-phosphate dehydrogenase	11	3050.95	2641.83	2662.94	3332.77	3309.03	2986.73	0.20596	0.0294833	0.0419749	1.15345
P04424	ASL	ARLY_HUMAN Argininosuccinate lyase	2	185.937	164.258	177.095	275.478	231.645	279.263	0.573392	9.7471e-05	0.000267264	1.48802
P04626	ERBB2	ERBB2_HUMAN Receptor tyrosine-protein kinase erbB-2	9	1163.68	1247.09	1268.38	767.616	812.301	802.683	-0.626267	3.95819e-06	1.93409e-05	0.64785
P04632	CAPNS1	CPNS1_HUMAN Calpain small subunit 1	6	2504.37	2223.52	2025.11	1470.34	1213.15	1032.81	-0.87127	6.48428e-05	0.000189082	0.546665
P04637	TP53	P53_HUMAN Cellular tumor antigen p53	11	1846.89	1995	2075.32	1673.54	1848.86	1826.09	-0.145508	0.0748787	0.0975191	0.904061
P04731	MT1A	MT1A_HUMAN Metallothionein-1A	1	103.869	80.3104	71.7376	10.4252	5.48588	7.20451	-3.50139	3.73479e-08	5.75305e-07	0.0883033
P04732	MT1E	MT1E_HUMAN Metallothionein-1E	4	1242.46	1147.06	1065.45	389.757	291.42	329.679	-1.78055	3.41328e-08	5.38579e-07	0.291072
P04792	HSPB1	HSPB1_HUMAN Heat shock protein beta-1	5	563.152	497.647	587.953	731.958	593.774	576.129	0.20124	0.0824007	0.106372	1.14969
P04818	TYMS	TYSY_HUMAN Thymidylate synthase	5	2068.14	1706.23	1742.68	346.914	328.223	327.299	-2.45546	1.92963e-10	2.46076e-08	0.18232
P04843	RPN1	RPN1_HUMAN Dolichyl-diphosphooligosaccharide--protein glycosyltransferase subunit 1	7	1382.6	1747.46	1499.14	1595.71	1893.76	1644.81	0.152198	0.162854	0.196868	1.11126
P04844	RPN2	RPN2_HUMAN Dolichyl-diphosphooligosaccharide--protein glycosyltransferase subunit 2	10	3915.93	4429.85	4192.84	4428.81	4748.5	4992.7	0.176557	0.0412104	0.0566476	1.13018
P04899	GNAI2	GNAI2_HUMAN Isoform sGi2 of Guanine nucleotide-binding protein G(i) subunit alpha-2	10	1788.11	1998.2	1933.66	1839.23	2043.1	1852.77	0.00369163	0.960737	0.964581	1.00256
P04920	SLC4A2	B3A2_HUMAN Anion exchange protein 2	11	1510.71	1632.09	1607.27	1672.81	1862.01	1822.74	0.172895	0.0332416	0.0467353	1.12732
P05023	ATP1A1	AT1A1_HUMAN Sodium/potassium-transporting ATPase subunit alpha-1	13	1409.09	1386.53	1475.97	1664.21	1772.37	1672.44	0.258189	0.00259915	0.00465979	1.19598
P05026	ATP1B1	AT1B1_HUMAN Sodium/potassium-transporting ATPase subunit beta-1	9	1186.9	1332.38	1230.21	1550.02	1662.73	1642.14	0.37377	0.000395009	0.00089273	1.29573
P05067	APP	A4_HUMAN Amyloid beta A4 protein	10	3024.86	3096.71	3116.22	2404.16	2536.7	2423	-0.327374	0.000382499	0.000869604	0.796986
P05091	ALDH2	ALDH2_HUMAN Aldehyde dehydrogenase, mitochondrial	2	92.8584	87.1656	97.4201	106.641	116.068	113.882	0.279349	0.00288664	0.00511391	1.21365
P05107	ITGB2	ITB2_HUMAN Integrin beta-2	1	32.5933	42.4257	43.2154	146.461	128.075	144.027	1.83286	3.71042e-08	5.72685e-07	3.56242
P05114	HMGN1	HMGN1_HUMAN Non-histone chromosomal protein HMG-14	11	2564.47	2748.73	2852.94	1876.83	1954.61	2163.9	-0.447021	0.000216019	0.00052843	0.733556
P05121	SERPINE1	PAI1_HUMAN Plasminogen activator inhibitor 1	4	1165.62	1237.18	1143.23	1333.25	1320.31	1427.46	0.202669	0.0130135	0.0199669	1.15083
P05129	PRKCG	KPCG_HUMAN Protein kinase C gamma type	5	823.425	869.269	852.701	768.95	800.767	718.343	-0.154845	0.0446054	0.0607786	0.898229
P05141	SLC25A5	ADT2_HUMAN ADP/ATP translocase 2	9	1842.26	2236.8	2194.54	1615.58	1937.82	2365.96	-0.095973	0.488403	0.531236	0.935641
P05161	ISG15	ISG15_HUMAN Ubiquitin-like protein ISG15	5	389.473	369.928	355.536	1253.28	1036.85	923.62	1.51677	1.21285e-07	1.33014e-06	2.8615
P05165	PCCA	PCCA_HUMAN Propionyl-CoA carboxylase alpha chain, mitochondrial	12	1342.11	1412.6	1500.8	1709.3	1738.88	1913.23	0.332996	0.00130103	0.00251947	1.25963
P05166	PCCB	PCCB_HUMAN Isoform 2 of Propionyl-CoA carboxylase beta chain, mitochondrial	11	1206.93	1326.43	1356.01	1665.64	1787.4	1827.16	0.441761	0.00015203	0.000390697	1.35826
P05187	ALPP	PPB1_HUMAN Alkaline phosphatase, placental type	10	1134.08	1260.21	1277.91	2570.46	2775.89	2906.81	1.16848	6.70662e-08	8.63756e-07	2.24775
P05198	EIF2S1	IF2A_HUMAN Eukaryotic translation initiation factor 2 subunit 1	12	720.738	667.428	688.657	770.406	736.056	705.169	0.0905103	0.202378	0.240095	1.06475
P05204	HMGN2	HMGN2_HUMAN Non-histone chromosomal protein HMG-17	7	1938.81	2559.73	2099.69	1461.78	1471.88	2706.33	-0.279872	0.228251	0.267364	0.823664
P05305	EDN1	EDN1_HUMAN Endothelin-1	1	120.198	132.065	106.14	127.626	150.074	163.36	0.297674	0.02167	0.031609	1.22916
P05362	ICAM1	ICAM1_HUMAN Intercellular adhesion molecule 1	10	397.922	433.476	430.454	2282.83	2380.22	2396.41	2.48476	1.68545e-11	7.28393e-09	5.59741
P05386	RPLP1	RLA1_HUMAN 60S acidic ribosomal protein P1	1	648.123	565.006	501.798	447.633	400.019	329.434	-0.546422	0.00163114	0.00308797	0.684716
P05387	RPLP2	RLA2_HUMAN 60S acidic ribosomal protein P2	8	2680.16	2205.82	2042.17	1823.65	1566.9	1583.89	-0.471841	0.00155501	0.00295684	0.721044
P05388	RPLP0	RLA0_HUMAN 60S acidic ribosomal protein P0	12	3854.22	4468.93	3524.68	1932.49	1755.01	2508.73	-0.944988	5.17095e-05	0.000156456	0.519434
P05412	JUN	JUN_HUMAN Transcription factor AP-1	3	137.745	141.81	140.922	248.546	248.517	233.06	0.795568	3.20967e-07	2.68762e-06	1.73576
P05423	POLR3D	RPC4_HUMAN DNA-directed RNA polymerase III subunit RPC4	6	1107.97	1139.96	1164.96	1093.45	1158.44	1144.21	-0.00725334	0.908628	0.919742	0.994985
P05452	CLEC3B	TETN_HUMAN Tetranectin	1	13.7672	15.9861	14.3009	30.0178	29.9293	21.6177	0.875144	5.8269e-05	0.000173006	1.83419
P05455	SSB	LA_HUMAN Lupus La protein	11	1912.97	1895.07	1856.53	2992.32	3069.1	3276.04	0.72012	1.0045e-06	6.61645e-06	1.64732
P05549	TFAP2A	AP2A_HUMAN Transcription factor AP-2-alpha	2	136.793	143.552	171.005	307.186	315.757	281.204	1.00731	1.41702e-06	8.63873e-06	2.01016
P05556	ITGB1	ITB1_HUMAN Integrin beta-1	17	2818.17	3010.45	3088.53	2421.1	2395.67	2679.86	-0.251136	0.00641536	0.0105218	0.840234
P05937	CALB1	CALB1_HUMAN Calbindin	5	1378.59	1335.3	1101.67	972.681	901.879	719.396	-0.561382	0.00127205	0.00246852	0.677653
P06132	UROD	DCUP_HUMAN Uroporphyrinogen decarboxylase	8	1244.5	1152.94	1123.5	1572.22	1568.7	1557.94	0.417709	0.000102878	0.000280607	1.33581
P06239	LCK	LCK_HUMAN Isoform 3 of Tyrosine-protein kinase Lck	7	342.722	355.108	334.33	740.332	758.843	789.013	1.14848	1.36749e-08	2.98811e-07	2.21681
P06280	GLA	AGAL_HUMAN Alpha-galactosidase A	9	1110.16	1258.73	1248.15	2015.55	2208.65	2159.19	0.820767	1.2075e-06	7.61194e-06	1.76634
P06396	GSN	GELS_HUMAN Gelsolin	8	1034.34	1015.56	1024.96	3437.12	3465.93	2803.57	1.65172	1.09248e-08	2.60483e-07	3.14208
P06400	RB1	RB_HUMAN Retinoblastoma-associated protein	8	627.18	538.742	567.114	935.875	919.754	963.626	0.704641	3.8052e-06	1.87702e-05	1.62974
P06454	PTMA	PTMA_HUMAN Prothymosin alpha	5	871.659	633.083	710.349	685.956	587.457	729.549	-0.138361	0.286146	0.327439	0.908551
P06493	CDK1	CDK1_HUMAN Cyclin-dependent kinase 1	12	3907.42	3555.64	3541.95	4119.45	3851.23	3160.92	0.00908203	0.929349	0.938031	1.00632
P06576	ATP5B	ATPB_HUMAN ATP synthase subunit beta, mitochondrial	6	666.755	687.476	813.624	792.893	835.022	889.546	0.219727	0.0335787	0.0471411	1.16451
P06703	S100A6	S10A6_HUMAN Protein S100-A6	4	1124.44	1036.77	813.468	1632.11	1572.19	1679.38	0.727994	8.80256e-05	0.00024491	1.65633
P06727	APOA4	APOA4_HUMAN Apolipoprotein A-IV	1	173.371	177.405	131.265	46.4079	47.9108	32.4606	-1.93525	5.87646e-07	4.3156e-06	0.261475
P06730	EIF4E	IF4E_HUMAN Isoform 2 of Eukaryotic translation initiation factor 4E	8	1183.95	1094.69	1062.16	1730.18	1646.26	1536.77	0.556295	2.80095e-05	9.3074e-05	1.47049
P06733	ENO1	ENOA_HUMAN Alpha-enolase	9	1386.94	1392.33	1253.65	1422.43	1464.37	1144.86	-0.00724407	0.943262	0.949328	0.994991
P06744	GPI	G6PI_HUMAN Isoform 2 of Glucose-6-phosphate isomerase	4	893.527	803.533	798.191	1109.54	1049.36	840.339	0.257232	0.0360262	0.0501517	1.19518
P06746	POLB	DPOLB_HUMAN DNA polymerase beta	8	1153.75	1193.63	1219.22	3358.62	3587.61	3494.33	1.54942	8.82486e-10	5.16155e-08	2.927
P06748	NPM1	NPM_HUMAN Isoform 2 of Nucleophosmin	13	5864.72	6546.17	6495.17	3860.3	4145.04	4016.44	-0.652021	5.02982e-06	2.30838e-05	0.636388
P06753	TPM3	TPM3_HUMAN Isoform 2 of Tropomyosin alpha-3 chain	14	3602.19	2960.17	2966.64	2582.98	2214.95	1978.2	-0.494295	0.00157268	0.00298533	0.709908
P06756	ITGAV	ITAV_HUMAN Integrin alpha-V	11	906.623	1032.25	1014.58	932.995	1027.68	933.681	-0.0283052	0.71699	0.749155	0.980572
P06865	HEXA	HEXA_HUMAN Beta-hexosaminidase subunit alpha	12	1856.32	1854.61	1933.03	3323.68	3627.38	3329.88	0.864251	2.49181e-07	2.22291e-06	1.82039
P07093	SERPINE2	GDN_HUMAN Isoform 3 of Glia-derived nexin	2	213.882	212.463	228.969	497.07	451.829	533.73	1.17539	7.26854e-08	9.11968e-07	2.25853
P07099	EPHX1	HYEP_HUMAN Epoxide hydrolase 1	5	229.793	250.485	255.899	484.117	552.994	525.001	1.08477	1.1882e-07	1.31106e-06	2.12104
P07108	DBI	ACBP_HUMAN Isoform 5 of Acyl-CoA-binding protein	2	1739.23	1783.69	1632.68	932.815	1101.59	908.657	-0.813166	4.25139e-06	2.04778e-05	0.569132
P07199	CENPB	CENPB_HUMAN Major centromere autoantigen B	11	1910.97	2124.19	2153.41	1866.22	1948.59	2071.52	-0.0715339	0.356133	0.399647	0.951626
P07203	GPX1	GPX1_HUMAN Glutathione peroxidase 1	6	1600.51	1726.25	1701.12	1661.29	1642.55	1792.26	0.019121	0.781252	0.80859	1.01334
P07204	THBD	TRBM_HUMAN Thrombomodulin	6	782.38	938.455	864.705	649.219	697.966	688.002	-0.34203	0.00180055	0.00336612	0.78893
P07237	P4HB	PDIA1_HUMAN Protein disulfide-isomerase	9	2335.7	2551.72	2556.72	2816.97	2929.3	2797.39	0.199721	0.0134853	0.0205973	1.14848
P07305	H1F0	H10_HUMAN Histone H1.0	10	1093.53	1150.15	1232.66	2132.55	2270.14	2279.72	0.943876	2.03283e-07	1.9191e-06	1.92369
P07311	ACYP1	ACYP1_HUMAN Acylphosphatase-1	1	48.9522	51.2304	57.8756	77.3432	85.7547	85.2843	0.654147	1.77717e-05	6.38844e-05	1.57369
P07355	ANXA2	ANXA2_HUMAN Isoform 2 of Annexin A2	12	2038.57	1972.47	1909.7	4068.14	4302.09	3815.92	1.04018	7.79302e-08	9.59207e-07	2.05648
P07384	CAPN1	CAN1_HUMAN Calpain-1 catalytic subunit	9	2946.03	2205.81	2372.56	2153.68	1753.74	1361.09	-0.528175	0.00926262	0.0146869	0.693432
P07437	TUBB	TBB5_HUMAN Tubulin beta chain	6	5333.86	4278.35	4293.91	2616.84	1858.08	1575.71	-1.22563	3.99691e-05	0.000126493	0.427611
P07550	ADRB2	ADRB2_HUMAN Beta-2 adrenergic receptor	2	296.429	323.476	314.2	297.444	316.167	313.92	-0.00977555	0.88392	0.89906	0.993247
P07602	PSAP	SAP_HUMAN Isoform Sap-mu-9 of Prosaposin	13	2704.67	2750.01	2750.49	4396.68	4578.37	4442.41	0.709338	5.94135e-07	4.34786e-06	1.63505
P07686	HEXB	HEXB_HUMAN Beta-hexosaminidase subunit beta	9	1139.21	1140.39	1255.79	2225.45	2153.79	2333.1	0.925689	2.2429e-07	2.06724e-06	1.89959
P07711	CTSL	CATL1_HUMAN Cathepsin L1	6	350.129	437.138	366.397	336.246	349.87	348.71	-0.15034	0.117619	0.146722	0.901038
P07737	PFN1	PROF1_HUMAN Profilin-1	11	2843.93	2493.06	2551.09	1848.71	1323.6	1163.95	-0.888967	0.000181857	0.000455022	0.54
P07738	BPGM	PMGE_HUMAN Bisphosphoglycerate mutase	1	221.36	233.388	217.226	436.783	429.378	369.505	0.875479	1.24433e-06	7.81247e-06	1.83462
P07741	APRT	APT_HUMAN Adenine phosphoribosyltransferase	3	345.529	305.258	303.429	423.197	412.079	373.97	0.342326	0.00174842	0.00328049	1.2678
P07814	EPRS	SYEP_HUMAN Bifunctional glutamate/proline--tRNA ligase	10	1815.7	1506.13	1621.96	1554.04	1282.08	1125.34	-0.32808	0.0207881	0.0304597	0.796596
P07858	CTSB	CATB_HUMAN Cathepsin B	12	1628.58	1589.29	1647.5	2864.76	2783.31	2507.14	0.742994	1.75402e-06	1.02835e-05	1.67365
P07900	HSP90AA1	HS90A_HUMAN Isoform 2 of Heat shock protein HSP 90-alpha	10	1545.28	2328.88	1437.34	1267.1	1100.53	2012.3	-0.294111	0.235043	0.274493	0.815575
P07910	HNRNPC	HNRPC_HUMAN Isoform C1 of Heterogeneous nuclear ribonucleoproteins C1/C2	14	3719.28	4615.78	4029.16	3760.14	4002.05	4246.53	-0.038089	0.680083	0.714155	0.973944
P07919	UQCRH	QCR6_HUMAN Cytochrome b-c1 complex subunit 6, mitochondrial	4	426.261	432.563	449.303	443.545	423.069	424.359	-0.0190258	0.762795	0.791593	0.986899
P07942	LAMB1	LAMB1_HUMAN Laminin subunit beta-1	5	520.9	520.675	558.551	385.837	423.165	436.529	-0.362596	0.000589834	0.0012647	0.777764
P07947	YES1	YES_HUMAN Tyrosine-protein kinase Yes	7	1542.39	1585.41	1561.72	1308.52	1395.09	1415.21	-0.18795	0.0142524	0.0216542	0.877852
P07948	LYN	LYN_HUMAN Isoform 2 of Tyrosine-protein kinase Lyn	12	1755.33	1867.72	1810.2	2096.99	2208.87	2268.77	0.27479	0.00187527	0.0034924	1.20982
P07954	FH	FUMH_HUMAN Fumarate hydratase, mitochondrial	10	2309.34	2810.91	2345.79	2114.18	2474.09	2155.05	-0.144625	0.163126	0.197135	0.904615
P07992	ERCC1	ERCC1_HUMAN Isoform 3 of DNA excision repair protein ERCC-1	3	377.016	394.899	363.266	375.946	442.252	418.093	0.120694	0.149196	0.181854	1.08726
P07996	THBS1	TSP1_HUMAN Thrombospondin-1	10	1562.97	1652.08	1596.23	2180.6	2162.15	2172.19	0.4377	3.80162e-05	0.000121002	1.35444
P08047	SP1	SP1_HUMAN Transcription factor Sp1	3	946.369	1138.59	1088.37	715.217	724.248	772.181	-0.517291	0.000117058	0.000313889	0.698683
P08069	IGF1R	IGF1R_HUMAN Insulin-like growth factor 1 receptor	4	271.885	260.382	272.793	253.107	249.956	270.787	-0.0576176	0.389569	0.43348	0.960849
P08107	HSPA1A	HSP71_HUMAN Heat shock 70 kDa protein 1A/1B	20	3771.29	3662.05	3716.45	3085.53	2932.03	3210.77	-0.273766	0.00179769	0.00336159	0.827158
P08133	ANXA6	ANXA6_HUMAN Annexin A6	1	247.683	257.468	244.985	352.68	324.994	281.341	0.348504	0.0027887	0.00495961	1.27324
P08174	CD55	DAF_HUMAN Isoform 7 of Complement decay-accelerating factor	8	251.645	256.989	241.593	1757.11	1858.42	1866.23	2.86917	3.38877e-12	6.59031e-09	7.30646
P08195	SLC3A2	4F2_HUMAN 4F2 cell-surface antigen heavy chain	18	3770.24	3987.86	4193.37	3493.48	3684.37	3824.6	-0.118997	0.118676	0.147875	0.920828
P08236	GUSB	BGLR_HUMAN Beta-glucuronidase	3	212.958	205.183	213.072	296.543	325.108	316.648	0.571073	7.94586e-06	3.30363e-05	1.48563
P08237	PFKM	K6PF_HUMAN Isoform 3 of 6-phosphofructokinase, muscle type	11	1941.68	1570.68	1740.2	1467.46	1115.77	1087.5	-0.525191	0.0018997	0.00353451	0.694867
P08238	HSP90AB1	HS90B_HUMAN Heat shock protein HSP 90-beta	9	3728.18	2868.17	3102.73	1517.02	1209.32	1113.82	-1.3404	2.01361e-06	1.13753e-05	0.394912
P08240	SRPR	SRPR_HUMAN Signal recognition particle receptor subunit alpha	11	5222.32	5848.15	5436.5	3407.18	3994.41	3358.97	-0.620257	3.6847e-05	0.000117569	0.650555
P08243	ASNS	ASNS_HUMAN Asparagine synthetase [glutamine-hydrolyzing]	6	3639.47	3058.43	2941.19	1082.15	894.084	818.889	-1.7896	6.2395e-08	8.17122e-07	0.289252
P08397	HMBS	HEM3_HUMAN Porphobilinogen deaminase	4	667.545	528.905	531.987	980.122	873.361	943.493	0.701429	4.738e-05	0.00014545	1.62611
P08559	PDHA1	ODPA_HUMAN Isoform 4 of Pyruvate dehydrogenase E1 component subunit alpha, somatic form, mitochondrial	11	2586.85	2893.47	2907.54	4630.84	5009.71	5042.2	0.808753	1.1919e-06	7.54268e-06	1.7517
P08574	CYC1	CY1_HUMAN Cytochrome c1, heme protein, mitochondrial	8	1457	1519.22	1686.35	1457.38	1506.74	1550.1	-0.0443556	0.557138	0.597872	0.969723
P08579	SNRPB2	RU2B_HUMAN U2 small nuclear ribonucleoprotein B''	7	1485.33	1663.49	1641.34	1315.9	1408.42	1444.74	-0.199644	0.020966	0.0307146	0.870765
P08581	MET	MET_HUMAN Hepatocyte growth factor receptor	11	1716.42	1815.58	1842.98	1489.11	1582.81	1618.91	-0.196637	0.014548	0.0220602	0.872582
P08582	MFI2	TRFM_HUMAN Melanotransferrin	10	294.017	300.914	337.744	2169.26	2231.82	2367.21	2.86107	1.68342e-11	7.28393e-09	7.26555
P08621	SNRNP70	RU17_HUMAN U1 small nuclear ribonucleoprotein 70 kDa	6	1398.29	1765.15	1554.34	1158.32	1331.7	1270.18	-0.32314	0.00731201	0.0118312	0.799328
P08648	ITGA5	ITA5_HUMAN Integrin alpha-5	1	32.8158	36.8227	29.5398	43.1659	44.8247	47.2532	0.452317	0.000523058	0.00114038	1.36824
P08651	NFIC	NFIC_HUMAN Nuclear factor 1 C-type	5	720.634	801.459	809.205	757.833	818.849	793.81	0.0252902	0.728974	0.759942	1.01768
P08697	SERPINF2	A2AP_HUMAN Alpha-2-antiplasmin	1	28.7148	20.7873	18.2063	60.6291	53.3135	56.3032	1.35526	5.25525e-06	2.38525e-05	2.55844
P08754	GNAI3	GNAI3_HUMAN Guanine nucleotide-binding protein G(k) subunit alpha	7	1379.45	1542.2	1488.02	1312.88	1428.82	1343.65	-0.109587	0.149633	0.182321	0.926853
P08758	ANXA5	ANXA5_HUMAN Annexin A5	12	4595.24	4189.31	3924.26	4771.94	4432.2	3769.6	0.0259123	0.796949	0.822428	1.01812
P08842	STS	STS_HUMAN Steryl-sulfatase	7	1027.62	1133.05	1110.08	1739.96	1933.12	1958.78	0.783253	1.67028e-06	9.90169e-06	1.72101
P08865	RPSA	RSSA_HUMAN 40S ribosomal protein SA	9	3639.54	3314.65	3257.12	1754.33	1634.44	1364.63	-1.10933	9.32322e-07	6.21468e-06	0.46351
P08910	ABHD2	ABHD2_HUMAN Abhydrolase domain-containing protein 2	1	281.781	285.55	286.182	293.55	288.123	305.811	0.0558936	0.376133	0.41985	1.0395
P08962	CD63	CD63_HUMAN CD63 antigen	5	709.318	768.916	775.327	1287.22	1237.26	1521.4	0.839509	4.17881e-06	2.02158e-05	1.78944
P09001	MRPL3	RM03_HUMAN 39S ribosomal protein L3, mitochondrial	4	1419.69	1470.13	1571.2	1364.88	1320.66	1470.98	-0.102192	0.182541	0.218392	0.931617
P09012	SNRPA	SNRPA_HUMAN U1 small nuclear ribonucleoprotein A	11	1810.71	2007.95	2003.57	1363.07	1464.77	1562.4	-0.407851	0.000410771	0.000924859	0.753745
P09104	ENO2	ENOG_HUMAN Gamma-enolase	1	44.2615	33.2109	26.36	62.9179	63.2908	53.3909	0.818667	0.000644748	0.00136032	1.76378
P09110	ACAA1	THIK_HUMAN 3-ketoacyl-CoA thiolase, peroxisomal	11	1056.01	1342.04	1174.47	2624.72	3520.52	2711.08	1.30392	1.94295e-06	1.106e-05	2.46899
P09132	SRP19	SRP19_HUMAN Signal recognition particle 19 kDa protein	4	1380.47	1373.29	1304.78	1222.96	1186.07	1187.42	-0.174069	0.0182063	0.0270487	0.88634
P09211	GSTP1	GSTP1_HUMAN Glutathione S-transferase P	10	1264.9	1248.84	1150.93	1385.66	1486.13	1207.75	0.150681	0.113882	0.142541	1.11009
P09234	SNRPC	RU1C_HUMAN U1 small nuclear ribonucleoprotein C	6	1798.87	2117	1975.01	1322.24	1416.87	1386.25	-0.511364	7.16876e-05	0.00020593	0.701559
P09382	LGALS1	LEG1_HUMAN Galectin-1	10	4679.78	4746.36	4819.14	2901.96	2670.56	2366.93	-0.848284	1.94358e-06	1.106e-05	0.555445
P09417	QDPR	DHPR_HUMAN Dihydropteridine reductase	6	549.706	499.364	493.553	698.822	662.322	698.529	0.418274	0.000154348	0.00039574	1.33633
P09429	HMGB1	HMGB1_HUMAN High mobility group protein B1	10	3968.16	3583.52	3908.85	6685.09	6669.77	7724.51	0.877145	1.28814e-06	8.00357e-06	1.83674
P09467	FBP1	F16P1_HUMAN Fructose-1,6-bisphosphatase 1	1	38.7447	49.3354	62.1017	156.631	128.4	143.984	1.53615	2.64575e-06	1.40968e-05	2.9002
P09496	CLTA	CLCA_HUMAN Clathrin light chain A	8	2405.27	2079	2225.05	1894.04	1634.73	1319.97	-0.481634	0.00315467	0.00552209	0.716166
P09497	CLTB	CLCB_HUMAN Clathrin light chain B	2	285.436	265.713	244.481	250.559	197.812	207.071	-0.284451	0.0180827	0.0268754	0.821054
P09525	ANXA4	ANXA4_HUMAN Annexin A4	10	1152.24	1075.15	1104.36	4891.9	4212.89	2673.15	1.77719	3.74932e-06	1.8577e-05	3.42757
P09529	INHBB	INHBB_HUMAN Inhibin beta B chain	1	100.227	130.309	140.788	39.6824	40.6767	62.5002	-1.39598	2.45786e-05	8.34921e-05	0.379985
P09543	CNP	CN37_HUMAN 2',3'-cyclic-nucleotide 3'-phosphodiesterase	12	1358.33	1586.28	1514.75	2181.08	2542.35	2264.16	0.647873	2.67928e-05	8.98755e-05	1.56686
P09603	CSF1	CSF1_HUMAN Macrophage colony-stimulating factor 1	4	595.51	613.531	548.9	434.11	480.092	502.102	-0.312818	0.00275333	0.00490342	0.805068
P09622	DLD	DLDH_HUMAN Dihydrolipoyl dehydrogenase, mitochondrial	11	1694.61	1957.82	1887.28	2257.35	2515.13	2548.41	0.402784	0.000628441	0.00133242	1.32206
P09651	HNRNPA1	ROA1_HUMAN Heterogeneous nuclear ribonucleoprotein A1	11	1639.48	2233.92	2937.14	743.601	1013.93	1719.02	-1.01769	0.00609494	0.01006	0.493905
P09661	SNRPA1	RU2A_HUMAN U2 small nuclear ribonucleoprotein A'	9	1599.66	1597.33	1722.1	1567.15	1501.51	1763.71	-0.028142	0.723605	0.755155	0.980682
P09669	COX6C	COX6C_HUMAN Cytochrome c oxidase subunit 6C	4	714.729	949.881	827.876	875.913	1069.69	900.04	0.195113	0.119359	0.148661	1.14481
P09758	TACSTD2	TACD2_HUMAN Tumor-associated calcium signal transducer 2	8	1342.83	1493.42	1490.88	1968.87	1990.71	2030.32	0.470766	5.44303e-05	0.000163417	1.38584
P09874	PARP1	PARP1_HUMAN Poly [ADP-ribose] polymerase 1	8	1777.35	1832.95	1869.14	2642.3	2795.88	2907.94	0.606275	5.19176e-06	2.36377e-05	1.52232
P09884	POLA1	DPOLA_HUMAN DNA polymerase alpha catalytic subunit	10	3451.27	3318.26	3535.1	3455.61	3471	3821.82	0.0597488	0.400368	0.444036	1.04228
P09913	IFIT2	IFIT2_HUMAN Interferon-induced protein with tetratricopeptide repeats 2	10	1989.49	1798.22	1774.3	2112.54	1812.2	1716.46	0.0166463	0.856148	0.874012	1.01161
P09914	IFIT1	IFIT1_HUMAN Interferon-induced protein with tetratricopeptide repeats 1	7	403.121	356.012	383.429	464.579	402.062	354.479	0.0889813	0.395959	0.43996	1.06362
P09958	FURIN	FURIN_HUMAN Furin	2	298.676	336.793	287.199	117.541	122.877	123.481	-1.33928	1.7559e-08	3.48447e-07	0.395219
P09960	LTA4H	LKHA4_HUMAN Leukotriene A-4 hydrolase	10	2004.95	1649.3	1760.04	3132.7	2911.52	2982.16	0.741503	6.79036e-06	2.90871e-05	1.67192
P09972	ALDOC	ALDOC_HUMAN Fructose-bisphosphate aldolase C	12	1010.68	897.667	891.398	938.332	847.102	817.963	-0.104945	0.219207	0.257701	0.92984
P0C0L4	C4A	CO4A_HUMAN Complement C4-A	3	712.744	653.963	605.788	1586.7	1563.06	1570.19	1.26191	2.3699e-08	4.2478e-07	2.39812
P0C1Z6	TFPT	TFPT_HUMAN TCF3 fusion partner	3	376.286	408.532	390.635	336.194	371.18	373.986	-0.121234	0.115961	0.144839	0.919401
P0C2W1	FBXO45	FBSP1_HUMAN F-box/SPRY domain-containing protein 1	4	818.41	771.802	763.156	942.501	932.25	947.791	0.262916	0.00190588	0.00354431	1.1999
P0C7T5	ATXN1L	ATX1L_HUMAN Ataxin-1-like	6	1059.08	1097.52	1175.82	1300.43	1354.32	1435.06	0.295647	0.00210033	0.00385978	1.22744
P0C7U0	ELFN1	ELFN1_HUMAN Protein ELFN1	1	26.5911	34.616	37.5898	36.377	46.1119	51.9672	0.444348	0.0163759	0.024526	1.3607
P0C7X2	ZNF688	ZN688_HUMAN Zinc finger protein 688	3	71.2355	81.2532	77.733	98.6823	93.4339	105.786	0.372089	0.000812852	0.00166487	1.29423
P0C869	PLA2G4B	PA24B_HUMAN Isoform 5 of Cytosolic phospholipase A2 beta	1	75.1835	81.0459	71.3439	52.988	44.7725	39.6121	-0.736575	5.32993e-05	0.000160269	0.600162
P0CG08	GPR89B	GPHRB_HUMAN Golgi pH regulator B	3	345.689	356.072	352.857	548.541	534.055	582.112	0.657719	2.02868e-06	1.14273e-05	1.57759
P0CG12	CHTF8	CTF8A_HUMAN Chromosome transmission fidelity protein 8 homolog isoform 2	2	136.409	117.691	122.03	135.263	143.147	146.197	0.177	0.0412168	0.0566476	1.13053
P0CG13	CHTF8	CTF8_HUMAN Chromosome transmission fidelity protein 8 homolog	2	110.985	106.211	102.473	161.988	169.45	185.512	0.691906	4.26559e-06	2.05208e-05	1.61542
P0CW22	RPS17L	RS17L_HUMAN 40S ribosomal protein S17-like	7	3810.22	3364.48	3551.08	1487.89	1390.77	1313.88	-1.35518	1.6337e-08	3.36206e-07	0.390887
P0DI81	TRAPPC2	TPC2A_HUMAN Isoform 3 of Trafficking protein particle complex subunit 2	1	22.4524	30.0504	19.4937	17.9085	18.1457	15.8647	-0.45039	0.0101844	0.0160082	0.731845
P0DJ07	PET100	PT100_HUMAN Protein PET100 homolog, mitochondrial	2	890.899	949.433	1017.66	1002.36	1066.47	1157.95	0.174697	0.0532184	0.0714384	1.12873
P0DJD1	RGPD2	RGPD2_HUMAN RANBP2-like and GRIP domain-containing protein 2	1	55.0269	77.9739	65.4935	45.6341	49.9832	47.4733	-0.458603	0.00289654	0.00512911	0.727691
P10074	ZBTB48	ZBT48_HUMAN Zinc finger and BTB domain-containing protein 48	3	191.509	227.212	247.681	249.882	228.093	226.956	0.0877825	0.386887	0.430778	1.06274
P10075	GLI4	GLI4_HUMAN Zinc finger protein GLI4	1	76.3129	86.682	77.0809	77.4095	78.3954	92.3364	0.0453821	0.617807	0.656837	1.03196
P10109	FDX1	ADX_HUMAN Adrenodoxin, mitochondrial	3	297.035	318.89	306.313	298.746	274.756	309.503	-0.0638915	0.380734	0.424256	0.95668
P10114	RAP2A	RAP2A_HUMAN Ras-related protein Rap-2a	2	798.829	845.362	885.555	1096.53	1213.25	1118.6	0.438421	0.000139769	0.000365222	1.35512
P10155	TROVE2	RO60_HUMAN 60 kDa SS-A/Ro ribonucleoprotein	7	1412.36	1241.37	1353.37	2016.02	1953.88	1961.59	0.567759	1.42822e-05	5.32094e-05	1.48222
P10243	MYBL1	MYBA_HUMAN Myb-related protein A	1	40.8068	48.7492	50.2577	123.629	121.822	138.626	1.46141	5.53171e-08	7.47415e-07	2.75378
P10244	MYBL2	MYBB_HUMAN Myb-related protein B	1	46.227	49.8802	46.8873	55.8095	57.3759	65.0808	0.315596	0.00239706	0.00434252	1.24453
P10253	GAA	LYAG_HUMAN Lysosomal alpha-glucosidase	9	878.279	863.794	899.427	2190.45	2385.91	2450.06	1.41	3.95593e-09	1.36418e-07	2.65737
P10301	RRAS	RRAS_HUMAN Ras-related protein R-Ras	6	636.657	687.921	735.503	983.001	1067.81	1145.4	0.633355	2.40157e-05	8.17585e-05	1.55117
P10398	ARAF	ARAF_HUMAN Serine/threonine-protein kinase A-Raf	1	374.425	344.741	371.197	319.07	263.818	266.769	-0.364456	0.00202038	0.00372961	0.776762
P10412	HIST1H1E	H14_HUMAN Histone H1.4	21	9980.73	11897.8	12254.4	2914.36	3592.69	4220.13	-1.68049	3.57465e-07	2.90871e-06	0.311977
P10515	DLAT	ODP2_HUMAN Dihydrolipoyllysine-residue acetyltransferase component of pyruvate dehydrogenase complex, mitochondrial	12	2070.42	2218.75	2223.92	2344.72	2584.59	2571.11	0.202989	0.0155924	0.0234791	1.15108
P10586	PTPRF	PTPRF_HUMAN Receptor-type tyrosine-protein phosphatase F	16	1693.83	1842.68	1886.07	1010.55	1020.27	1108.91	-0.788081	1.21764e-06	7.66343e-06	0.579114
P10588	NR2F6	NR2F6_HUMAN Nuclear receptor subfamily 2 group F member 6	7	871.936	905.993	961.55	545.236	567.935	601.857	-0.675686	3.58596e-06	1.79275e-05	0.626035
P10599	TXN	THIO_HUMAN Thioredoxin	5	964.706	886.373	899.687	843.837	662.368	641.146	-0.367392	0.00594086	0.00983066	0.775183
P10606	COX5B	COX5B_HUMAN Cytochrome c oxidase subunit 5B, mitochondrial	4	673.401	682.649	611.19	807.824	845.803	946.902	0.401116	0.000674798	0.00141604	1.32053
P10619	CTSA	PPGB_HUMAN Lysosomal protective protein	9	1073.39	1166.58	1118.85	2453.73	2711.46	2682.53	1.22372	1.85582e-08	3.60911e-07	2.33548
P10620	MGST1	MGST1_HUMAN Microsomal glutathione S-transferase 1	7	1820.8	2014.6	2163.49	1917.4	1990.56	2398.47	0.0686713	0.506823	0.549334	1.04875
P10644	PRKAR1A	KAP0_HUMAN cAMP-dependent protein kinase type I-alpha regulatory subunit	10	6081	5487.14	5338.48	3766.83	3614.2	3638.55	-0.615467	8.53405e-06	3.49769e-05	0.652719
P10696	ALPPL2	PPBN_HUMAN Alkaline phosphatase, placental-like	3	173.65	224.884	193.555	566.261	642.327	670.629	1.67073	4.39077e-08	6.38426e-07	3.18375
P10768	ESD	ESTD_HUMAN S-formylglutathione hydrolase	6	2426.26	2064.62	2013.44	2085.74	1955.29	1812.38	-0.149482	0.125546	0.155463	0.901574
P10809	HSPD1	CH60_HUMAN 60 kDa heat shock protein, mitochondrial	9	886.681	969.226	1062.2	1306.4	1347.23	1497.39	0.509865	0.000190194	0.000472368	1.42392
P10914	IRF1	IRF1_HUMAN Interferon regulatory factor 1	3	850.332	889.108	891.893	799.335	860.763	866.47	-0.0592298	0.380149	0.423725	0.959776
P10915	HAPLN1	HPLN1_HUMAN Hyaluronan and proteoglycan link protein 1	5	924.016	970.702	989.682	732.83	765.167	754.072	-0.356652	0.000247459	0.000593215	0.780975
P11021	HSPA5	GRP78_HUMAN 78 kDa glucose-regulated protein	10	1328.86	1305.95	1397.85	1970.27	1811.29	1987.24	0.515893	2.56252e-05	8.6556e-05	1.42988
P11047	LAMC1	LAMC1_HUMAN Laminin subunit gamma-1	12	1377	1531.32	1474.76	1207.32	1285.1	1281.73	-0.215001	0.0107558	0.0168147	0.861545
P11117	ACP2	PPAL_HUMAN Lysosomal acid phosphatase	6	555.7	644.431	647.335	645.342	699.987	721.482	0.163837	0.0733317	0.0957126	1.12026
P11137	MAP2	MTAP2_HUMAN Microtubule-associated protein 2	2	173.267	148.676	129.133	228.909	186.403	180.432	0.403543	0.00868325	0.0138473	1.32275
P11142	HSPA8	HSP7C_HUMAN Heat shock cognate 71 kDa protein	8	1525.2	1490.48	1761.13	1040.22	1049.35	1072.81	-0.591166	2.50516e-05	8.47658e-05	0.663806
P11166	SLC2A1	GTR1_HUMAN Solute carrier family 2, facilitated glucose transporter member 1	11	1925.94	2229.57	2147.92	1710.56	1885.11	1808.82	-0.220367	0.0170816	0.0254798	0.858347
P11169	SLC2A3	GTR3_HUMAN Solute carrier family 2, facilitated glucose transporter member 3	3	93.7698	111.24	91.5939	523.651	570.642	580.744	2.50163	2.42256e-10	2.65517e-08	5.66326
P11171	EPB41	41_HUMAN Protein 4.1	7	2342.73	2601.27	2622.24	1984.99	2312.26	2196.53	-0.221515	0.0206227	0.030263	0.857664
P11172	UMPS	UMPS_HUMAN Uridine 5'-monophosphate synthase	10	3737.87	3116.47	3206.92	3645.24	3272.11	3007.81	-0.0194564	0.841726	0.861664	0.986604
P11177	PDHB	ODPB_HUMAN Pyruvate dehydrogenase E1 component subunit beta, mitochondrial	11	1075.21	1184.12	1202.06	1886.49	1861.74	2013.56	0.736054	1.98504e-06	1.12384e-05	1.66561
P11182	DBT	ODB2_HUMAN Lipoamide acyltransferase component of branched-chain alpha-keto acid dehydrogenase complex, mitochondrial	1	60.1965	71.3907	75.8481	86.5212	84.6287	80.9881	0.287794	0.0100784	0.0158576	1.22077
P11216	PYGB	PYGB_HUMAN Glycogen phosphorylase, brain form	16	5399.05	4373.54	4439.46	5194.43	4206.64	3869.27	-0.103399	0.410453	0.454249	0.930838
P11233	RALA	RALA_HUMAN Ras-related protein Ral-A	5	649.559	615.248	591.9	1126.53	1135.95	951.506	0.787957	4.80462e-06	2.23803e-05	1.72663
P11234	RALB	RALB_HUMAN Ras-related protein Ral-B	9	1663.36	1842.25	2244.39	1714.54	1857.54	2239.69	0.0175404	0.892457	0.906322	1.01223
P11274	BCR	BCR_HUMAN Breakpoint cluster region protein	6	542.108	469.099	478.42	214.078	207.143	185.186	-1.29634	5.96536e-08	7.90538e-07	0.407159
P11279	LAMP1	LAMP1_HUMAN Lysosome-associated membrane glycoprotein 1	9	1653.78	1929.99	1802.09	2283.78	2451.14	2627.53	0.451517	0.000319571	0.000742294	1.36748
P11310	ACADM	ACADM_HUMAN Isoform 2 of Medium-chain specific acyl-CoA dehydrogenase, mitochondrial	10	2602.67	2899.54	2814.55	3186.21	3297.3	3311.81	0.237342	0.00564362	0.00938673	1.17882
P11387	TOP1	TOP1_HUMAN DNA topoisomerase 1	12	3135	3521.5	3486.31	3478.26	3688.07	3804.06	0.114138	0.146414	0.178631	1.08233
P11388	TOP2A	TOP2A_HUMAN Isoform 4 of DNA topoisomerase 2-alpha	10	589.4	720.167	615.732	1339.03	1632.82	1349.99	1.1658	9.42351e-07	6.27616e-06	2.24358
P11413	G6PD	G6PD_HUMAN Isoform Long of Glucose-6-phosphate 1-dehydrogenase	13	2648.76	2354.6	2480	2828.71	2410.09	2312.43	0.00916725	0.919356	0.929392	1.00637
P11441	UBL4A	UBL4A_HUMAN Ubiquitin-like protein 4A	7	1530	1384.48	1461.63	1924.49	1769.83	1899.65	0.354456	0.000530624	0.00115493	1.2785
P11474	ESRRA	ERR1_HUMAN Steroid hormone receptor ERR1	7	1462.78	1583.72	1683.81	1412.74	1525.69	1559.24	-0.0716529	0.363374	0.40701	0.951547
P11498	PC	PYC_HUMAN Pyruvate carboxylase, mitochondrial	11	603.308	667.671	647.149	1086.16	1180.82	1217.07	0.860697	6.20771e-07	4.49505e-06	1.81592
P11532	DMD	DMD_HUMAN Dystrophin	2	482.736	534.416	522.668	431.927	461.784	474.017	-0.170716	0.0362325	0.0504209	0.888402
P11717	IGF2R	MPRI_HUMAN Cation-independent mannose-6-phosphate receptor	13	1045.08	1057.54	1077.07	1001.52	997.621	1133.26	-0.0240679	0.740242	0.770553	0.983456
P11766	ADH5	ADHX_HUMAN Alcohol dehydrogenase class-3	14	4025.37	3629.93	3677.52	4377.97	4071.46	4071.65	0.144542	0.0656479	0.0864087	1.10538
P11802	CDK4	CDK4_HUMAN Cyclin-dependent kinase 4	2	1003.77	896.965	887.961	575.502	552.605	541.515	-0.738278	2.02068e-06	1.13987e-05	0.599454
P11831	SRF	SRF_HUMAN Serum response factor	1	18.2022	20.8203	20.3848	22.7456	21.6793	25.749	0.238942	0.0200067	0.0294312	1.18013
P11908	PRPS2	PRPS2_HUMAN Isoform 2 of Ribose-phosphate pyrophosphokinase 2	11	3373.43	3018.44	2873.06	3088.41	2500.03	2223.47	-0.256328	0.0553321	0.0739989	0.837216
P11940	PABPC1	PABP1_HUMAN Polyadenylate-binding protein 1	10	2918.53	2647.15	2686.12	2142.11	2019.46	2008.66	-0.418657	0.00013868	0.000363107	0.748121
P12004	PCNA	PCNA_HUMAN Proliferating cell nuclear antigen	7	692.591	699.201	697.337	711.931	694.393	720.147	0.0254048	0.674175	0.708896	1.01777
P12081	HARS	SYHC_HUMAN Histidine--tRNA ligase, cytoplasmic	10	2876.45	2617.49	2392.59	2101.56	1789.87	1612.12	-0.523591	0.000739626	0.00153346	0.695638
P12109	COL6A1	CO6A1_HUMAN Collagen alpha-1(VI) chain	5	299.114	329.949	302.692	252.186	244.439	262.811	-0.294267	0.00173466	0.00325734	0.815487
P12235	SLC25A4	ADT1_HUMAN ADP/ATP translocase 1	4	571.127	713.743	613.267	1401.89	1756.74	1463.14	1.28313	6.30191e-07	4.54755e-06	2.43367
P12236	SLC25A6	ADT3_HUMAN ADP/ATP translocase 3	13	2567.99	2787.64	2731.25	2370.01	2447.41	2477.96	-0.147981	0.0437778	0.0597557	0.902513
P12259	F5	FA5_HUMAN Coagulation factor V	1	100.604	111.883	96.7831	182.352	200.665	181.312	0.868828	1.08109e-06	7.01989e-06	1.82618
P12268	IMPDH2	IMDH2_HUMAN Inosine-5'-monophosphate dehydrogenase 2	11	5303.18	4192.85	4308.83	3226.24	2687.72	2466.19	-0.721188	0.000158814	0.000405453	0.606598
P12270	TPR	TPR_HUMAN Nucleoprotein TPR	13	2610.31	3145.35	2937.74	3073.28	3575.59	3373.99	0.206756	0.0426052	0.0583393	1.15409
P12429	ANXA3	ANXA3_HUMAN Annexin A3	12	3549.08	3014.03	3136.12	4077.38	3584.3	3519.4	0.205515	0.0402561	0.0554448	1.1531
P12532	CKMT1A	KCRU_HUMAN Creatine kinase U-type, mitochondrial	9	1233.94	1328.55	1387.94	2302.75	2458.48	2453.19	0.869904	4.06122e-07	3.22792e-06	1.82754
P12644	BMP4	BMP4_HUMAN Bone morphogenetic protein 4	2	24.6555	36.4382	24.3117	58.1242	68.1171	83.5842	1.30712	2.70514e-05	9.05638e-05	2.47448
P12694	BCKDHA	ODBA_HUMAN 2-oxoisovalerate dehydrogenase subunit alpha, mitochondrial	6	1288.71	1376	1283.72	957.338	1039.88	923.31	-0.436111	0.00013574	0.00035661	0.739124
P12757	SKIL	SKIL_HUMAN Ski-like protein	1	44.4657	52.0476	49.1186	35.4896	39.568	48.3338	-0.24801	0.0537028	0.0720015	0.842057
P12814	ACTN1	ACTN1_HUMAN Alpha-actinin-1	10	1253.59	1129.57	1170.45	1529.39	1282.52	1452.63	0.260567	0.0104259	0.0163614	1.19795
P12830	CDH1	CADH1_HUMAN Cadherin-1	10	559.416	598.577	613.579	1042.65	1092.3	1122.16	0.878993	2.59249e-07	2.27362e-06	1.83909
P12931	SRC	SRC_HUMAN Isoform 2 of Proto-oncogene tyrosine-protein kinase Src	3	55.4657	59.9138	63.1362	91.4593	107.021	105.842	0.767947	5.71272e-06	2.55315e-05	1.70284
P12955	PEPD	PEPD_HUMAN Xaa-Pro dipeptidase	8	2463.15	2037	2199.53	1943.48	1689.4	1940.46	-0.264198	0.0156885	0.0236056	0.832662
P12956	XRCC6	XRCC6_HUMAN X-ray repair cross-complementing protein 6	9	1358.25	1421.36	1491.07	1685.16	1796.97	2265.58	0.417654	0.00324786	0.00566737	1.33575
P13010	XRCC5	XRCC5_HUMAN X-ray repair cross-complementing protein 5	12	3142.88	3411.91	3201.81	4511.8	4595	5799.38	0.602704	0.000160664	0.000409371	1.51856
P13051	UNG	UNG_HUMAN Uracil-DNA glycosylase	4	793.302	776.909	773.46	521.242	513.902	505.97	-0.604815	2.24586e-06	1.24081e-05	0.657556
P13056	NR2C1	NR2C1_HUMAN Nuclear receptor subfamily 2 group C member 1	4	400.959	409.131	434.439	328.246	377.142	457.224	-0.110795	0.340575	0.384001	0.926078
P13073	COX4I1	COX41_HUMAN Cytochrome c oxidase subunit 4 isoform 1, mitochondrial	10	1588.84	1593.62	1739.33	1831.89	1837.04	1941.54	0.189701	0.0186076	0.0275659	1.14053
P13196	ALAS1	HEM1_HUMAN 5-aminolevulinate synthase, nonspecific, mitochondrial	7	1863.13	2163.36	1911.35	1368.68	1436.41	1543.68	-0.447989	0.000292804	0.000688134	0.733064
P13284	IFI30	GILT_HUMAN Gamma-interferon-inducible lysosomal thiol reductase	2	118.734	124.475	126.303	187.697	179.541	180.286	0.567509	5.97211e-06	2.63705e-05	1.48196
P13473	LAMP2	LAMP2_HUMAN Isoform LAMP-2C of Lysosome-associated membrane glycoprotein 2	2	166.587	219.879	194.973	195.33	239.824	207.378	0.147964	0.21718	0.255627	1.108
P13489	RNH1	RINI_HUMAN Ribonuclease inhibitor	12	1498.08	1377.48	1330.52	1881.75	1787.25	1713.52	0.356548	0.000686356	0.00143719	1.28036
P13498	CYBA	CY24A_HUMAN Cytochrome b-245 light chain	3	332.707	383.628	379.597	200.631	215.615	207.974	-0.809675	1.48938e-06	9.00225e-06	0.570511
P13521	SCG2	SCG2_HUMAN Secretogranin-2	4	281.889	293.328	305.746	264.755	244.58	223.999	-0.267173	0.00671943	0.0109559	0.830946
P13631	RARG	RARG_HUMAN Retinoic acid receptor gamma	3	513.332	621.43	582.574	330.574	376.827	384.677	-0.651801	4.4152e-05	0.000137274	0.636485
P13637	ATP1A3	AT1A3_HUMAN Isoform 3 of Sodium/potassium-transporting ATPase subunit alpha-3	20	3697.88	4146.34	4007.7	4469.02	4928.29	4837.77	0.264692	0.00482595	0.00811874	1.20138
P13639	EEF2	EF2_HUMAN Elongation factor 2	13	4004.83	3170.27	3472.45	1800.98	1405.74	1573.12	-1.15619	1.92255e-06	1.09805e-05	0.448697
P13667	PDIA4	PDIA4_HUMAN Protein disulfide-isomerase A4	8	3262.06	3335.06	3485.71	4571.1	4609.75	3965.51	0.379929	0.000696296	0.00145644	1.30128
P13674	P4HA1	P4HA1_HUMAN Isoform 2 of Prolyl 4-hydroxylase subunit alpha-1	11	3066.57	3358.7	3272.43	5454.76	6006.15	5117.41	0.771493	2.88385e-06	1.50864e-05	1.70704
P13693	TPT1	TCTP_HUMAN Translationally-controlled tumor protein	7	6617.86	6014.22	5202.36	3719.62	3386.24	2776.25	-0.855311	4.84816e-05	0.000148277	0.552746
P13716	ALAD	HEM2_HUMAN Isoform 2 of Delta-aminolevulinic acid dehydratase	3	494.017	484.9	495.729	620.429	541.378	555.051	0.216908	0.0126082	0.0194101	1.16224
P13726	F3	TF_HUMAN Tissue factor	8	1007.81	1144.89	1104.61	713.773	792.413	778.147	-0.511331	6.48504e-05	0.000189082	0.701575
P13747	HLA-E	HLAE_HUMAN HLA class I histocompatibility antigen, alpha chain E	7	831.447	867.043	942.912	836.064	899.316	882.594	-0.0115532	0.873446	0.889221	0.992024
P13796	LCP1	PLSL_HUMAN Plastin-2	4	212.559	190.077	195.262	997.157	853.105	709.702	2.08597	1.45533e-08	3.09624e-07	4.24559
P13797	PLS3	PLST_HUMAN Plastin-3	10	3401.64	3005.31	3004.89	3289.36	2633.78	2867.13	-0.102169	0.299299	0.341086	0.931631
P13798	APEH	ACPH_HUMAN Acylamino-acid-releasing enzyme	8	1357.79	1127.61	1196.86	1324.06	1082.78	1096.94	-0.0735299	0.476614	0.519706	0.95031
P13804	ETFA	ETFA_HUMAN Electron transfer flavoprotein subunit alpha, mitochondrial	12	1396.85	1508.69	1549.74	2349.48	2611.83	2665.35	0.774743	2.12727e-06	1.18624e-05	1.71088
P13807	GYS1	GYS1_HUMAN Glycogen [starch] synthase, muscle	9	1143.03	942.47	918.943	671.726	618.213	576.365	-0.682751	5.20521e-05	0.000157309	0.622976
P13861	PRKAR2A	KAP2_HUMAN cAMP-dependent protein kinase type II-alpha regulatory subunit	11	1956.67	1953.29	1898.72	3644.7	3850.08	3636.9	0.938021	6.74276e-08	8.66974e-07	1.9159
P13929	ENO3	ENOB_HUMAN Beta-enolase	11	1783.57	1587.93	1566.06	1853.98	1725.59	1498.98	0.0375473	0.690662	0.724274	1.02637
P13984	GTF2F2	T2FB_HUMAN General transcription factor IIF subunit 2	9	3056.09	2730.76	2748.86	4230.15	4584.89	4423	0.634266	7.36977e-06	3.10897e-05	1.55215
P13987	CD59	CD59_HUMAN CD59 glycoprotein	7	859.018	1013.21	895.781	1074.01	1108.84	1334.55	0.3425	0.00661532	0.010811	1.26795
P13994	CCDC130	CC130_HUMAN Coiled-coil domain-containing protein 130	4	417.533	430.418	407.27	370.749	414.007	411.1	-0.0713423	0.324053	0.36677	0.951752
P13995	MTHFD2	MTDC_HUMAN Bifunctional methylenetetrahydrofolate dehydrogenase/cyclohydrolase, mitochondrial	9	4102.1	4712.62	4402.84	1031.34	1020.89	1121.85	-2.05703	3.45419e-10	3.05343e-08	0.24031
P14174	MIF	MIF_HUMAN Macrophage migration inhibitory factor	6	795.08	707.463	723.133	937.782	806.95	795.471	0.188508	0.0495898	0.0669373	1.13958
P14314	PRKCSH	GLU2B_HUMAN Glucosidase 2 subunit beta	12	2280.56	2633.41	2328.19	4345.97	5036.33	3813.43	0.859204	1.53276e-05	5.64552e-05	1.81404
P14316	IRF2	IRF2_HUMAN Interferon regulatory factor 2	4	948.192	888.524	1023.13	662	700.467	778.025	-0.418848	0.000621236	0.00132002	0.748022
P14324	FDPS	FPPS_HUMAN Farnesyl pyrophosphate synthase	5	2869.7	2701.73	2516.84	2012.41	1985.85	1761.23	-0.490378	0.000140078	0.000365782	0.711839
P14373	TRIM27	TRI27_HUMAN Zinc finger protein RFP	10	3788.44	4213.04	4108.64	3206.28	3284.64	3437.65	-0.285689	0.00216127	0.00395868	0.82035
P14406	COX7A2	CX7A2_HUMAN Cytochrome c oxidase subunit 7A2, mitochondrial	3	840.41	944.256	878.997	1186.31	1310.69	1455.61	0.566029	9.47124e-05	0.000260803	1.48044
P14543	NID1	NID1_HUMAN Nidogen-1	2	56.9847	63.493	63.8644	38.6024	39.9606	47.4553	-0.552782	0.000161996	0.000412088	0.681704
P14550	AKR1A1	AK1A1_HUMAN Alcohol dehydrogenase [NADP(+)]	8	2389.33	2119.06	2218.26	3387.5	3178.87	2980.91	0.50501	7.63439e-05	0.000216902	1.41913
P14618	PKM	KPYM_HUMAN Isoform M1 of Pyruvate kinase PKM	16	8059.53	6996.92	7014.6	4696.45	3753	3535.48	-0.888752	1.70004e-05	6.15671e-05	0.540081
P14621	ACYP2	ACYP2_HUMAN Acylphosphatase-2	4	486.724	482.04	473.325	853.422	789.579	807.422	0.764193	4.88134e-07	3.71909e-06	1.69842
P14625	HSP90B1	ENPL_HUMAN Endoplasmin	9	1125.01	1148.68	1133.49	1499.92	1434.12	1458.08	0.366145	0.000144501	0.000374816	1.2889
P14635	CCNB1	CCNB1_HUMAN G2/mitotic-specific cyclin-B1	3	595.964	570.522	545.228	700.364	584.581	602.645	0.137483	0.126974	0.157157	1.09998
P14649	MYL6B	MYL6B_HUMAN Myosin light chain 6B	7	1240.45	1089.36	1090.37	1242.31	1061.75	982.674	-0.061636	0.537794	0.579995	0.958177
P14651	HOXB3	HXB3_HUMAN Homeobox protein Hox-B3	2	32.8456	38.7202	39.8506	47.4851	44.1033	50.8952	0.357501	0.00310754	0.00545064	1.2812
P14678	SNRPB	RSMB_HUMAN Isoform SM-B1 of Small nuclear ribonucleoprotein-associated proteins B and B'	12	2373.58	2596.43	2572	1632.88	1641.74	1757.76	-0.583367	9.99049e-06	3.97984e-05	0.667404
P14735	IDE	IDE_HUMAN Insulin-degrading enzyme	7	1784.13	1620.48	1620.11	951.5	816.078	809.601	-0.965799	7.20447e-07	5.07536e-06	0.511995
P14854	COX6B1	CX6B1_HUMAN Cytochrome c oxidase subunit 6B1	3	641.264	734.638	627.082	863.652	774.464	892.879	0.338502	0.00297841	0.00525613	1.26444
P14859	POU2F1	PO2F1_HUMAN Isoform 2 of POU domain, class 2, transcription factor 1	7	1200.07	1208.27	1255.86	1486.69	1626.98	1675.51	0.384721	0.000290353	0.000683407	1.30561
P14866	HNRNPL	HNRPL_HUMAN Heterogeneous nuclear ribonucleoprotein L	9	1607.8	1742.68	1738.25	1672.83	1728.13	1779.81	0.0263982	0.694148	0.727536	1.01847
P14868	DARS	SYDC_HUMAN Aspartate--tRNA ligase, cytoplasmic	10	1934.89	1673.47	1656.36	1491.88	1293.92	1145.19	-0.426215	0.00256318	0.00460272	0.744212
P14921	ETS1	ETS1_HUMAN Protein C-ets-1	5	1773.31	1558.85	1562.7	1816.82	1907.17	1739.3	0.160129	0.0599761	0.0796439	1.11739
P14927	UQCRB	QCR7_HUMAN Cytochrome b-c1 complex subunit 7	10	1380.55	1448.56	1563.66	1975.58	2091.47	2239.89	0.521811	6.08148e-05	0.000179129	1.43576
P15056	BRAF	BRAF_HUMAN Serine/threonine-protein kinase B-raf	4	581.681	569.974	534	466.892	442.186	396.39	-0.3711	0.000917593	0.00185401	0.773193
P15104	GLUL	GLNA_HUMAN Glutamine synthetase	1	122.391	110.978	111.46	181.73	153.819	173.689	0.560413	5.75085e-05	0.000171074	1.47469
P15151	PVR	PVR_HUMAN Poliovirus receptor	2	84.768	85.3261	94.1629	128.283	140.179	139.054	0.625455	8.82577e-06	3.5983e-05	1.5427
P15170	GSPT1	ERF3A_HUMAN Isoform 3 of Eukaryotic peptide chain release factor GTP-binding subunit ERF3A	8	3638.88	3017.67	2801.74	2154.34	1602.82	1513.85	-0.852391	0.000161493	0.000410944	0.553866
P15260	IFNGR1	INGR1_HUMAN Interferon gamma receptor 1	5	789.841	877.607	865.44	604.029	622.839	670.936	-0.416306	0.00023868	0.000575896	0.749341
P15291	B4GALT1	B4GT1_HUMAN Beta-1,4-galactosyltransferase 1	9	793.56	826.89	879.598	1063.35	945.045	1045.68	0.288139	0.00322803	0.00563783	1.22106
P15311	EZR	EZRI_HUMAN Ezrin	13	3512.07	3401.02	3175.85	3579.7	3390.3	3327.71	0.0301165	0.665172	0.700849	1.02109
P15336	ATF2	ATF2_HUMAN Cyclic AMP-dependent transcription factor ATF-2	7	695.826	748.517	797.838	529.225	540.051	585.144	-0.437696	0.000216155	0.000528489	0.738313
P15374	UCHL3	UCHL3_HUMAN Ubiquitin carboxyl-terminal hydrolase isozyme L3	6	1140.94	981.187	972.506	1498.2	1389.38	1006.19	0.314657	0.0484255	0.065559	1.24372
P15407	FOSL1	FOSL1_HUMAN Fos-related antigen 1	8	1113.81	1028.19	1079.7	889.803	822.298	915.378	-0.294837	0.00191083	0.00355182	0.815165
P15408	FOSL2	FOSL2_HUMAN Fos-related antigen 2	2	170.168	191.094	185.295	169.224	199.623	206.137	0.0695831	0.449543	0.492534	1.04941
P15514	AREG	AREG_HUMAN Amphiregulin	2	78.584	75.6356	77.8145	407.744	352.064	491.916	2.41812	2.50368e-09	1.01438e-07	5.34474
P15529	CD46	MCP_HUMAN Isoform B of Membrane cofactor protein	5	985.597	1026.95	1069.25	1385.42	1445.21	1548.63	0.506187	3.82728e-05	0.000121669	1.42029
P15531	NME1	NDKA_HUMAN Isoform 2 of Nucleoside diphosphate kinase A	1	626.944	459.548	449.174	326.746	296.504	224.896	-0.856782	0.000387606	0.000878295	0.552183
P15559	NQO1	NQO1_HUMAN NAD(P)H dehydrogenase [quinone] 1	2	709.768	691.841	658.031	268.951	275.894	285.356	-1.31057	4.78115e-09	1.50016e-07	0.40316
P15586	GNS	GNS_HUMAN N-acetylglucosamine-6-sulfatase	8	1629.66	1650.93	1831.72	2058.33	1993.45	2142.38	0.278302	0.0031372	0.00549398	1.21277
P15622	ZNF250	ZN250_HUMAN Zinc finger protein 250	2	98.3772	111.879	118.608	101.086	91.8224	96.3306	-0.18199	0.0533623	0.0715699	0.881486
P15735	PHKG2	PHKG2_HUMAN Phosphorylase b kinase gamma catalytic chain, liver/testis isoform	3	345.466	320.103	295.121	308.367	280.222	207.914	-0.28706	0.0595618	0.0791613	0.81957
P15822	HIVEP1	ZEP1_HUMAN Zinc finger protein 40	4	541.095	575.647	591.791	413.523	441.757	482.677	-0.354625	0.00108191	0.00214533	0.782073
P15848	ARSB	ARSB_HUMAN Arylsulfatase B	5	389.047	421.029	419.076	517.054	531.357	562.767	0.390486	0.00022225	0.000542479	1.31083
P15880	RPS2	RS2_HUMAN 40S ribosomal protein S2	9	3765.25	3429.76	3527.74	2037.26	1902.18	1900.24	-0.876377	2.83586e-07	2.44093e-06	0.544734
P15882	CHN1	CHIN_HUMAN N-chimaerin	5	1018.7	971.939	1003.34	1628.86	1466.44	1478	0.609783	6.67721e-06	2.87131e-05	1.52603
P15923	TCF3	TFE2_HUMAN Transcription factor E2-alpha	1	115.865	85.1014	104.569	50.1753	57.0101	61.2726	-0.852167	4.19581e-05	0.000131557	0.553952
P15927	RPA2	RFA2_HUMAN Isoform 3 of Replication protein A 32 kDa subunit	6	460.75	396.496	434.112	906.162	950.549	979.488	1.13707	6.9645e-08	8.86692e-07	2.19933
P15941	MUC1	MUC1_HUMAN Isoform 2 of Mucin-1	7	1333.08	1451.81	1405.65	1362.38	1511.51	1483.32	0.0556987	0.441222	0.484578	1.03936
P15954	COX7C	COX7C_HUMAN Cytochrome c oxidase subunit 7C, mitochondrial	1	914.605	1018.19	836.216	1139.89	1382.35	1516.06	0.539056	0.000900685	0.00182479	1.45302
P16035	TIMP2	TIMP2_HUMAN Metalloproteinase inhibitor 2	2	271.712	290.245	304.122	180.196	169.225	187.737	-0.688926	3.98213e-06	1.94335e-05	0.620316
P16070	CD44	CD44_HUMAN Isoform 4 of CD44 antigen	11	1319.71	1580.84	1422.29	3226.81	3167.1	4408.86	1.30818	2.30068e-06	1.26302e-05	2.47629
P16083	NQO2	NQO2_HUMAN Ribosyldihydronicotinamide dehydrogenase [quinone]	1	76.5417	58.3024	80.1862	75.1747	74.0261	68.7251	0.0319877	0.784503	0.810768	1.02242
P16104	H2AFX	H2AX_HUMAN Histone H2AX	16	4633.01	5982.76	5191.8	2970.25	2982.69	4450.61	-0.622598	0.00303676	0.00534819	0.6495
P16144	ITGB4	ITB4_HUMAN Isoform Beta-4B of Integrin beta-4	11	2586.4	2809.14	2794.8	1249.86	1300.07	1307.57	-1.08552	2.96843e-08	4.91306e-07	0.471221
P16219	ACADS	ACADS_HUMAN Short-chain specific acyl-CoA dehydrogenase, mitochondrial	6	882.362	954.386	946.937	1142.31	1304.43	1269.93	0.415565	0.000274375	0.000650125	1.33382
P16220	CREB1	CREB1_HUMAN Cyclic AMP-responsive element-binding protein 1	4	349.771	371.982	350.475	298.235	293.047	269.777	-0.317202	0.00103456	0.0020607	0.802625
P16260	SLC25A16	GDC_HUMAN Graves disease carrier protein	7	1830.55	1985.8	2002.71	881.188	907.102	872.179	-1.12813	2.19202e-08	4.02669e-07	0.457508
P16278	GLB1	BGAL_HUMAN Beta-galactosidase	10	1098.25	980.726	1131.8	978.832	988.486	995.486	-0.113283	0.144496	0.176488	0.924482
P16298	PPP3CB	PP2BB_HUMAN Isoform 4 of Serine/threonine-protein phosphatase 2B catalytic subunit beta isoform	5	857.611	801.867	826.028	746.611	761.319	838.945	-0.0841477	0.255867	0.296057	0.943342
P16333	NCK1	NCK1_HUMAN Cytoplasmic protein NCK1	7	1682.74	1629.59	1442.75	1428.24	1359.37	1095.42	-0.298494	0.0198403	0.0292195	0.813101
P16383	GCFC2	GCFC2_HUMAN GC-rich sequence DNA-binding factor 2	6	575.185	537.344	565.233	842.072	868.53	916.045	0.646407	3.10827e-06	1.6034e-05	1.56526
P16401	HIST1H1B	H15_HUMAN Histone H1.5	10	1584.91	2465.25	3008.57	761.976	959.207	1051.21	-1.31181	0.000132112	0.000348254	0.402815
P16403	HIST1H1C	H12_HUMAN Histone H1.2	7	3213.97	8630.71	4516.27	638.43	750.155	1481.7	-2.48795	8.07303e-05	0.000227372	0.178259
P16415	ZNF823	ZN823_HUMAN Zinc finger protein 823	3	331.529	365.699	333.254	189.674	196.992	210.083	-0.787932	1.19094e-06	7.54268e-06	0.579174
P16422	EPCAM	EPCAM_HUMAN Epithelial cell adhesion molecule	4	886.596	923.753	900.704	1028.42	1048.58	948.151	0.157001	0.0395969	0.0546724	1.11497
P16435	POR	NCPR_HUMAN NADPH--cytochrome P450 reductase	10	912.869	959.667	988.91	2018.23	2171.3	2055.67	1.12609	2.37748e-08	4.25159e-07	2.18266
P16455	MGMT	MGMT_HUMAN Methylated-DNA--protein-cysteine methyltransferase	2	919.467	775.723	760.663	472.542	447.608	440.938	-0.846781	2.6171e-06	1.40017e-05	0.556024
P16615	ATP2A2	AT2A2_HUMAN Sarcoplasmic/endoplasmic reticulum calcium ATPase 2	10	1868.46	2054.16	2085.64	2291.55	2331.18	2502.6	0.246641	0.00671584	0.0109523	1.18644
P16930	FAH	FAAA_HUMAN Fumarylacetoacetase	1	346.46	380.418	324.17	500.803	561.181	434.865	0.505417	0.000669216	0.00140584	1.41953
P16949	STMN1	STMN1_HUMAN Isoform 2 of Stathmin	9	2126.09	1831.42	1770.55	1953.93	1653.8	1776.83	-0.0879646	0.357888	0.401443	0.940849
P16989	YBX3	YBOX3_HUMAN Y-box-binding protein 3	8	839.214	933.369	812.188	1191.6	1287.48	1356.63	0.569987	4.20388e-05	0.000131703	1.48451
P17010	ZFX	ZFX_HUMAN Zinc finger X-chromosomal protein	6	547.18	533.117	631.224	592.285	516.695	573.835	-0.0227931	0.795952	0.821508	0.984325
P17020	ZNF16	ZNF16_HUMAN Zinc finger protein 16	1	144.78	160.534	175.154	166.766	186.4	210.967	0.229293	0.0486158	0.0657708	1.17226
P17026	ZNF22	ZNF22_HUMAN Zinc finger protein 22	1	54.5484	48.0878	60.9568	44.3482	54.0429	42.9002	-0.212343	0.0861507	0.110735	0.863134
P17028	ZNF24	ZNF24_HUMAN Zinc finger protein 24	2	528.137	577.625	624.237	357.587	391.865	399.428	-0.588851	3.88307e-05	0.000123241	0.664872
P17029	ZKSCAN1	ZKSC1_HUMAN Zinc finger protein with KRAB and SCAN domains 1	1	714.788	725.71	742.977	910.859	1012.24	963.242	0.40146	0.000151876	0.000390689	1.32084
P17050	NAGA	NAGAB_HUMAN Alpha-N-acetylgalactosaminidase	4	299.377	371.698	332.694	522.513	572.094	567.611	0.732111	1.26571e-05	4.795e-05	1.66107
P17096	HMGA1	HMGA1_HUMAN High mobility group protein HMG-I/HMG-Y	11	2885.99	3134.45	3304.93	2118.09	2530.73	2774.49	-0.335786	0.00895718	0.0142461	0.792352
P17098	ZNF8	ZNF8_HUMAN Zinc finger protein 8	1	17.5619	22.4124	25.8786	18.477	21.1623	15.7319	-0.242529	0.131429	0.162052	0.845263
P17152	TMEM11	TMM11_HUMAN Transmembrane protein 11, mitochondrial	4	638.487	664.617	696.439	1004.33	1024.95	988.492	0.594565	4.86194e-06	2.25123e-05	1.51002
P17174	GOT1	AATC_HUMAN Aspartate aminotransferase, cytoplasmic	8	3530.09	3092.07	3144.92	3416.06	2758.63	2571.85	-0.167403	0.151188	0.184081	0.890444
P17181	IFNAR1	INAR1_HUMAN Interferon alpha/beta receptor 1	3	896.507	912.998	1031.9	562.082	561.81	638.405	-0.688941	1.2509e-05	4.74904e-05	0.620309
P17252	PRKCA	KPCA_HUMAN Protein kinase C alpha type	3	382.45	379.19	320.153	448.699	503	429.474	0.353975	0.00356607	0.00616455	1.27808
P17275	JUNB	JUNB_HUMAN Transcription factor jun-B	11	879.418	981.167	986.875	1929.13	2184.2	2019.11	1.10688	1.09707e-07	1.23504e-06	2.1538
P17301	ITGA2	ITA2_HUMAN Integrin alpha-2	11	1802.02	1903.96	1810.45	3371.45	3292.13	3475.08	0.878157	1.36713e-07	1.45171e-06	1.83803
P17480	UBTF	UBF1_HUMAN Nucleolar transcription factor 1	11	3202.04	3764.77	3537.29	2222.21	2447.12	2387.2	-0.571933	3.80491e-05	0.000121029	0.672715
P17482	HOXB9	HXB9_HUMAN Homeobox protein Hox-B9	1	96.1555	104.198	100.919	113.843	129.041	148.274	0.369058	0.00355928	0.00615554	1.29151
P17509	HOXB6	HXB6_HUMAN Homeobox protein Hox-B6	10	1120.32	1182.37	1134.71	720.901	920.67	876.712	-0.456371	0.000758034	0.0015662	0.728817
P17535	JUND	JUND_HUMAN Transcription factor jun-D	2	45.2528	62.045	49.845	48.265	55.4199	53.5315	0.0109996	0.924398	0.934004	1.00765
P17544	ATF7	ATF7_HUMAN Cyclic AMP-dependent transcription factor ATF-7	2	816.173	914.154	834.062	715.425	785.406	804.656	-0.153619	0.0686396	0.0900114	0.898993
P17568	NDUFB7	NDUB7_HUMAN NADH dehydrogenase [ubiquinone] 1 beta subcomplex subunit 7	4	840.039	792.25	954.319	889.304	878.971	1110.36	0.150188	0.189487	0.225973	1.10971
P17612	PRKACA	KAPCA_HUMAN cAMP-dependent protein kinase catalytic subunit alpha	3	1430.1	1469.03	1347.71	541.301	465.782	460.628	-1.53586	8.89325e-09	2.27306e-07	0.344873
P17655	CAPN2	CAN2_HUMAN Calpain-2 catalytic subunit	10	2630.26	2140.51	2205.47	1438.9	1151.81	1006.31	-0.965434	3.41318e-05	0.000110079	0.512124
P17676	CEBPB	CEBPB_HUMAN CCAAT/enhancer-binding protein beta	4	482.083	533.581	529.294	1619.6	1726.56	1662.14	1.69777	8.19447e-10	4.86601e-08	3.24399
P17706	PTPN2	PTN2_HUMAN Tyrosine-protein phosphatase non-receptor type 2	12	1435.66	1437.9	1510.53	2419.56	2449.46	2572.09	0.763139	5.07359e-07	3.84299e-06	1.69718
P17812	CTPS1	PYRG1_HUMAN CTP synthase 1	10	3603.53	3139.22	3106.11	2334.81	1737.03	1574.96	-0.819894	0.000158735	0.000405385	0.566483
P17813	ENG	EGLN_HUMAN Endoglin	1	123.712	153.345	122.766	44.5862	52.5272	70.5079	-1.27267	1.60808e-05	5.88116e-05	0.413893
P17844	DDX5	DDX5_HUMAN Probable ATP-dependent RNA helicase DDX5	10	2425.24	2885.65	2704.59	1806.38	2066.35	1960.06	-0.457117	0.00036595	0.00083675	0.728441
P17858	PFKL	K6PL_HUMAN Isoform 2 of 6-phosphofructokinase, liver type	4	1007.33	919.541	923.166	781.672	792.909	750.665	-0.292694	0.00153281	0.00292034	0.816376
P17900	GM2A	SAP3_HUMAN Ganglioside GM2 activator	1	316.507	346.906	341.954	679.568	720.758	702.254	1.06518	4.19947e-08	6.19946e-07	2.09243
P17931	LGALS3	LEG3_HUMAN Galectin-3	8	3226.83	3186.97	3515.24	3557.61	3313.62	3321.77	0.0384475	0.586621	0.626917	1.02701
P17936	IGFBP3	IBP3_HUMAN Isoform 2 of Insulin-like growth factor-binding protein 3	4	345.603	413.475	361.231	633.506	697.846	646.197	0.822801	2.84577e-06	1.49173e-05	1.76884
P17980	PSMC3	PRS6A_HUMAN 26S protease regulatory subunit 6A	10	5437.83	5152.68	5234.07	5622.38	5248.78	5022.66	0.00510915	0.941012	0.947712	1.00355
P17987	TCP1	TCPA_HUMAN T-complex protein 1 subunit alpha	7	1762.89	1720.63	1588.66	1449.16	1491.73	1421.07	-0.216503	0.009351	0.0148089	0.860649
P18031	PTPN1	PTN1_HUMAN Tyrosine-protein phosphatase non-receptor type 1	10	2658.68	2971.54	2915.25	2968.15	3247.52	3194.63	0.13967	0.0805138	0.10423	1.10165
P18074	ERCC2	ERCC2_HUMAN TFIIH basal transcription factor complex helicase XPD subunit	6	1348.54	1414.36	1479.47	1719.34	1858.1	1921.55	0.373775	0.00044074	0.00098464	1.29574
P18077	RPL35A	RL35A_HUMAN 60S ribosomal protein L35a	7	3912.49	3779.48	3722.06	1688.01	1540.54	1530.79	-1.26311	1.00899e-08	2.48384e-07	0.416644
P18084	ITGB5	ITB5_HUMAN Integrin beta-5	9	1241.26	1406.01	1442.14	1104.42	1147.53	1203.1	-0.241015	0.0111115	0.0173116	0.84615
P18085	ARF4	ARF4_HUMAN ADP-ribosylation factor 4	8	2055.46	2013.84	1933.09	2665.51	2608.8	2329.5	0.339166	0.00102614	0.00204779	1.26503
P18124	RPL7	RL7_HUMAN 60S ribosomal protein L7	9	3572.05	3398.71	3418.97	1338.55	1369.82	1265.23	-1.38708	2.89998e-09	1.09016e-07	0.382337
P18206	VCL	VINC_HUMAN Vinculin	8	1908.08	1674.91	1673.62	1517.86	1173.9	1140.25	-0.465493	0.00228428	0.0041634	0.724224
P18433	PTPRA	PTPRA_HUMAN Receptor-type tyrosine-protein phosphatase alpha	3	671.617	702.983	711.479	679.212	692.109	764.866	0.0327062	0.648361	0.684807	1.02293
P18464	HLA-B	1B51_HUMAN HLA class I histocompatibility antigen, B-51 alpha chain	8	321.563	325.066	370.985	3155.11	3114.25	3417.33	3.25268	7.17902e-12	6.74104e-09	9.53133
P18583	SON	SON_HUMAN Isoform D of Protein SON	12	2251.12	2508.32	2604.15	2344.92	2544.93	2649.32	0.03487	0.667937	0.703477	1.02446
P18615	NELFE	NELFE_HUMAN Negative elongation factor E	9	1403.36	1376.35	1436.91	1854.86	1919.13	2018.5	0.457448	4.26986e-05	0.000133483	1.37311
P18621	RPL17	RL17_HUMAN Isoform 3 of 60S ribosomal protein L17	10	4180.44	4086.34	3901.39	1725.41	1546.57	1792.75	-1.26676	2.55644e-08	4.48409e-07	0.415593
P18669	PGAM1	PGAM1_HUMAN Phosphoglycerate mutase 1	17	3553.72	2595.43	3036.9	4802.43	4624.13	4078.47	0.564357	0.000718886	0.00149645	1.47873
P18754	RCC1	RCC1_HUMAN Isoform 2 of Regulator of chromosome condensation	9	1587.89	1698.56	1840.39	2087.99	2126.28	2486.32	0.384341	0.00167954	0.00316884	1.30526
P18827	SDC1	SDC1_HUMAN Syndecan-1	4	507.595	561.458	426.42	402.408	477.735	498.632	-0.114095	0.342488	0.385838	0.923962
P18846	ATF1	ATF1_HUMAN Cyclic AMP-dependent transcription factor ATF-1	3	953.179	964.88	1052.03	1072.48	1123.44	1264.85	0.218475	0.0223228	0.0325003	1.1635
P18847	ATF3	ATF3_HUMAN Cyclic AMP-dependent transcription factor ATF-3	1	9.51714	12.4625	13.5503	29.1908	35.2777	33.8708	1.47993	8.77687e-07	5.90616e-06	2.78935
P18850	ATF6	ATF6A_HUMAN Cyclic AMP-dependent transcription factor ATF-6 alpha	3	275.338	290.653	269.911	232.336	253.927	230.699	-0.222116	0.00935046	0.0148089	0.857307
P18858	LIG1	DNLI1_HUMAN DNA ligase 1	12	1356.28	1359.38	1415.59	1468.35	1592.89	1476.93	0.134812	0.0639643	0.0844119	1.09795
P18859	ATP5J	ATP5J_HUMAN Isoform 2 of ATP synthase-coupling factor 6, mitochondrial	3	56.0046	66.6487	47.513	89.8663	143.128	185.671	1.25042	0.000367617	0.00083985	2.3791
P18887	XRCC1	XRCC1_HUMAN DNA repair protein XRCC1	11	3000.58	3050.97	3194.05	3524.71	3776.22	3710.24	0.252021	0.00305205	0.00536782	1.19087
P19021	PAM	AMD_HUMAN Isoform 5 of Peptidyl-glycine alpha-amidating monooxygenase	1	145.729	137.881	147.119	180.661	177.173	160.301	0.265177	0.0041425	0.00706214	1.20178
P19075	TSPAN8	TSN8_HUMAN Tetraspanin-8	1	9.27456	10.4017	13.0634	46.8329	53.3452	43.5548	2.144	2.55793e-08	4.48409e-07	4.41987
P19086	GNAZ	GNAZ_HUMAN Guanine nucleotide-binding protein G(z) subunit alpha	1	371.511	393.641	424.062	269.472	293.334	412.551	-0.309103	0.0554035	0.0740777	0.807144
P19174	PLCG1	PLCG1_HUMAN Isoform 2 of 1-phosphatidylinositol 4,5-bisphosphate phosphodiesterase gamma-1	2	782.666	717.806	689.175	486.388	404.683	340.155	-0.843923	5.04919e-05	0.000153249	0.557127
P19256	CD58	LFA3_HUMAN Lymphocyte function-associated antigen 3	3	420.768	487.929	427.416	665.087	730.731	645.351	0.612543	3.00258e-05	9.85188e-05	1.52895
P19338	NCL	NUCL_HUMAN Nucleolin	13	3889.29	4265.42	4192.91	3875.66	4181.71	4074.12	-0.025041	0.716937	0.749155	0.982793
P19367	HK1	HXK1_HUMAN Isoform 3 of Hexokinase-1	11	933.099	958.983	932.429	1868.83	1874.53	1966.32	1.01514	3.02617e-08	4.98741e-07	2.0211
P19387	POLR2C	RPB3_HUMAN DNA-directed RNA polymerase II subunit RPB3	7	1456.78	1495.44	1459.41	1340.43	1337.2	1339.03	-0.135213	0.0443186	0.0604405	0.910535
P19388	POLR2E	RPAB1_HUMAN DNA-directed RNA polymerases I, II, and III subunit RPABC1	7	1858.23	1939.99	1939.99	1309.36	1299.87	1389.51	-0.521407	1.33802e-05	5.01853e-05	0.696692
P19404	NDUFV2	NDUV2_HUMAN NADH dehydrogenase [ubiquinone] flavoprotein 2, mitochondrial	12	1911.07	2180.34	2195.21	2426.32	2652.26	2834.68	0.331962	0.00307219	0.00539715	1.25872
P19438	TNFRSF1A	TNR1A_HUMAN Tumor necrosis factor receptor superfamily member 1A	3	342.657	355.101	330.229	149.958	140.763	164.123	-1.17862	5.07038e-08	7.02538e-07	0.441774
P19447	ERCC3	ERCC3_HUMAN TFIIH basal transcription factor complex helicase XPB subunit	9	2022.62	2197.87	2244.6	2521.86	2636.27	2734.36	0.288467	0.00217802	0.00398374	1.22134
P19474	TRIM21	RO52_HUMAN E3 ubiquitin-protein ligase TRIM21	5	761.876	651.385	697.687	1232.78	1144.11	1060.92	0.703865	1.15431e-05	4.47405e-05	1.62886
P19525	EIF2AK2	E2AK2_HUMAN Interferon-induced, double-stranded RNA-activated protein kinase	9	2056.78	1691.08	1877.44	2200.13	1886.85	1903.99	0.0918317	0.342665	0.385982	1.06572
P19532	TFE3	TFE3_HUMAN Transcription factor E3	2	21.6192	27.5163	24.0176	42.328	41.7767	45.6484	0.832728	6.5931e-06	2.84932e-05	1.78105
P19623	SRM	SPEE_HUMAN Spermidine synthase	8	885.24	788.418	784.169	890.822	834.95	807.965	0.0449753	0.55756	0.598243	1.03167
P19634	SLC9A1	SL9A1_HUMAN Sodium/hydrogen exchanger 1	1	159.325	197.374	216.531	223.955	240.575	242.764	0.313924	0.0158305	0.0237962	1.24308
P19784	CSNK2A2	CSK22_HUMAN Casein kinase II subunit alpha'	9	2462.98	2299.24	2457.51	2379.19	2268.52	2396.61	-0.0351807	0.593064	0.633106	0.975909
P19793	RXRA	RXRA_HUMAN Retinoic acid receptor RXR-alpha	5	782.835	788.622	811.828	201.923	201.475	263.535	-1.84894	1.68572e-08	3.40515e-07	0.277597
P19823	ITIH2	ITIH2_HUMAN Inter-alpha-trypsin inhibitor heavy chain H2	3	465.371	445.203	367.285	1105.81	1233.68	1009.53	1.3926	2.60674e-07	2.28354e-06	2.62551
P19838	NFKB1	NFKB1_HUMAN Isoform 2 of Nuclear factor NF-kappa-B p105 subunit	10	2902.91	2486.21	2448.02	2397.33	1987.56	1869.05	-0.329444	0.0116259	0.0180695	0.795843
P20020	ATP2B1	AT2B1_HUMAN Plasma membrane calcium-transporting ATPase 1	11	1661.93	1848.12	1875.75	2752.3	3010.67	2973.17	0.69878	4.27005e-06	2.05295e-05	1.62313
P20042	EIF2S2	IF2B_HUMAN Eukaryotic translation initiation factor 2 subunit 2	10	1337.16	1282.96	1153.48	1384.11	1333.89	1191.53	0.0509241	0.554333	0.595555	1.03593
P20073	ANXA7	ANXA7_HUMAN Annexin A7	10	2042.15	1718.27	1726.12	2663.74	2120.8	1625.58	0.200146	0.232888	0.27218	1.14881
P20248	CCNA2	CCNA2_HUMAN Cyclin-A2	7	879.266	747.689	858.617	1668.78	1576	1659.43	0.983594	3.48485e-07	2.85354e-06	1.97738
P20290	BTF3	BTF3_HUMAN Transcription factor BTF3	8	6875.19	5892.61	5570.13	2192.91	1775.21	1379.71	-1.79761	6.84436e-07	4.86675e-06	0.287652
P20338	RAB4A	RAB4A_HUMAN Ras-related protein Rab-4A	4	1117.42	1136.41	1126.88	1274.49	1281.92	1185.05	0.145395	0.0444184	0.0605345	1.10603
P20339	RAB5A	RAB5A_HUMAN Ras-related protein Rab-5A	4	636.271	709.42	673.15	811.993	866.614	844.085	0.322345	0.000915721	0.00185071	1.25036
P20340	RAB6A	RAB6A_HUMAN Isoform 2 of Ras-related protein Rab-6A	11	1131.45	1189	1242.24	1474.05	1445.09	1505.52	0.313447	0.000788254	0.00162046	1.24267
P20585	MSH3	MSH3_HUMAN DNA mismatch repair protein Msh3	12	2179.2	2311.42	2337.04	2402.82	2448.51	2616.72	0.129044	0.0810091	0.104784	1.09357
P20591	MX1	MX1_HUMAN Interferon-induced GTP-binding protein Mx1	9	453.182	441.234	454.517	1026.24	924.139	894.904	1.07439	7.14849e-08	9.02729e-07	2.10583
P20592	MX2	MX2_HUMAN Interferon-induced GTP-binding protein Mx2	4	289.813	280.086	324.813	762.049	809.207	828.59	1.42548	1.06368e-08	2.56969e-07	2.68604
P20618	PSMB1	PSB1_HUMAN Proteasome subunit beta type-1	7	3080.73	2875.17	2976.01	3486.05	3242.75	2921.5	0.108407	0.195734	0.232959	1.07804
P20645	M6PR	MPRD_HUMAN Cation-dependent mannose-6-phosphate receptor	6	620.637	620.08	629.244	961.618	1002.18	967.469	0.648308	1.31251e-06	8.10319e-06	1.56733
P20674	COX5A	COX5A_HUMAN Cytochrome c oxidase subunit 5A, mitochondrial	4	726.112	751.474	588.051	1284.66	1351.8	1562.65	1.02673	4.59731e-06	2.17005e-05	2.0374
P20700	LMNB1	LMNB1_HUMAN Lamin-B1	8	1122.64	1225.69	1222.79	1008.14	1068.47	1127.55	-0.156744	0.053253	0.0714726	0.897047
P20810	CAST	ICAL_HUMAN Isoform 6 of Calpastatin	9	1698.95	1257.4	1461.52	2701.29	2204.66	2287.42	0.708456	0.000167758	0.000424902	1.63405
P20933	AGA	ASPG_HUMAN N(4)-(beta-N-acetylglucosaminyl)-L-asparaginase	1	20.8815	23.4467	24.6742	19.7351	18.2793	25.0373	-0.139853	0.260231	0.30057	0.907611
P20936	RASA1	RASA1_HUMAN Ras GTPase-activating protein 1	10	1650	1475.36	1481.57	1939.11	1768.72	1694.62	0.229467	0.0151264	0.0228335	1.1724
P20962	PTMS	PTMS_HUMAN Parathymosin	4	2351.9	1501.41	1862.03	2090.77	1607.61	2051.81	0.0229426	0.887541	0.902271	1.01603
P21127	CDK11B	CD11B_HUMAN Cyclin-dependent kinase 11B	13	1953.97	2139.67	2145.87	2431.74	2652.64	2599.46	0.300757	0.00174902	0.00328084	1.23179
P21281	ATP6V1B2	VATB2_HUMAN V-type proton ATPase subunit B, brain isoform	15	1605.86	1530.62	1499.95	2357.57	2347.76	2154.27	0.564469	1.20846e-05	4.62175e-05	1.47884
P21283	ATP6V1C1	VATC1_HUMAN V-type proton ATPase subunit C 1	6	1241.56	1073.85	1117.54	1603.41	1532.71	1514.29	0.440199	0.000169017	0.000427571	1.35679
P21291	CSRP1	CSRP1_HUMAN Cysteine and glycine-rich protein 1	7	1166.57	970.822	1039.53	1202.06	897.68	952.81	-0.0651468	0.582136	0.62238	0.955848
P21333	FLNA	FLNA_HUMAN Isoform 2 of Filamin-A	12	1344.4	1179.09	1196.69	1736.48	1571.44	1349.03	0.31883	0.00992354	0.0156424	1.24732
P21359	NF1	NF1_HUMAN Neurofibromin	13	1556.89	1564.92	1616.15	1024.94	1031.86	1047.1	-0.610044	2.18601e-06	1.21118e-05	0.655177
P21399	ACO1	ACOC_HUMAN Cytoplasmic aconitate hydratase	11	2560.14	2220.46	2318.49	2009.57	1792.47	1717.27	-0.363771	0.00166397	0.00314404	0.77713
P21580	TNFAIP3	TNAP3_HUMAN Tumor necrosis factor alpha-induced protein 3	4	181.222	194.489	161.536	365.154	374.794	394.721	1.08204	2.16323e-07	2.01049e-06	2.11703
P21589	NT5E	5NTD_HUMAN 5'-nucleotidase	6	1306.67	1378.3	1380.84	842.67	906.749	941.784	-0.596349	8.45679e-06	3.47519e-05	0.661426
P21675	TAF1	TAF1_HUMAN Isoform 4 of Transcription initiation factor TFIID subunit 1	8	798.795	915.093	901.739	796.482	865.292	833.769	-0.0659923	0.396248	0.440156	0.955288
P21709	EPHA1	EPHA1_HUMAN Ephrin type-A receptor 1	4	707.378	768.748	746.608	367.437	358.552	384.97	-1.00031	6.87886e-08	8.8011e-07	0.499894
P21741	MDK	MK_HUMAN Midkine	1	65.4013	69.615	84.5479	70.8631	71.5565	87.0823	0.0660035	0.573061	0.613774	1.04681
P21796	VDAC1	VDAC1_HUMAN Voltage-dependent anion-selective channel protein 1	12	1116.75	1175.55	1263.22	1993.95	2003.74	2521.63	0.867644	9.21351e-06	3.72903e-05	1.82468
P21860	ERBB3	ERBB3_HUMAN Receptor tyrosine-protein kinase erbB-3	2	663.816	718.675	756.984	282.149	267.88	320.585	-1.29921	7.05767e-08	8.92709e-07	0.406348
P21912	SDHB	DHSB_HUMAN Succinate dehydrogenase [ubiquinone] iron-sulfur subunit, mitochondrial	7	1183.66	1300.74	1366.24	1722.45	1880.41	1854.31	0.504531	7.34482e-05	0.000210056	1.41866
P21926	CD9	CD9_HUMAN CD9 antigen	8	2601.42	3022.65	2783.91	2666.2	2668.97	3010.11	-0.0104472	0.89946	0.912242	0.992785
P21953	BCKDHB	ODBB_HUMAN 2-oxoisovalerate dehydrogenase subunit beta, mitochondrial	4	667.614	727.13	772.673	610.636	639.887	652.672	-0.185533	0.0304737	0.0432108	0.879324
P21964	COMT	COMT_HUMAN Catechol O-methyltransferase	7	882.464	831.756	854.419	1027	978.563	960.042	0.207162	0.008905	0.0141689	1.15441
P21980	TGM2	TGM2_HUMAN Protein-glutamine gamma-glutamyltransferase 2	13	3188.79	3243.02	2859.92	1414.76	1241.16	1061.74	-1.32921	3.65213e-07	2.96555e-06	0.397985
P22033	MUT	MUTA_HUMAN Methylmalonyl-CoA mutase, mitochondrial	10	2146.33	2349.8	2281.32	1885.13	2033.91	2115.66	-0.168084	0.04055	0.0558199	0.890024
P22059	OSBP	OSBP1_HUMAN Oxysterol-binding protein 1	7	762.603	823.408	771.773	686.393	674.196	608.915	-0.260757	0.00501989	0.00841408	0.83465
P22061	PCMT1	PIMT_HUMAN Isoform 2 of Protein-L-isoaspartate(D-aspartate) O-methyltransferase	4	583.552	523.263	554.271	843.105	745.031	719.832	0.472561	0.000191414	0.000474811	1.38757
P22087	FBL	FBRL_HUMAN rRNA 2'-O-methyltransferase fibrillarin	12	3457.66	3795.95	3721.69	2939.23	3004.88	3201.92	-0.262844	0.00365647	0.00630819	0.833443
P22102	GART	PUR2_HUMAN Trifunctional purine biosynthetic protein adenosine-3	13	4587.74	3791.3	4024.8	3882.62	3087.83	2830.44	-0.348248	0.0164574	0.0246338	0.785538
P22223	CDH3	CADH3_HUMAN Cadherin-3	7	430.352	479.759	469.082	675.789	718.527	772.248	0.651004	9.80767e-06	3.92862e-05	1.57026
P22234	PAICS	PUR6_HUMAN Isoform 2 of Multifunctional protein ADE2	8	2157.37	1719.34	1920.62	1543.92	1176.15	1248.85	-0.550477	0.000945397	0.00190574	0.682794
P22304	IDS	IDS_HUMAN Iduronate 2-sulfatase	1	187.672	219.843	196.995	243.897	279.172	266.96	0.387068	0.00100681	0.00201182	1.30773
P22307	SCP2	NLTP_HUMAN Non-specific lipid-transfer protein	10	1720.76	2126.39	1914.8	1968.58	2020.06	3013.78	0.258161	0.127764	0.158002	1.19595
P22314	UBA1	UBA1_HUMAN Ubiquitin-like modifier-activating enzyme 1	11	1687.14	1418.22	1433.52	2427.65	2410.14	2355.07	0.668741	1.18621e-05	4.56356e-05	1.58969
P22392	NME2	NDKB_HUMAN Isoform 3 of Nucleoside diphosphate kinase B	11	3551.13	3032.03	3141.73	2962.29	2696.9	2628.9	-0.229216	0.0192769	0.0284707	0.853099
P22415	USF1	USF1_HUMAN Upstream stimulatory factor 1	1	19.9453	22.5103	20.4204	13.2958	17.2556	14.0162	-0.503838	0.000707377	0.00147446	0.705228
P22570	FDXR	ADRO_HUMAN Isoform 7 of NADPH:adrenodoxin oxidoreductase, mitochondrial	10	1450	1550.5	1591.89	3205.52	3456.67	3567.79	1.15515	3.68683e-08	5.70176e-07	2.22707
P22626	HNRNPA2B1	ROA2_HUMAN Heterogeneous nuclear ribonucleoproteins A2/B1	10	2653.91	2952.12	3039.82	2677.31	2915.8	2830.02	-0.0361228	0.634817	0.672419	0.975272
P22670	RFX1	RFX1_HUMAN MHC class II regulatory factor RFX1	7	793.69	854.586	944.536	1073.51	1152.14	1186.07	0.398406	0.000700411	0.00146381	1.31805
P22676	CALB2	CALB2_HUMAN Calretinin	8	2812.99	2316.54	2189.77	1816.81	1669.54	1539.32	-0.537235	0.000500071	0.0010961	0.68909
P22681	CBL	CBL_HUMAN E3 ubiquitin-protein ligase CBL	11	1585.43	1340.92	1368.29	1290.97	1020.14	992.323	-0.384789	0.00648794	0.0106319	0.765891
P22692	IGFBP4	IBP4_HUMAN Insulin-like growth factor-binding protein 4	3	458.854	487.738	464.451	276.29	268.466	311.476	-0.723208	3.62205e-06	1.80384e-05	0.605749
P22694	PRKACB	KAPCB_HUMAN Isoform 2 of cAMP-dependent protein kinase catalytic subunit beta	4	891.596	843.482	827.221	422.427	389.801	377.034	-1.1083	4.76121e-08	6.75866e-07	0.463842
P22695	UQCRC2	QCR2_HUMAN Cytochrome b-c1 complex subunit 2, mitochondrial	11	1901.05	2030.08	2021.47	2446.27	2551.18	2677.89	0.366369	0.000318636	0.000741008	1.2891
P22736	NR4A1	NR4A1_HUMAN Isoform 2 of Nuclear receptor subfamily 4 group A member 1	1	32.2059	33.4734	35.7221	44.823	47.3504	56.7131	0.548047	0.000212393	0.000520543	1.46211
P22830	FECH	HEMH_HUMAN Isoform 2 of Ferrochelatase, mitochondrial	4	953.031	999.662	981.955	1361.49	1368.06	1531.48	0.536136	2.53091e-05	8.55256e-05	1.45008
P23025	XPA	XPA_HUMAN DNA repair protein complementing XP-A cells	3	901.185	785.031	788.512	1785.63	1727.07	1577.33	1.04144	2.9807e-07	2.53964e-06	2.05828
P23142	FBLN1	FBLN1_HUMAN Isoform B of Fibulin-1	3	160.92	170.605	128.468	245.464	267.895	247.826	0.736031	4.96071e-05	0.000151212	1.66559
P23193	TCEA1	TCEA1_HUMAN Transcription elongation factor A protein 1	8	1289.58	1042.36	1053.6	2589.19	2622.36	2609.37	1.215	1.67652e-07	1.68497e-06	2.3214
P23229	ITGA6	ITA6_HUMAN Isoform Alpha-6X1X2A of Integrin alpha-6	15	2771.85	2890.65	2864.99	1730.32	1789.56	1845.08	-0.668815	1.41176e-06	8.6134e-06	0.629023
P23246	SFPQ	SFPQ_HUMAN Splicing factor, proline- and glutamine-rich	9	1039.75	1241.61	1238.88	742.899	833.647	796.919	-0.565411	9.28782e-05	0.000256569	0.675763
P23284	PPIB	PPIB_HUMAN Peptidyl-prolyl cis-trans isomerase B	10	1933.27	1965.69	2230.35	2106.55	2156.09	2056.25	0.0466554	0.537872	0.579998	1.03287
P23368	ME2	MAOM_HUMAN NAD-dependent malic enzyme, mitochondrial	12	3457.95	3859.31	3786.08	3886.6	4351.08	4328.13	0.17822	0.0399701	0.0551073	1.13149
P23381	WARS	SYWC_HUMAN Tryptophan--tRNA ligase, cytoplasmic	7	2185.26	2085.69	2013.23	2459.29	2146.34	1785.57	0.0128878	0.907222	0.918916	1.00897
P23396	RPS3	RS3_HUMAN 40S ribosomal protein S3	11	5429.71	5114.4	5002.34	2260.31	2036.09	2083.44	-1.28558	1.21507e-08	2.78e-07	0.410205
P23434	GCSH	GCSH_HUMAN Glycine cleavage system H protein, mitochondrial	3	740.659	939.746	755.035	685.285	867.2	633.133	-0.160682	0.243209	0.282925	0.894602
P23443	RPS6KB1	KS6B1_HUMAN Ribosomal protein S6 kinase beta-1	3	517.891	449.27	408.892	645.393	603.615	564.237	0.402719	0.00197941	0.00366441	1.322
P23458	JAK1	JAK1_HUMAN Tyrosine-protein kinase JAK1	8	2915.41	3420.96	3097.43	2151.88	2393.29	2245.4	-0.472535	0.00017471	0.000438975	0.720697
P23467	PTPRB	PTPRB_HUMAN Isoform 3 of Receptor-type tyrosine-protein phosphatase beta	5	906.373	987.754	1015.65	626.127	659.89	727.544	-0.532291	6.92035e-05	0.000199827	0.691456
P23469	PTPRE	PTPRE_HUMAN Receptor-type tyrosine-protein phosphatase epsilon	1	81.6191	94.8105	83.1258	102.052	106.406	116.19	0.323968	0.00306098	0.00537868	1.25177
P23497	SP100	SP100_HUMAN Isoform Sp100-C of Nuclear autoantigen Sp-100	10	637.328	699.454	681.338	1096.02	1057.64	1150.5	0.711511	1.84466e-06	1.0653e-05	1.63752
P23511	NFYA	NFYA_HUMAN Nuclear transcription factor Y subunit alpha	3	207.369	204.882	232.343	204.779	222.693	257.592	0.083654	0.395415	0.43942	1.0597
P23526	AHCY	SAHH_HUMAN Adenosylhomocysteinase	7	4241.67	3081.99	3532.77	3502.05	2940.1	3120.81	-0.174436	0.165301	0.199577	0.886114
P23528	CFL1	COF1_HUMAN Cofilin-1	10	4593.56	3946.8	4620.38	4790.5	4091.95	4601.61	0.0355986	0.694703	0.72802	1.02498
P23588	EIF4B	IF4B_HUMAN Eukaryotic translation initiation factor 4B	11	2348.14	2056.33	2106.74	1329.81	1117.86	1173.16	-0.848081	2.9986e-06	1.55611e-05	0.555523
P23610	F8A1	F8I2_HUMAN Factor VIII intron 22 protein	2	858.885	702.86	735.136	765.679	602.939	567.611	-0.253353	0.0613912	0.0813564	0.838944
P23634	ATP2B4	AT2B4_HUMAN Plasma membrane calcium-transporting ATPase 4	4	287.545	325.799	321.521	557.697	554.646	605.943	0.879183	6.59104e-07	4.71681e-06	1.83933
P23677	ITPKA	IP3KA_HUMAN Inositol-trisphosphate 3-kinase A	1	800.143	727.11	758.204	690.438	625.1	669.528	-0.203425	0.0160098	0.0240379	0.868486
P23743	DGKA	DGKA_HUMAN Diacylglycerol kinase alpha	7	1558.36	1439.78	1336.54	2410.87	2312.33	2098.7	0.654672	1.7943e-05	6.43778e-05	1.57426
P23786	CPT2	CPT2_HUMAN Carnitine O-palmitoyltransferase 2, mitochondrial	12	1388.18	1606.4	1536.74	1913.48	2182.22	1991.72	0.42637	0.000425534	0.000953956	1.34385
P23919	DTYMK	KTHY_HUMAN Thymidylate kinase	4	624.838	567.206	582.825	797.166	735.624	729.445	0.350077	0.000627129	0.00133036	1.27463
P23921	RRM1	RIR1_HUMAN Ribonucleoside-diphosphate reductase large subunit	11	2495.66	2028.21	2108	761.592	578.868	583.477	-1.79145	8.58459e-08	1.03214e-06	0.288881
P24278	ZBTB25	ZBT25_HUMAN Zinc finger and BTB domain-containing protein 25	3	469.19	512.153	480.048	392.695	418.753	406.878	-0.26194	0.00286122	0.0050735	0.833966
P24386	CHM	RAE1_HUMAN Rab proteins geranylgeranyltransferase component A 1	2	206.25	179.043	189.284	150.383	134.617	142.792	-0.424612	0.000306651	0.000716564	0.745039
P24394	IL4R	IL4RA_HUMAN Interleukin-4 receptor subunit alpha	3	222.873	244.738	260.511	123.623	150.345	154.179	-0.769991	2.15685e-05	7.46357e-05	0.586421
P24468	NR2F2	COT2_HUMAN COUP transcription factor 2	2	538.176	531.802	596.088	377.337	356.908	427.108	-0.522829	0.000136541	0.000358473	0.696006
P24534	EEF1B2	EF1B_HUMAN Elongation factor 1-beta	10	2376.62	2161.05	1941.02	1875.38	1701.28	1382.44	-0.392146	0.00818971	0.013141	0.761995
P24539	ATP5F1	AT5F1_HUMAN ATP synthase F(0) complex subunit B1, mitochondrial	11	2929	3061.98	2988.05	3784.36	3874.51	4125.83	0.391557	0.000152448	0.000391384	1.31181
P24588	AKAP5	AKAP5_HUMAN A-kinase anchor protein 5	2	71.2307	81.9604	95.5404	191.665	203.831	246.46	1.36985	1.1081e-06	7.14462e-06	2.58444
P24592	IGFBP6	IBP6_HUMAN Insulin-like growth factor-binding protein 6	6	413.854	399.033	394.775	197.988	196.745	251.219	-0.911992	4.78449e-06	2.23267e-05	0.531451
P24666	ACP1	PPAC_HUMAN Low molecular weight phosphotyrosine protein phosphatase	7	1996.54	1939.71	1859.88	1777.51	1617.57	1422.38	-0.272187	0.0113288	0.0176325	0.828064
P24752	ACAT1	THIL_HUMAN Acetyl-CoA acetyltransferase, mitochondrial	4	477.863	496.613	485.049	636.09	649.13	671.061	0.422444	5.57739e-05	0.000166743	1.3402
P24863	CCNC	CCNC_HUMAN Cyclin-C	2	525.399	599.068	588.605	527.107	551.776	607.447	-0.022832	0.78184	0.808946	0.984299
P24928	POLR2A	RPB1_HUMAN DNA-directed RNA polymerase II subunit RPB1	9	1388.06	1538.35	1472.78	1287.61	1395.34	1436.02	-0.0952025	0.213364	0.251631	0.936141
P24941	CDK2	CDK2_HUMAN Cyclin-dependent kinase 2	6	2399.82	2288.06	2391.96	2096.25	1988.91	2069.44	-0.202072	0.00892654	0.0142003	0.869301
P25054	APC	APC_HUMAN Adenomatous polyposis coli protein	7	1004.07	940.259	1029.1	571.657	572.434	596.698	-0.771632	6.16416e-07	4.47835e-06	0.585754
P25098	ADRBK1	ARBK1_HUMAN Beta-adrenergic receptor kinase 1	3	442.138	428.771	411.803	141.955	140.017	141.007	-1.59995	5.38094e-10	3.9489e-08	0.329888
P25116	F2R	PAR1_HUMAN Proteinase-activated receptor 1	4	312.71	320.005	339.117	419.703	456.925	455.812	0.455021	7.36815e-05	0.000210569	1.3708
P25205	MCM3	MCM3_HUMAN DNA replication licensing factor MCM3	11	2946.69	3094.41	3387.78	2587.16	2686.54	2907.63	-0.204046	0.0255017	0.0367162	0.868113
P25208	NFYB	NFYB_HUMAN Nuclear transcription factor Y subunit beta	1	139.951	198.51	169.88	175.068	209.394	187.603	0.181056	0.172282	0.207201	1.13371
P25325	MPST	THTM_HUMAN 3-mercaptopyruvate sulfurtransferase	7	1219.21	1176.56	1254.84	1861.31	1940.68	1871.38	0.636319	2.19367e-06	1.21445e-05	1.55436
P25398	RPS12	RS12_HUMAN 40S ribosomal protein S12	11	3735.36	3525.72	3709.36	1673.78	1608.91	1481.33	-1.20475	2.22185e-08	4.04773e-07	0.433845
P25440	BRD2	BRD2_HUMAN Isoform 2 of Bromodomain-containing protein 2	9	2395.55	2734.8	2765.06	1896.09	2071.22	2109.75	-0.376174	0.000938051	0.0018924	0.770478
P25445	FAS	TNR6_HUMAN Tumor necrosis factor receptor superfamily member 6	8	847.821	929.356	941.945	917.804	1031.91	1050.37	0.140874	0.0993588	0.125922	1.10257
P25490	YY1	TYY1_HUMAN Transcriptional repressor protein YY1	8	2531.48	2731.36	2707.17	2412.07	2637.34	2568.24	-0.0654169	0.352456	0.395864	0.955669
P25685	DNAJB1	DNJB1_HUMAN DnaJ homolog subfamily B member 1	11	2782.44	2495.66	2569.98	3626.24	3559.51	3494.1	0.445848	7.42832e-05	0.000211899	1.36211
P25686	DNAJB2	DNJB2_HUMAN DnaJ homolog subfamily B member 2	3	196.412	207.938	217.396	477.236	496.751	521.988	1.26696	1.30612e-08	2.91749e-07	2.40654
P25705	ATP5A1	ATPA_HUMAN ATP synthase subunit alpha, mitochondrial	9	2010.07	2074.61	2239.22	2850.84	2952.96	3086.04	0.492074	4.60346e-05	0.000142104	1.40647
P25786	PSMA1	PSA1_HUMAN Isoform Long of Proteasome subunit alpha type-1	11	3647.54	3567.86	3679.29	4181.08	3917.58	3827.23	0.129576	0.0705397	0.0923475	1.09397
P25787	PSMA2	PSA2_HUMAN Proteasome subunit alpha type-2	11	3616.72	3234.32	3560.63	3572.41	3319.85	3404.13	-0.0149917	0.833914	0.855356	0.989662
P25788	PSMA3	PSA3_HUMAN Proteasome subunit alpha type-3	9	2154.13	2113.17	2229.86	1485.04	1379.6	1505.82	-0.572722	8.35071e-06	3.43886e-05	0.672347
P25789	PSMA4	PSA4_HUMAN Proteasome subunit alpha type-4	11	3760.07	3669.35	3561.5	3462.31	3442.25	3271.05	-0.111309	0.10473	0.132105	0.925747
P25815	S100P	S100P_HUMAN Protein S100-P	3	80.5566	80.0153	69.3515	762.561	741.707	600.561	3.18986	1.18454e-10	2.12639e-08	9.12525
P26006	ITGA3	ITA3_HUMAN Integrin alpha-3	10	1781.78	2013.67	1921.04	712.037	743.309	759.679	-1.3665	7.16703e-09	1.97005e-07	0.38783
P26012	ITGB8	ITB8_HUMAN Integrin beta-8	7	294.998	313.066	326.989	575.881	600.151	597.496	0.924537	1.42968e-07	1.49684e-06	1.89808
P26038	MSN	MOES_HUMAN Moesin	13	5038.98	4473.36	4421.19	2835.57	2424.11	2168.59	-0.913691	7.25626e-06	3.06941e-05	0.530825
P26045	PTPN3	PTN3_HUMAN Tyrosine-protein phosphatase non-receptor type 3	4	738.886	752.255	732.704	695.738	687.554	756.775	-0.0566408	0.40372	0.447242	0.9615
P26196	DDX6	DDX6_HUMAN Probable ATP-dependent RNA helicase DDX6	13	1885.46	1686.24	1725.72	2546.26	2441.4	2503.66	0.501401	3.2685e-05	0.00010625	1.41559
P26358	DNMT1	DNMT1_HUMAN Isoform 2 of DNA (cytosine-5)-methyltransferase 1	8	796.799	863.472	862.103	524.26	574.763	574.03	-0.592617	1.07805e-05	4.2397e-05	0.663139
P26367	PAX6	PAX6_HUMAN Isoform 5a of Paired box protein Pax-6	1	401.808	411.677	393.31	241.283	246.272	283.86	-0.649176	1.14504e-05	4.44917e-05	0.637644
P26368	U2AF2	U2AF2_HUMAN Splicing factor U2AF 65 kDa subunit	11	1998.72	2086.62	2057.23	2452.5	2511.52	2573.66	0.295229	0.000787554	0.00161945	1.22708
P26373	RPL13	RL13_HUMAN 60S ribosomal protein L13	6	2614.2	2451.86	2417.31	1138.99	1139.33	1055.46	-1.16661	2.08762e-08	3.92385e-07	0.445466
P26374	CHML	RAE2_HUMAN Rab proteins geranylgeranyltransferase component A 2	3	404.032	387.669	384.658	514.449	508.736	521.538	0.393282	8.98686e-05	0.000249407	1.31338
P26440	IVD	IVD_HUMAN Isovaleryl-CoA dehydrogenase, mitochondrial	9	2100.61	2294.31	2304.49	2123.38	2262.84	2246.49	-0.0137155	0.842395	0.862235	0.990538
P26447	S100A4	S10A4_HUMAN Protein S100-A4	9	2605.21	2245.37	2186.15	3103.55	2841.03	2254.74	0.212183	0.107528	0.135241	1.15844
P26572	MGAT1	MGAT1_HUMAN Alpha-1,3-mannosyl-glycoprotein 2-beta-N-acetylglucosaminyltransferase	10	2609	2791.42	2747.59	2488.71	2650.24	2713.11	-0.0537314	0.432551	0.476063	0.963441
P26583	HMGB2	HMGB2_HUMAN High mobility group protein B2	4	693.314	608.431	792.233	920.127	902.34	1958.28	0.760831	0.0161732	0.0242458	1.69447
P26599	PTBP1	PTBP1_HUMAN Isoform 3 of Polypyrimidine tract-binding protein 1	8	1342.59	1486.66	1465.92	1310.71	1452.99	1333.87	-0.0679695	0.367416	0.411123	0.95398
P26639	TARS	SYTC_HUMAN Isoform 2 of Threonine--tRNA ligase, cytoplasmic	11	2070.2	1686.62	1707.91	1192.54	941.106	879.929	-0.864737	5.10391e-05	0.000154608	0.549146
P26640	VARS	SYVC_HUMAN Valine--tRNA ligase	12	2990.29	2505.47	2503.69	2091.92	1764.64	1703.36	-0.525613	0.000495468	0.00108754	0.694664
P26641	EEF1G	EF1G_HUMAN Elongation factor 1-gamma	9	2492.89	2021	2065.11	1953.85	1596.1	1569.77	-0.362561	0.00834031	0.0133442	0.777783
P26885	FKBP2	FKBP2_HUMAN Peptidyl-prolyl cis-trans isomerase FKBP2	8	1739.64	1830.52	1833.62	3845.92	3985.59	3236.32	1.02891	5.93531e-07	4.34753e-06	2.04049
P27037	ACVR2A	AVR2A_HUMAN Activin receptor type-2A	1	185.297	211.003	203.507	216.337	247.738	252.14	0.254713	0.0124425	0.0191892	1.1931
P27105	STOM	STOM_HUMAN Erythrocyte band 7 integral membrane protein	2	118.812	125.548	125.392	217.635	220.905	262.142	0.91744	1.19263e-06	7.54268e-06	1.88876
P27144	AK4	KAD4_HUMAN Adenylate kinase 4, mitochondrial	11	1442.38	1648.77	1582.53	2843.42	3161.15	3226.36	0.98197	4.06653e-07	3.22792e-06	1.97516
P27348	YWHAQ	1433T_HUMAN 14-3-3 protein theta	10	3325.13	2699.23	2979.4	3932.3	3265.62	3326.24	0.225214	0.047605	0.0645606	1.16895
P27361	MAPK3	MK03_HUMAN Mitogen-activated protein kinase 3	5	762.827	682.09	620.532	663.879	555.25	540.562	-0.232102	0.047051	0.0638649	0.851394
P27448	MARK3	MARK3_HUMAN Isoform 6 of MAP/microtubule affinity-regulating kinase 3	7	1860.72	1846.05	1963.83	1720.52	1645.17	1773.21	-0.142176	0.052343	0.0703241	0.906151
P27449	ATP6V0C	VATL_HUMAN V-type proton ATPase 16 kDa proteolipid subunit	1	89.0223	92.6081	103.035	122.241	89.8199	85.7698	0.0495978	0.70544	0.738476	1.03498
P27540	ARNT	ARNT_HUMAN Aryl hydrocarbon receptor nuclear translocator	5	230.768	253.314	251.561	274.878	298.586	317.71	0.275457	0.00512684	0.00857856	1.21038
P27635	RPL10	RL10_HUMAN 60S ribosomal protein L10	7	2151.79	1863.36	1985.11	1031.81	978.605	951.699	-1.0167	1.71826e-07	1.70722e-06	0.494245
P27694	RPA1	RFA1_HUMAN Replication protein A 70 kDa DNA-binding subunit	12	1977.11	1851.36	1937.15	3165.41	3202.63	3484.37	0.772211	8.55949e-07	5.78994e-06	1.70789
P27695	APEX1	APEX1_HUMAN DNA-(apurinic or apyrimidinic site) lyase	8	1285.66	1059.87	1130.11	1979.55	1909.16	1993.54	0.763528	4.31537e-06	2.06962e-05	1.69764
P27707	DCK	DCK_HUMAN Deoxycytidine kinase	5	871.165	759.318	753.735	1279.39	1302.42	1277.53	0.698028	4.35767e-06	2.08815e-05	1.62229
P27708	CAD	PYR1_HUMAN CAD protein	10	3197	2576.39	2612.28	2177.77	1603.68	1495.51	-0.680835	0.000842753	0.00171887	0.623804
P27797	CALR	CALR_HUMAN Calreticulin	10	1762.79	2075.47	1941.81	2141.73	1927.46	2601.86	0.198773	0.105815	0.13328	1.14772
P27816	MAP4	MAP4_HUMAN Microtubule-associated protein 4	12	2053.06	1619.61	1754.17	1790.61	1501.21	1320.91	-0.238701	0.0796658	0.103218	0.847508
P27824	CANX	CALX_HUMAN Calnexin	17	3889.29	4074.78	4086	4629.36	4846.51	5798.85	0.335536	0.00402984	0.0068988	1.26185
P27918	CFP	PROP_HUMAN Properdin	1	26.4631	30.3748	22.2668	3.23786	3.3842	0	-2.98225	5.81758e-09	1.70131e-07	0.126547
P28062	PSMB8	PSB8_HUMAN Proteasome subunit beta type-8	7	564.845	508.31	585.766	1762.08	1556.1	1489.42	1.53395	1.62646e-08	3.35603e-07	2.89578
P28065	PSMB9	PSB9_HUMAN Proteasome subunit beta type-9	2	94.1062	85.9678	97.2832	383.724	383.291	385.324	2.0567	1.3731e-10	2.18289e-08	4.16032
P28066	PSMA5	PSA5_HUMAN Proteasome subunit alpha type-5	10	1915.69	1758.33	1743.63	2397.76	2271.51	1898.29	0.271958	0.0163312	0.0244685	1.20745
P28070	PSMB4	PSB4_HUMAN Proteasome subunit beta type-4	9	2514.74	2180.12	2330.85	2705.52	2519.12	2522.46	0.142661	0.0820336	0.105968	1.10394
P28072	PSMB6	PSB6_HUMAN Proteasome subunit beta type-6	5	1555.84	1479.61	1440.5	1347.58	1245.85	1294.45	-0.203213	0.0118936	0.0184414	0.868614
P28074	PSMB5	PSB5_HUMAN Proteasome subunit beta type-5	11	1949.84	1681.29	1916.01	1663.14	1555.61	1605.17	-0.198971	0.0257335	0.0369884	0.871172
P28288	ABCD3	ABCD3_HUMAN ATP-binding cassette sub-family D member 3	11	1088.93	1152.39	1152.79	1712.49	1787.5	1793.59	0.641406	2.18055e-06	1.20901e-05	1.55985
P28290	SSFA2	SSFA2_HUMAN Sperm-specific antigen 2	11	1380.2	1534.2	1469.81	1520.42	1763.37	1731.62	0.192311	0.0357142	0.0497797	1.14259
P28328	PEX2	PEX2_HUMAN Peroxisome biogenesis factor 2	2	316.992	344.01	345.696	262.387	252.064	249.297	-0.397683	0.000160084	0.000408228	0.759076
P28331	NDUFS1	NDUS1_HUMAN Isoform 2 of NADH-ubiquinone oxidoreductase 75 kDa subunit, mitochondrial	11	1531.8	1507.93	1636.14	2125.68	2171.44	2151.12	0.464524	3.46215e-05	0.00011145	1.37986
P28340	POLD1	DPOD1_HUMAN DNA polymerase delta catalytic subunit	8	1274.38	1227.26	1384.54	1251.49	1301.43	1376.66	0.0167579	0.820397	0.842824	1.01168
P28356	HOXD9	HXD9_HUMAN Homeobox protein Hox-D9	2	344.578	317.784	346.596	234.82	234.052	278.004	-0.437547	0.000480908	0.00105977	0.738389
P28360	MSX1	MSX1_HUMAN Homeobox protein MSX-1	3	529.636	533.359	514.426	769.777	800.425	858.243	0.621174	4.82216e-06	2.24083e-05	1.53813
P28370	SMARCA1	SMCA1_HUMAN Probable global transcription activator SNF2L1	9	1290.86	1373.14	1393.26	1425.51	1439.23	1586.67	0.132834	0.0883413	0.113251	1.09645
P28482	MAPK1	MK01_HUMAN Mitogen-activated protein kinase 1	5	1923.13	1582.28	1638.15	1749.91	1431.12	1488.61	-0.139712	0.19462	0.231703	0.9077
P28676	GCA	GRAN_HUMAN Grancalcin	4	1844.17	1549.65	1581.25	1500.91	1254.66	1169.82	-0.34552	0.00898712	0.014287	0.787024
P28702	RXRB	RXRB_HUMAN Isoform 2 of Retinoic acid receptor RXR-beta	7	1439.1	1515.18	1579.39	1183.56	1230.1	1295.92	-0.289379	0.00195429	0.00361963	0.818254
P28715	ERCC5	ERCC5_HUMAN DNA repair protein complementing XP-G cells	10	1516.76	1545.29	1707.78	2023.69	2029	2184.32	0.387983	0.000379371	0.00086366	1.30856
P28749	RBL1	RBL1_HUMAN Retinoblastoma-like protein 1	11	1395.44	1318.21	1330.6	1449.42	1538.62	1546.42	0.164889	0.0275781	0.039444	1.12108
P28799	GRN	GRN_HUMAN Granulins	9	2005.3	2094.7	2131.03	1536.92	1632.44	1601.33	-0.385257	0.000146941	0.000379752	0.765643
P28838	LAP3	AMPL_HUMAN Cytosol aminopeptidase	11	4139.66	4155.98	4239.69	4178.17	4132.41	4125.72	-0.0113864	0.848899	0.867637	0.992139
P28845	HSD11B1	DHI1_HUMAN Corticosteroid 11-beta-dehydrogenase isozyme 1	1	95.0897	122.717	130.105	287.077	321.719	305.704	1.40567	4.25612e-07	3.33754e-06	2.6494
P29033	GJB2	CXB2_HUMAN Gap junction beta-2 protein	2	296.236	322.023	358.048	476.723	480.264	564.895	0.640299	6.73613e-05	0.000195305	1.55865
P29034	S100A2	S10A2_HUMAN Protein S100-A2	3	150.176	132.277	123.686	210.271	177.172	182.121	0.488466	0.000508111	0.00111122	1.40295
P29074	PTPN4	PTN4_HUMAN Tyrosine-protein phosphatase non-receptor type 4	1	11.8006	18.7057	17.945	10.798	11.4646	18.2301	-0.270549	0.245109	0.284872	0.829004
P29083	GTF2E1	T2EA_HUMAN General transcription factor IIE subunit 1	7	898.32	802.165	812.732	1514.41	1639.58	1655.7	0.937133	2.98928e-07	2.54416e-06	1.91472
P29084	GTF2E2	T2EB_HUMAN Transcription initiation factor IIE subunit beta	9	1027.46	1011.35	1041.2	1486.63	1535.57	1532.4	0.564334	4.26175e-06	2.05149e-05	1.4787
P29144	TPP2	TPP2_HUMAN Tripeptidyl-peptidase 2	7	1986.21	1929.87	2121.37	1726.39	1558.39	1686.92	-0.280437	0.00289843	0.0051313	0.823341
P29218	IMPA1	IMPA1_HUMAN Isoform 3 of Inositol monophosphatase 1	9	2074.74	1889.48	1859.2	3625.4	3333.75	2926.96	0.759696	1.07801e-05	4.2397e-05	1.69313
P29279	CTGF	CTGF_HUMAN Connective tissue growth factor	1	126.035	145.927	130.449	290.214	285.226	316.478	1.14959	9.41664e-08	1.09988e-06	2.21851
P29317	EPHA2	EPHA2_HUMAN Ephrin type-A receptor 2	10	1608.38	1714.89	1771.99	2093.08	2122.03	2137.42	0.319283	0.000682812	0.00143093	1.24771
P29323	EPHB2	EPHB2_HUMAN Ephrin type-B receptor 2	12	2675.63	2788.94	2818.46	2464.35	2509.99	2724.02	-0.106626	0.141364	0.173067	0.928758
P29350	PTPN6	PTN6_HUMAN Isoform 2 of Tyrosine-protein phosphatase non-receptor type 6	10	1727.97	1580.19	1528.42	2703.77	2362.75	2162.74	0.575694	0.000124321	0.000330179	1.49039
P29353	SHC1	SHC1_HUMAN Isoform 6 of SHC-transforming protein 1	9	935.293	928.35	912.048	532.532	520.242	544.656	-0.797267	2.25939e-07	2.07506e-06	0.575438
P29372	MPG	3MG_HUMAN DNA-3-methyladenine glycosylase	6	821	847.299	819.517	340.377	348.989	358.767	-1.24722	4.6812e-09	1.49242e-07	0.421259
P29373	CRABP2	RABP2_HUMAN Cellular retinoic acid-binding protein 2	6	1409.04	1299.65	1353.19	2357.38	1931.13	1964.86	0.617285	4.74095e-05	0.000145483	1.53399
P29374	ARID4A	ARI4A_HUMAN AT-rich interactive domain-containing protein 4A	11	2612.47	2966.85	2832.64	3405.46	3783.87	3814.52	0.387573	0.000590196	0.00126512	1.30819
P29375	KDM5A	KDM5A_HUMAN Lysine-specific demethylase 5A	9	840.736	936.29	868.303	646.647	693.785	735.235	-0.350378	0.00099072	0.00198374	0.784378
P29401	TKT	TKT_HUMAN Isoform 2 of Transketolase	10	1544.63	1313.96	1289.48	2872.37	2995	3045.37	1.10781	1.91027e-07	1.8323e-06	2.15519
P29558	RBMS1	RBMS1_HUMAN RNA-binding motif, single-stranded-interacting protein 1	2	799.721	862.989	787.969	1001.85	1040.6	919.245	0.27247	0.00425898	0.00724007	1.20787
P29590	PML	PML_HUMAN Protein PML	10	935.801	1089.07	1091.33	1517.48	1638.18	1674.26	0.634612	2.0997e-05	7.30155e-05	1.55252
P29692	EEF1D	EF1D_HUMAN Isoform 2 of Elongation factor 1-delta	10	6729.85	5708.94	5598.24	3635.49	3077.6	2841.67	-0.919359	9.37908e-06	3.78422e-05	0.528744
P29728	OAS2	OAS2_HUMAN 2'-5'-oligoadenylate synthase 2	8	332.633	339.723	399.824	1479.55	1612.07	1448.55	2.0856	1.06604e-09	6.00922e-08	4.24453
P29966	MARCKS	MARCS_HUMAN Myristoylated alanine-rich C-kinase substrate	7	856.553	832.15	937.849	693.139	726.83	671.366	-0.327627	0.00112014	0.00221044	0.796846
P29992	GNA11	GNA11_HUMAN Guanine nucleotide-binding protein subunit alpha-11	8	1600.79	1697.96	1733.29	1415.13	1521.63	1491.12	-0.184384	0.0192517	0.0284473	0.880025
P30038	ALDH4A1	AL4A1_HUMAN Delta-1-pyrroline-5-carboxylate dehydrogenase, mitochondrial	9	1037.94	1173.14	1122.41	2574.73	2788.31	2812.37	1.29497	1.66776e-08	3.39622e-07	2.45371
P30039	PBLD	PBLD_HUMAN Phenazine biosynthesis-like domain-containing protein	2	491.647	468.738	461.25	581.14	519.823	541.894	0.207654	0.0131241	0.0201088	1.15481
P30040	ERP29	ERP29_HUMAN Endoplasmic reticulum resident protein 29	12	2113.78	2362.06	2343.73	2705.6	2857.7	2936.32	0.318712	0.00137098	0.00264112	1.24722
P30041	PRDX6	PRDX6_HUMAN Peroxiredoxin-6	12	2146.54	2289.83	1986.71	2881.61	2685.47	2658.26	0.358299	0.00081907	0.00167584	1.28191
P30042	C21orf33	ES1_HUMAN ES1 protein homolog, mitochondrial	7	815.444	884.354	1106.95	1173.89	1203.1	1931.5	0.590944	0.01081	0.016879	1.50623
P30043	BLVRB	BLVRB_HUMAN Flavin reductase (NADPH)	4	1349.85	1278.69	1233.48	1819.35	1577.8	1348.72	0.287576	0.0207412	0.0304025	1.22059
P30044	PRDX5	PRDX5_HUMAN Peroxiredoxin-5, mitochondrial	9	1765.54	1903.5	1890.7	4800.84	4990.13	4789.75	1.39154	2.68195e-09	1.06917e-07	2.62359
P30046	DDT	DOPD_HUMAN D-dopachrome decarboxylase	2	767.725	676.529	655.161	1391.03	1180.77	1042.64	0.777105	4.5284e-05	0.000140233	1.71369
P30048	PRDX3	PRDX3_HUMAN Thioredoxin-dependent peroxide reductase, mitochondrial	9	1874.42	2134.34	2045.09	2642.66	2807.82	2983.03	0.478607	0.000122729	0.000326395	1.3934
P30049	ATP5D	ATPD_HUMAN ATP synthase subunit delta, mitochondrial	5	829.184	824.258	905.89	1073.77	1071.39	1153.52	0.366624	0.000419663	0.000941609	1.28933
P30050	RPL12	RL12_HUMAN 60S ribosomal protein L12	9	4134.02	3695.16	3739.05	1779.27	1650.91	1579.05	-1.20742	4.2583e-08	6.23829e-07	0.433043
P30084	ECHS1	ECHM_HUMAN Enoyl-CoA hydratase, mitochondrial	6	1016.94	1037.76	1058.78	1570.25	1652.46	1622.45	0.637891	1.81619e-06	1.05592e-05	1.55605
P30085	CMPK1	KCY_HUMAN UMP-CMP kinase	8	2549.64	2339.25	2213.3	3084.98	2816.84	2633.57	0.264607	0.0100713	0.0158517	1.20131
P30086	PEBP1	PEBP1_HUMAN Phosphatidylethanolamine-binding protein 1	12	2519.45	2285.79	2348.57	2595.93	2199.08	2383.46	0.0028749	0.971512	0.974645	1.00199
P30101	PDIA3	PDIA3_HUMAN Protein disulfide-isomerase A3	10	3540.42	3721.73	3863.85	5873.05	6261.92	5887.42	0.696139	1.74018e-06	1.02165e-05	1.62016
P30153	PPP2R1A	2AAA_HUMAN Serine/threonine-protein phosphatase 2A 65 kDa regulatory subunit A alpha isoform	11	3521.4	3289.56	3187.59	3297.04	3029.28	2721.09	-0.147393	0.10829	0.13611	0.902881
P30154	PPP2R1B	2AAB_HUMAN Isoform 2 of Serine/threonine-protein phosphatase 2A 65 kDa regulatory subunit A beta isoform	9	2282.68	2068.29	2094.83	2152.86	1981.51	1951.71	-0.0828023	0.271622	0.312662	0.944222
P30260	CDC27	CDC27_HUMAN Isoform 2 of Cell division cycle protein 27 homolog	10	2193.03	2271.57	2196.04	2254	2408.74	2254.7	0.0540607	0.406986	0.450796	1.03818
P30279	CCND2	CCND2_HUMAN G1/S-specific cyclin-D2	2	151.599	126.514	140.039	57.621	59.6876	70.668	-1.15536	6.35111e-07	4.5788e-06	0.448953
P30281	CCND3	CCND3_HUMAN G1/S-specific cyclin-D3	2	79.1143	72.9196	79.0091	131.814	123.715	147.252	0.799111	2.77961e-06	1.46395e-05	1.74003
P30291	WEE1	WEE1_HUMAN Wee1-like protein kinase	4	404.805	412.123	389.411	456.786	480.049	484.583	0.236616	0.00399539	0.00684282	1.17823
P30305	CDC25B	MPIP2_HUMAN Isoform 4 of M-phase inducer phosphatase 2	2	671.662	689.534	688.897	953.457	1079.08	1021.65	0.573361	1.13776e-05	4.42754e-05	1.48799
P30307	CDC25C	MPIP3_HUMAN M-phase inducer phosphatase 3	1	37.953	30.6792	30.4628	14.7213	8.89333	13.0941	-1.45697	1.0767e-05	4.23867e-05	0.364258
P30405	PPIF	PPIF_HUMAN Peptidyl-prolyl cis-trans isomerase F, mitochondrial	7	2012.2	2226.02	2160.32	3696.1	3801.08	4002.7	0.8463	4.38005e-07	3.41407e-06	1.79788
P30414	NKTR	NKTR_HUMAN NK-tumor recognition protein	7	964.102	1121	1119.56	1304.86	1376.72	1435.47	0.363893	0.00120576	0.00235432	1.28689
P30419	NMT1	NMT1_HUMAN Glycylpeptide N-tetradecanoyltransferase 1	7	2946.45	2385.71	2518.71	1812.05	1456.75	1326.95	-0.779197	0.00010552	0.000286306	0.582691
P30457	HLA-A	1A66_HUMAN HLA class I histocompatibility antigen, A-66 alpha chain	4	395.55	343.083	406.541	812.664	784.249	861.244	1.10486	1.8686e-07	1.80569e-06	2.15078
P30511	HLA-F	HLAF_HUMAN Isoform 3 of HLA class I histocompatibility antigen, alpha chain F	3	39.5254	46.9597	55.8955	201.196	200.574	222.076	2.14421	1.25782e-08	2.8361e-07	4.42051
P30519	HMOX2	HMOX2_HUMAN Heme oxygenase 2	12	1601.6	1713.16	1746.98	3191.66	3408.34	3547.27	1.00302	1.15746e-07	1.2826e-06	2.00419
P30520	ADSS	PURA2_HUMAN Adenylosuccinate synthetase isozyme 2	9	2159.97	1918.73	1907.76	1378.77	1212.47	1166.51	-0.673171	1.90911e-05	6.76891e-05	0.627127
P30530	AXL	UFO_HUMAN Tyrosine-protein kinase receptor UFO	7	499.64	576.043	514.932	352.87	380.308	384.812	-0.506996	7.51814e-05	0.000214226	0.703686
P30533	LRPAP1	AMRP_HUMAN Alpha-2-macroglobulin receptor-associated protein	6	4088.93	3862.83	4289.69	1489.72	1361.02	1508.15	-1.48992	4.31748e-09	1.41116e-07	0.356033
P30536	TSPO	TSPOA_HUMAN Translocator protein	3	488.93	540.626	535.143	606.674	658.543	747.674	0.359475	0.00240829	0.00435982	1.28296
P30550	GRPR	GRPR_HUMAN Gastrin-releasing peptide receptor	3	359.103	381.672	368.162	253.351	217.212	221.346	-0.683509	6.87755e-06	2.93636e-05	0.622649
P30566	ADSL	PUR8_HUMAN Adenylosuccinate lyase	5	360.231	365.712	347.935	454.675	459.09	416.939	0.308334	0.00108593	0.00215144	1.23828
P30613	PKLR	KPYR_HUMAN Pyruvate kinase PKLR	4	1069.11	2346.66	930.072	765.798	614.735	1584.73	-0.548375	0.192201	0.228998	0.68379
P30622	CLIP1	CLIP1_HUMAN Isoform 3 of CAP-Gly domain-containing linker protein 1	11	1037.04	1016.54	866.518	1048.96	929.905	819.356	-0.0642543	0.551516	0.592985	0.95644
P30626	SRI	SORCN_HUMAN Sorcin	7	1507.82	1246.55	1316.13	1397.84	1132.38	1092.78	-0.172049	0.142531	0.174332	0.887581
P30679	GNA15	GNA15_HUMAN Guanine nucleotide-binding protein subunit alpha-15	3	345.129	361.843	345.239	472.767	517.503	508.921	0.510014	2.23637e-05	7.70107e-05	1.42406
P30711	GSTT1	GSTT1_HUMAN Glutathione S-transferase theta-1	3	707.782	621.378	675.194	625.491	553.717	521.873	-0.238747	0.0196409	0.0289478	0.847481
P30740	SERPINB1	ILEU_HUMAN Leukocyte elastase inhibitor	10	1406.61	1216.35	1230.95	3421.09	3057.9	3075.32	1.31106	4.04909e-08	6.08067e-07	2.48124
P30825	SLC7A1	CTR1_HUMAN High affinity cationic amino acid transporter 1	2	330.48	371.63	344.525	211.611	231.714	236.08	-0.623334	1.17803e-05	4.54333e-05	0.649169
P30837	ALDH1B1	AL1B1_HUMAN Aldehyde dehydrogenase X, mitochondrial	9	728.076	861.557	794.899	1176.34	1233.61	1210.78	0.605702	1.74444e-05	6.29699e-05	1.52172
P30838	ALDH3A1	AL3A1_HUMAN Aldehyde dehydrogenase, dimeric NADP-preferring	9	1738.96	1639.09	1730.11	1720.26	1643.34	1618.59	-0.0359961	0.579943	0.620206	0.975358
P30876	POLR2B	RPB2_HUMAN DNA-directed RNA polymerase II subunit RPB2	10	1909.32	2028.95	2007.93	1769.45	1722.16	1783.92	-0.17231	0.0195502	0.028825	0.887421
P31040	SDHA	DHSA_HUMAN Succinate dehydrogenase [ubiquinone] flavoprotein subunit, mitochondrial	8	1343.65	1346.9	1363.1	755.446	803.946	786.672	-0.789429	2.82038e-07	2.43505e-06	0.578573
P31146	CORO1A	COR1A_HUMAN Coronin-1A	6	1121.53	1028.1	1008.2	1453.47	1252.82	1180.13	0.295465	0.00809868	0.0130084	1.22728
P31150	GDI1	GDIA_HUMAN Rab GDP dissociation inhibitor alpha	10	2887.72	2401.12	2490.63	2767.24	2062.47	1916.99	-0.219495	0.130803	0.161408	0.858866
P31153	MAT2A	METK2_HUMAN S-adenosylmethionine synthase isoform type-2	14	2952.7	2523.27	2586.85	4310.71	4308.87	4342.91	0.688457	5.36626e-06	2.42699e-05	1.61156
P31271	HOXA13	HXA13_HUMAN Homeobox protein Hox-A13	1	34.1995	32.2508	44.2233	24.7436	28.9623	32.9211	-0.349291	0.0277623	0.039699	0.78497
P31321	PRKAR1B	KAP1_HUMAN cAMP-dependent protein kinase type I-beta regulatory subunit	8	3233.33	2935.76	2936.98	839.094	829.526	833.013	-1.86247	2.50832e-10	2.65818e-08	0.275005
P31327	CPS1	CPSM_HUMAN Isoform 3 of Carbamoyl-phosphate synthase [ammonia], mitochondrial	2	329.698	302.214	308.658	237.885	236.204	327.343	-0.247208	0.0684335	0.0897714	0.842525
P31350	RRM2	RIR2_HUMAN Isoform 2 of Ribonucleoside-diphosphate reductase subunit M2	6	1601.44	1147.18	1111.63	1505.11	1262.78	1174.44	0.042769	0.771756	0.799932	1.03009
P31431	SDC4	SDC4_HUMAN Syndecan-4	10	2447.5	2493.64	2656.86	3778.55	3765.48	4384.39	0.647919	1.44449e-05	5.37127e-05	1.56691
P31483	TIA1	TIA1_HUMAN Nucleolysin TIA-1 isoform p40	9	2541.34	2606.07	2749.1	1883.73	1865.31	1971.9	-0.46461	4.02175e-05	0.000127021	0.724667
P31641	SLC6A6	SC6A6_HUMAN Sodium- and chloride-dependent taurine transporter	5	1620.2	1762.28	1773.54	484.538	486.584	449.794	-1.85916	3.89484e-10	3.29633e-08	0.275637
P31689	DNAJA1	DNJA1_HUMAN DnaJ homolog subfamily A member 1	8	978.844	928.222	904.382	793.055	804.242	801.909	-0.227997	0.00478194	0.00804993	0.853819
P31749	AKT1	AKT1_HUMAN RAC-alpha serine/threonine-protein kinase	3	621.537	608.473	566.905	352.767	331.106	307.39	-0.859354	7.86001e-07	5.42504e-06	0.551199
P31751	AKT2	AKT2_HUMAN RAC-beta serine/threonine-protein kinase	3	632.552	547.158	579.255	417.551	382.6	372.524	-0.584073	3.04252e-05	9.96533e-05	0.667078
P31930	UQCRC1	QCR1_HUMAN Cytochrome b-c1 complex subunit 1, mitochondrial	10	1462	1625.8	1535.79	2082.16	2388.03	1933.04	0.465566	0.000432303	0.000968295	1.38086
P31937	HIBADH	3HIDH_HUMAN 3-hydroxyisobutyrate dehydrogenase, mitochondrial	11	1712.96	1891.12	1957.88	2957.84	3065.94	3173.9	0.727368	2.57982e-06	1.38488e-05	1.65562
P31939	ATIC	PUR9_HUMAN Bifunctional purine biosynthesis protein PURH	8	1321.12	1282.06	1204.76	1243.85	1152.95	1025.83	-0.157346	0.0880766	0.112949	0.896673
P31942	HNRNPH3	HNRH3_HUMAN Heterogeneous nuclear ribonucleoprotein H3	7	2494.73	2635.31	2801.19	2688.04	2584.9	2768.24	0.020912	0.76657	0.795086	1.0146
P31943	HNRNPH1	HNRH1_HUMAN Heterogeneous nuclear ribonucleoprotein H	9	1834.87	1956.26	2016.25	1681.68	1782.12	1688	-0.172213	0.0273169	0.0391053	0.887481
P31946	YWHAB	1433B_HUMAN 14-3-3 protein beta/alpha	11	1925.08	1571.19	1683.24	1811.98	1526.74	1532.98	-0.0878855	0.387467	0.431202	0.940901
P31947	SFN	1433S_HUMAN 14-3-3 protein sigma	12	5605.64	4696.23	4548.82	3744.51	2958.78	2837.51	-0.643157	0.000361938	0.000828038	0.64031
P31948	STIP1	STIP1_HUMAN Stress-induced-phosphoprotein 1	8	1363.54	1198.85	1185.36	1025.37	816.064	806.335	-0.507328	0.000765853	0.00158026	0.703524
P31949	S100A11	S10AB_HUMAN Protein S100-A11	9	1030.64	837.449	837.318	2965.14	2728.76	2294.99	1.56112	1.76243e-07	1.73324e-06	2.95084
P32019	INPP5B	I5P2_HUMAN Type II inositol 1,4,5-trisphosphate 5-phosphatase	3	491.985	410.884	438.341	430.341	395.57	415.734	-0.108108	0.20725	0.245387	0.927804
P32119	PRDX2	PRDX2_HUMAN Peroxiredoxin-2	10	3757.07	3145.59	3255.39	5892.26	5103.71	5152.29	0.669937	3.11088e-05	0.000101508	1.591
P32121	ARRB2	ARRB2_HUMAN Isoform 4 of Beta-arrestin-2	1	63.7321	55.0488	61.2509	58.4519	42.1182	52.749	-0.242208	0.0658065	0.0866027	0.84545
P32189	GK	GLPK_HUMAN Glycerol kinase	3	633.104	679.861	649.783	1525.58	1560.03	1556.31	1.2424	5.63199e-09	1.68505e-07	2.36592
P32320	CDA	CDD_HUMAN Cytidine deaminase	4	397.309	375.989	345.836	513.527	583.615	498.344	0.51052	0.000151582	0.000390062	1.42456
P32321	DCTD	DCTD_HUMAN Isoform 2 of Deoxycytidylate deaminase	6	806.894	739.032	778.768	1026.26	971.187	1003.13	0.368767	0.000254513	0.000607317	1.29125
P32322	PYCR1	P5CR1_HUMAN Pyrroline-5-carboxylate reductase 1, mitochondrial	10	2507.3	2773.62	2757.36	1650.83	1784.17	1740.55	-0.634402	5.93272e-06	2.62518e-05	0.644208
P32519	ELF1	ELF1_HUMAN ETS-related transcription factor Elf-1	5	553.428	618.947	662.327	902.671	1037.61	1055.3	0.70774	2.06926e-05	7.21503e-05	1.63324
P32780	GTF2H1	TF2H1_HUMAN General transcription factor IIH subunit 1	8	621.918	656.262	677.805	841.87	899.749	927.362	0.448129	8.85286e-05	0.000246039	1.36427
P32929	CTH	CGL_HUMAN Cystathionine gamma-lyase	2	185.948	196.265	202.102	557.781	550.989	497.82	1.45819	4.95531e-09	1.52966e-07	2.74763
P32969	RPL9	RL9_HUMAN 60S ribosomal protein L9	9	4522.1	4276.64	4023.02	1843.17	1797.31	1649.18	-1.27732	2.20447e-08	4.02669e-07	0.41256
P33121	ACSL1	ACSL1_HUMAN Long-chain-fatty-acid--CoA ligase 1	14	1599.62	1596.94	1704.3	3093.93	3317.35	3253.16	0.979698	7.24661e-08	9.10684e-07	1.97205
P33176	KIF5B	KINH_HUMAN Kinesin-1 heavy chain	15	2274.35	2019.89	1993.31	1697.95	1462.63	1455.14	-0.447127	0.000473558	0.00104505	0.733502
P33240	CSTF2	CSTF2_HUMAN Cleavage stimulation factor subunit 2	10	1446.39	1487.64	1543.41	1545.87	1711.15	1842.22	0.184409	0.0399946	0.0551073	1.13635
P33316	DUT	DUT_HUMAN Deoxyuridine 5'-triphosphate nucleotidohydrolase, mitochondrial	9	1207.92	991.753	966.495	925.647	907.666	923.388	-0.192545	0.0566348	0.0756076	0.875061
P33527	ABCC1	MRP1_HUMAN Multidrug resistance-associated protein 1	12	1687.46	1929.77	1886.83	1595.17	1785.35	1692.83	-0.116631	0.159759	0.193336	0.922339
P33552	CKS2	CKS2_HUMAN Cyclin-dependent kinases regulatory subunit 2	1	79.0454	75.4168	61.39	44.0098	49.1317	41.199	-0.679494	0.000106026	0.00028758	0.624384
P33897	ABCD1	ABCD1_HUMAN ATP-binding cassette sub-family D member 1	9	2112.36	2443.91	2447.59	3267.79	3627.23	3537.7	0.576862	4.27099e-05	0.000133483	1.4916
P33947	KDELR2	ERD22_HUMAN ER lumen protein retaining receptor 2	2	269.831	284.537	258.274	373.987	372.642	391.518	0.486761	3.31469e-05	0.000107393	1.4013
P33981	TTK	TTK_HUMAN Dual specificity protein kinase TTK	10	1932.09	1789.83	1707.68	1589.67	1532.22	1509.8	-0.227771	0.0085541	0.0136609	0.853953
P33991	MCM4	MCM4_HUMAN DNA replication licensing factor MCM4	12	4525.19	4655.67	4813.66	4347.2	4411.75	4546.33	-0.0726538	0.265514	0.306037	0.950887
P33992	MCM5	MCM5_HUMAN DNA replication licensing factor MCM5	10	2253.55	2399.08	2423.6	1905.27	1913.2	2003	-0.281229	0.00152234	0.00290252	0.82289
P33993	MCM7	MCM7_HUMAN DNA replication licensing factor MCM7	10	1747.6	1780.15	1871.36	1508.71	1568.6	1733.65	-0.168285	0.0443385	0.0604405	0.8899
P34059	GALNS	GALNS_HUMAN N-acetylgalactosamine-6-sulfatase	1	327.714	373.472	371.855	534.657	614.363	632.566	0.730248	1.1616e-05	4.49109e-05	1.65892
P34896	SHMT1	GLYC_HUMAN Serine hydroxymethyltransferase, cytosolic	8	2689.31	2226.49	2413.55	2448.32	2057.79	2054.12	-0.160585	0.125114	0.154992	0.894662
P34897	SHMT2	GLYM_HUMAN Serine hydroxymethyltransferase, mitochondrial	11	3104.88	3360.08	3409.05	2870.83	3152.81	2941.39	-0.139266	0.0740971	0.0966144	0.907981
P34913	EPHX2	HYES_HUMAN Bifunctional epoxide hydrolase 2	1	160.189	163.834	163.584	188.845	207.303	206.802	0.305051	0.00104154	0.00207322	1.23546
P34925	RYK	RYK_HUMAN Isoform 2 of Tyrosine-protein kinase RYK	2	168.566	215.281	182.568	152.938	172.438	182.744	-0.15304	0.168031	0.202465	0.899353
P34931	HSPA1L	HS71L_HUMAN Heat shock 70 kDa protein 1-like	3	219.392	229.169	205.349	270.549	305.509	285.866	0.398148	0.000372208	0.00084959	1.31781
P34932	HSPA4	HSP74_HUMAN Heat shock 70 kDa protein 4	10	1169.22	1043.32	1096.87	1482.3	1407.67	1439.28	0.388791	0.000235174	0.00057009	1.3093
P34949	MPI	MPI_HUMAN Mannose-6-phosphate isomerase	2	182.245	155.886	152.991	229.382	202.071	187.076	0.332141	0.00700081	0.0113718	1.25888
P35052	GPC1	GPC1_HUMAN Glypican-1	1	120.506	143.267	127.562	35.6989	29.7461	31.6563	-2.01124	2.52634e-09	1.01826e-07	0.24806
P35080	PFN2	PROF2_HUMAN Isoform IIb of Profilin-2	7	1951.56	1661.14	1714.8	1227.48	940.282	886.524	-0.813915	7.38117e-05	0.000210864	0.568836
P35221	CTNNA1	CTNA1_HUMAN Catenin alpha-1	21	3858.85	3922.46	4025.08	6387.22	6658.74	6564.18	0.732035	5.16577e-07	3.89008e-06	1.66098
P35222	CTNNB1	CTNB1_HUMAN Catenin beta-1	10	1536.81	1728.41	1718.9	2685.36	2939.11	2964.19	0.785754	1.84041e-06	1.06364e-05	1.72399
P35227	PCGF2	PCGF2_HUMAN Polycomb group RING finger protein 2	10	2039.55	2215.58	2283.63	1396.72	1539.35	1566.19	-0.538547	4.11142e-05	0.000129171	0.688464
P35232	PHB	PHB_HUMAN Prohibitin	11	1782.77	1988.91	1952.02	2511.27	2563.71	2676.73	0.438685	0.000108275	0.000292557	1.35537
P35237	SERPINB6	SPB6_HUMAN Serpin B6	6	992.527	809.585	836.051	1819.91	1787.19	1308.35	0.887738	7.32642e-05	0.000209762	1.85027
P35240	NF2	MERL_HUMAN Isoform 2 of Merlin	6	1378.45	1384.69	1420.72	916.986	955.187	1007.82	-0.539723	1.19515e-05	4.58887e-05	0.687903
P35241	RDX	RADI_HUMAN Radixin	8	1359.17	1265.08	1743.86	1329.11	1137.39	2928.59	0.187385	0.545355	0.587009	1.1387
P35244	RPA3	RFA3_HUMAN Replication protein A 14 kDa subunit	7	1040.22	941.739	911.185	1775.27	1980.29	1977.77	0.987174	3.3995e-07	2.80135e-06	1.9823
P35249	RFC4	RFC4_HUMAN Replication factor C subunit 4	10	1180.17	1196.29	1250.53	1254.39	1285.55	1415.95	0.12368	0.107716	0.135454	1.08951
P35250	RFC2	RFC2_HUMAN Replication factor C subunit 2	10	2593.01	2661.08	2815.11	2961.63	2899.77	3065.79	0.146253	0.0471139	0.0639391	1.10669
P35251	RFC1	RFC1_HUMAN Replication factor C subunit 1	12	1280.06	1450.91	1469.93	1324.04	1355.47	1385.86	-0.0447985	0.550294	0.591834	0.969425
P35268	RPL22	RL22_HUMAN 60S ribosomal protein L22	10	994.787	1063.75	930.632	542.665	606.681	523.085	-0.838547	2.02722e-06	1.14273e-05	0.559207
P35269	GTF2F1	T2FA_HUMAN General transcription factor IIF subunit 1	6	566.616	531.835	539.498	769.642	822.454	922.078	0.614681	2.2501e-05	7.74493e-05	1.53122
P35270	SPR	SPRE_HUMAN Sepiapterin reductase	10	2471.19	2216.36	2311.31	2825.04	2864.06	2750.25	0.271262	0.00247829	0.00446677	1.20686
P35367	HRH1	HRH1_HUMAN Histamine H1 receptor	1	129.22	116.834	116.743	91.6972	93.8356	94.1594	-0.373764	0.00029085	0.000684369	0.771766
P35443	THBS4	TSP4_HUMAN Thrombospondin-4	2	72.6223	73.1332	61.7771	124.154	112.396	91.2168	0.651955	0.000298892	0.000700747	1.5713
P35475	IDUA	IDUA_HUMAN Alpha-L-iduronidase	1	40.9891	45.2209	46.3924	76.7984	95.5208	103.831	1.04898	4.0745e-06	1.97974e-05	2.06907
P35568	IRS1	IRS1_HUMAN Insulin receptor substrate 1	8	1120.24	919.813	1030.61	695.646	623.117	633.664	-0.65031	2.86451e-05	9.47811e-05	0.637144
P35573	AGL	GDE_HUMAN Glycogen debranching enzyme	9	2800.56	2335.18	2301.4	2956.91	2362.42	2051.29	-0.0236245	0.860633	0.878015	0.983758
P35579	MYH9	MYH9_HUMAN Myosin-9	26	11837.3	9716	9665.86	10507.6	8236.4	7622.92	-0.250937	0.0758105	0.0986006	0.840351
P35606	COPB2	COPB2_HUMAN Coatomer subunit beta'	7	3151.33	3301.68	2702.52	3461.84	3732.92	2862.77	0.13193	0.262649	0.303092	1.09576
P35610	SOAT1	SOAT1_HUMAN Sterol O-acyltransferase 1	8	1039.62	1205.65	1132.51	1494.33	1546.67	1508.14	0.432014	0.000167798	0.000424902	1.34912
P35611	ADD1	ADDA_HUMAN Isoform 3 of Alpha-adducin	10	1483.41	1441.55	1572.24	1245.83	1298.96	1406.76	-0.187506	0.0263606	0.0378268	0.878122
P35613	BSG	BASI_HUMAN Basigin	8	2054.76	2312.38	2207.25	1505.31	1576.22	1530.92	-0.50989	2.98084e-05	9.79222e-05	0.702276
P35637	FUS	FUS_HUMAN RNA-binding protein FUS	7	547.274	697.048	614.586	757.87	809.885	780.215	0.343468	0.00384092	0.00659861	1.2688
P35658	NUP214	NU214_HUMAN Isoform 5 of Nuclear pore complex protein Nup214	11	1068.99	1108.2	1144.78	1492.16	1547.3	1605.43	0.483526	2.93871e-05	9.67423e-05	1.39816
P35659	DEK	DEK_HUMAN Protein DEK	8	1542.37	1664.46	1801.86	1475.26	1525.67	1690.31	-0.0939967	0.277648	0.318793	0.936924
P35670	ATP7B	ATP7B_HUMAN Copper-transporting ATPase 2	2	186.961	211.939	193.594	221.323	230.066	234.968	0.213748	0.0129662	0.0199008	1.1597
P35790	CHKA	CHKA_HUMAN Choline kinase alpha	4	945.134	803.705	801.045	418.087	409.28	410.536	-1.03822	2.37411e-07	2.13752e-06	0.486927
P35813	PPM1A	PPM1A_HUMAN Isoform 3 of Protein phosphatase 1A	6	1812.77	1454.93	1634.95	1731.56	1401.42	1517.05	-0.0760539	0.473965	0.517107	0.948649
P35869	AHR	AHR_HUMAN Aryl hydrocarbon receptor	1	79.5158	77.3081	76.1231	78.3779	73.3383	69.8979	-0.0733109	0.29978	0.341484	0.950454
P35914	HMGCL	HMGCL_HUMAN Hydroxymethylglutaryl-CoA lyase, mitochondrial	6	898.565	1001.04	1023.29	1769.24	1952.94	1844.39	0.930504	4.14544e-07	3.2805e-06	1.90594
P35998	PSMC2	PRS7_HUMAN 26S protease regulatory subunit 7	9	1817.66	1669.98	1751.14	1729.5	1608.51	1665.86	-0.0659535	0.337488	0.381034	0.955314
P36404	ARL2	ARL2_HUMAN ADP-ribosylation factor-like protein 2	5	1743.48	1715.74	1687.99	1874.3	1930.46	1911.29	0.151245	0.0295286	0.042024	1.11053
P36405	ARL3	ARL3_HUMAN ADP-ribosylation factor-like protein 3	3	521.054	445.463	503.472	640.678	540.157	520.766	0.208321	0.0552797	0.0739503	1.15534
P36507	MAP2K2	MP2K2_HUMAN Dual specificity mitogen-activated protein kinase kinase 2	5	997.158	889.401	924.732	764.695	640.997	671.677	-0.438907	0.000448693	0.000998144	0.737693
P36542	ATP5C1	ATPG_HUMAN ATP synthase subunit gamma, mitochondrial	10	2127.38	2246.22	2264.56	2876.6	2999.4	3201.3	0.45063	7.89569e-05	0.000223023	1.36664
P36543	ATP6V1E1	VATE1_HUMAN V-type proton ATPase subunit E 1	4	744.18	708.897	723.501	1060.08	1053.15	1016.52	0.524028	9.69062e-06	3.89176e-05	1.43796
P36551	CPOX	HEM6_HUMAN Coproporphyrinogen-III oxidase, mitochondrial	11	2612.9	2732.41	2797.53	2958.24	3133.24	3149.21	0.182468	0.0179569	0.0267037	1.13482
P36578	RPL4	RL4_HUMAN 60S ribosomal protein L4	10	4713.89	4284.78	4470.4	1778.66	1645.66	1707.48	-1.39174	4.39742e-09	1.4194e-07	0.381105
P36639	NUDT1	8ODP_HUMAN 7,8-dihydro-8-oxoguanine triphosphatase	4	732.67	581.084	734.205	504.809	407.583	458.752	-0.575849	0.000508342	0.00111141	0.670891
P36776	LONP1	LONM_HUMAN Lon protease homolog, mitochondrial	12	1054.07	1127.11	1154.65	1607.5	1715.84	1741.32	0.60262	7.45853e-06	3.14301e-05	1.51847
P36871	PGM1	PGM1_HUMAN Phosphoglucomutase-1	4	893.358	845.022	850.52	762.119	732.609	735.221	-0.215112	0.00625809	0.0102986	0.86148
P36873	PPP1CC	PP1G_HUMAN Isoform Gamma-2 of Serine/threonine-protein phosphatase PP1-gamma catalytic subunit	10	2467.01	2772.89	2514.67	2177.09	2242.13	2495.01	-0.166069	0.0605645	0.0803566	0.891268
P36894	BMPR1A	BMR1A_HUMAN Bone morphogenetic protein receptor type-1A	6	986.92	1095.17	1046.64	564.812	593.769	584.881	-0.842631	3.44456e-07	2.8265e-06	0.557626
P36897	TGFBR1	TGFR1_HUMAN Isoform 2 of TGF-beta receptor type-1	4	373.091	422.621	427.123	409.454	441.841	445.931	0.0868352	0.277883	0.319016	1.06204
P36915	GNL1	GNL1_HUMAN Guanine nucleotide-binding protein-like 1	10	1398.35	1212.97	1218.14	1348.45	1112.95	1091.9	-0.111473	0.278504	0.319588	0.925643
P36941	LTBR	TNR3_HUMAN Tumor necrosis factor receptor superfamily member 3	7	1805.11	2037.15	1895.94	997.21	1022.45	1008.45	-0.920471	1.8235e-07	1.78204e-06	0.528336
P36952	SERPINB5	SPB5_HUMAN Serpin B5	10	1288.18	1181.06	1163.37	5955.79	5104.25	4974.22	2.13891	7.22376e-10	4.56166e-08	4.4043
P36954	POLR2I	RPB9_HUMAN DNA-directed RNA polymerase II subunit RPB9	1	108.705	108.59	97.4508	80.1805	75.7802	58.9616	-0.560997	0.000674457	0.0014157	0.677833
P36955	SERPINF1	PEDF_HUMAN Pigment epithelium-derived factor	1	158.726	171.753	128.507	248.825	255.892	222.636	0.672211	0.000139842	0.000365289	1.59351
P36956	SREBF1	SRBP1_HUMAN Isoform 4 of Sterol regulatory element-binding protein 1	4	546.563	609.676	571.914	314.194	355.149	386.342	-0.714757	1.44192e-05	5.36428e-05	0.609308
P36957	DLST	ODO2_HUMAN Dihydrolipoyllysine-residue succinyltransferase component of 2-oxoglutarate dehydrogenase complex, mitochondrial	7	1124.85	1235.9	1243.37	2094.3	2299.92	2071.44	0.843045	8.00383e-07	5.50016e-06	1.79383
P37088	SCNN1A	SCNNA_HUMAN Isoform 2 of Amiloride-sensitive sodium channel subunit alpha	9	1635.98	1981.95	1827.35	904.162	1076.6	949.15	-0.893662	3.90363e-06	1.91224e-05	0.538246
P37108	SRP14	SRP14_HUMAN Signal recognition particle 14 kDa protein	7	2196.09	2397.77	2245.01	1921.56	2151.01	1889.01	-0.199477	0.0236536	0.034271	0.870866
P37173	TGFBR2	TGFR2_HUMAN Isoform 2 of TGF-beta receptor type-2	6	741.558	856.199	749.494	434.843	443.486	489.061	-0.778342	3.78797e-06	1.87209e-05	0.583037
P37198	NUP62	NUP62_HUMAN Nuclear pore glycoprotein p62	8	990.559	1123.53	1047.58	1412.8	1533.78	1580.07	0.518074	5.72278e-05	0.000170385	1.43204
P37231	PPARG	PPARG_HUMAN Peroxisome proliferator-activated receptor gamma	2	214.568	233.323	225.515	172.3	176.788	167.723	-0.381321	0.000185116	0.000461693	0.767734
P37235	HPCAL1	HPCL1_HUMAN Hippocalcin-like protein 1	15	2341.7	2286.11	2135.38	2587.29	2733.06	2815.44	0.266792	0.00316954	0.00554562	1.20313
P37268	FDFT1	FDFT_HUMAN Squalene synthase	10	2703.01	2900.94	2847.06	691.75	658.989	659.095	-2.07178	6.75309e-11	1.45075e-08	0.237865
P37287	PIGA	PIGA_HUMAN Phosphatidylinositol N-acetylglucosaminyltransferase subunit A	2	418.888	485.42	458.852	859.586	897.209	861.908	0.944264	2.71205e-07	2.35549e-06	1.92421
P37802	TAGLN2	TAGL2_HUMAN Transgelin-2	9	1313.29	1195.85	1226.6	974.485	874.921	876.333	-0.455466	0.000120368	0.000321106	0.729274
P37837	TALDO1	TALDO_HUMAN Transaldolase	8	2277	1901.37	1955.16	3755.2	3761.83	3799.89	0.888274	1.00991e-06	6.64083e-06	1.85096
P38117	ETFB	ETFB_HUMAN Electron transfer flavoprotein subunit beta	14	1973.15	2206.23	2150.83	3266.54	3526.35	3470.86	0.698085	2.83551e-06	1.48835e-05	1.62235
P38159	RBMX	RBMX_HUMAN RNA-binding motif protein, X chromosome	15	2736.66	3124.57	2995.21	2346.8	2538.86	2629.25	-0.236401	0.0117699	0.0182641	0.84886
P38398	BRCA1	BRCA1_HUMAN Breast cancer type 1 susceptibility protein	11	1076.59	1179.36	1206.34	1257.99	1303.91	1390.32	0.191424	0.0254495	0.0366547	1.14189
P38432	COIL	COIL_HUMAN Coilin	7	1710.46	1870.24	1839.33	1406.34	1507.08	1464.28	-0.307632	0.00110197	0.00217957	0.807967
P38435	GGCX	VKGC_HUMAN Vitamin K-dependent gamma-carboxylase	3	919.006	1084.94	1013.39	877.665	921.271	1018.54	-0.0983362	0.273588	0.314456	0.93411
P38571	LIPA	LICH_HUMAN Lysosomal acid lipase/cholesteryl ester hydrolase	4	1116.09	1184.29	1234.46	1551.67	1634.26	1527.16	0.415652	0.000138465	0.000362881	1.3339
P38606	ATP6V1A	VATA_HUMAN V-type proton ATPase catalytic subunit A	12	1711.74	1573.29	1535.76	2518.9	2437.38	2304.33	0.591424	1.20842e-05	4.62175e-05	1.50673
P38646	HSPA9	GRP75_HUMAN Stress-70 protein, mitochondrial	12	2112.74	2353.31	2355.91	2007.06	2138.7	2370.65	-0.0676635	0.426296	0.469777	0.954182
P38919	EIF4A3	IF4A3_HUMAN Eukaryotic initiation factor 4A-III	8	1762.18	1782.85	1827.61	1868.79	1963.36	2011.38	0.120703	0.0824148	0.106372	1.08726
P38935	IGHMBP2	SMBP2_HUMAN DNA-binding protein SMUBP-2	5	707.182	637.397	637.774	636.632	625.204	650.001	-0.0506968	0.46874	0.511909	0.96547
P39019	RPS19	RS19_HUMAN 40S ribosomal protein S19	11	3379.69	3170.12	3152.2	1647.93	1552.12	1650.95	-0.999865	6.16475e-08	8.1006e-07	0.500047
P39023	RPL3	RL3_HUMAN 60S ribosomal protein L3	13	10678	9471.85	9754.59	4337.67	4165.8	4088.25	-1.24643	1.6083e-08	3.33061e-07	0.421489
P39060	COL18A1	COIA1_HUMAN Collagen alpha-1(XVIII) chain	3	2187.94	2308.69	2249.9	386.205	420.118	447.922	-2.42963	5.47721e-11	1.25315e-08	0.185613
P39656	DDOST	OST48_HUMAN Dolichyl-diphosphooligosaccharide--protein glycosyltransferase 48 kDa subunit	9	1495.59	1856.59	1690.91	1770.95	1926.35	1880.34	0.150072	0.114369	0.143035	1.10963
P39687	ANP32A	AN32A_HUMAN Acidic leucine-rich nuclear phosphoprotein 32 family member A	10	1213.87	995.518	991.645	2007.14	2074.29	2111.91	0.958426	1.25236e-06	7.85518e-06	1.94319
P39748	FEN1	FEN1_HUMAN Flap endonuclease 1	11	831.526	736.801	773.802	1457.51	1452.78	1435.97	0.89371	2.30139e-07	2.1037e-06	1.85795
P39880	CUX1	CUX1_HUMAN Isoform 3 of Homeobox protein cut-like 1	11	2285	2526.85	2431.45	2368.69	2565.81	2389.5	0.0162871	0.816734	0.839727	1.01135
P40121	CAPG	CAPG_HUMAN Macrophage-capping protein	7	441.626	400.189	420.221	1282.49	1141.73	1023.76	1.44506	4.04235e-08	6.08067e-07	2.72274
P40123	CAP2	CAP2_HUMAN Adenylyl cyclase-associated protein 2	5	1104.84	977.726	859.625	878.031	720.396	628.914	-0.407659	0.0109477	0.01707	0.753845
P40189	IL6ST	IL6RB_HUMAN Interleukin-6 receptor subunit beta	6	1085.9	1212.21	1151.41	1034.43	1097.34	1189	-0.0557791	0.478075	0.521152	0.962075
P40222	TXLNA	TXLNA_HUMAN Alpha-taxilin	9	1693.16	1437.03	1310.57	1037.18	884.801	787.409	-0.713909	0.000180386	0.000451887	0.609666
P40227	CCT6A	TCPZ_HUMAN T-complex protein 1 subunit zeta	7	3313.18	3121.5	3041.29	2953.59	2910.68	2552.2	-0.173191	0.0488841	0.0660763	0.886879
P40261	NNMT	NNMT_HUMAN Nicotinamide N-methyltransferase	2	590.808	526.392	497.525	1363.02	1186.63	1123.45	1.1846	3.52533e-07	2.88062e-06	2.273
P40425	PBX2	PBX2_HUMAN Pre-B-cell leukemia transcription factor 2	3	218.327	228.011	257.253	198.619	224.494	249.651	-0.0673962	0.504496	0.547118	0.954359
P40429	RPL13A	RL13A_HUMAN 60S ribosomal protein L13a	10	7693.09	7072.44	7206.2	3017.37	2841.63	2779.51	-1.34672	5.84594e-09	1.70321e-07	0.393184
P40616	ARL1	ARL1_HUMAN ADP-ribosylation factor-like protein 1	8	1445.09	1528.14	1575.68	1388.91	1495.82	1517.43	-0.0474637	0.499895	0.542657	0.967636
P40692	MLH1	MLH1_HUMAN DNA mismatch repair protein Mlh1	13	1474.58	1629.2	1570.86	2098.54	2407.38	2313.22	0.543577	4.07219e-05	0.000128197	1.45758
P40763	STAT3	STAT3_HUMAN Signal transducer and activator of transcription 3	8	2601.31	2077.2	2259.9	1678.15	1466.77	1427.39	-0.599081	0.000149099	0.000383926	0.660174
P40818	USP8	UBP8_HUMAN Ubiquitin carboxyl-terminal hydrolase 8	9	1815.24	1667.16	1656.31	1333.49	1122	1116.82	-0.528283	0.000135511	0.000356128	0.693379
P40855	PEX19	PEX19_HUMAN Peroxisomal biogenesis factor 19	2	511.433	453.309	409.842	1201.25	1101.41	828.277	1.17592	9.72459e-06	3.90137e-05	2.25936
P40925	MDH1	MDHC_HUMAN Isoform 3 of Malate dehydrogenase, cytoplasmic	11	2556.81	2383.16	2369.98	3085.11	2991.39	2866.25	0.291069	0.0014814	0.00283072	1.22355
P40926	MDH2	MDHM_HUMAN Malate dehydrogenase, mitochondrial	9	1202.29	1635.9	1320.16	2648.36	3383.62	2793.88	1.08978	9.75021e-06	3.90963e-05	2.12842
P40937	RFC5	RFC5_HUMAN Replication factor C subunit 5	12	3019.61	3208.53	3320.97	2967.98	3248.76	3241.35	-0.0139713	0.84469	0.864175	0.990363
P40938	RFC3	RFC3_HUMAN Replication factor C subunit 3	7	1640	1612.33	1694.89	1781.34	1767	1768.79	0.104331	0.111354	0.139713	1.075
P40939	HADHA	ECHA_HUMAN Trifunctional enzyme subunit alpha, mitochondrial	12	2821.16	2817.95	3012.11	5550.75	5490.78	5480.87	0.93413	7.44932e-08	9.30917e-07	1.91074
P41091	EIF2S3	IF2G_HUMAN Eukaryotic translation initiation factor 2 subunit 3	10	3112.29	2790.47	2969.78	2989.49	2754.73	2665.13	-0.0776082	0.311938	0.354295	0.947627
P41182	BCL6	BCL6_HUMAN B-cell lymphoma 6 protein	1	10.6313	10.4577	15.0446	16.2063	14.8184	18.7271	0.475648	0.0082396	0.0132075	1.39054
P41208	CETN2	CETN2_HUMAN Centrin-2	2	1037.3	1138.29	940.691	283.452	329.808	362.777	-1.67782	4.22361e-08	6.21087e-07	0.312554
P41212	ETV6	ETV6_HUMAN Transcription factor ETV6	5	773.8	930.382	868.36	602.089	672.628	676.588	-0.396671	0.00109014	0.00215782	0.759609
P41214	EIF2D	EIF2D_HUMAN Eukaryotic translation initiation factor 2D	8	3985.53	3553.13	3753.21	2245.62	1987.04	2060.65	-0.843718	9.61484e-07	6.38718e-06	0.557206
P41223	BUD31	BUD31_HUMAN Protein BUD31 homolog	4	691.898	765.211	722.874	627.222	591.84	613.835	-0.249376	0.00411087	0.00701743	0.84126
P41227	NAA10	NAA10_HUMAN N-alpha-acetyltransferase 10	11	2551.61	1955.51	2153.65	1776.65	1384.44	1344.93	-0.566581	0.00138026	0.00265702	0.675215
P41229	KDM5C	KDM5C_HUMAN Lysine-specific demethylase 5C	9	1481.25	1481.69	1532.49	1172.51	1258.12	1375.31	-0.243103	0.00856952	0.0136799	0.844926
P41231	P2RY2	P2RY2_HUMAN P2Y purinoceptor 2	3	303.571	325.674	290.655	169.637	196.958	186.673	-0.734639	4.68087e-06	2.19907e-05	0.600968
P41240	CSK	CSK_HUMAN Tyrosine-protein kinase CSK	7	2392.68	2003.12	2106.77	1550.07	1271.66	1280.07	-0.66688	7.01632e-05	0.000202073	0.629867
P41247	PNPLA4	PLPL4_HUMAN Patatin-like phospholipase domain-containing protein 4	4	453.811	470.429	459.462	424.668	437.391	459.42	-0.0669805	0.309997	0.352245	0.954634
P41250	GARS	SYG_HUMAN Glycine--tRNA ligase	8	3967.12	3520.85	3525.62	2107.59	1831.34	1667.71	-0.97851	2.14479e-06	1.19344e-05	0.507504
P41252	IARS	SYIC_HUMAN Isoleucine--tRNA ligase, cytoplasmic	10	3815.32	3237.29	3352.77	2929.2	2416.27	2277.79	-0.453674	0.0016805	0.00316988	0.730181
P41273	TNFSF9	TNFL9_HUMAN Tumor necrosis factor ligand superfamily member 9	1	24.8823	32.3655	31.896	9.39714	9.60071	12.9918	-1.48461	1.82994e-06	1.05995e-05	0.357344
P41440	SLC19A1	S19A1_HUMAN Folate transporter 1	7	1791.08	1879.48	1930.99	427.426	446.048	486.392	-2.04377	2.35744e-10	2.65517e-08	0.24253
P41567	EIF1	EIF1_HUMAN Eukaryotic translation initiation factor 1	3	327.256	324.155	310.94	210.618	201.014	239.116	-0.568035	3.73494e-05	0.000118977	0.674535
P41743	PRKCI	KPCI_HUMAN Protein kinase C iota type	9	1488.5	1351.02	1334.03	1648.07	1604.61	1554.96	0.205393	0.0142314	0.0216312	1.153
P42025	ACTR1B	ACTY_HUMAN Beta-centractin	4	802.157	622.415	657.888	593.132	508.803	438.348	-0.437355	0.00635958	0.0104414	0.738487
P42126	ECI1	ECI1_HUMAN Enoyl-CoA delta isomerase 1, mitochondrial	8	952.423	1064.5	1010.12	1211.57	1323.81	1351.81	0.360696	0.000708887	0.00147721	1.28405
P42166	TMPO	LAP2A_HUMAN Lamina-associated polypeptide 2, isoform alpha	10	1231.81	1384.39	1333.6	1097.63	1152.79	1173.73	-0.204911	0.0151402	0.0228424	0.867592
P42167	TMPO	LAP2B_HUMAN Lamina-associated polypeptide 2, isoforms beta/gamma	12	2225.95	2531.39	2520.06	1939.76	2136.74	1858.41	-0.29415	0.00498827	0.00836829	0.815553
P42224	STAT1	STAT1_HUMAN Signal transducer and activator of transcription 1-alpha/beta	9	1391.42	1183.22	1260.37	2117.1	1873.22	1890.06	0.617639	3.08228e-05	0.000100706	1.53436
P42226	STAT6	STAT6_HUMAN Signal transducer and activator of transcription 6	1	329.239	290.361	278.521	287.752	243.17	256.635	-0.18942	0.0599521	0.0796256	0.876958
P42285	SKIV2L2	SK2L2_HUMAN Superkiller viralicidic activity 2-like 2	12	2450.89	2680.04	2794.75	2918.1	2915.45	3024.17	0.162336	0.0430289	0.0588263	1.1191
P42330	AKR1C3	AK1C3_HUMAN Aldo-keto reductase family 1 member C3	2	343.404	329.891	357.697	675.906	657.802	618.932	0.921208	1.71311e-07	1.70631e-06	1.8937
P42336	PIK3CA	PK3CA_HUMAN Phosphatidylinositol 4,5-bisphosphate 3-kinase catalytic subunit alpha isoform	6	948.97	743.477	786.072	559.917	480.623	462.741	-0.718329	7.29169e-05	0.000208844	0.607801
P42345	MTOR	MTOR_HUMAN Serine/threonine-protein kinase mTOR	8	1413.16	1303.49	1350.67	1311.35	1232.21	1191.04	-0.123486	0.0986234	0.125072	0.917967
P42356	PI4KA	PI4KA_HUMAN Phosphatidylinositol 4-kinase alpha	10	1349.28	1392.91	1415.7	1584.56	1645.7	1641.55	0.228678	0.00404269	0.00691622	1.17176
P42566	EPS15	EPS15_HUMAN Epidermal growth factor receptor substrate 15	11	1643.34	1584.28	1552.67	1312.97	1285.74	1236.99	-0.317648	0.000572328	0.00123328	0.802377
P42568	MLLT3	AF9_HUMAN Protein AF-9	2	85.0512	97.8672	104.846	152.895	140.452	172.791	0.696025	5.78605e-05	0.000171858	1.62003
P42574	CASP3	CASP3_HUMAN Caspase-3	4	494.816	431.812	437.316	459.197	405.193	387.543	-0.124631	0.178837	0.214324	0.917239
P42575	CASP2	CASP2_HUMAN Caspase-2	3	310.96	239.438	255.857	286.907	271.698	266.171	0.0410739	0.680095	0.714155	1.02888
P42677	RPS27	RS27_HUMAN 40S ribosomal protein S27	8	2467.66	2244.24	2279.5	1210.96	1026.73	1017.01	-1.10652	2.57145e-07	2.26262e-06	0.464414
[truncated: 5,780 more rows]

## Sheet: 8902.7d.Low
Accession	Gene	Name	Peptides	DMSO.1	DMSO.2	DMSO.3	BQLow7d.1	BQLow7d.2	BQLow7d.3	log2FC	P	FDR	FC
A0AV96	RBM47	RBM47_HUMAN RNA-binding protein 47	10	2509.79	2477.72	2448	2205.09	2312.61	2289.32	-0.127635	0.0825871	0.112967	0.915331
A0AVF1	TTC26	TTC26_HUMAN Tetratricopeptide repeat protein 26	3	169.974	159.428	163.612	143.812	122.478	133.5	-0.304984	0.00253476	0.00523021	0.809451
A0AVI4	TMEM129	TM129_HUMAN Transmembrane protein 129	2	282.709	297.329	303.435	271.248	245.089	261.971	-0.18348	0.0281364	0.0430683	0.880576
A0AVT1	UBA6	UBA6_HUMAN Ubiquitin-like modifier-activating enzyme 6	10	1644.95	1597.8	1467.33	1661.93	1361.7	1250.69	-0.148777	0.174945	0.220674	0.902015
A0FGR8	ESYT2	ESYT2_HUMAN Isoform 6 of Extended synaptotagmin-2	10	1925.92	2048.65	2032.78	3003.44	3337.15	3378.48	0.692644	1.59924e-06	1.50248e-05	1.61624
A0JLT2	MED19	MED19_HUMAN Mediator of RNA polymerase II transcription subunit 19	1	110.792	112.557	117.033	119.695	129.968	126.27	0.142869	0.0662267	0.0927914	1.1041
A0JNW5	UHRF1BP1L	UH1BL_HUMAN UHRF1-binding protein 1-like	2	815.19	684.066	623.945	625.071	578.312	541.924	-0.276244	0.0194315	0.0309876	0.825738
A0MZ66	KIAA1598	SHOT1_HUMAN Isoform 3 of Shootin-1	7	1038.38	957.934	916.736	836.666	829.46	788.353	-0.245676	0.00705283	0.0127888	0.84342
A0PJW6	TMEM223	TM223_HUMAN Transmembrane protein 223	3	1421.4	1456.28	1522.72	1567.08	1719.68	1721.78	0.185956	0.0269254	0.0414676	1.13757
A1A4S6	ARHGAP10	RHG10_HUMAN Rho GTPase-activating protein 10	1	210.192	180.394	181.922	218.207	194.898	204.472	0.11138	0.208273	0.257945	1.08026
A1L0T0	ILVBL	ILVBL_HUMAN Acetolactate synthase-like protein	13	1220.61	1374.45	1354.39	1579	1646.21	1650.55	0.305669	0.00167403	0.00366514	1.23599
A1L170	C1orf226	CA226_HUMAN Isoform 2 of Uncharacterized protein C1orf226	4	292.999	293.493	340.648	311.374	379.427	352.161	0.168734	0.097296	0.130674	1.12407
A1L188	C17orf89	CQ089_HUMAN Uncharacterized protein C17orf89	1	36.1464	39.2562	36.3121	55.5311	62.7721	69.9801	0.747714	4.77738e-06	3.32111e-05	1.67913
A1L390	PLEKHG3	PKHG3_HUMAN Pleckstrin homology domain-containing family G member 3	5	894.447	899.332	882.174	773.384	964.971	905.964	-0.0232629	0.79416	0.825684	0.984005
A1L3X0	ELOVL7	ELOV7_HUMAN Elongation of very long chain fatty acids protein 7	2	617.257	681.271	729.597	885.836	948.016	938.433	0.453668	0.000142919	0.000472864	1.36952
A2AJT9	CXorf23	CX023_HUMAN Uncharacterized protein CXorf23	2	361.531	401.651	409.045	545.76	627.159	617.969	0.61077	1.40036e-05	7.48175e-05	1.52707
A2RRP1	NBAS	NBAS_HUMAN Neuroblastoma-amplified sequence	12	1706.24	1898.78	1842.43	1730.13	1850.74	1847.28	-0.00437264	0.95365	0.961436	0.996974
A2RTX5	TARSL2	SYTC2_HUMAN Probable threonine--tRNA ligase 2, cytoplasmic	4	591.667	519.482	520.979	520.784	478.891	462.904	-0.15733	0.0786695	0.108084	0.896683
A2RU67	KIAA1467	K1467_HUMAN Uncharacterized protein KIAA1467	3	704.727	673.279	766.654	674.184	740.575	686.771	-0.0284091	0.720497	0.761204	0.980501
A2RUC4	TYW5	TYW5_HUMAN tRNA wybutosine-synthesizing protein 5	1	344.928	283.512	294.354	290.047	226.906	233.515	-0.301787	0.016996	0.0275613	0.811247
A2VDJ0	KIAA0922	T131L_HUMAN Isoform 4 of Transmembrane protein 131-like	5	408.664	457.96	458.447	379.479	412.317	431.909	-0.114797	0.180784	0.227376	0.923512
A3KMH1	VWA8	VWA8_HUMAN von Willebrand factor A domain-containing protein 8	12	2050.36	2203.23	2237.97	2095.53	2289.69	2390.92	0.0607818	0.447679	0.503324	1.04303
A3KN83	SBNO1	SBNO1_HUMAN Protein strawberry notch homolog 1	8	819.48	770.502	801.105	883.731	774.016	738.715	-0.000503411	0.995201	0.995969	0.999651
A4D1E9	GTPBP10	GTPBA_HUMAN GTP-binding protein 10	8	3634.42	4046.55	3922.44	4116.43	4505.17	4489.67	0.176472	0.039326	0.0580461	1.13012
A4D1P6	WDR91	WDR91_HUMAN WD repeat-containing protein 91	2	345.065	338.658	316.072	400.958	403.504	406.382	0.277307	0.00210416	0.00445516	1.21193
A4D1U4	LCHN	LCHN_HUMAN Protein LCHN	2	646.525	713.07	680.773	632.876	617.261	651.55	-0.100748	0.184354	0.231305	0.932549
A5D8V6	VPS37C	VP37C_HUMAN Vacuolar protein sorting-associated protein 37C	2	161.338	164.684	138.677	135.798	126.704	118.619	-0.284085	0.00774272	0.0138748	0.821262
A5PLL7	TMEM189	TM189_HUMAN Transmembrane protein 189	4	930.303	1096.72	1011.53	1617.28	1498.64	1731.66	0.674624	7.34787e-06	4.54607e-05	1.59618
A5PLN9	TRAPPC13	TPC13_HUMAN Isoform 4 of Trafficking protein particle complex subunit 13	1	304.507	289.954	253.779	252.248	232.1	193.279	-0.328533	0.00999785	0.0173253	0.796346
A5YKK6	CNOT1	CNOT1_HUMAN CCR4-NOT transcription complex subunit 1	10	1332.09	1290.6	1443.55	1251.46	1107.99	1155.81	-0.210298	0.0207096	0.0328039	0.864359
A6H8Y1	BDP1	BDP1_HUMAN Transcription factor TFIIIB component B'' homolog	3	82.8587	85.1763	90.0632	98.3266	99.6049	88.8498	0.151041	0.0709732	0.0986599	1.11037
A6NCS6	C2orf72	CB072_HUMAN Uncharacterized protein C2orf72	1	31.2846	33.8567	39.3901	50.608	56.727	62.7389	0.703345	2.8732e-05	0.000130782	1.62828
A6ND36	FAM83G	FA83G_HUMAN Protein FAM83G	5	634.025	673.064	628.291	772.548	805.642	807.154	0.301964	0.00111819	0.00259886	1.23282
A6NDG6	PGP	PGP_HUMAN Phosphoglycolate phosphatase	8	651.73	580.504	620.708	645.752	535.96	532.647	-0.116403	0.223441	0.274294	0.922485
A6NDU8	C5orf51	CE051_HUMAN UPF0600 protein C5orf51	4	678.583	579.609	577.579	540.089	429.543	431.675	-0.393893	0.00291926	0.00590148	0.761073
A6NED2	RCCD1	RCCD1_HUMAN RCC1 domain-containing protein 1	2	322.932	302.052	279.59	204.234	178.54	181.375	-0.681298	5.28821e-06	3.57031e-05	0.623604
A6NFI3	ZNF316	ZN316_HUMAN Zinc finger protein 316	2	390.79	417.184	403.656	428.076	399.532	405.474	0.0251946	0.724965	0.764886	1.01762
A6NFY7	SDHAF1	SDHF1_HUMAN Succinate dehydrogenase assembly factor 1, mitochondrial	1	94.2866	105.394	90.9467	138.629	151.742	150.568	0.603085	1.13326e-05	6.32851e-05	1.51896
A6NGB9	WIPF3	WIPF3_HUMAN WAS/WASL-interacting protein family member 3	1	60.8034	52.8854	42.1434	68.0432	58.447	58.1357	0.256892	0.0592216	0.0840973	1.1949
A6NGR9	MROH6	MROH6_HUMAN Maestro heat-like repeat-containing protein family member 6	4	927.249	928.099	856.099	834.361	897.899	840.856	-0.0753098	0.319674	0.375982	0.949138
A6NHC0	CAPN8	CAN8_HUMAN Calpain-8	1	423.334	371.034	377.995	352.213	264.721	240.71	-0.467833	0.00313085	0.00625608	0.72305
A6NHL2	TUBAL3	TBAL3_HUMAN Tubulin alpha chain-like 3	1	151.522	155.508	153.574	85.4384	55.0398	59.5553	-1.23055	1.81731e-06	1.63618e-05	0.426155
A6NHQ4	C17orf96	CQ096_HUMAN Uncharacterized protein C17orf96	1	20.2647	20.6717	20.0761	35.54	36.633	35.1562	0.814754	9.54198e-08	2.0909e-06	1.759
A6NHR9	SMCHD1	SMHD1_HUMAN Structural maintenance of chromosomes flexible hinge domain-containing protein 1	10	849.367	967.802	1004.36	1256.01	1390.22	1330.57	0.497562	8.9115e-05	0.000321384	1.41183
A6NJ78	METTL15	MET15_HUMAN Probable methyltransferase-like protein 15	7	997.551	1082.24	1081.1	1109.53	1198.51	1228.28	0.161616	0.0524707	0.075322	1.11854
A6NK58	LIPT2	LIPT2_HUMAN Putative lipoyltransferase 2, mitochondrial	2	35.7444	43.2076	31.1245	47.0482	49.7746	51.0767	0.438387	0.00182219	0.00394511	1.35509
A6NKD9	CCDC85C	CC85C_HUMAN Coiled-coil domain-containing protein 85C	3	131.928	119.612	115.054	97.7106	108.802	79.3949	-0.368338	0.00632031	0.0115848	0.774674
A6NMZ7	COL6A6	CO6A6_HUMAN Collagen alpha-6(VI) chain	2	95.0537	88.3509	90.6762	83.5872	90.3412	88.207	-0.0643841	0.38277	0.439558	0.956354
A6NNM3	RIMBP3B	RIM3B_HUMAN RIMS-binding protein 3B	1	667.714	709.103	742.847	645.652	728.177	662.471	-0.0584624	0.466318	0.521566	0.960287
A6PW82	CXorf30	CX030_HUMAN Putative uncharacterized protein CXorf30	2	367.56	345.258	389.899	543.871	577.439	483.214	0.538947	5.66954e-05	0.000223421	1.45291
A7KAX9	ARHGAP32	RHG32_HUMAN Rho GTPase-activating protein 32	10	1518.66	1576.15	1551.26	1596.96	1967.07	1884.79	0.224379	0.0244267	0.0379702	1.16827
A7MBM2	DISP2	DISP2_HUMAN Protein dispatched homolog 2	1	105.755	111.907	111.23	63.2588	87.7007	68.7455	-0.595746	0.00018904	0.000592722	0.661702
A8CG34	POM121C	P121C_HUMAN Nuclear envelope pore membrane protein POM 121C	2	308.66	333.884	323.155	368.823	403.286	420.96	0.303608	0.00214462	0.00451868	1.23423
A8K2U0	A2ML1	A2ML1_HUMAN Alpha-2-macroglobulin-like protein 1	12	1184.6	1324.99	1333.94	4081.07	4021.1	3938.58	1.64938	1.64413e-10	2.55793e-08	3.13699
A8MQ03	C9orf169	CI169_HUMAN UPF0574 protein C9orf169	1	24.1742	20.8748	25.1473	28.8433	39.4337	37.5348	0.58342	0.000426816	0.00115929	1.4984
A8MW92	PHF20L1	P20L1_HUMAN PHD finger protein 20-like protein 1	12	2261.19	2344.44	2476.97	1974.63	2290.78	2061.4	-0.164619	0.0618536	0.0873405	0.892164
A8MWD9	RUXGL_HUMAN	RUXGL_HUMAN Small nuclear ribonucleoprotein G-like protein	7	3404.67	4005.41	3790.57	3137.39	3394.75	3411.4	-0.169549	0.0600843	0.0851048	0.889121
A8MXP9	MATR3	A8MXP9_HUMAN Matrin-3	17	3123.49	3520.75	3385.22	3551.4	4013.55	4088.61	0.215529	0.0231559	0.0362142	1.16113
A8MXV4	NUDT19	NUD19_HUMAN Nucleoside diphosphate-linked moiety X motif 19, mitochondrial	9	887.894	959.921	941.594	1276.52	1368.35	1366.91	0.524316	1.43945e-05	7.63812e-05	1.43825
A9UHW6	MIF4GD	MI4GD_HUMAN Isoform 3 of MIF4G domain-containing protein	2	419.377	368.519	351.519	311.895	248.525	243.623	-0.508163	0.000536759	0.00139694	0.703117
B0QYD3	APOBEC3B	B0QYD3_HUMAN DNA dC->dU-editing enzyme APOBEC-3B	1	40.4375	37.3285	36.1745	45.569	43.282	43.7311	0.219845	0.0115869	0.0196714	1.16461
B1AK53	ESPN	ESPN_HUMAN Espin	1	650.014	579.211	566.1	528.88	502.758	432.04	-0.297216	0.00795241	0.014208	0.813821
B4DLE8	CRYBG3	B4DLE8_HUMAN Beta/gamma crystallin domain-containing protein 3 (Fragment)	2	32.1673	39.3157	32.1467	45.1712	44.8539	53.1028	0.468018	0.000661417	0.00166942	1.38321
B4DLV2	TOP2B	B4DLV2_HUMAN DNA topoisomerase 2-beta	1	391.551	415.378	459.391	367.59	392.778	400.041	-0.123796	0.150447	0.193346	0.91777
B4DP57	NUP35	B4DP57_HUMAN Nucleoporin NUP53	1	59.4741	55.2339	66.0682	71.4958	77.4704	71.5894	0.289826	0.00493961	0.00932424	1.22249
B4DQW3	PVRL4	B4DQW3_HUMAN Poliovirus receptor-related protein 4	1	17.7245	20.4043	14.3979	27.3019	26.6429	33.4717	0.741739	0.000107979	0.000374751	1.67219
B4DSU4	AP1S2	B4DSU4_HUMAN AP-1 complex subunit sigma-2	1	36.5383	37.8129	28.3382	37.8271	35.9052	40.2031	0.159961	0.161154	0.205275	1.11726
B4E1K0	KIF23	B4E1K0_HUMAN Kinesin-like protein KIF23	4	504.095	542.667	569.149	622.747	597.781	583.129	0.159836	0.0539641	0.077195	1.11716
B4E2M5	ANKRD66	ANR66_HUMAN Ankyrin repeat domain-containing protein 66	1	91.5238	90.2895	87.0581	67.092	49.977	55.1161	-0.653602	4.41498e-05	0.000183266	0.635691
B7Z207	PDK1	B7Z207_HUMAN [Pyruvate dehydrogenase (acetyl-transferring)] kinase isozyme 1, mitochondrial	2	180.36	188.351	185.386	231.701	230.344	219.642	0.298791	0.0010587	0.00248211	1.23011
B7Z4W5	CCBL1	B7Z4W5_HUMAN Cysteine conjugate-beta lyase cytoplasmic (Glutamine transaminase K, kyneurenine aminotransferase), isoform CRA_b	2	156.968	147.611	156.866	403.562	376.021	418.802	1.37602	1.01056e-09	8.83276e-08	2.59552
B7Z596	TPM1	B7Z596_HUMAN Tropomyosin alpha-1 chain	4	754.531	751.687	657.382	1196.32	1025.09	1081.18	0.6101	1.9778e-05	9.69195e-05	1.52637
B7Z6K7	ZNF814	ZN814_HUMAN Putative uncharacterized zinc finger protein 814	2	266.156	326.769	304.13	188.265	203.688	205.378	-0.582608	3.41321e-05	0.000150008	0.667756
B7Z9C2	NAP1L1	B7Z9C2_HUMAN Nucleosome assembly protein 1-like 1	1	364.013	315.166	284.163	199.699	198.654	171.183	-0.754399	1.18628e-05	6.56805e-05	0.592793
B9A064	IGLL5	IGLL5_HUMAN Immunoglobulin lambda-like polypeptide 5	1	184.34	165.809	166.936	477.366	285.672	367.357	1.09848	1.28296e-05	6.99382e-05	2.1413
C9J2U4	TAMM41	C9J2U4_HUMAN Chromosome 3 open reading frame 31, isoform CRA_f	9	1858.32	1970.95	2075.09	2074.61	2163.32	2181.96	0.121883	0.119776	0.157681	1.08815
C9JI98	TMEM238	TM238_HUMAN Transmembrane protein 238	1	58.9284	48.7617	57.0049	76.458	86.8217	81.865	0.576724	4.40717e-05	0.000183226	1.49146
C9JLW8	FAM195B	F195B_HUMAN Protein FAM195B	2	181.626	156.138	122.52	260.364	241.732	252.997	0.732083	8.10797e-05	0.00029686	1.66104
C9JMV9	ABHD14A-ACY1	C9JMV9_HUMAN Protein ABHD14A-ACY1	2	126.31	127.22	129.019	139.579	137.895	129.697	0.0893064	0.218819	0.26925	1.06386
C9JTK4	AP2M1	C9JTK4_HUMAN AP-2 complex subunit mu (Fragment)	1	104.038	120.076	107.349	99.0755	120.538	99.045	-0.0603743	0.536164	0.587929	0.959015
C9JYP6	C9JYP6_HUMAN	C9JYP6_HUMAN Uncharacterized protein	1	26.9493	30.7511	28.2545	28.0101	26.421	20.0107	-0.220321	0.0848589	0.115607	0.858374
C9JZ63	ANKIB1	C9JZ63_HUMAN Ankyrin repeat and IBR domain-containing protein 1 (Fragment)	1	64.5609	73.5121	75.9557	60.4515	63.6553	62.2617	-0.196466	0.0308516	0.04681	0.872686
C9JZG2	GART	C9JZG2_HUMAN Phosphoribosylformylglycinamidine cyclo-ligase (Fragment)	1	525.507	437.333	419.526	361.526	277.326	258.003	-0.632711	0.000385782	0.00106797	0.644963
D6RAP2	TLR1	D6RAP2_HUMAN Toll-like receptor 1 (Fragment)	1	197.577	191.372	177.126	361.105	408.672	362.11	0.99874	7.23585e-08	1.67523e-06	1.99825
D6RCE2	TTC37	D6RCE2_HUMAN Tetratricopeptide repeat protein 37 (Fragment)	1	822.925	911.01	777.932	869.347	808.047	805.409	-0.014593	0.858088	0.882712	0.989936
D6RD67	MCCC2	D6RD67_HUMAN Methylcrotonoyl-CoA carboxylase beta chain, mitochondrial (Fragment)	2	266.923	284.175	312.152	361.321	413.537	358.723	0.392905	0.000827118	0.00201193	1.31303
D6RDK6	OCIAD1	D6RDK6_HUMAN OCIA domain-containing protein 1 (Fragment)	1	130.456	131.174	138.257	141.923	152.724	148.167	0.146954	0.0590258	0.0838345	1.10723
D6RF23	GNB2L1	D6RF23_HUMAN Guanine nucleotide-binding protein subunit beta-2-like 1	2	1116.44	1014.01	1094.31	622.998	587.076	567.47	-0.859155	1.63382e-07	3.0305e-06	0.551275
E5RGW4	NPM1	E5RGW4_HUMAN Nucleophosmin (Fragment)	1	30.3605	29.5506	28.3354	28.6138	34.6083	37.7969	0.186036	0.0852052	0.115978	1.13763
E5RGY8	OSR2	E5RGY8_HUMAN Protein odd-skipped-related 2 (Fragment)	1	103.958	111.845	110.511	121.746	115.367	112.468	0.0993093	0.190635	0.238378	1.07126
E5RIZ8	CALB1	E5RIZ8_HUMAN Calbindin (Fragment)	1	402.28	352.498	317.781	163.814	128	106.322	-1.44574	5.39728e-07	6.93974e-06	0.367105
E7EQT4	ACIN1	E7EQT4_HUMAN Apoptotic chromatin condensation inducer in the nucleus	1	221.227	237.288	254.551	241.551	246.324	273.033	0.0939463	0.272105	0.326753	1.06729
E7ERA6	RNF223	RN223_HUMAN RING finger protein 223	3	133.902	177.023	145.724	199.699	214.52	218.964	0.480427	0.000554251	0.00143622	1.39516
E7ESP4	ITGA2	E7ESP4_HUMAN Integrin alpha-2	3	343.042	382.449	367.147	548.379	605.491	602.714	0.684914	2.13674e-06	1.82421e-05	1.60761
E7ET40	PLAU	E7ET40_HUMAN Urokinase-type plasminogen activator chain B	9	1529.97	1590.5	1585.36	2734.11	3089.59	3155.09	0.929458	1.05695e-07	2.23423e-06	1.90456
E7ETI8	C1orf112	E7ETI8_HUMAN Uncharacterized protein C1orf112	1	41.3929	52.1683	36.347	29.9106	30.3448	33.4782	-0.456355	0.00245764	0.00509814	0.728825
E7ETY0	KLK6	E7ETY0_HUMAN Kallikrein-6	1	43.9168	47.6817	47.2201	55.4207	60.5623	56.9335	0.316838	0.00115045	0.00266112	1.2456
E7EU81	GOLGB1	E7EU81_HUMAN Golgin subfamily B member 1 (Fragment)	1	81.2473	85.1404	75.6037	91.3694	104.013	95.8733	0.266971	0.00618588	0.0113678	1.20328
E7EV07	ARHGEF4	E7EV07_HUMAN Rho guanine nucleotide exchange factor 4	2	185.603	168.041	181.774	166.085	215.733	181.333	0.0655437	0.513622	0.567135	1.04648
E7EVA0	MAP4	E7EVA0_HUMAN Microtubule-associated protein	10	750.272	643.637	662.948	637.539	585.652	576.605	-0.190805	0.039474	0.0582231	0.876117
E7EVH7	KLC1	E7EVH7_HUMAN Kinesin light chain 1	2	162.577	163.942	169.622	134.116	142.525	170.946	-0.156132	0.116815	0.154174	0.897428
E7EW49	CLASP2	E7EW49_HUMAN CLIP-associating protein 2	12	1819.72	1627.42	1542.83	1801.39	1739.92	1626.42	0.0526497	0.53443	0.586283	1.03717
E9PAU2	RAVER1	E9PAU2_HUMAN Ribonucleoprotein PTB-binding 1	14	1164.69	1230.36	1189.64	1453.94	1344.81	1424.36	0.236044	0.00613068	0.0112797	1.17776
E9PCH4	FNIP1	E9PCH4_HUMAN Folliculin-interacting protein 1	8	3610.46	3028.4	3071.53	2289.31	2069.04	1954.33	-0.619716	2.92671e-05	0.000132829	0.650799
E9PE19	BPTF	E9PE19_HUMAN Nucleosome-remodeling factor subunit BPTF (Fragment)	3	136.964	146.619	144.216	124.897	130.043	141.258	-0.112013	0.1619	0.206158	0.925296
E9PEJ6	ATP11A	E9PEJ6_HUMAN Probable phospholipid-transporting ATPase IH	11	3826.8	4199.33	4138.03	5195.21	4907.85	5178.06	0.329814	0.000772195	0.00190092	1.25685
E9PF32	DENND3	E9PF32_HUMAN DENN domain-containing protein 3	2	1063.99	1013.21	996.64	933.415	888.068	849.575	-0.203139	0.0161069	0.026284	0.868659
E9PF99	CEP192	E9PF99_HUMAN Centrosomal protein of 192 kDa	11	1276.13	1298.69	1274.86	1010.65	1007.05	990.812	-0.35569	0.000213514	0.000655152	0.781496
E9PIE4	MTCH2	E9PIE4_HUMAN Mitochondrial carrier homolog 2 (Fragment)	3	1088.99	1143.9	1177.46	1673.6	1815.95	1856.57	0.647896	2.58914e-06	2.12906e-05	1.56688
E9PJD7	CYHR1	E9PJD7_HUMAN Cysteine and histidine-rich protein 1	8	1254.47	1203.01	1385.82	2527.45	2475.43	2265.25	0.920188	1.86499e-07	3.28843e-06	1.89236
E9PK24	HARBI1	E9PK24_HUMAN Putative nuclease HARBI1 (Fragment)	1	144.444	160.086	168.899	132.412	141.114	120.679	-0.26415	0.0107324	0.0183993	0.832689
E9PKC0	PLEKHA7	E9PKC0_HUMAN Pleckstrin homology domain-containing family A member 7	1	27.1607	22.6463	23.5654	23.5088	24.7991	20.299	-0.097523	0.333174	0.389504	0.934636
E9PKG0	PLEC	E9PKG0_HUMAN Plectin (Fragment)	1	50.1878	54.0568	46.0146	39.5387	37.4512	40.5265	-0.352254	0.00100839	0.00238066	0.783359
E9PMP7	LMO7	E9PMP7_HUMAN LIM domain only protein 7 (Fragment)	2	92.8302	90.9141	109.633	128.474	163.49	148.017	0.582839	0.000147458	0.000484612	1.49779
E9PMS6	LMO7	E9PMS6_HUMAN LIM domain only protein 7	13	1305.23	1390.42	1433.16	2189.8	2667.88	2408.56	0.81188	1.22534e-06	1.24927e-05	1.7555
E9PN76	RNF214	E9PN76_HUMAN RING finger protein 214	1	34.5989	31.1103	23.8766	29.3646	21.5127	19.8753	-0.344491	0.0488354	0.070651	0.787586
E9PN89	HSPA8	E9PN89_HUMAN Heat shock cognate 71 kDa protein (Fragment)	3	880.552	853.183	899.838	563.258	555.797	496.112	-0.707303	1.37984e-06	1.36338e-05	0.612464
E9PNQ5	ABCB7	E9PNQ5_HUMAN ATP-binding cassette sub-family B member 7, mitochondrial (Fragment)	2	2938.43	2665.07	2698.69	1773.87	1434.1	1642.58	-0.77949	2.69464e-06	2.19555e-05	0.582573
E9PNR5	DGAT1	E9PNR5_HUMAN Diacylglycerol O-acyltransferase 1	6	424.892	418.508	472.072	610.635	692.415	680.209	0.592189	1.47471e-05	7.78276e-05	1.50753
E9PPU0	EPPK1	E9PPU0_HUMAN Epiplakin	2	1141.37	967.607	974.039	1699.28	1268.46	1566.76	0.550158	0.000416659	0.00113686	1.46425
E9PQW8	MPPED2	E9PQW8_HUMAN Metallophosphoesterase MPPED2	1	101.845	113.483	135.298	181.6	234.113	201.706	0.81841	2.18027e-05	0.000104062	1.76346
E9PR30	FAU	E9PR30_HUMAN 40S ribosomal protein S30	4	1778.43	1579.61	1665.88	1111.01	1003.05	1058.07	-0.662919	2.93473e-06	2.33189e-05	0.631599
E9PRG8	C11orf48	E9PRG8_HUMAN Uncharacterized protein C11orf48	1	85.2068	100.667	94.5261	71.0608	60.7802	58.1066	-0.563948	9.0646e-05	0.000325547	0.676449
E9PSI1	TM9SF1	E9PSI1_HUMAN Transmembrane 9 superfamily member 1	15	4300.04	4061.5	3971.87	3641.58	3462.19	3566.54	-0.208469	0.0122488	0.0206375	0.865455
F5H0Y5	DDB1	F5H0Y5_HUMAN DNA damage-binding protein 1 (Fragment)	1	140.689	147.969	157.148	153.2	151.281	112.18	-0.110489	0.351356	0.407393	0.926274
F5H2A4	HMGA2	F5H2A4_HUMAN High mobility group protein HMGI-C	3	714.6	683.226	757.971	756.741	947.775	725.199	0.163693	0.132812	0.172941	1.12015
F5H2F4	MTHFD1	F5H2F4_HUMAN C-1-tetrahydrofolate synthase, cytoplasmic	13	4482.73	3585.21	3813.93	2926.44	2729.63	2415.88	-0.555771	0.000170431	0.000545142	0.680293
F5H2V0	TXNRD2	F5H2V0_HUMAN Thioredoxin reductase 2, mitochondrial	7	783.018	795.278	819.926	980.682	1061	1040.27	0.361342	0.000294558	0.000846147	1.28462
F5H4I5	ITM2C	F5H4I5_HUMAN Integral membrane protein 2C (Fragment)	1	155.438	182.864	171.508	182.882	179.119	184.138	0.102411	0.213342	0.263301	1.07357
F5H6I6	CAND1	F5H6I6_HUMAN Cullin-associated NEDD8-dissociated protein 1 (Fragment)	1	13.1617	22.5238	18.1751	70.2583	75.0221	86.2942	2.13316	3.80544e-08	1.02787e-06	4.38678
F5H6U6	RGL1	F5H6U6_HUMAN Ral guanine nucleotide dissociation stimulator-like 1	1	201.579	164.858	182.193	116.818	137.359	109.116	-0.596653	0.000108008	0.000374751	0.661286
F5H867	SLC3A2	F5H867_HUMAN 4F2 cell-surface antigen heavy chain (Fragment)	1	193.696	210.808	212.915	211.006	222.376	215.092	0.0717459	0.33796	0.394269	1.05099
F8VQZ7	METAP2	F8VQZ7_HUMAN Methionine aminopeptidase 2	2	518.272	460.908	443.561	316.815	283.347	341.016	-0.59709	3.72329e-05	0.000159931	0.661086
F8VV04	SART3	F8VV04_HUMAN Squamous cell carcinoma antigen recognized by T-cells 3 (Fragment)	1	87.8079	138.269	92.1212	138.36	109.667	148.439	0.33664	0.0620871	0.0876066	1.26281
F8VVQ7	LIMA1	F8VVQ7_HUMAN LIM domain and actin-binding protein 1 (Fragment)	1	210.708	228.932	237.31	473.323	554.765	498.34	1.17163	2.09797e-08	6.77184e-07	2.25266
F8W7C6	RPL10	F8W7C6_HUMAN 60S ribosomal protein L10	5	522.17	499.496	483.692	365.184	297.536	330.935	-0.603615	2.06589e-05	9.99413e-05	0.658103
F8W7J9	PPP1R9A	F8W7J9_HUMAN Neurabin-1	9	1003.52	1117.74	1180.43	866.528	960.34	920.722	-0.263065	0.00811842	0.0144449	0.833316
F8WDM7	CAV1	F8WDM7_HUMAN Caveolin-1	1	129.413	128.33	124.239	194.173	178.958	153.522	0.456817	0.000334998	0.000946585	1.37251
F8WE65	PPIA	F8WE65_HUMAN Peptidyl-prolyl cis-trans isomerase	4	536.682	443.481	582.616	337.023	307.843	309.415	-0.703633	2.02709e-05	9.8678e-05	0.614024
G3V119	CCAR2	G3V119_HUMAN Cell cycle and apoptosis regulator protein 2	2	357.289	414.741	408.749	374.722	379.395	334.025	-0.117013	0.19577	0.244328	0.922095
G3V126	ATP6V1H	G3V126_HUMAN ATPase, H+ transporting, lysosomal 50/57kDa, V1 subunit H, isoform CRA_c	11	2761.62	2432.88	2367.78	3059.95	2933.68	3220.19	0.287217	0.00449173	0.00857872	1.22028
G3V1L9	TJP1	G3V1L9_HUMAN Tight junction protein 1 (Zona occludens 1), isoform CRA_a	2	207.465	211.925	192.173	214.9	228.554	231.134	0.142034	0.0775774	0.106753	1.10346
G3V2F7	TMEM189	G3V2F7_HUMAN HCG2044781	6	1759.45	1524.75	1523.99	1158.21	1011.17	967.557	-0.61707	2.91253e-05	0.000132263	0.651994
G3V325	ATP5J2-PTCD1	G3V325_HUMAN Pentatricopeptide repeat-containing protein 1, mitochondrial	11	1568.87	1711.08	1657.95	1623.43	1822.16	1807.75	0.0882855	0.271094	0.325589	1.06311
G3V3G9	DCAF8	G3V3G9_HUMAN DDB1- and CUL4-associated factor 8	7	958.604	899.893	888.556	763.296	793.183	702.994	-0.282914	0.00312215	0.00624029	0.821929
G3XAB3	TTC17	G3XAB3_HUMAN Tetratricopeptide repeat domain 17, isoform CRA_c	12	1178.05	1305.56	1256.18	1807.96	1862.4	1996.88	0.59972	6.43242e-06	4.14563e-05	1.51542
G5E948	MAP4K4	G5E948_HUMAN Mitogen-activated protein kinase kinase kinase kinase 4	11	1847.6	1932.89	1846.02	1425.66	1790.14	1501.03	-0.261058	0.014134	0.0233834	0.834476
G5E9Z2	CLPTM1L	G5E9Z2_HUMAN Cisplatin resistance related protein CRR9p, isoform CRA_c	2	310.946	386.398	338.703	498.78	503.324	558.831	0.595177	4.21327e-05	0.00017696	1.51066
H0Y2S9	MPRIP	H0Y2S9_HUMAN Myosin phosphatase Rho-interacting protein (Fragment)	10	785.914	825.663	814.876	1155.71	1313.44	1322.52	0.641566	4.26739e-06	3.07656e-05	1.56002
H0Y327	MTHFD1L	H0Y327_HUMAN Monofunctional C1-tetrahydrofolate synthase, mitochondrial (Fragment)	1	91.2517	78.7816	100.306	54.8198	79.0693	67.7391	-0.432081	0.0063513	0.0116333	0.741192
H0Y3K4	RBM33	H0Y3K4_HUMAN RNA-binding protein 33 (Fragment)	1	33.2048	36.2657	40.0745	33.7783	31.9589	28.5282	-0.215993	0.0377574	0.055967	0.860953
H0Y4V9	LARP4B	H0Y4V9_HUMAN La-related protein 4B (Fragment)	1	35.3534	30.4057	30.2456	22.3319	17.554	18.6003	-0.718895	1.96808e-05	9.6591e-05	0.607563
H0Y659	HUWE1	H0Y659_HUMAN E3 ubiquitin-protein ligase HUWE1 (Fragment)	2	77.6066	84.3895	83.7754	83.6777	83.8999	87.3454	0.0534915	0.463434	0.518713	1.03777
H0Y9Y2	BOD1L1	H0Y9Y2_HUMAN Biorientation of chromosomes in cell division protein 1-like 1 (Fragment)	1	178.977	212.184	195.7	216.834	252.49	280.763	0.349479	0.00556764	0.0103589	1.2741
H0YBJ8	MTDH	H0YBJ8_HUMAN Protein LYRIC (Fragment)	2	194.213	189.446	215.862	119.178	131.86	121.228	-0.686563	2.88862e-06	2.301e-05	0.621332
H0YC40	CD47	H0YC40_HUMAN Leukocyte surface antigen CD47 (Fragment)	1	192.669	201.59	199.396	460.901	503.753	494.296	1.29645	1.29264e-09	9.95588e-08	2.45625
H0YD69	MACF1	H0YD69_HUMAN Microtubule-actin cross-linking factor 1, isoforms 1/2/3/5 (Fragment)	3	311.201	312.705	337.362	394.07	459.205	428.495	0.413307	0.000284423	0.000824032	1.33174
H0YDF6	NHSL1	H0YDF6_HUMAN NHS-like protein 1 (Fragment)	1	127.978	129.617	127.501	90.7125	86.0553	99.3367	-0.482517	4.80985e-05	0.000195809	0.715728
H0YED3	NUP214	H0YED3_HUMAN Nuclear pore complex protein Nup214 (Fragment)	1	114.007	130.312	114.802	141.527	150.575	134.601	0.250003	0.0100527	0.0174087	1.18921
H0YEH1	PICALM	H0YEH1_HUMAN Phosphatidylinositol-binding clathrin assembly protein (Fragment)	1	93.7494	105.234	101.936	108.705	124.435	115.765	0.212955	0.0214579	0.0338033	1.15906
H0YEX2	TAF2	H0YEX2_HUMAN Transcription initiation factor TFIID subunit 2 (Fragment)	1	14.8144	14.2468	9.77296	16.4493	22.6204	17.5103	0.553116	0.00483592	0.00916186	1.46725
H0YHG0	H0YHG0_HUMAN	H0YHG0_HUMAN Uncharacterized protein (Fragment)	12	2507.73	2567.08	2756.95	2594.66	2784.45	2589.34	0.025313	0.734992	0.77431	1.0177
H0YJH7	TMPO	H0YJH7_HUMAN Thymopentin (Fragment)	1	26.7105	18.3787	27.6116	23.0769	26.1	25.7586	0.0649457	0.640604	0.686115	1.04605
H0YN42	ANXA2	H0YN42_HUMAN Annexin (Fragment)	1	357.207	366.731	326.874	747.096	535.098	540.619	0.778497	4.31299e-05	0.000180199	1.71534
H0YNA2	SPPL2A	H0YNA2_HUMAN Signal peptide peptidase-like 2A (Fragment)	3	381.137	456.13	401.812	463.968	479.555	504.655	0.228248	0.0187594	0.0300513	1.17141
H3BN98	H3BN98_HUMAN	H3BN98_HUMAN Uncharacterized protein (Fragment)	4	1008.49	1033.71	1097.07	1470.51	1662.95	1758.39	0.636878	9.41417e-06	5.48561e-05	1.55496
H3BP04	UQCRC2	H3BP04_HUMAN Cytochrome b-c1 complex subunit 2, mitochondrial (Fragment)	1	409.364	492.774	486.963	498.112	493.425	460.324	0.0679427	0.447958	0.503522	1.04822
H3BSM2	SPINT1	H3BSM2_HUMAN Kunitz-type protease inhibitor 1 (Fragment)	1	44.0395	58.7387	51.4258	54.3016	58.5972	64.6457	0.209593	0.0758066	0.104594	1.15636
H3BSR1	GPR56	H3BSR1_HUMAN G-protein-coupled receptor 56 (Fragment)	1	68.9541	82.2644	76.1657	80.1713	74.4708	88.8191	0.0985282	0.300331	0.356139	1.07068
H3BUF6	ATXN2L	H3BUF6_HUMAN Ataxin-2-like protein	2	63.4166	52.982	53.1161	34.4489	31.2539	35.728	-0.737988	5.3115e-06	3.58043e-05	0.599575
H3BUY5	RBMX	H3BUY5_HUMAN RNA-binding motif protein, X chromosome, N-terminally processed	1	23.0805	27.7757	20.4829	28.2169	38.5231	44.0714	0.622403	0.00185249	0.00400071	1.53944
H7BXI1	ESYT2	H7BXI1_HUMAN Extended synaptotagmin-2 (Fragment)	3	256.141	297.428	287.334	417.778	476.008	478.569	0.706747	4.74764e-06	3.31546e-05	1.63212
H7BZJ3	PDIA3	H7BZJ3_HUMAN Thioredoxin (Fragment)	2	92.9025	100.65	109.798	138.986	162.067	140.951	0.542912	7.4209e-05	0.000277668	1.45691
H7C144	ACTN4	H7C144_HUMAN Alpha-actinin-4 (Fragment)	2	48.7158	42.8104	48.4062	29.058	34.7682	23.9587	-0.686763	0.000131415	0.000441398	0.621246
H7C1H2	PSMD2	H7C1H2_HUMAN 26S proteasome non-ATPase regulatory subunit 2 (Fragment)	1	163.852	187.225	188.625	219.278	222.436	237.696	0.334194	0.00147387	0.0032814	1.26067
H7C2F2	CD99	H7C2F2_HUMAN CD99 antigen (Fragment)	2	40.7637	39.7042	25.5994	96.8664	72.1143	72.0782	1.20105	2.05299e-05	9.9441e-05	2.29907
H7C2N3	PRPF40A	H7C2N3_HUMAN Pre-mRNA-processing factor 40 homolog A (Fragment)	1	122.762	133.049	108.596	79.4712	81.2832	79.5027	-0.596061	1.86194e-05	9.2668e-05	0.661558
H7C561	SF1	H7C561_HUMAN Splicing factor 1 (Fragment)	3	326.018	350.313	359.323	297.836	325.992	315.915	-0.139995	0.0842546	0.114864	0.907522
H8Y6P7	GCOM1	H8Y6P7_HUMAN GRINL1A combined protein 15	2	284.487	241.263	250.693	269.582	215.77	210.561	-0.163478	0.144314	0.186265	0.89287
H9KV59	PRC1	H9KV59_HUMAN Protein regulator of cytokinesis 1	3	127.701	136.137	140.373	184.671	192.625	193.754	0.499295	2.14881e-05	0.000103055	1.41352
I3L1Q4	CIC	I3L1Q4_HUMAN Protein capicua homolog (Fragment)	1	26.6871	29.0607	26.0719	38.7614	41.6664	38.4803	0.539972	1.68492e-05	8.60868e-05	1.45394
I3L2J0	CIC	I3L2J0_HUMAN Protein capicua homolog	4	525.085	515.725	541.486	740.781	784.237	738.008	0.515965	1.17555e-05	6.5179e-05	1.42995
I3L2J1	MED31	I3L2J1_HUMAN Mediator of RNA polymerase II transcription subunit 31	1	127.956	146.419	140.203	132.742	147.18	150.12	0.0530183	0.526292	0.578497	1.03743
I3L4C2	BAIAP2	I3L4C2_HUMAN Brain-specific angiogenesis inhibitor 1-associated protein 2	12	2276.83	2229.83	2356.45	1932.01	2558.34	2115.67	-0.0647167	0.523416	0.575662	0.956133
J3KN66	TOR1AIP1	J3KN66_HUMAN Torsin-1A-interacting protein 1	2	224.566	254.737	230.676	250.632	266.168	255.097	0.122313	0.131107	0.17092	1.08848
J3KNL6	SEC16A	J3KNL6_HUMAN Protein transport protein Sec16A	12	1463.09	1437.42	1388.42	1241.51	1214.09	1183.01	-0.23717	0.00497996	0.0093822	0.848408
J3KNZ9	FBRS	J3KNZ9_HUMAN Probable fibrosin-1	2	492.472	562.124	539.27	513.205	499.569	484.066	-0.0888383	0.261747	0.31563	0.94028
J3KQH2	SPATA13	J3KQH2_HUMAN Spermatogenesis-associated protein 13	1	232.136	242.85	232.265	183.919	226.077	198.01	-0.223116	0.0233912	0.0365456	0.856713
J3KQT5	KCTD1	J3KQT5_HUMAN BTB/POZ domain-containing protein KCTD1	3	808.592	882.928	927.874	1031.86	963.635	977.276	0.184264	0.0343176	0.0513253	1.13624
J3QR07	YTHDC1	J3QR07_HUMAN YTH domain-containing protein 1	9	1472.84	1610.01	1615.45	1589.08	1746.75	1758.88	0.116638	0.153009	0.196046	1.08421
J3QW43	MPDU1	J3QW43_HUMAN Mannose-P-dolichol utilization defect 1 protein	1	1532.6	1722.54	1635.25	2212.17	2178.14	2371.1	0.468029	6.44805e-05	0.00024856	1.38322
J9JID7	LMNB2	J9JID7_HUMAN Lamin B2, isoform CRA_a	12	1771.97	1965.92	1986.67	1898.19	2052.51	2144.72	0.0906306	0.275652	0.330502	1.06484
K7EIR0	WDR18	K7EIR0_HUMAN WD repeat-containing protein 18	1	87.151	83.1511	90.3677	86.659	88.2829	91.5161	0.0321498	0.655057	0.699572	1.02253
K7EJB5	SNRPD2	K7EJB5_HUMAN Small nuclear ribonucleoprotein Sm D2	1	367.351	418.976	401.565	360.199	342.835	327.572	-0.203847	0.0230917	0.0361211	0.868233
K7EL68	CDC37	K7EL68_HUMAN Hsp90 co-chaperone Cdc37 (Fragment)	1	46.8339	45.7972	32.263	32.8279	28.234	24.5362	-0.535142	0.00334444	0.00663177	0.690091
K7ELI9	SDF2	K7ELI9_HUMAN Stromal cell-derived factor 2 (Fragment)	1	64.5165	61.2314	53.7768	110.458	97.5718	114.822	0.847431	1.51836e-06	1.44217e-05	1.79929
K7ELL7	PRKCSH	K7ELL7_HUMAN Glucosidase 2 subunit beta	5	773.742	804.792	788.102	1319.58	1331.38	1231.45	0.713431	5.6446e-07	7.18371e-06	1.6397
K7ENA0	GPI	K7ENA0_HUMAN Glucose-6-phosphate isomerase (Fragment)	1	562.226	456.097	456.351	332.206	314.078	250.893	-0.720121	6.72606e-05	0.000257318	0.607047
K7ER88	ACAA2	K7ER88_HUMAN 3-ketoacyl-CoA thiolase, mitochondrial (Fragment)	2	118.512	126.801	132.023	218.576	249.88	225.277	0.877561	2.59408e-07	4.13512e-06	1.83727
M0QXA7	WIZ	M0QXA7_HUMAN Protein Wiz	18	2299.39	2586.24	2528.77	2873.09	3174.24	3356.71	0.34184	0.00164204	0.00360525	1.26737
M0QY22	LOC100996407	M0QY22_HUMAN Protein LOC100996407	1	262.963	303.408	320.011	340.088	334.651	306.031	0.149334	0.11649	0.153824	1.10906
M0QZL9	LSR	M0QZL9_HUMAN Lipolysis-stimulated lipoprotein receptor (Fragment)	2	91.2749	88.8399	92.4539	130.134	158.436	161.975	0.718431	6.3972e-06	4.13704e-05	1.64539
M0R042	TUBB4A	M0R042_HUMAN Tubulin beta-4A chain (Fragment)	1	1046.12	934.826	921.688	543.729	408.417	380.533	-1.13833	1.28166e-06	1.28646e-05	0.454284
M0R140	RPS19	M0R140_HUMAN 40S ribosomal protein S19 (Fragment)	1	1393.34	1328.07	1226.01	814.659	653.519	762.973	-0.827192	2.21781e-06	1.88551e-05	0.563625
O00115	DNASE2	DNS2A_HUMAN Deoxyribonuclease-2-alpha	3	320.475	359.243	333.954	364.854	337.399	359.911	0.068198	0.379726	0.436578	1.04841
O00116	AGPS	ADAS_HUMAN Alkyldihydroxyacetonephosphate synthase, peroxisomal	10	1377.51	1414.86	1444.95	1900.22	2046.29	2231.71	0.541195	2.38705e-05	0.00011186	1.45518
O00124	UBXN8	UBXN8_HUMAN UBX domain-containing protein 8	1	123.093	125.829	122.246	70.1476	80.0797	74.7719	-0.724153	8.78142e-07	9.77263e-06	0.605352
O00139	KIF2A	KIF2A_HUMAN Isoform 4 of Kinesin-like protein KIF2A	10	2513.54	2319.17	2282.3	2301.74	2102.72	2223.46	-0.10201	0.195163	0.243648	0.931734
O00142	TK2	KITM_HUMAN Thymidine kinase 2, mitochondrial	2	144.558	129.159	141.938	215.034	241.109	254.421	0.771804	1.69906e-06	1.56045e-05	1.7074
O00148	DDX39A	DX39A_HUMAN ATP-dependent RNA helicase DDX39A	11	3003.87	3492.43	3213.23	3400.2	3530.51	3576.8	0.116363	0.157361	0.200838	1.084
O00151	PDLIM1	PDLI1_HUMAN PDZ and LIM domain protein 1	8	2016.72	1732.08	1744.35	2969.71	2822.79	2649.63	0.62201	1.2577e-05	6.88316e-05	1.53902
O00154	ACOT7	BACH_HUMAN Cytosolic acyl coenzyme A thioester hydrolase	11	3416.95	2961.41	2972.09	2878.87	2531.9	2436.27	-0.253358	0.0156461	0.0256449	0.838941
O00159	MYO1C	MYO1C_HUMAN Isoform 3 of Unconventional myosin-Ic	13	1615.77	1654.33	1700.59	2223.25	2855.28	2629.69	0.625564	3.06061e-05	0.000137462	1.54281
O00161	SNAP23	SNP23_HUMAN Synaptosomal-associated protein 23	9	1767.58	1949.45	1973.07	2766.52	2966.48	3006.32	0.619846	5.03896e-06	3.46885e-05	1.53671
O00165	HAX1	HAX1_HUMAN Isoform 2 of HCLS1-associated protein X-1	6	332.146	395.304	384.958	409.463	451.728	465.059	0.255707	0.0136536	0.0227141	1.19392
O00170	AIP	AIP_HUMAN AH receptor-interacting protein	10	5094.96	4493.24	4368.49	3845.56	3355.35	3385.55	-0.398305	0.000737626	0.00182913	0.758749
O00178	GTPBP1	GTPB1_HUMAN GTP-binding protein 1	4	1040.17	876.471	922.043	736.944	658.477	616.935	-0.496494	0.000196512	0.000611957	0.708827
O00180	KCNK1	KCNK1_HUMAN Potassium channel subfamily K member 1	5	245.165	279.423	262.638	259.938	252.022	264.249	-0.0185547	0.806963	0.83754	0.987221
O00182	LGALS9	LEG9_HUMAN Galectin-9	3	199.17	208.613	261.339	1174.64	1304.87	1064.92	2.41063	2.07085e-10	2.92894e-08	5.31708
O00186	STXBP3	STXB3_HUMAN Syntaxin-binding protein 3	12	1599.97	1689.52	1653.84	2745.73	2672.73	2901.2	0.750559	3.65036e-07	5.30769e-06	1.68244
O00189	AP4M1	AP4M1_HUMAN AP-4 complex subunit mu-1	4	728.752	651.825	740.843	761.835	640.241	645.63	-0.0534264	0.560381	0.611303	0.963645
O00192	ARVCF	ARVC_HUMAN Armadillo repeat protein deleted in velo-cardio-facial syndrome	7	2150.15	2197.05	2309.55	1756.99	1890.22	1883.28	-0.26757	0.00309617	0.00619951	0.830718
O00193	SMAP	SMAP_HUMAN Small acidic protein	3	78.9277	77.2735	85.5493	76.5157	70.4874	62.1059	-0.213137	0.0342361	0.0512158	0.86266
O00194	RAB27B	RB27B_HUMAN Ras-related protein Rab-27B	5	291.507	292.97	287.468	981.525	1030.38	1040.43	1.80718	2.22798e-11	1.08321e-08	3.49959
O00203	AP3B1	AP3B1_HUMAN AP-3 complex subunit beta-1	10	3896.63	3230.23	3247.09	2374.56	2194	2084.55	-0.63735	2.19202e-05	0.000104547	0.642893
O00212	RHOD	RHOD_HUMAN Rho-related GTP-binding protein RhoD	3	1076.21	1110.48	1138.53	1485.71	1641.71	1584.56	0.50204	2.20855e-05	0.000105014	1.41621
O00214	LGALS8	LEG8_HUMAN Isoform 2 of Galectin-8	6	1245.82	1206.99	1282.1	1203.64	1438.91	1331.15	0.0860118	0.309591	0.366227	1.06143
O00217	NDUFS8	NDUS8_HUMAN NADH dehydrogenase [ubiquinone] iron-sulfur protein 8, mitochondrial	3	88.4163	127.676	114.379	128.946	134.774	150.49	0.339428	0.0176764	0.0285161	1.26525
O00219	HAS3	HYAS3_HUMAN Hyaluronan synthase 3	4	412.773	466.851	409.986	564.386	595.398	604.34	0.454004	0.00010457	0.000364284	1.36984
O00220	TNFRSF10A	TR10A_HUMAN Tumor necrosis factor receptor superfamily member 10A	5	1875.05	2083.16	1896.99	2153.39	2196.1	2312.99	0.187299	0.02765	0.0424659	1.13863
O00231	PSMD11	PSD11_HUMAN Isoform 2 of 26S proteasome non-ATPase regulatory subunit 11	10	1684.15	1676.74	1577.2	1378.7	1295.66	1256.31	-0.329619	0.000786143	0.00192793	0.795747
O00232	PSMD12	PSD12_HUMAN 26S proteasome non-ATPase regulatory subunit 12	12	2332.62	2127.54	2164.84	1773.5	1620.55	1665.64	-0.388746	0.000257978	0.000762176	0.763793
O00233	PSMD9	PSMD9_HUMAN 26S proteasome non-ATPase regulatory subunit 9	7	1192.29	986.743	1013.2	831.963	759.122	706.756	-0.472374	0.000347235	0.000976193	0.720778
O00255	MEN1	MEN1_HUMAN Menin	8	2032.14	2166.1	2234	2188.61	2427.08	2485.08	0.1416	0.0949713	0.127905	1.10313
O00257	CBX4	CBX4_HUMAN E3 SUMO-protein ligase CBX4	8	1296.62	1437.1	1467.07	1503.12	1668.42	1625.67	0.192208	0.0318094	0.0480383	1.14251
O00258	WRB	WRB_HUMAN Tail-anchored protein insertion receptor WRB	1	60.7989	63.5047	69.0054	60.2657	67.823	67.927	0.0198263	0.810296	0.840439	1.01384
O00264	PGRMC1	PGRC1_HUMAN Membrane-associated progesterone receptor component 1	4	206.435	253.701	240.511	259.149	270.3	274.163	0.202819	0.0376675	0.0558657	1.15095
O00267	SUPT5H	SPT5H_HUMAN Isoform 2 of Transcription elongation factor SPT5	10	1064.75	957.838	1107.09	1258.95	1404.46	1369.71	0.366989	0.000832694	0.00202359	1.28966
O00268	TAF4	TAF4_HUMAN Transcription initiation factor TFIID subunit 4	12	1941.91	2069.19	2187.51	2054.82	2293.56	2214.77	0.0826418	0.307332	0.363831	1.05896
O00273	DFFA	DFFA_HUMAN DNA fragmentation factor subunit alpha	9	1465.5	1224.01	1287.18	2112.48	1675.08	1620.86	0.437568	0.0019302	0.00413637	1.35432
O00287	RFXAP	RFXAP_HUMAN Regulatory factor X-associated protein	2	252.679	269.318	237.637	361.013	370.639	403.664	0.579948	1.32948e-05	7.19193e-05	1.4948
O00291	HIP1	HIP1_HUMAN Huntingtin-interacting protein 1	8	1076.58	1220.43	1142.4	1787.5	1997.4	1940.97	0.735644	1.33422e-06	1.32892e-05	1.66514
O00299	CLIC1	CLIC1_HUMAN Chloride intracellular channel protein 1	11	2813.68	2450.81	2490.33	2113.81	1701.98	1684.83	-0.500797	0.000373475	0.00103982	0.706716
O00303	EIF3F	EIF3F_HUMAN Eukaryotic translation initiation factor 3 subunit F	8	1462.62	1331.83	1341.02	1058.93	1019.1	1031.5	-0.410216	0.000124334	0.000421802	0.752511
O00308	WWP2	WWP2_HUMAN NEDD4-like E3 ubiquitin-protein ligase WWP2	4	797.372	758.669	874.662	491.705	545.427	463.084	-0.696999	5.44817e-06	3.63788e-05	0.616854
O00311	CDC7	CDC7_HUMAN Cell division cycle 7-related protein kinase	4	836.024	819.391	875.855	1230.82	1298.41	1158.4	0.541832	1.38509e-05	7.42154e-05	1.45582
O00327	ARNTL	BMAL1_HUMAN Aryl hydrocarbon receptor nuclear translocator-like protein 1	1	134.159	150.338	131.496	169.216	197.618	185.418	0.408396	0.000517841	0.00135496	1.32721
O00330	PDHX	ODPX_HUMAN Pyruvate dehydrogenase protein X component, mitochondrial	11	1478.83	1603.63	1651	1797.05	1883.07	1985.54	0.259704	0.00557738	0.0103697	1.19723
O00370	LORF2_HUMAN	LORF2_HUMAN LINE-1 retrotransposable element ORF2 protein	1	137.48	219.393	151.443	356.187	353.733	319.643	1.04675	1.5318e-05	8.02956e-05	2.06587
O00391	QSOX1	QSOX1_HUMAN Sulfhydryl oxidase 1	5	1021.35	1098.84	1032.14	870.026	935.409	975.582	-0.181654	0.0323946	0.0488084	0.881691
O00400	SLC33A1	ACATN_HUMAN Acetyl-coenzyme A transporter 1	9	2170.66	2530.62	2386.73	2580.99	2666.24	2954.69	0.211026	0.0286952	0.0438461	1.15751
O00401	WASL	WASL_HUMAN Neural Wiskott-Aldrich syndrome protein	2	255.218	223.595	215.098	180.214	162.733	167.197	-0.441282	0.000262359	0.000770966	0.73648
O00410	IPO5	IPO5_HUMAN Isoform 3 of Importin-5	7	1064.26	851.032	901.662	634.603	586.092	573.382	-0.6457	2.11568e-05	0.000101843	0.639182
O00411	POLRMT	RPOM_HUMAN DNA-directed RNA polymerase, mitochondrial	13	2919.1	3231.41	3325.84	3356.39	3626.38	3783.94	0.184641	0.0412419	0.0605322	1.13653
O00418	EEF2K	EF2K_HUMAN Eukaryotic elongation factor 2 kinase	2	557.513	423.656	488.282	147.8	117.753	109.946	-1.97114	5.51618e-09	2.58496e-07	0.255052
O00421	CCRL2	CCRL2_HUMAN Isoform 2 of C-C chemokine receptor-like 2	1	96.869	123.453	125.953	148.361	152.637	138.181	0.351607	0.00531368	0.00993633	1.27598
O00422	SAP18	SAP18_HUMAN Histone deacetylase complex subunit SAP18	10	1079.1	1221.04	1197.03	1296.53	1377.05	1385.48	0.216408	0.0154657	0.0253707	1.16184
O00425	IGF2BP3	IF2B3_HUMAN Insulin-like growth factor 2 mRNA-binding protein 3	10	1657.31	1546.48	1683.55	1705.65	1676.58	1925.09	0.117144	0.165381	0.21004	1.08459
O00429	DNM1L	DNM1L_HUMAN Isoform 6 of Dynamin-1-like protein	12	3648.3	2963.65	2992.34	2164.72	1739.2	1680.18	-0.784884	2.20507e-05	0.000104958	0.580398
O00442	RTCA	RTCA_HUMAN Isoform 2 of RNA 3'-terminal phosphate cyclase	3	260.157	219.833	204.331	257.695	188.635	197.985	-0.0933485	0.465518	0.520895	0.937345
O00443	PIK3C2A	P3C2A_HUMAN Phosphatidylinositol 4-phosphate 3-kinase C2 domain-containing subunit alpha	10	1905.24	1912.33	1910.52	1654.04	1545.02	1525.26	-0.278865	0.00192465	0.0041313	0.824239
O00458	IFRD1	IFRD1_HUMAN Interferon-related developmental regulator 1	4	487.942	471.757	445.519	871.838	791.805	828.655	0.826579	2.218e-07	3.6946e-06	1.77347
O00459	PIK3R2	P85B_HUMAN Phosphatidylinositol 3-kinase regulatory subunit beta	3	658.136	548.749	561.366	330.823	293.828	292.318	-0.944968	4.17916e-07	5.81568e-06	0.519441
O00461	GOLIM4	GOLI4_HUMAN Golgi integral membrane protein 4	5	1025.02	1138.51	1100.89	1036.98	1062.89	1111.63	-0.0228041	0.760131	0.79663	0.984318
O00462	MANBA	MANBA_HUMAN Beta-mannosidase	2	470.15	465.403	441.383	509.247	504.821	552.578	0.185561	0.0257343	0.039775	1.13726
O00468	AGRN	AGRIN_HUMAN Agrin	10	714.52	753.594	785.712	911.283	929.25	965.712	0.316932	0.000969243	0.0022994	1.24568
O00471	EXOC5	EXOC5_HUMAN Exocyst complex component 5	9	1962.65	2141.53	2162.77	1667.8	2119.32	1830.84	-0.163424	0.10695	0.142454	0.892903
O00479	HMGN4	HMGN4_HUMAN High mobility group nucleosome-binding domain-containing protein 4	6	899.733	830.144	985.169	1962.66	2551.52	2244.11	1.31096	5.85569e-08	1.4415e-06	2.48106
O00483	NDUFA4	NDUA4_HUMAN NADH dehydrogenase [ubiquinone] 1 alpha subcomplex subunit 4	9	1712.11	1877.06	1882.35	1927.14	2126.58	2013.51	0.149308	0.0717437	0.0996419	1.10904
O00487	PSMD14	PSDE_HUMAN 26S proteasome non-ATPase regulatory subunit 14	13	6108.35	5414.53	5621.64	4550.66	4736.45	4372.21	-0.326788	0.00114624	0.00265454	0.797309
O00488	ZNF593	ZN593_HUMAN Zinc finger protein 593	2	384.161	452.229	428.146	645.339	599.323	648.079	0.584231	1.64116e-05	8.44634e-05	1.49924
O00499	BIN1	BIN1_HUMAN Isoform IIB of Myc box-dependent-interacting protein 1	6	1875.68	1604.14	1571.89	685.846	635.187	618.966	-1.37752	5.45463e-09	2.57667e-07	0.384879
O00505	KPNA3	IMA4_HUMAN Importin subunit alpha-4	5	1121.43	1032.24	1027.37	823.893	848.044	884.64	-0.314724	0.00113009	0.00262338	0.804005
O00506	STK25	STK25_HUMAN Serine/threonine-protein kinase 25	4	1649.72	1433.68	1422.29	1056.24	1032.52	977.666	-0.552546	2.59925e-05	0.000120283	0.681816
O00512	BCL9	BCL9_HUMAN B-cell CLL/lymphoma 9 protein	1	87.9003	77.6112	84.337	84.4611	83.1752	70.7364	-0.0704685	0.43944	0.495349	0.952329
O00515	LAD1	LAD1_HUMAN Ladinin-1	10	2015.31	1890.87	2046.43	2629.93	2705.76	2527.05	0.401784	0.000142809	0.000472864	1.32114
O00519	FAAH	FAAH1_HUMAN Fatty-acid amide hydrolase 1	2	58.3075	65.9762	61.8838	64.7132	51.1786	67.0144	-0.0337057	0.750111	0.788084	0.976908
O00522	KRIT1	KRIT1_HUMAN Krev interaction trapped protein 1	5	981.685	1014.16	998.271	868.212	943.668	830.928	-0.181952	0.0306488	0.0465892	0.88151
O00526	UPK2	UPK2_HUMAN Uroplakin-2	5	140.617	160.124	165.45	362.922	427.722	404.739	1.35866	9.26079e-09	3.56632e-07	2.56446
O00541	PES1	PESC_HUMAN Pescadillo homolog	12	2524.37	2911.94	2745.45	1825.88	1561.63	1543.47	-0.732375	4.58466e-06	3.21878e-05	0.601912
O00559	EBAG9	RCAS1_HUMAN Receptor-binding cancer antigen expressed on SiSo cells	3	260.336	233.216	287.167	326.456	389.628	329.448	0.421702	0.00120169	0.0027575	1.33951
O00560	SDCBP	SDCB1_HUMAN Syntenin-1	5	872.751	911.555	963.948	730.11	754.455	806.811	-0.262359	0.00477878	0.00906686	0.833724
O00562	PITPNM1	PITM1_HUMAN Membrane-associated phosphatidylinositol transfer protein 1	5	397.321	389.132	393.533	530.04	548.692	553.843	0.468175	2.16958e-05	0.000103765	1.38336
O00566	MPHOSPH10	MPP10_HUMAN U3 small nucleolar ribonucleoprotein protein MPP10	10	5597.53	6360.48	6158.41	3189.14	3522.13	3538.91	-0.821188	5.04075e-07	6.61248e-06	0.565976
O00567	NOP56	NOP56_HUMAN Nucleolar protein 56	9	1198.99	1406.85	1298.32	1219.43	1234.97	1315.85	-0.0480854	0.556928	0.608048	0.967219
O00571	DDX3X	DDX3X_HUMAN ATP-dependent RNA helicase DDX3X	13	2579.5	2428.26	2472.48	1691.97	1829.34	1733.11	-0.509861	1.59311e-05	8.24537e-05	0.70229
O00584	RNASET2	RNT2_HUMAN Ribonuclease T2	2	172.074	165.766	169.622	320.386	392.555	347.341	1.05819	6.7104e-08	1.59609e-06	2.08231
O00592	PODXL	PODXL_HUMAN Podocalyxin	10	1096.47	1233.33	1195.21	1559.69	1442.05	1537.83	0.365862	0.000494507	0.00130318	1.28865
O00622	CYR61	CYR61_HUMAN Protein CYR61	5	483.501	487.579	526.822	777.284	909.781	964.775	0.819228	1.7385e-06	1.58173e-05	1.76446
O00625	PIR	PIR_HUMAN Pirin	7	2836.12	2527.77	2572.98	1818.88	1434.46	1442.93	-0.764222	9.39596e-06	5.48e-05	0.588771
O00629	KPNA4	IMA3_HUMAN Importin subunit alpha-3	7	1966.21	1854.47	1872.26	1785.3	1840.9	1747.12	-0.0832162	0.249849	0.30288	0.943951
O00635	TRIM38	TRI38_HUMAN Tripartite motif-containing protein 38	4	519.055	509.972	546.288	603.007	515.417	547.517	0.0782838	0.340427	0.396764	1.05576
O00712	NFIB	NFIB_HUMAN Isoform 5 of Nuclear factor 1 B-type	2	147.14	124.816	168.802	144.913	138.212	174.613	0.0579688	0.632381	0.678336	1.041
O00716	E2F3	E2F3_HUMAN Transcription factor E2F3	3	307.656	328.805	311.215	232.618	272.101	233.956	-0.362707	0.000944	0.00225094	0.777704
O00743	PPP6C	PPP6_HUMAN Isoform 3 of Serine/threonine-protein phosphatase 6 catalytic subunit	7	2210.27	2035.29	1921.49	1417.77	1189.18	1185.93	-0.704024	8.32817e-06	4.99883e-05	0.613857
O00754	MAN2B1	MA2B1_HUMAN Lysosomal alpha-mannosidase	10	1027.96	1117.5	1159.66	2124.84	2360.26	2333.11	1.04493	3.65077e-08	1.01065e-06	2.06327
O00762	UBE2C	UBE2C_HUMAN Ubiquitin-conjugating enzyme E2 C	4	1642.77	1374.5	1489.49	875.841	725.7	681.984	-0.985287	1.11809e-06	1.17219e-05	0.505125
O00764	PDXK	PDXK_HUMAN Pyridoxal kinase	5	734.208	580.255	611.332	453.532	383.913	429.784	-0.599745	8.72811e-05	0.000315648	0.65987
O00767	SCD	ACOD_HUMAN Acyl-CoA desaturase	7	2021.62	2228.14	2246.51	631.933	659.117	674.824	-1.72333	9.6981e-11	1.9344e-08	0.302848
O14493	CLDN4	CLD4_HUMAN Claudin-4	1	36.5347	46.8601	51.845	36.3904	38.7058	43.8553	-0.174324	0.178706	0.225115	0.886182
O14494	PPAP2A	LPP1_HUMAN Lipid phosphate phosphohydrolase 1	1	116.76	124.564	121.785	295.918	274.49	292.299	1.24821	1.91345e-09	1.27946e-07	2.37546
O14495	PPAP2B	LPP3_HUMAN Lipid phosphate phosphohydrolase 3	3	574.106	545.513	530.083	374.9	343.712	298.012	-0.704024	7.9028e-06	4.80656e-05	0.613858
O14497	ARID1A	ARI1A_HUMAN AT-rich interactive domain-containing protein 1A	1	29.4103	39.2106	39.6259	31.2891	32.0554	32.1134	-0.168202	0.145667	0.187793	0.889951
O14519	CDK2AP1	CDKA1_HUMAN Cyclin-dependent kinase 2-associated protein 1	1	250.995	237.285	266.361	310.15	281.723	300.685	0.242611	0.00832884	0.0147956	1.18313
O14523	C2CD2L	C2C2L_HUMAN Isoform 2 of C2 domain-containing protein 2-like	6	395.506	456.379	426.465	413.85	458.327	485.084	0.0857868	0.333596	0.38988	1.06127
O14524	TMEM194A	T194A_HUMAN Transmembrane protein 194A	8	545.463	588.51	595.371	744.425	786.748	819.838	0.44301	8.76198e-05	0.000316579	1.35944
O14530	TXNDC9	TXND9_HUMAN Thioredoxin domain-containing protein 9	4	918.963	764.227	802.074	594.13	538.861	511.851	-0.593776	3.69824e-05	0.000159154	0.662606
O14545	TRAFD1	TRAD1_HUMAN TRAF-type zinc finger domain-containing protein 1	3	434.647	380.73	372.453	330.373	306.859	271.99	-0.386815	0.00146944	0.003273	0.764816
O14548	COX7A2L	COX7R_HUMAN Cytochrome c oxidase subunit 7A-related protein, mitochondrial	2	872.696	999.239	969.951	864.044	923.705	916.146	-0.0700354	0.380674	0.437475	0.952615
O14562	UBFD1	UBFD1_HUMAN Ubiquitin domain-containing protein UBFD1	7	2433.63	2209.59	2084.8	2322.87	1667.47	1794.85	-0.229788	0.0730836	0.101304	0.85276
O14578	CIT	CTRO_HUMAN Isoform 4 of Citron Rho-interacting kinase	9	530.642	562.178	552.891	605.084	663.419	597.516	0.180091	0.0310979	0.0471193	1.13296
O14579	COPE	COPE_HUMAN Coatomer subunit epsilon	3	789.608	737.646	707.673	723.141	742.872	732.937	-0.0220228	0.763257	0.799216	0.984851
O14595	CTDSP2	CTDS2_HUMAN Carboxy-terminal domain RNA polymerase II polypeptide A small phosphatase 2	1	188.14	184.329	188.813	114.165	139.675	142.551	-0.508792	0.000148632	0.000488057	0.702811
O14617	AP3D1	AP3D1_HUMAN Isoform 5 of AP-3 complex subunit delta-1	6	1768.55	1637.06	1426.87	1297.32	1001.39	1082.98	-0.517994	0.000561757	0.0014518	0.698342
O14618	CCS	CCS_HUMAN Copper chaperone for superoxide dismutase	2	102.935	92.1464	93.3194	100.169	93.7603	92.0965	-0.0110929	0.885742	0.904699	0.99234
O14639	ABLIM1	ABLM1_HUMAN Actin-binding LIM protein 1	10	1391.96	1462.74	1414.93	1607.22	1823	1808.36	0.293014	0.00253326	0.0052285	1.2252
O14640	DVL1	DVL1_HUMAN Segment polarity protein dishevelled homolog DVL-1	1	212.89	196.063	186.363	109.127	121.743	125.076	-0.742296	1.97036e-06	1.72658e-05	0.597787
O14641	DVL2	DVL2_HUMAN Segment polarity protein dishevelled homolog DVL-2	3	200.897	163.198	154.347	122.87	134.85	122.037	-0.44115	0.00101148	0.00238723	0.736547
O14646	CHD1	CHD1_HUMAN Chromodomain-helicase-DNA-binding protein 1	11	2161.65	2359.48	2336.81	2159.11	2296.28	2326.11	-0.0158292	0.831078	0.859473	0.989088
O14647	CHD2	CHD2_HUMAN Chromodomain-helicase-DNA-binding protein 2	11	1590.18	1794.07	1664.26	2095.91	2086.19	2231.62	0.346411	0.000710266	0.00177316	1.27139
O14653	GOSR2	GOSR2_HUMAN Isoform B of Golgi SNAP receptor complex member 2	5	265.517	231.239	248.145	263.825	320.397	299.031	0.243455	0.0193737	0.0309145	1.18382
O14656	TOR1A	TOR1A_HUMAN Torsin-1A	5	476.936	508.709	476.743	523.086	592.558	556.62	0.192283	0.0260835	0.0402507	1.14257
O14657	TOR1B	TOR1B_HUMAN Torsin-1B	5	1567.01	1684.44	1681.56	2072.98	2165.73	2065.4	0.354299	0.00035725	0.00100208	1.27836
O14662	STX16	STX16_HUMAN Syntaxin-16	6	1151.6	1093.57	1126.61	1360.72	1451.4	1512.16	0.357918	0.000410861	0.00112459	1.28157
O14672	ADAM10	ADA10_HUMAN Disintegrin and metalloproteinase domain-containing protein 10	13	1900.34	1993.31	2097.43	1853.97	2051.67	2037.57	-0.0119267	0.877254	0.898033	0.991767
O14681	EI24	EI24_HUMAN Etoposide-induced protein 2.4 homolog	7	1062.72	1132.68	1111.43	1568.07	1714.67	1699.35	0.590662	4.96553e-06	3.4335e-05	1.50594
O14683	TP53I11	P5I11_HUMAN Tumor protein p53-inducible protein 11	4	825.831	861.324	909.312	1611.34	1690.89	1688.38	0.94343	4.05236e-08	1.07588e-06	1.92309
O14684	PTGES	PTGES_HUMAN Prostaglandin E synthase	2	154.431	154.185	154.612	1036.27	1054.58	1018.4	2.74663	1.83147e-13	1.04249e-09	6.71146
O14686	KMT2D	KMT2D_HUMAN Isoform 3 of Histone-lysine N-methyltransferase 2D	10	1231.45	1366.19	1424.41	1163.78	1275.06	1237.72	-0.127937	0.133412	0.173635	0.915139
O14713	ITGB1BP1	ITBP1_HUMAN Integrin beta-1-binding protein 1	3	313.236	315.567	323.036	233.233	278.618	247.675	-0.329461	0.00170151	0.00371904	0.795834
O14717	TRDMT1	TRDMT_HUMAN tRNA (cytosine(38)-C(5))-methyltransferase	1	332.878	303.658	274.829	80.3442	60.3014	62.3488	-2.17434	8.10932e-10	7.8853e-08	0.221544
O14727	APAF1	APAF_HUMAN Apoptotic protease-activating factor 1	2	223.985	212.92	204.112	188.956	175.806	176.553	-0.243646	0.00625268	0.0114767	0.844608
O14732	IMPA2	IMPA2_HUMAN Inositol monophosphatase 2	1	271.715	267.873	255.56	192.023	154.885	138.227	-0.72593	3.13589e-05	0.000140035	0.604607
O14733	MAP2K7	MP2K7_HUMAN Isoform 2 of Dual specificity mitogen-activated protein kinase kinase 7	2	885.144	723.737	688.478	571.493	469.095	474.449	-0.597973	0.00018649	0.00058638	0.660682
O14734	ACOT8	ACOT8_HUMAN Acyl-coenzyme A thioesterase 8	7	1885.64	1959.93	2214.78	2386.62	2828.84	2799.76	0.402488	0.00104826	0.00245975	1.32179
O14735	CDIPT	CDIPT_HUMAN CDP-diacylglycerol--inositol 3-phosphatidyltransferase	2	205.983	206.564	203.343	293.77	310.923	288.289	0.535244	8.02022e-06	4.8552e-05	1.44919
O14737	PDCD5	PDCD5_HUMAN Programmed cell death protein 5	12	1693.85	1406.49	1416.14	1310.53	1274.22	1166.65	-0.264078	0.0131443	0.0219796	0.832731
O14744	PRMT5	ANM5_HUMAN Protein arginine N-methyltransferase 5	9	1618.17	1297.34	1422.9	1160.89	1038.84	1026.93	-0.423404	0.000784067	0.00192406	0.745663
O14745	SLC9A3R1	NHRF1_HUMAN Na(+)/H(+) exchange regulatory cofactor NHE-RF1	7	1171.08	1114.89	1190.16	1405.25	1519.09	1426.58	0.323566	0.000789836	0.00193577	1.25142
O14753	OVOL1	OVOL1_HUMAN Putative transcription factor Ovo-like 1	1	42.8927	53.3289	60.3019	51.9318	59.1266	77.384	0.261536	0.107033	0.142521	1.19875
O14757	CHEK1	CHK1_HUMAN Serine/threonine-protein kinase Chk1	10	3273.46	2808.81	2846.93	2938.66	2418.74	2397.59	-0.206394	0.0568834	0.0810135	0.866701
O14763	TNFRSF10B	TR10B_HUMAN Tumor necrosis factor receptor superfamily member 10B	8	680.86	810.762	719.172	884.832	992.083	1024.5	0.393246	0.000962662	0.00228588	1.31335
O14773	TPP1	TPP1_HUMAN Tripeptidyl-peptidase 1	3	257.273	264.334	267.9	488.73	541.335	561.566	1.00922	3.7292e-08	1.0192e-06	2.01282
O14776	TCERG1	TCRG1_HUMAN Transcription elongation regulator 1	9	1162.9	1253.97	1302.09	1360.08	1381.99	1273.48	0.111385	0.163991	0.208548	1.08027
O14777	NDC80	NDC80_HUMAN Kinetochore protein NDC80 homolog	10	2508.71	2198.52	2317.32	1734.11	1647.85	1536.7	-0.513773	4.61878e-05	0.000189602	0.700388
O14786	NRP1	NRP1_HUMAN Neuropilin-1	3	27.637	30.2814	29.416	72.4198	60.2798	59.0272	1.12927	6.89219e-08	1.61489e-06	2.18748
O14787	TNPO2	TNPO2_HUMAN Transportin-2	5	604.606	612.391	643.125	730.725	725.618	710.137	0.220363	0.00771183	0.0138274	1.16503
O14791	APOL1	APOL1_HUMAN Isoform 2 of Apolipoprotein L1	2	277.601	306.986	297.05	319.19	333.667	349.433	0.185316	0.028964	0.0442133	1.13707
O14792	HS3ST1	HS3S1_HUMAN Heparan sulfate glucosamine 3-O-sulfotransferase 1	1	315.898	368.578	340.732	384.377	387.573	393.674	0.187975	0.0312857	0.0473374	1.13916
O14802	POLR3A	RPC1_HUMAN DNA-directed RNA polymerase III subunit RPC1	12	2900.32	2904.67	2956.21	3010.92	3121.99	2958.68	0.0530963	0.444753	0.500251	1.03749
O14810	CPLX1	CPLX1_HUMAN Complexin-1	3	599.247	500.599	413.694	399.393	349.772	343.798	-0.456528	0.00306958	0.00616055	0.728738
O14818	PSMA7	PSA7_HUMAN Proteasome subunit alpha type-7	9	2721.31	2514.66	2523.46	2422.44	2265.25	2036.73	-0.209227	0.0266941	0.0411439	0.865
O14828	SCAMP3	SCAM3_HUMAN Secretory carrier-associated membrane protein 3	7	921.161	945.974	936.192	937.318	881.862	911.888	-0.0380367	0.584143	0.633405	0.973979
O14832	PHYH	PAHX_HUMAN Phytanoyl-CoA dioxygenase, peroxisomal	6	2008.38	2102.94	2174.07	3482.61	3600.08	3634.68	0.770396	2.51199e-07	4.02903e-06	1.70574
O14841	OPLAH	OPLA_HUMAN 5-oxoprolinase	5	431.629	355.385	369.381	341.097	303.655	298.097	-0.291962	0.00833496	0.0148031	0.81679
O14863	SLC30A4	ZNT4_HUMAN Zinc transporter 4	2	18.9448	22.7401	19.3109	50.223	44.7861	50.4787	1.25687	2.19342e-08	7.05068e-07	2.38977
O14867	BACH1	BACH1_HUMAN Transcription regulator protein BACH1	2	284.448	317.626	296.406	290.565	302.538	277.014	-0.0457108	0.551761	0.602745	0.968812
O14874	BCKDK	BCKD_HUMAN [3-methyl-2-oxobutanoate dehydrogenase [lipoamide]] kinase, mitochondrial	3	615.408	715.25	654.075	706.916	723.013	769.756	0.150172	0.0829793	0.113424	1.1097
O14879	IFIT3	IFIT3_HUMAN Interferon-induced protein with tetratricopeptide repeats 3	4	819.475	699.832	766.197	1489.98	1460.19	1209.33	0.860672	2.14051e-06	1.82421e-05	1.81588
O14880	MGST3	MGST3_HUMAN Microsomal glutathione S-transferase 3	1	29.9634	40.8607	34.0548	101.484	111.829	108.426	1.62776	7.96553e-09	3.25273e-07	3.09032
O14893	GEMIN2	GEMI2_HUMAN Gem-associated protein 2	6	573.607	539.718	546.284	676.393	641.501	639.786	0.238328	0.00545158	0.0101576	1.17962
O14907	TAX1BP3	TX1B3_HUMAN Tax1-binding protein 3	3	425.257	372.923	395.195	361.942	315.195	315.684	-0.266431	0.00851578	0.0150761	0.831374
O14908	GIPC1	GIPC1_HUMAN PDZ domain-containing protein GIPC1	8	797.828	727.562	776.573	680.71	781.99	746.993	-0.0603281	0.455975	0.511468	0.959046
O14920	IKBKB	IKKB_HUMAN Inhibitor of nuclear factor kappa-B kinase subunit beta	4	740.493	591.991	636.461	509.664	469.365	445.122	-0.463225	0.00043008	0.00116515	0.725363
O14929	HAT1	HAT1_HUMAN Histone acetyltransferase type B catalytic subunit	11	1649.95	1655.19	1643.63	1888.69	1529.63	1559.44	0.001764	0.98432	0.986858	1.00122
O14936	CASK	CSKP_HUMAN Peripheral plasma membrane protein CASK	12	1858.21	2064.08	2011.92	2423.36	2608.33	2590.01	0.361702	0.000468524	0.00124731	1.28494
O14939	PLD2	PLD2_HUMAN Phospholipase D2	5	590.813	666.211	638.023	643.645	706.439	692.412	0.108724	0.181437	0.228086	1.07827
O14949	UQCRQ	QCR8_HUMAN Cytochrome b-c1 complex subunit 8	6	470.755	528.605	521.204	635.829	694.819	664.971	0.393184	0.000305948	0.000874346	1.31329
O14950	MYL12B	ML12B_HUMAN Myosin regulatory light chain 12B	9	1706.65	1427.16	1393.48	1294.46	1090.53	1122.83	-0.366162	0.00315439	0.00629988	0.775844
O14964	HGS	HGS_HUMAN Hepatocyte growth factor-regulated tyrosine kinase substrate	9	1432.85	1358.88	1396.33	1413.5	1582.83	1458.69	0.0878353	0.253203	0.306468	1.06277
O14965	AURKA	AURKA_HUMAN Aurora kinase A	6	1373.85	1324.14	1456.53	1735.23	1876.02	1832.21	0.39019	0.000222134	0.000676578	1.31057
O14967	CLGN	CLGN_HUMAN Calmegin	3	223.665	255.306	255.981	340.393	371.884	347.659	0.530041	3.49217e-05	0.000152439	1.44397
O14974	PPP1R12A	MYPT1_HUMAN Protein phosphatase 1 regulatory subunit 12A	11	1864.51	1665.71	1635.63	1751.1	1859.4	1804.76	0.0700418	0.376089	0.432716	1.04975
O14975	SLC27A2	S27A2_HUMAN Very long-chain acyl-CoA synthetase	9	642.014	694.282	728.193	1146.75	1180.56	1160.14	0.758219	5.09899e-07	6.66639e-06	1.6914
O14976	GAK	GAK_HUMAN Cyclin-G-associated kinase	8	2744.34	2528.69	2289.5	1852.48	1575.83	1514.05	-0.6153	5.01906e-05	0.000202269	0.652794
O14979	HNRNPDL	HNRDL_HUMAN Heterogeneous nuclear ribonucleoprotein D-like	8	1859.48	2418.34	2036.12	2565.57	2117.89	1976.73	0.0767613	0.520349	0.572852	1.05465
O14980	XPO1	XPO1_HUMAN Exportin-1	10	1449.23	1392.89	1349.91	1558.91	1489.5	1470.75	0.108562	0.146365	0.188568	1.07815
O14981	BTAF1	BTAF1_HUMAN TATA-binding protein-associated factor 172	8	1572.45	1604.17	1496.29	1841.84	1568.46	1585.74	0.0931406	0.276791	0.331612	1.06669
O15013	ARHGEF10	ARHGA_HUMAN Rho guanine nucleotide exchange factor 10	6	1335.86	1138.05	1142.38	1085.43	913.749	879.443	-0.331192	0.00603437	0.0111262	0.794879
O15014	ZNF609	ZN609_HUMAN Zinc finger protein 609	11	1469.7	1499.48	1579.94	1292.76	1436.96	1350.63	-0.157582	0.0538962	0.0771264	0.896526
O15015	ZNF646	ZN646_HUMAN Isoform 2 of Zinc finger protein 646	5	219.579	231.092	259.325	340.267	398.45	397.521	0.678043	1.19039e-05	6.5798e-05	1.59997
O15020	SPTBN2	SPTN2_HUMAN Spectrin beta chain, non-erythrocytic 2	11	1658.52	1785.57	1778.12	1771.28	2008.78	1880.31	0.11515	0.155487	0.19874	1.08309
O15031	PLXNB2	PLXB2_HUMAN Plexin-B2	10	1520.18	1555.53	1727.49	1724.99	1861.63	1842.56	0.17818	0.0401959	0.0591868	1.13146
O15033	AREL1	AREL1_HUMAN Apoptosis-resistant E3 ubiquitin protein ligase 1	3	716.38	740.511	747.561	662.786	700.616	698.162	-0.0969029	0.182558	0.229227	0.935038
O15042	U2SURP	SR140_HUMAN U2 snRNP-associated SURP motif-containing protein	12	3760.48	3932.31	4087.95	4022.44	4568.63	4805.31	0.182264	0.0495661	0.0715884	1.13466
O15047	SETD1A	SET1A_HUMAN Histone-lysine N-methyltransferase SETD1A	10	847.899	905.866	908.562	1112.12	1231	1206.58	0.414359	0.000149169	0.000489409	1.33271
O15056	SYNJ2	SYNJ2_HUMAN Synaptojanin-2	10	2716.31	2192.05	2318.79	1204.7	1140.09	1061.19	-1.08127	1.38364e-07	2.71117e-06	0.472614
O15060	ZBTB39	ZBT39_HUMAN Zinc finger and BTB domain-containing protein 39	2	111.091	124.364	122.81	104.874	121.77	109.917	-0.0911695	0.28928	0.344716	0.938761
O15066	KIF3B	KIF3B_HUMAN Kinesin-like protein KIF3B	2	808.079	819.844	794.082	536.549	480.496	492.78	-0.683319	1.22975e-06	1.25212e-05	0.622731
O15067	PFAS	PUR4_HUMAN Phosphoribosylformylglycinamidine synthase	9	1396.49	1303	1276.53	1069.32	926.115	864.635	-0.479917	0.000204541	0.000632906	0.717019
O15075	DCLK1	DCLK1_HUMAN Serine/threonine-protein kinase DCLK1	1	62.2262	56.0429	55.0207	43.7565	37.2945	40.59	-0.511481	7.53731e-05	0.000281088	0.701502
O15078	CEP290	CE290_HUMAN Centrosomal protein of 290 kDa	3	343.58	334.946	331.28	308.481	306.359	281.942	-0.172274	0.0328824	0.049457	0.887443
O15084	ANKRD28	ANR28_HUMAN Serine/threonine-protein phosphatase 6 regulatory ankyrin repeat subunit A	11	2528.42	2098.02	2191.17	1860.23	1773.71	1743.99	-0.338108	0.00190055	0.00408635	0.791078
O15085	ARHGEF11	ARHGB_HUMAN Isoform 2 of Rho guanine nucleotide exchange factor 11	1	166.238	167.573	151.427	156.653	134.58	144.124	-0.157772	0.0767545	0.105714	0.896408
O15091	KIAA0391	MRRP3_HUMAN Mitochondrial ribonuclease P protein 3	7	2373.3	2796.61	2583.21	2170.56	2232.98	2324.31	-0.201966	0.0269217	0.0414676	0.869365
O15111	CHUK	IKKA_HUMAN Inhibitor of nuclear factor kappa-B kinase subunit alpha	12	1639.73	1466.44	1494.89	1478.7	1302.76	1257.49	-0.189789	0.0444109	0.0646589	0.876734
O15116	LSM1	LSM1_HUMAN U6 snRNA-associated Sm-like protein LSm1	5	526.843	427.012	451.104	445.499	397.293	346.94	-0.241599	0.0434104	0.0633445	0.845807
O15118	NPC1	NPC1_HUMAN Niemann-Pick C1 protein	10	1189.76	1371.89	1347.04	1920.32	1873.35	2012.87	0.573198	1.48618e-05	7.83017e-05	1.48782
O15120	AGPAT2	PLCB_HUMAN 1-acyl-sn-glycerol-3-phosphate acyltransferase beta	3	557.334	606.086	623.465	492.786	498.68	500.4	-0.258739	0.0041105	0.00793636	0.835818
O15121	DEGS1	DEGS1_HUMAN Sphingolipid delta(4)-desaturase DES1	1	212.233	298.499	228.075	418.043	369.467	506.096	0.811875	9.87965e-05	0.000348701	1.75549
O15126	SCAMP1	SCAM1_HUMAN Secretory carrier-associated membrane protein 1	8	1838.05	1927.61	1926.17	2678.2	2542.69	2606.04	0.459585	3.12225e-05	0.000139665	1.37515
O15127	SCAMP2	SCAM2_HUMAN Secretory carrier-associated membrane protein 2	2	174.147	185.955	178.243	227.786	222.385	210.071	0.29417	0.00156999	0.00345975	1.22618
O15131	KPNA5	IMA6_HUMAN Importin subunit alpha-6	3	193.513	205.989	215.253	217.352	200.689	199.103	0.00582625	0.939257	0.94914	1.00405
O15143	ARPC1B	ARC1B_HUMAN Actin-related protein 2/3 complex subunit 1B	10	2716.74	2774.79	2629.09	2399.81	2207.43	2519.04	-0.190219	0.0271667	0.0418061	0.876473
O15144	ARPC2	ARPC2_HUMAN Actin-related protein 2/3 complex subunit 2	7	2502.58	2420.22	2355.69	2057.21	2027.96	1987.28	-0.261064	0.00265677	0.0054473	0.834473
O15145	ARPC3	ARPC3_HUMAN Actin-related protein 2/3 complex subunit 3	2	425.777	474.143	790.836	169.518	131.154	156.923	-1.83868	1.03965e-06	1.11397e-05	0.279577
O15155	BET1	BET1_HUMAN BET1 homolog	1	447.408	450.339	454.49	543.001	564.698	650.051	0.374045	0.000734369	0.00182222	1.29598
O15156	ZBTB7B	ZBT7B_HUMAN Isoform 2 of Zinc finger and BTB domain-containing protein 7B	3	214.429	215.99	238.613	214.45	281.275	258.457	0.16547	0.126632	0.165753	1.12153
O15160	POLR1C	RPAC1_HUMAN DNA-directed RNA polymerases I and III subunit RPAC1	6	1411.24	1428.15	1494.75	882.586	874.412	916.272	-0.696991	5.95186e-07	7.44366e-06	0.616857
O15162	PLSCR1	PLS1_HUMAN Phospholipid scramblase 1	7	402.161	427.507	416.057	1060.23	1052.02	1126.82	1.37836	6.01352e-10	6.23723e-08	2.59973
O15164	TRIM24	TIF1A_HUMAN Transcription intermediary factor 1-alpha	6	836.088	894.185	942.624	777.933	853.186	818.892	-0.12491	0.12685	0.165899	0.917061
O15173	PGRMC2	PGRC2_HUMAN Isoform 2 of Membrane-associated progesterone receptor component 2	10	1105.45	1189.73	1194.24	1463.51	1537.06	1593.74	0.396887	0.000186208	0.000585732	1.31666
O15182	CETN3	CETN3_HUMAN Centrin-3	4	1554.27	1326.54	1468.57	1091.04	1000.8	885.657	-0.54888	0.000103332	0.000360941	0.683551
O15194	CTDSPL	CTDSL_HUMAN CTD small phosphatase-like protein	1	340.311	352.317	366.752	386.334	418.337	373.743	0.152676	0.0633687	0.0892319	1.11163
O15195	VILL	VILL_HUMAN Villin-like protein	1	40.7525	43.8991	51.0991	95.1379	102.214	102.78	1.15022	6.00281e-08	1.46842e-06	2.21947
O15211	RGL2	RGL2_HUMAN Ral guanine nucleotide dissociation stimulator-like 2	2	283.528	266.878	261.392	298.721	279.3	275.51	0.0722774	0.337376	0.393765	1.05138
O15212	PFDN6	PFD6_HUMAN Prefoldin subunit 6	6	3552.4	3002.39	2968.99	2639.86	2232.9	2147.76	-0.440888	0.000988636	0.00233818	0.736681
O15213	WDR46	WDR46_HUMAN WD repeat-containing protein 46	9	3026.9	3108.83	3294.42	968.781	1060.05	1081.26	-1.60105	2.58333e-10	3.21148e-08	0.329637
O15226	NKRF	NKRF_HUMAN Isoform 2 of NF-kappa-B-repressing factor	10	2079.55	2415.87	2246.25	1511.87	1554	1674.86	-0.506657	5.53918e-05	0.000219061	0.703851
O15228	GNPAT	GNPAT_HUMAN Dihydroxyacetone phosphate acyltransferase	11	1567.9	1787.56	1701.6	2644.2	2774.02	2929.98	0.723994	1.4884e-06	1.42414e-05	1.65175
O15230	LAMA5	LAMA5_HUMAN Laminin subunit alpha-5	7	1074.47	1173.03	1168.59	864.393	933.7	920.578	-0.329077	0.000879949	0.00211989	0.796045
O15231	ZNF185	ZN185_HUMAN Isoform 6 of Zinc finger protein 185	13	3625.35	3163.93	3114.13	4391.08	4740.87	4343.24	0.446611	0.000187121	0.00058789	1.36283
O15234	CASC3	CASC3_HUMAN Protein CASC3	8	1624.54	1417.69	1469.49	1161.8	1157.43	1069.78	-0.411429	0.000260098	0.000765821	0.751878
O15235	MRPS12	RT12_HUMAN 28S ribosomal protein S12, mitochondrial	5	418.139	451.772	453.164	646.24	632.225	670.386	0.559296	7.35244e-06	4.54607e-05	1.47355
O15243	LEPROT	OBRG_HUMAN Leptin receptor gene-related protein	1	95.1179	101.551	93.0917	108.378	115.052	115.344	0.225861	0.00903253	0.015861	1.16948
O15254	ACOX3	ACOX3_HUMAN Peroxisomal acyl-coenzyme A oxidase 3	1	27.4251	23.7307	18.4332	60.0507	55.8272	48.4899	1.25343	1.2386e-06	1.25785e-05	2.38407
O15258	RER1	RER1_HUMAN Protein RER1	5	1291.69	1440.43	1393.54	1708.73	1800.8	1937.67	0.400457	0.000321115	0.000909339	1.31993
O15260	SURF4	SURF4_HUMAN Surfeit locus protein 4	5	552.702	601.998	550.842	631.087	615.092	676.599	0.173014	0.0399727	0.0588916	1.12741
O15264	MAPK13	MK13_HUMAN Mitogen-activated protein kinase 13	5	1683.6	1477.65	1487.26	1353.04	1115.37	1048.37	-0.408545	0.00186305	0.00402017	0.753383
O15265	ATXN7	ATX7_HUMAN Isoform b of Ataxin-7	2	294.351	317.749	311.851	323.952	373.109	360.425	0.192931	0.0304056	0.0462506	1.14308
O15269	SPTLC1	SPTC1_HUMAN Serine palmitoyltransferase 1	11	3124.75	3373.07	3332.8	3401.43	3661.66	3689.39	0.129161	0.100908	0.135206	1.09366
O15270	SPTLC2	SPTC2_HUMAN Serine palmitoyltransferase 2	9	641.958	749.195	745.917	783.996	821.59	949.503	0.256534	0.0190514	0.030444	1.19461
O15287	FANCG	FANCG_HUMAN Fanconi anemia group G protein	7	542.428	543.303	563.178	533.911	494.008	447.687	-0.163719	0.0644218	0.0905782	0.892721
O15294	OGT	OGT1_HUMAN UDP-N-acetylglucosamine--peptide N-acetylglucosaminyltransferase 110 kDa subunit	10	4227.11	4311.34	4200.01	2565.98	2630.34	2499.5	-0.727267	3.19247e-07	4.84098e-06	0.604047
O15304	SIVA1	SIVA_HUMAN Apoptosis regulatory protein Siva	1	95.5889	90.4808	85.9621	80.182	64.9662	53.4076	-0.472714	0.00288943	0.00584726	0.720608
O15305	PMM2	PMM2_HUMAN Phosphomannomutase 2	4	1443.79	1246.19	1219.71	996.71	766.174	787.585	-0.622475	0.000125596	0.000425344	0.649555
O15315	RAD51B	RA51B_HUMAN DNA repair protein RAD51 homolog 2	1	62.8072	51.4369	60.3066	83.654	61.5353	69.5135	0.292364	0.026807	0.0413087	1.22465
O15318	POLR3G	RPC7_HUMAN DNA-directed RNA polymerase III subunit RPC7	3	529.261	524.384	502.302	511.334	512.696	491.012	-0.0383434	0.583742	0.633059	0.973772
O15320	CTAGE5	CTGE5_HUMAN Isoform 6 of cTAGE family member 5	8	842.49	909.474	934.272	959.538	1051.39	1108.02	0.214314	0.0208995	0.0330576	1.16015
O15327	INPP4B	INP4B_HUMAN Type II inositol 3,4-bisphosphate 4-phosphatase	3	373.62	330.42	347.928	429.293	377.845	320.045	0.0911235	0.397128	0.453836	1.0652
O15344	MID1	TRI18_HUMAN E3 ubiquitin-protein ligase Midline-1	1	44.6609	50.2168	33.0379	46.8449	45.0302	33.613	-0.0211667	0.894491	0.912139	0.985435
O15347	HMGB3	HMGB3_HUMAN High mobility group protein B3	7	1509.93	1372.67	1284.34	1350.15	998.503	1078.56	-0.29081	0.0229783	0.0359727	0.817443
O15355	PPM1G	PPM1G_HUMAN Protein phosphatase 1G	8	1119.15	946.918	1019.5	1551.72	1269.59	1222.36	0.385441	0.00284193	0.00576915	1.30626
O15357	INPPL1	SHIP2_HUMAN Phosphatidylinositol 3,4,5-trisphosphate 5-phosphatase 2	3	583.811	506.756	503.827	444.812	405.88	396.714	-0.352458	0.00141616	0.00316742	0.783249
O15360	FANCA	FANCA_HUMAN Fanconi anemia group A protein	2	399.512	404.612	402.264	388.013	402.369	386.438	-0.0360198	0.598134	0.646145	0.975342
O15371	EIF3D	EIF3D_HUMAN Eukaryotic translation initiation factor 3 subunit D	10	4351.19	4163.43	4032.13	3434.75	3230.54	3466.72	-0.308391	0.00113986	0.00264292	0.807542
O15372	EIF3H	EIF3H_HUMAN Eukaryotic translation initiation factor 3 subunit H	10	4847.27	4488.45	4475.21	3478.62	3347.05	3256.85	-0.453488	5.25835e-05	0.000209768	0.730275
O15375	SLC16A5	MOT6_HUMAN Monocarboxylate transporter 6	1	41.8899	51.5025	50.2709	51.4455	45.0434	47.5652	0.00776621	0.934805	0.94587	1.0054
O15379	HDAC3	HDAC3_HUMAN Isoform 2 of Histone deacetylase 3	7	1014.75	1074.35	1144.66	887.373	932.722	883.505	-0.257022	0.00502715	0.00945737	0.836814
O15381	NVL	NVL_HUMAN Nuclear valosin-containing protein-like	13	1787.86	2002.84	1870.77	1826.87	1966.71	2011.48	0.0365008	0.639195	0.684795	1.02562
O15382	BCAT2	BCAT2_HUMAN Branched-chain-amino-acid aminotransferase, mitochondrial	6	874.249	993.138	930.684	1433.4	1600.72	1619.3	0.733662	1.78656e-06	1.61788e-05	1.66285
O15392	BIRC5	BIRC5_HUMAN Baculoviral IAP repeat-containing protein 5	3	335.066	380.447	353.925	537.487	632.6	688.969	0.792126	5.0745e-06	3.47793e-05	1.73162
O15397	IPO8	IPO8_HUMAN Importin-8	10	2294.33	2013.54	2017.49	1460.8	1278.02	1265.71	-0.659918	9.07486e-06	5.34393e-05	0.632914
O15400	STX7	STX7_HUMAN Syntaxin-7	7	722.035	652.508	717.081	897.885	985.198	943.141	0.434739	0.000119212	0.000407986	1.35167
O15417	TNRC18	TNC18_HUMAN Trinucleotide repeat-containing gene 18 protein	8	632.007	686.558	710.139	589.685	667.421	648.691	-0.0904502	0.27639	0.331234	0.93923
O15427	SLC16A3	MOT4_HUMAN Monocarboxylate transporter 4	7	3419.57	3674.4	3726.05	3035.9	3274.25	3254.3	-0.177778	0.0320192	0.048327	0.884063
O15431	SLC31A1	COPT1_HUMAN High affinity copper uptake protein 1	3	1373.03	1454.86	1425.74	972.884	998.034	1120.18	-0.462908	8.63693e-05	0.000312496	0.725522
O15438	ABCC3	MRP3_HUMAN Isoform 4 of Canalicular multispecific organic anion transporter 2	1	44.5276	46.7173	48.2083	45.4482	45.14	37.0043	-0.133872	0.165215	0.209864	0.911382
O15439	ABCC4	MRP4_HUMAN Multidrug resistance-associated protein 4	11	1278.79	1307.56	1407.86	1849.83	2057.96	2045.11	0.575209	1.13038e-05	6.31697e-05	1.48989
O15440	ABCC5	MRP5_HUMAN Multidrug resistance-associated protein 5	13	1450.99	1552.53	1525.31	3827.77	3901.83	4270.41	1.40476	8.95901e-10	8.19908e-08	2.64773
O15446	CD3EAP	RPA34_HUMAN Isoform 2 of DNA-directed RNA polymerase I subunit RPA34	8	3345.7	3621.62	3668.48	2885.65	3861.32	3485.07	-0.0649825	0.537035	0.588642	0.955957
O15460	P4HA2	P4HA2_HUMAN Prolyl 4-hydroxylase subunit alpha-2	12	1414.73	1511.96	1495.28	2422.55	2371.66	2650.18	0.750384	6.33941e-07	7.79056e-06	1.68224
O15484	CAPN5	CAN5_HUMAN Calpain-5	2	106.115	114.062	99.3184	229.725	259.355	258.913	1.22724	1.13559e-08	4.16685e-07	2.34119
O15498	YKT6	YKT6_HUMAN Synaptobrevin homolog YKT6	6	2559.48	2549.1	2399.5	2155.52	1896.21	2062.9	-0.297581	0.0022613	0.00473376	0.813615
O15504	NUPL2	NUPL2_HUMAN Nucleoporin-like protein 2	7	773.248	931.721	890.613	1154.21	1169.19	1370.54	0.509105	0.000223802	0.000680062	1.42317
O15511	ARPC5	ARPC5_HUMAN Actin-related protein 2/3 complex subunit 5	10	2123.27	2018.84	2057.89	1668.94	1575.42	1551.17	-0.370985	0.000233295	0.000700967	0.773254
O15514	POLR2D	RPB4_HUMAN DNA-directed RNA polymerase II subunit RPB4	1	223.991	228.958	197.04	205.754	235.126	271.919	0.12684	0.24842	0.301381	1.0919
O15516	CLOCK	CLOCK_HUMAN Circadian locomoter output cycles protein kaput	4	454.088	479.188	476.207	526.891	547.146	536.579	0.192689	0.0158477	0.0259154	1.14289
O15525	MAFG	MAFG_HUMAN Transcription factor MafG	5	614.421	712.21	636.204	924.252	951.498	1077.88	0.589197	2.85379e-05	0.000130203	1.50441
O15530	PDPK1	PDPK1_HUMAN 3-phosphoinositide-dependent protein kinase 1	11	4774.1	4353.72	4258.86	3135.85	2975.74	2990.37	-0.555172	1.12361e-05	6.296e-05	0.680576
O15533	TAPBP	TPSN_HUMAN Isoform 3 of Tapasin	7	744.117	837.465	801.764	2027.94	2055.6	2139.64	1.386	9.60844e-10	8.49364e-08	2.61352
O15534	PER1	PER1_HUMAN Period circadian protein homolog 1	1	156.867	162.331	163.504	211.684	199.517	170.467	0.26337	0.0114291	0.0194375	1.20028
O15541	RNF113A	R113A_HUMAN RING finger protein 113A	7	687.796	737.708	678.864	906.751	752.744	679.885	0.143334	0.182529	0.229227	1.10445
O15550	KDM6A	KDM6A_HUMAN Lysine-specific demethylase 6A	4	424.297	416.666	441.597	418.878	463.358	476.46	0.0814388	0.301797	0.357763	1.05807
O15551	CLDN3	CLD3_HUMAN Claudin-3	4	386.419	395.414	429.875	668.899	753.863	700.805	0.809219	4.66062e-07	6.24009e-06	1.75226
O15554	KCNN4	KCNN4_HUMAN Intermediate conductance calcium-activated potassium channel protein 4	3	254.39	296.266	298.829	382.506	375.816	381.776	0.428327	0.000226297	0.000684698	1.34567
O43143	DHX15	DHX15_HUMAN Putative pre-mRNA-splicing factor ATP-dependent RNA helicase DHX15	9	1276.15	1208.5	1322.62	991.544	1041.27	1008.57	-0.323337	0.000766843	0.00188954	0.799219
O43148	RNMT	MCES_HUMAN Isoform 2 of mRNA cap guanine-N7 methyltransferase	9	2264.76	2427	2490.35	2467.81	2638.29	2495.79	0.0824834	0.276967	0.331771	1.05884
O43149	ZZEF1	ZZEF1_HUMAN Zinc finger ZZ-type and EF-hand domain-containing protein 1	4	633.168	543.464	520.107	387.089	352.995	283.747	-0.735554	5.35021e-05	0.000212995	0.600587
O43150	ASAP2	ASAP2_HUMAN Arf-GAP with SH3 domain, ANK repeat and PH domain-containing protein 2	5	1223.82	1045.83	1031.76	768.057	665.934	667.228	-0.65072	1.80711e-05	9.05185e-05	0.636962
O43156	TTI1	TTI1_HUMAN TELO2-interacting protein 1 homolog	7	1796.57	1568.14	1469.57	1408.7	1237.49	1216.79	-0.321611	0.00514129	0.00964875	0.800176
O43159	RRP8	RRP8_HUMAN Ribosomal RNA-processing protein 8	8	1416.13	1686.36	1631.87	1255.01	1357.98	1324.46	-0.262609	0.00887077	0.0156192	0.833579
O43164	PJA2	PJA2_HUMAN E3 ubiquitin-protein ligase Praja-2	1	152.756	132.682	125.292	48.0404	57.4439	53.0041	-1.37259	1.57284e-08	5.41376e-07	0.386197
O43166	SIPA1L1	SI1L1_HUMAN Signal-induced proliferation-associated 1-like protein 1	10	3321.78	3649.32	3597.85	2762.96	3254.2	3115.01	-0.212988	0.024831	0.0384935	0.862748
O43167	ZBTB24	ZBT24_HUMAN Zinc finger and BTB domain-containing protein 24	2	151.221	168.525	181.126	171.689	165.232	174.652	0.034053	0.682102	0.725567	1.02388
O43169	CYB5B	CYB5B_HUMAN Cytochrome b5 type B	11	1011.72	1058.16	1061.61	1361.81	1518.88	1450.9	0.466953	4.60557e-05	0.000189166	1.38219
O43172	PRPF4	PRP4_HUMAN U4/U6 small nuclear ribonucleoprotein Prp4	9	1320.24	1343.5	1408.18	1216.76	1356.07	1354.89	-0.0533254	0.488259	0.542441	0.963712
O43181	NDUFS4	NDUS4_HUMAN NADH dehydrogenase [ubiquinone] iron-sulfur protein 4, mitochondrial	5	533.365	554.928	605.771	812.353	911.023	905.069	0.633809	7.05783e-06	4.42052e-05	1.55166
O43187	IRAK2	IRAK2_HUMAN Interleukin-1 receptor-associated kinase-like 2	3	160.395	134.644	139.087	89.0347	93.5323	72.9585	-0.768548	1.3734e-05	7.39355e-05	0.587008
O43189	PHF1	PHF1_HUMAN PHD finger protein 1	3	166.657	195.848	205.665	223.932	240.125	243.648	0.321577	0.00393523	0.00765061	1.2497
O43194	GPR39	GPR39_HUMAN G-protein coupled receptor 39	4	1036.87	1267.74	1144.02	1208.75	1187.92	1304.51	0.105618	0.246421	0.299283	1.07596
O43237	DYNC1LI2	DC1L2_HUMAN Cytoplasmic dynein 1 light intermediate chain 2	7	1531.54	1271.65	1317.98	966.96	757.712	758.46	-0.735873	2.93575e-05	0.000133089	0.600455
O43240	KLK10	KLK10_HUMAN Kallikrein-10	3	336.44	387.586	370.148	517.181	529.953	534.44	0.533865	1.99206e-05	9.73397e-05	1.4478
O43242	PSMD3	PSMD3_HUMAN 26S proteasome non-ATPase regulatory subunit 3	10	2740.98	2789.27	2745.36	2587.63	2315.56	2348.88	-0.192203	0.0221092	0.0347449	0.875268
O43251	RBFOX2	RFOX2_HUMAN Isoform 8 of RNA binding protein fox-1 homolog 2	9	1750.38	1680.21	1983.44	1539.44	1808.14	1633.26	-0.119883	0.202454	0.251701	0.920262
O43252	PAPSS1	PAPS1_HUMAN Bifunctional 3'-phosphoadenosine 5'-phosphosulfate synthase 1	9	1704.97	1398.18	1461.66	2362.42	2002.54	1819.62	0.434943	0.00183806	0.00397506	1.35186
O43264	ZW10	ZW10_HUMAN Centromere/kinetochore protein zw10 homolog	10	1304.24	1380.04	1303.32	1311.49	1363.23	1398.74	0.0307509	0.665958	0.710337	1.02154
O43278	SPINT1	SPIT1_HUMAN Kunitz-type protease inhibitor 1	10	1247.12	1331.12	1413.24	1516.79	1589.68	1597.73	0.238511	0.00805447	0.0143508	1.17977
O43286	B4GALT5	B4GT5_HUMAN Beta-1,4-galactosyltransferase 5	6	448.11	499.014	471.569	429.38	422.761	451.164	-0.121551	0.122869	0.161288	0.919199
O43290	SART1	SNUT1_HUMAN U4/U6.U5 tri-snRNP-associated protein 1	11	2781.76	2988.76	3158.12	2555.68	2932.47	2730.68	-0.119842	0.164737	0.209428	0.920288
O43291	SPINT2	SPIT2_HUMAN Kunitz-type protease inhibitor 2	7	3643.83	3522.37	3941.24	2724.02	2967.01	3447.95	-0.286722	0.0105666	0.0181571	0.819763
O43292	GPAA1	GPAA1_HUMAN Glycosylphosphatidylinositol anchor attachment 1 protein	7	1239.9	1333.6	1406.94	1374.96	1474.49	1526.15	0.137131	0.104249	0.139196	1.09972
O43293	DAPK3	DAPK3_HUMAN Death-associated protein kinase 3	4	91.9282	88.8231	91.9012	115.406	104.297	105.346	0.25227	0.00484146	0.00917012	1.19108
O43298	ZBTB43	ZBT43_HUMAN Zinc finger and BTB domain-containing protein 43	1	130.637	132.47	145.031	129.135	149.001	133.327	0.0105268	0.898507	0.915573	1.00732
O43299	AP5Z1	AP5Z1_HUMAN AP-5 complex subunit zeta-1	1	170.295	145.193	159.307	125.716	103.082	103.25	-0.519238	0.000209211	0.000644281	0.69774
O43306	ADCY6	ADCY6_HUMAN Adenylate cyclase type 6	7	532.088	577.914	548.68	613.509	645.768	640.709	0.196428	0.0170916	0.0276808	1.14586
O43314	PPIP5K2	VIP2_HUMAN Inositol hexakisphosphate and diphosphoinositol-pentakisphosphate kinase 2	2	63.6283	56.7962	64.6061	63.8954	50.6287	61.3904	-0.0778176	0.43974	0.495472	0.94749
O43318	MAP3K7	M3K7_HUMAN Mitogen-activated protein kinase kinase kinase 7	4	1165.74	982.528	1033.12	754.803	727.086	665.689	-0.565178	3.69918e-05	0.000159154	0.675872
O43324	EEF1E1	MCA3_HUMAN Eukaryotic translation elongation factor 1 epsilon-1	5	3626.13	3047.27	3091.6	2112.46	1671.38	1676.42	-0.842985	6.69702e-06	4.27274e-05	0.557489
O43325	LYRM1	LYRM1_HUMAN LYR motif-containing protein 1	4	287.156	319.967	307.603	675.898	749.36	719.97	1.22986	4.76966e-09	2.39597e-07	2.34544
O43353	RIPK2	RIPK2_HUMAN Receptor-interacting serine/threonine-protein kinase 2	5	748.283	607.213	588.696	628.98	537.351	484.499	-0.235979	0.0620754	0.0876061	0.849109
O43361	ZNF749	ZN749_HUMAN Zinc finger protein 749	1	49.8306	41.5449	43.654	42.9215	35.7939	37.4529	-0.217109	0.0405066	0.0595879	0.860288
O43365	HOXA3	HXA3_HUMAN Homeobox protein Hox-A3	1	19.3518	18.744	20.8606	29.7741	32.3804	40.1869	0.785409	1.2479e-05	6.8362e-05	1.72358
O43379	WDR62	WDR62_HUMAN Isoform 4 of WD repeat-containing protein 62	2	572.044	442.614	484.451	356.82	326.435	284.489	-0.629387	0.000121081	0.00041293	0.646451
O43390	HNRNPR	HNRPR_HUMAN Heterogeneous nuclear ribonucleoprotein R	12	2307.03	2441.35	2493.65	2402.65	2566.96	2730.14	0.0872291	0.272688	0.327403	1.06233
O43395	PRPF3	PRPF3_HUMAN U4/U6 small nuclear ribonucleoprotein Prp3	7	602.232	622.456	690.189	575.662	593.447	614.693	-0.100358	0.214965	0.265136	0.932801
O43396	TXNL1	TXNL1_HUMAN Thioredoxin-like protein 1	10	1731.71	1575.72	1608.56	1386.45	1248.28	1180.77	-0.367638	0.000847533	0.00205516	0.775051
O43399	TPD52L2	TPD54_HUMAN Isoform 7 of Tumor protein D54	11	1947.14	1505.5	1738.65	1926.66	1699.87	1488.24	-0.0214777	0.852116	0.877264	0.985223
O43402	EMC8	EMC8_HUMAN ER membrane protein complex subunit 8	8	2269.12	2337.77	2466.9	2691.61	2906.62	2928.72	0.269372	0.00343886	0.00679992	1.20528
O43405	COCH	COCH_HUMAN Cochlin	2	231.452	267.856	257.349	388.703	396.889	367.513	0.609767	8.23631e-06	4.96284e-05	1.52601
O43414	ERI3	ERI3_HUMAN ERI1 exoribonuclease 3	3	680.993	619.242	622.341	593.54	537.869	537.309	-0.204499	0.0213363	0.033639	0.86784
O43422	PRKRIR	P52K_HUMAN 52 kDa repressor of the inhibitor of the protein kinase	5	965.099	1057.3	1065.3	1161.34	1125.69	1194.85	0.174345	0.0349266	0.0520885	1.12845
O43426	SYNJ1	SYNJ1_HUMAN Synaptojanin-1	1	182.838	152.352	146.848	98.8868	100.341	103.711	-0.663656	1.24266e-05	6.81709e-05	0.631277
O43427	FIBP	FIBP_HUMAN Acidic fibroblast growth factor intracellular-binding protein	5	1473.25	1450.45	1463.61	1380.26	1405.14	1395.26	-0.0696154	0.31145	0.367978	0.952892
O43432	EIF4G3	IF4G3_HUMAN Isoform 3 of Eukaryotic translation initiation factor 4 gamma 3	10	2133.47	1809.85	1893.94	1633.34	1431.3	1427.96	-0.377119	0.0011908	0.00273576	0.769974
O43439	CBFA2T2	MTG8R_HUMAN Isoform 4 of Protein CBFA2T2	1	56.4963	64.9013	60.3955	46.0122	47.9812	54.1344	-0.296604	0.00517626	0.0097094	0.814166
O43447	PPIH	PPIH_HUMAN Peptidyl-prolyl cis-trans isomerase H	8	1393.8	1459.62	1446	1358.15	1401.38	1342.37	-0.0678035	0.336117	0.392532	0.954089
O43462	MBTPS2	MBTP2_HUMAN Membrane-bound transcription factor site-2 protease	3	269.715	326.556	326.586	432.44	443.865	444.493	0.522851	7.98961e-05	0.000293443	1.43679
O43463	SUV39H1	SUV91_HUMAN Histone-lysine N-methyltransferase SUV39H1	2	159.439	199.125	196.762	147.835	146.099	163.835	-0.273318	0.0158563	0.025924	0.827415
O43464	HTRA2	HTRA2_HUMAN Serine protease HTRA2, mitochondrial	5	384.705	402.71	406.726	511.01	605.128	564.26	0.4898	7.03574e-05	0.000265943	1.40425
O43474	KLF4	KLF4_HUMAN Krueppel-like factor 4	1	143.223	118.371	137.902	195.303	237.815	228.814	0.728169	1.29162e-05	7.01611e-05	1.65654
O43482	OIP5	MS18B_HUMAN Protein Mis18-beta	3	1004.96	987.114	1006.79	991.135	1069.94	1035.25	0.045491	0.51937	0.572182	1.03203
O43488	AKR7A2	ARK72_HUMAN Aflatoxin B1 aldehyde reductase member 2	3	362.541	309.416	315.288	379.031	328.93	317.616	0.0543393	0.564522	0.615024	1.03838
O43491	EPB41L2	E41L2_HUMAN Band 4.1-like protein 2	16	3949.42	4169.92	4394.74	4072.48	4934.67	4702.69	0.128303	0.166691	0.211566	1.09301
O43493	TGOLN2	TGON2_HUMAN Trans-Golgi network integral membrane protein 2	10	4207.86	4506.05	4509.6	4797.32	5102.29	4913.57	0.164065	0.0390926	0.0577591	1.12044
O43502	RAD51C	RA51C_HUMAN DNA repair protein RAD51 homolog 3	1	132.584	129.608	110.691	201.805	155.285	151.553	0.440034	0.00269651	0.00551179	1.35664
O43504	LAMTOR5	LTOR5_HUMAN Ragulator complex protein LAMTOR5	1	200.23	207.064	208.874	201.589	192.361	231.774	0.0178614	0.832066	0.86038	1.01246
O43505	B3GNT1	B3GN1_HUMAN N-acetyllactosaminide beta-1,3-N-acetylglucosaminyltransferase	4	1207.65	1346.67	1333.07	1311.28	1340.39	1479.69	0.0875241	0.291049	0.346506	1.06255
O43513	MED7	MED7_HUMAN Mediator of RNA polymerase II transcription subunit 7	2	209.669	260.853	246.113	309.86	283.6	267.493	0.268101	0.0159193	0.0260105	1.20422
O43520	ATP8B1	AT8B1_HUMAN Probable phospholipid-transporting ATPase IC	5	685.718	773.248	768.432	745.703	800.188	802.349	0.0775686	0.332578	0.388925	1.05524
O43524	FOXO3	FOXO3_HUMAN Forkhead box protein O3	4	820.314	657.371	722.703	513.361	492.189	456.024	-0.585997	4.82407e-05	0.000196268	0.666189
O43556	SGCE	SGCE_HUMAN Epsilon-sarcoglycan	1	198.565	191.272	204.44	164.174	166.7	175.371	-0.231342	0.00680953	0.012391	0.851842
O43561	LAT	LAT_HUMAN Linker for activation of T-cells family member 1	1	23.6623	24.6344	21.5818	40.8626	36.1206	36.93	0.705105	2.80206e-06	2.2586e-05	1.63026
O43567	RNF13	RNF13_HUMAN E3 ubiquitin-protein ligase RNF13	5	524.832	580.158	540.02	560.259	632.32	673.258	0.178865	0.0578983	0.0823534	1.13199
O43572	AKAP10	AKA10_HUMAN A-kinase anchor protein 10, mitochondrial	6	763.438	632.716	624.749	629.064	557.281	518.257	-0.244022	0.031838	0.0480628	0.844388
O43583	DENR	DENR_HUMAN Density-regulated protein	2	663.247	600.515	553.49	398.219	357.094	346.539	-0.720473	5.04349e-06	3.4689e-05	0.606898
O43592	XPOT	XPOT_HUMAN Exportin-T	6	2070.57	1789.1	1752.34	1461.7	1310.45	1267.24	-0.473048	0.000226384	0.000684698	0.720441
O43597	SPRY2	SPY2_HUMAN Protein sprouty homolog 2	4	252.436	243.137	255.992	208.924	222.528	207.642	-0.234241	0.00620021	0.0113888	0.850132
O43598	DNPH1	DNPH1_HUMAN 2'-deoxynucleoside 5'-phosphate N-hydrolase 1	5	957.188	817.283	897.88	793.657	718.823	689.583	-0.278761	0.0071953	0.0130229	0.824298
O43609	SPRY1	SPY1_HUMAN Protein sprouty homolog 1	5	548.357	587.712	606.087	521.022	546.023	547.595	-0.108778	0.156989	0.200462	0.927373
O43615	TIMM44	TIM44_HUMAN Mitochondrial import inner membrane translocase subunit TIM44	12	2410.06	2869.97	2551.59	3609.08	3497.78	3958.75	0.500538	0.000110213	0.000381551	1.41474
O43617	TRAPPC3	TPPC3_HUMAN Trafficking protein particle complex subunit 3	2	1006.85	882.976	880.935	746.456	718.349	671.433	-0.373734	0.000708031	0.00176871	0.771783
O43633	CHMP2A	CHM2A_HUMAN Charged multivesicular body protein 2a	7	981.17	850.092	824.007	790.154	660.714	815.138	-0.230525	0.0390764	0.057746	0.852325
O43639	NCK2	NCK2_HUMAN Cytoplasmic protein NCK2	4	1095.85	1095.64	1026.89	1058.78	1048.72	1083.11	-0.0119646	0.864526	0.887457	0.991741
O43657	TSPAN6	TSN6_HUMAN Tetraspanin-6	4	304.126	328.222	350.261	324.385	305.428	347.212	-0.00780507	0.925005	0.937783	0.994605
O43660	PLRG1	PLRG1_HUMAN Pleiotropic regulator 1	7	1191.47	1267.5	1324.3	1201.8	1408.85	1450.73	0.0988452	0.279993	0.334881	1.07092
O43663	PRC1	PRC1_HUMAN Isoform 3 of Protein regulator of cytokinesis 1	13	1698.78	1827.76	1773.7	2554.04	2616.01	2639.82	0.55975	5.2744e-06	3.56779e-05	1.47401
O43665	RGS10	RGS10_HUMAN Isoform 3 of Regulator of G-protein signaling 10	2	733.013	600.473	642.425	667.738	448.653	469.336	-0.335988	0.032279	0.0486719	0.792242
O43670	ZNF207	ZN207_HUMAN Isoform 4 of Zinc finger protein 207	8	2658.9	2685.5	2788.23	2605.64	2788.74	2680.87	-0.0104724	0.88162	0.901435	0.992767
O43674	NDUFB5	NDUB5_HUMAN NADH dehydrogenase [ubiquinone] 1 beta subcomplex subunit 5, mitochondrial	2	459.222	425.221	455.339	432.338	506.673	484.627	0.0852479	0.309679	0.366275	1.06087
O43676	NDUFB3	NDUB3_HUMAN NADH dehydrogenase [ubiquinone] 1 beta subcomplex subunit 3	4	1314.64	1401.67	1488.24	1589.54	1783.9	1667.69	0.262024	0.00637523	0.0116717	1.19916
O43677	NDUFC1	NDUC1_HUMAN NADH dehydrogenase [ubiquinone] 1 subunit C1, mitochondrial	3	662.091	737.395	631.877	782.58	608.975	594.835	-0.0406667	0.713862	0.755323	0.972206
O43678	NDUFA2	NDUA2_HUMAN NADH dehydrogenase [ubiquinone] 1 alpha subcomplex subunit 2	7	1432.8	1697.92	1631.3	2144.86	2261.97	2345.82	0.506643	7.10138e-05	0.000267773	1.42074
O43681	ASNA1	ASNA_HUMAN ATPase ASNA1	6	1059.11	1010.44	943.827	1090.7	921.74	1031.79	0.0128017	0.880915	0.900952	1.00891
O43683	BUB1	BUB1_HUMAN Mitotic checkpoint serine/threonine-protein kinase BUB1	3	544.154	489.587	468.896	348.532	349.518	301.435	-0.588781	3.04988e-05	0.00013706	0.664904
O43684	BUB3	BUB3_HUMAN Mitotic checkpoint protein BUB3	10	2285.08	2321.42	2400.92	2393.96	2513.55	2455.03	0.0713422	0.31442	0.370791	1.05069
O43707	ACTN4	ACTN4_HUMAN Alpha-actinin-4	11	3893.31	3576.68	3722.24	3813.52	4552.36	4165.86	0.160188	0.0762035	0.105067	1.11743
O43709	WBSCR22	WBS22_HUMAN Ribosome biogenesis methyltransferase WBSCR22	5	458.498	512.484	475.54	385.422	340.925	372.998	-0.396309	0.000357343	0.00100208	0.7598
O43715	TRIAP1	TRIA1_HUMAN TP53-regulated inhibitor of apoptosis 1	1	36.8574	36.0049	24.2665	62.7992	27.8518	33.5252	0.288216	0.278618	0.333339	1.22113
O43716	GATC	GATC_HUMAN Glutamyl-tRNA(Gln) amidotransferase subunit C, mitochondrial	3	518.911	568.334	507.855	411.708	390.485	438.048	-0.362888	0.000666784	0.00168133	0.777606
O43719	HTATSF1	HTSF1_HUMAN HIV Tat-specific factor 1	12	2808.52	3179.92	3135.3	2987.36	2749.14	2779.38	-0.0982632	0.228931	0.280449	0.934157
O43739	CYTH3	CYH3_HUMAN Cytohesin-3	1	186.48	164.147	166.825	143.949	169.106	154.898	-0.145847	0.111946	0.148377	0.903849
O43747	AP1G1	AP1G1_HUMAN AP-1 complex subunit gamma-1	12	1799.66	1709.83	1711.3	1791.38	1794.02	1713.62	0.0215482	0.758109	0.794895	1.01505
O43752	STX6	STX6_HUMAN Syntaxin-6	6	608.548	669.066	614.257	698.589	669.105	742.63	0.157653	0.0598602	0.0848492	1.11547
O43760	SYNGR2	SNG2_HUMAN Synaptogyrin-2	1	935.416	980.582	943.731	1217.56	973.486	1101.59	0.197658	0.0444456	0.0646972	1.14684
O43765	SGTA	SGTA_HUMAN Small glutamine-rich tetratricopeptide repeat-containing protein alpha	6	1705.32	1447.45	1423.42	1362.27	1182.81	1088.31	-0.334199	0.00662694	0.0120926	0.793224
O43766	LIAS	LIAS_HUMAN Lipoyl synthase, mitochondrial	8	1073.9	1199.24	1174.51	1064.67	1210.68	1206.01	0.0131422	0.87332	0.895066	1.00915
O43768	ENSA	ENSA_HUMAN Isoform 4 of Alpha-endosulfine	4	1053.29	806.949	840.345	650.154	686.315	549.843	-0.513873	0.000848247	0.00205522	0.70034
O43776	NARS	SYNC_HUMAN Asparagine--tRNA ligase, cytoplasmic	9	2901.63	2223.69	2356.37	1687.04	1411.61	1459.32	-0.709751	3.71832e-05	0.000159806	0.611426
O43791	SPOP	SPOP_HUMAN Speckle-type POZ protein	4	1053.56	1193.06	1125.16	919.571	980.262	1025.5	-0.20449	0.023006	0.0359942	0.867846
O43795	MYO1B	MYO1B_HUMAN Unconventional myosin-Ib	9	999.511	1125.93	1090.15	1583.35	1938.42	1826.88	0.730768	5.18114e-06	3.52926e-05	1.65952
O43808	SLC25A17	PM34_HUMAN Peroxisomal membrane protein PMP34	5	738.6	852.178	815.133	1205.4	1251.76	1225.29	0.616465	5.4072e-06	3.62296e-05	1.53311
O43809	NUDT21	CPSF5_HUMAN Cleavage and polyadenylation specificity factor subunit 5	9	1201.29	1336.12	1375.23	1323.59	1376.82	1372.77	0.0601931	0.440993	0.496596	1.04261
O43813	LANCL1	LANC1_HUMAN LanC-like protein 1	8	726.796	663.988	674.75	641.069	528.74	509.939	-0.304566	0.00745098	0.0134358	0.809686
O43815	STRN	STRN_HUMAN Striatin	9	688.709	685.902	683.795	888.404	914.905	896.07	0.390996	9.68829e-05	0.000343042	1.3113
O43818	RRP9	U3IP2_HUMAN U3 small nucleolar RNA-interacting protein 2	7	1060.38	1128.59	1083.09	1028.81	1026.12	1038.61	-0.0804753	0.257115	0.31067	0.945746
O43819	SCO2	SCO2_HUMAN Protein SCO2 homolog, mitochondrial	3	137.632	162.897	144.263	182.299	195.471	200.689	0.381582	0.000729862	0.00181509	1.30277
O43823	AKAP8	AKAP8_HUMAN A-kinase anchor protein 8	11	1112.79	1183.14	1188.94	1288.48	1508.16	1400.64	0.266023	0.00608617	0.0112057	1.20249
O43824	GTPBP6	GTPB6_HUMAN Putative GTP-binding protein 6	7	1070.01	1229.12	1208.09	961.021	1046.54	1088.15	-0.179278	0.0513265	0.073843	0.883145
O43826	SLC37A4	G6PT1_HUMAN Isoform 2 of Glucose-6-phosphate translocase	3	1014.16	1141.72	1061.25	867.013	789.774	886.407	-0.339193	0.00117942	0.00271362	0.790483
O43829	ZBTB14	ZBT14_HUMAN Zinc finger and BTB domain-containing protein 14	1	558.601	573.838	585	368.472	419.836	437.839	-0.489706	7.72218e-05	0.000286188	0.71217
O43837	IDH3B	IDH3B_HUMAN Isocitrate dehydrogenase [NAD] subunit beta, mitochondrial	12	1033.11	1092.16	1138.41	1475.97	1697.43	1775.69	0.597399	2.16161e-05	0.000103542	1.51299
O43847	NRD1	NRDC_HUMAN Isoform 2 of Nardilysin	9	1461.39	1337.39	1271.4	1028.16	918.253	882.083	-0.525722	6.398e-05	0.000247333	0.694612
O43852	CALU	CALU_HUMAN Isoform 3 of Calumenin	7	1179.17	1054.66	1137.49	1381.86	1454.24	1173.8	0.245887	0.0203573	0.0323248	1.18582
O43865	AHCYL1	SAHH2_HUMAN Putative adenosylhomocysteinase 2	5	2127.09	1816.17	1979.7	1956.12	1840.92	1820.63	-0.0740675	0.367987	0.424777	0.949956
O43896	KIF1C	KIF1C_HUMAN Kinesin-like protein KIF1C	3	429.238	379.684	386.33	338.18	332.3	343.714	-0.234975	0.00872341	0.0153981	0.8497
O43900	PRICKLE3	PRIC3_HUMAN Prickle-like protein 3	2	101.036	100.447	93.0137	96.2384	107.829	98.7413	0.0394454	0.611828	0.659655	1.02772
O43909	EXTL3	EXTL3_HUMAN Exostosin-like 3	10	2305.95	2473.51	2444.76	2920.14	3154.61	3177.45	0.356585	0.000431315	0.00116703	1.28039
O43913	ORC5	ORC5_HUMAN Origin recognition complex subunit 5	10	2670.99	2745.91	2742.93	2498.4	2531.15	2451.31	-0.125342	0.0853375	0.116097	0.916787
O43920	NDUFS5	NDUS5_HUMAN NADH dehydrogenase [ubiquinone] iron-sulfur protein 5	5	978.466	1022.78	1070.16	1628.48	1800.75	1802.32	0.767688	5.86745e-07	7.36175e-06	1.70254
O43924	PDE6D	PDE6D_HUMAN Retinal rod rhodopsin-sensitive cGMP 3',5'-cyclic phosphodiesterase subunit delta	2	189.696	203.178	169.175	205.616	177.34	157.125	-0.0621889	0.565269	0.615599	0.95781
O43929	ORC4	ORC4_HUMAN Origin recognition complex subunit 4	4	625.044	589.177	628.841	524.61	541.559	502.196	-0.232913	0.00697705	0.0126632	0.850915
O43933	PEX1	PEX1_HUMAN Peroxisome biogenesis factor 1	12	2831.61	3081.46	3010.91	3001.25	3196.15	3319.27	0.0924428	0.234588	0.286703	1.06617
O43934	MFSD11	MFS11_HUMAN UNC93-like protein MFSD11	2	466.88	511.844	470.463	462.936	549.873	618.354	0.161836	0.13859	0.179682	1.11871
O60216	RAD21	RAD21_HUMAN Double-strand-break repair protein rad21 homolog	8	1735.11	1790.44	1801.11	1865.06	2091.34	2226.21	0.211337	0.0229396	0.0359337	1.15776
O60231	DHX16	DHX16_HUMAN Putative pre-mRNA-splicing factor ATP-dependent RNA helicase DHX16	10	1251.76	1505.59	1431.74	1305.32	1345.42	1411.5	-0.0407891	0.634475	0.680375	0.972123
O60232	SSSCA1	SSA27_HUMAN Sjoegren syndrome/scleroderma autoantigen 1	8	1413.06	1070.73	1186	643.987	625.277	520.694	-1.03245	1.67028e-06	1.5468e-05	0.48888
O60237	PPP1R12B	MYPT2_HUMAN Protein phosphatase 1 regulatory subunit 12B	3	272.896	279.573	254.113	243.553	241.533	216.596	-0.201861	0.0241501	0.0376028	0.869428
O60238	BNIP3L	BNI3L_HUMAN BCL2/adenovirus E1B 19 kDa protein-interacting protein 3-like	2	138.448	146.589	134.801	282.802	244.158	286.122	0.950762	1.6189e-07	3.02726e-06	1.93289
O60244	MED14	MED14_HUMAN Mediator of RNA polymerase II transcription subunit 14	11	720.266	840.714	770.435	871.885	836.476	894.956	0.161487	0.0626147	0.0882871	1.11844
O60245	PCDH7	PCDH7_HUMAN Isoform B of Protocadherin-7	6	1945.52	2198.41	2051.68	1277.07	1353.54	1355.61	-0.634968	3.4184e-06	2.61472e-05	0.643955
O60256	PRPSAP2	KPRB_HUMAN Phosphoribosyl pyrophosphate synthase-associated protein 2	7	1485.49	1224.41	1279.78	996.644	855.474	807.442	-0.585848	0.000101953	0.00035741	0.666257
O60264	SMARCA5	SMCA5_HUMAN SWI/SNF-related matrix-associated actin-dependent regulator of chromatin subfamily A member 5	11	1878.95	2143.03	2071.67	2294.19	2359.89	2416.69	0.216455	0.0147436	0.0242719	1.16187
O60266	ADCY3	ADCY3_HUMAN Adenylate cyclase type 3	9	1241.83	1464.92	1281.44	1419.07	1463.19	1542.87	0.152875	0.0878639	0.119138	1.11178
O60271	SPAG9	JIP4_HUMAN C-Jun-amino-terminal kinase-interacting protein 4	11	2089.95	1596.7	1740.6	1612.91	1416.74	1310.1	-0.318743	0.0136249	0.0226762	0.801768
O60281	ZNF292	ZN292_HUMAN Zinc finger protein 292	10	960.975	1089.6	1067.43	1179.32	1339.32	1299.64	0.292352	0.00403682	0.00781543	1.22464
O60287	URB1	NPA1P_HUMAN Nucleolar pre-ribosomal-associated protein 1	10	1240.42	1331.31	1370.46	1295.59	1442.57	1472.3	0.0939956	0.254864	0.30819	1.06732
O60291	MGRN1	MGRN1_HUMAN Isoform 2 of E3 ubiquitin-protein ligase MGRN1	3	161.107	149.161	154.649	110.919	115.914	125.199	-0.402368	0.000222649	0.000677352	0.756616
O60292	SIPA1L3	SI1L3_HUMAN Signal-induced proliferation-associated 1-like protein 3	10	964.331	1016.01	1020.23	891.219	1008.44	993.566	-0.0542482	0.48613	0.540461	0.963096
O60293	ZFC3H1	ZC3H1_HUMAN Zinc finger C3H1 domain-containing protein	10	837.452	897.285	932.581	1040.07	1156.9	1157.17	0.330176	0.00131463	0.00297281	1.25717
O60294	LCMT2	LCMT2_HUMAN Leucine carboxyl methyltransferase 2	4	792.71	676.84	667.088	347.783	286.692	269.862	-1.24452	1.30131e-07	2.58898e-06	0.422047
O60299	LZTS3	LZTS3_HUMAN Leucine zipper putative tumor suppressor 3	1	79.8531	82.201	81.306	105.215	111.442	107.463	0.413131	7.36113e-05	0.000275564	1.33157
O60303	KIAA0556	K0556_HUMAN Uncharacterized protein KIAA0556	1	155.39	119.341	117.898	113.898	96.0505	98.8297	-0.338633	0.0114887	0.0195218	0.79079
O60306	AQR	AQR_HUMAN Intron-binding protein aquarius	11	1736.16	1809.14	1876.69	1748.25	1875.25	1789.36	-0.00231873	0.974361	0.978385	0.998394
O60313	OPA1	OPA1_HUMAN Isoform 2 of Dynamin-like 120 kDa protein, mitochondrial	11	1613.1	1755.7	1653.42	2226.26	2441.14	2524.33	0.516914	3.03235e-05	0.000136508	1.43089
O60318	MCM3AP	GANP_HUMAN Germinal-center associated nuclear protein	6	791.691	807.579	874.95	923.449	1035.46	1034.37	0.274057	0.00480968	0.00911664	1.2092
O60333	KIF1B	KIF1B_HUMAN Isoform 3 of Kinesin-like protein KIF1B	7	591.235	579.703	604.714	689.678	778.733	793.159	0.346454	0.000850357	0.00205944	1.27143
O60337	43896	MARH6_HUMAN E3 ubiquitin-protein ligase MARCH6	1	309.46	359.418	355.346	237.075	245.926	255.318	-0.469592	0.000105082	0.000365905	0.722169
O60341	KDM1A	KDM1A_HUMAN Isoform 2 of Lysine-specific histone demethylase 1A	9	333.087	383.767	355.674	358.982	382.909	395.962	0.0865299	0.293872	0.349439	1.06181
[truncated: 7,150 more rows]

## Sheet: 8902.24h.High
Accession	Gene	Name	Peptides	DMSO.1	DMSO.2	DMSO.3	BQHi24h.1	BQHi24h.2	BQHi24h.3	log2FC	P	FDR	FC
[truncated: 7,806 more rows]

[truncated: 5 more sheets: 8902.24h.Low, 8988T.7d.High, 8988T.7d.Low, 8988T.24h.High, 8988T.24h.Low]
