# Supplementary material for: De novo pyrimidine biosynthesis inhibition synergizes with BCL-XL targeting in pancreatic cancer
Source: Nat Commun. 2025 Jul 30;16:6987. doi: 10.1038/s41467-025-61242-x (PMC12311037; doi:10.1038/s41467-025-61242-x)
Supplement: Supplementary file 5 — Supplementary Data 3 [file 41467_2025_61242_MOESM5_ESM.xlsx]

## Sheet: 8902.7d.High
Supplementary Data 3: GSEA analysis of proteome changes in Table 2. GSEA performs permutation testing, then computes FDR q-values to correct for multiple testing across many gene sets
Term	P	FDR	ES	NES	Ratio	Size	Gene	ID	Background.Size	Background.ID	Background.Gene
REACTOME_RRNA_PROCESSING	0.000177809	0.00942146	-0.804009	-3.55047	0.6216	115	PDCD11 UTP14A NOL6 RRP7A WDR46 FCF1 UTP18 RBM28 UTP11 PNO1 NOC4L EBNA1BP2 UTP20 DDX52 NOP14 RIOK2 BMS1 IMP3 RRP36 GNL3 UTP6 DCAF13 IMP4 RCL1 MPHOSPH10 UTP3 RPL38 TSR3 BYSL WDR36 LTV1 RPS18 DDX49 DIEXF PWP2 RPS16 RPS11 UBA52 RPL6 RPL31 RPL4 RPL7 RPS25 RPL18A RPL28 RPS6 RPS13 RPL13A RPL27A RPS24 RPS28 RPS15A RPL7A RPS4X RPS23 RPS3 RPL9 RPL17 RPS10 RPL35A RPS7 RPL24 RPS9 RPL3 RPL10A RPS5 PRORP RPL23…	Q14690 Q9BVJ6 Q9H6R4 Q9Y3A4 O15213 Q9Y324 Q9Y5J1 Q9NW13 Q9Y3A2 Q9NRX1 Q9BVI4 Q99848 O75691 Q9Y2R4 P78316 Q9BVS4 Q14692 Q9NV31 Q96EU6 Q9BVP2 Q9NYH9 Q9NV06 Q96G21 Q9Y2P8 O00566 Q9NQZ2 P63173 Q9UJK0 Q13895 Q8NI36 Q96GA3 P62269 Q9Y6V7 Q68CQ4 Q15269 P62249 P62280 P62987 Q02878 P62899 P36578 P18124 P62851 Q02543 P46779 P62753 P62277 P40429 P46776 P62847 P62857 P62244 P62424 P62701 P62266 P23396 P32969 …	185	O00541 O00566 O00567 O15091 O15213 O43709 O43818 O60832 O75691 O75818 O95059 P05386 P05387 P05388 P08865 P15880 P18077 P18124 P18621 P19338 P22087 P23396 P25398 P26373 P27635 P30050 P32969 P35268 P36578 P39019 P39023 P40429 P42285 P42677 P42766 P46087 P46776 P46777 P46778 P46779 P46781 P46782 P46783 P47914 P48730 P49207 P49674 P50914 P55769 P56182 P60866 P61247 P61254 P61313 P61353 P61513 P62081 …	PES1 MPHOSPH10 NOP56 PRORP WDR46 BUD23 RRP9 DKC1 UTP20 RPP40 RPP14 RPLP1 RPLP2 RPLP0 RPSA RPS2 RPL35A RPL7 RPL17 NCL FBL RPS3 RPS12 RPL13 RPL10 RPL12 RPL9 RPL22 RPL4 RPS19 RPL3 RPL13A MTREX RPS27 RPL35 NOP2 RPL27A RPL5 RPL21 RPL28 RPS9 RPS5 RPS10 RPL29 CSNK1D RPL34 CSNK1E RPL14 SNU13 RRP1 RPS20 RPS3A RPL26 RPL15 RPL27 RPL37A RPS7 RPS8 RPS15A RPS16 RPS14 RPS23 RPS18 RPS13 RPS11 RPL7A RPS4X RPL23A …
REACTOME_EUKARYOTIC_TRANSLATION_ELONGATION	0.000185667	0.00942146	-0.844646	-3.29105	0.8875	71	RPL38 RPS18 RPS16 RPS11 UBA52 RPL6 RPL31 RPL4 RPL7 RPS25 RPL18A RPL28 RPS6 EEF1A1 RPS13 RPL13A RPL27A RPS24 RPS28 RPS15A RPL7A RPS4X RPS23 RPS3 RPL9 RPL17 RPS10 RPL35A RPS7 RPL24 RPS9 RPL3 RPL10A RPS5 RPL23A RPL12 RPS12 RPS3A RPL8 RPL13 EEF2 RPL18 RPS8 RPL14 RPS21 RPS20 RPL23 RPSA RPS27 RPL34 RPL36A RPL21 RPL32 RPL26 RPL36AL RPL10 RPL11 RPS19 RPL5 RPL30 RPLP0 EEF1D RPL15 RPS2 RPL19 RPL36 RPL22 RP…	P63173 P62269 P62249 P62280 P62987 Q02878 P62899 P36578 P18124 P62851 Q02543 P46779 P62753 P68104 P62277 P40429 P46776 P62847 P62857 P62244 P62424 P62701 P62266 P23396 P32969 P18621 P46783 P18077 P62081 P83731 P46781 P39023 P62906 P46782 P62750 P30050 P25398 P61247 P62917 P26373 P13639 Q07020 P62241 P50914 P63220 P60866 P62829 P08865 P42677 P49207 P83881 P46778 P62910 P61254 Q969Q0 P27635 P62913 …	80	P05386 P05387 P05388 P08865 P13639 P15880 P18077 P18124 P18621 P23396 P24534 P25398 P26373 P26641 P27635 P29692 P30050 P32969 P35268 P36578 P39019 P39023 P40429 P42677 P42766 P46776 P46777 P46778 P46779 P46781 P46782 P46783 P47914 P49207 P50914 P60866 P61247 P61254 P61313 P61353 P61513 P62081 P62241 P62244 P62249 P62263 P62266 P62269 P62277 P62280 P62424 P62701 P62750 P62753 P62829 P62841 P62847 …	RPLP1 RPLP2 RPLP0 RPSA EEF2 RPS2 RPL35A RPL7 RPL17 RPS3 EEF1B2 RPS12 RPL13 EEF1G RPL10 EEF1D RPL12 RPL9 RPL22 RPL4 RPS19 RPL3 RPL13A RPS27 RPL35 RPL27A RPL5 RPL21 RPL28 RPS9 RPS5 RPS10 RPL29 RPL34 RPL14 RPS20 RPS3A RPL26 RPL15 RPL27 RPL37A RPS7 RPS8 RPS15A RPS16 RPS14 RPS23 RPS18 RPS13 RPS11 RPL7A RPS4X RPL23A RPS6 RPL23 RPS15 RPS24 RPS25 RPS28 RPL30 RPL39 RPL31 RPL10A RPL32 RPL11 RPL8 RPS27A UBA…
KEGG_RIBOSOME	0.000186081	0.00942146	-0.854915	-3.28645	0.88	66	RSL24D1 RPL38 RPS18 RPS16 RPS11 UBA52 RPL6 RPL31 RPL4 RPL7 RPS25 RPL18A RPL28 RPS6 RPS13 RPL13A RPL27A RPS24 RPS28 RPS15A RPL7A RPS4X RPS23 RPS3 RPL9 RPL17 RPS10 RPL35A RPS7 RPL24 RPS9 RPL3 RPL10A RPS5 RPL23A RPL12 RPS12 RPS3A RPL8 RPL13 RPL18 RPS8 RPL14 RPS21 RPS20 RPL23 RPSA RPS27 RPL34 RPL36A RPL21 RPL32 RPL26 RPL36AL RPL10 RPL11 RPS19 RPL5 RPL30 RPLP0 RPL15 RPS2 RPL19 RPL36 RPL22 RPL37A	Q9UHA3 P63173 P62269 P62249 P62280 P62987 Q02878 P62899 P36578 P18124 P62851 Q02543 P46779 P62753 P62277 P40429 P46776 P62847 P62857 P62244 P62424 P62701 P62266 P23396 P32969 P18621 P46783 P18077 P62081 P83731 P46781 P39023 P62906 P46782 P62750 P30050 P25398 P61247 P62917 P26373 Q07020 P62241 P50914 P63220 P60866 P62829 P08865 P42677 P49207 P83881 P46778 P62910 P61254 Q969Q0 P27635 P62913 P39019 …	75	P05386 P05387 P05388 P08865 P15880 P18077 P18124 P18621 P23396 P25398 P26373 P27635 P30050 P32969 P35268 P36578 P39019 P39023 P40429 P42677 P42766 P46776 P46777 P46778 P46779 P46781 P46782 P46783 P47914 P49207 P50914 P60866 P61247 P61254 P61313 P61353 P61513 P62081 P62241 P62244 P62249 P62266 P62269 P62277 P62280 P62424 P62701 P62750 P62753 P62829 P62841 P62847 P62851 P62857 P62888 P62891 P62899 …	RPLP1 RPLP2 RPLP0 RPSA RPS2 RPL35A RPL7 RPL17 RPS3 RPS12 RPL13 RPL10 RPL12 RPL9 RPL22 RPL4 RPS19 RPL3 RPL13A RPS27 RPL35 RPL27A RPL5 RPL21 RPL28 RPS9 RPS5 RPS10 RPL29 RPL34 RPL14 RPS20 RPS3A RPL26 RPL15 RPL27 RPL37A RPS7 RPS8 RPS15A RPS16 RPS23 RPS18 RPS13 RPS11 RPL7A RPS4X RPL23A RPS6 RPL23 RPS15 RPS24 RPS25 RPS28 RPL30 RPL39 RPL31 RPL10A RPL32 RPL11 RPL8 RPS27A UBA52 RPL38 RPS21 RPL24 RPL36A RP…
REACTOME_NONSENSE_MEDIATED_DECAY_NMD	0.000183925	0.00942146	-0.787727	-3.18757	0.697	69	RPL38 RPS18 RPS16 RPS11 UBA52 RPL6 RPL31 RPL4 RPL7 RPS25 RPL18A RPL28 RPS6 RPS13 RPL13A RPL27A RPS24 RPS28 RPS15A RPL7A RPS4X RPS23 RPS3 RPL9 RPL17 RPS10 RPL35A RPS7 RPL24 RPS9 RPL3 RPL10A RPS5 RPL23A RPL12 RPS12 RPS3A RPL8 RPL13 RPL18 RPS8 RPL14 RPS21 RPS20 RPL23 RPSA RPS27 RPL34 RPL36A RPL21 RPL32 RPL26 RPL36AL ETF1 RPL10 RPL11 RPS19 RPL5 SMG6 RPL30 SMG9 RPLP0 RPL15 RPS2 RPL19 GSPT1 RPL36 RPL22…	P63173 P62269 P62249 P62280 P62987 Q02878 P62899 P36578 P18124 P62851 Q02543 P46779 P62753 P62277 P40429 P46776 P62847 P62857 P62244 P62424 P62701 P62266 P23396 P32969 P18621 P46783 P18077 P62081 P83731 P46781 P39023 P62906 P46782 P62750 P30050 P25398 P61247 P62917 P26373 Q07020 P62241 P50914 P63220 P60866 P62829 P08865 P42677 P49207 P83881 P46778 P62910 P61254 Q969Q0 P62495 P27635 P62913 P39019 …	99	O15234 P05386 P05387 P05388 P08865 P11940 P15170 P15880 P18077 P18124 P18621 P23396 P25398 P26373 P27635 P30050 P30153 P32969 P35268 P36578 P38919 P39019 P39023 P40429 P42677 P42766 P46776 P46777 P46778 P46779 P46781 P46782 P46783 P47914 P49207 P50914 P52298 P60866 P61247 P61254 P61313 P61353 P61513 P62081 P62241 P62244 P62249 P62263 P62266 P62269 P62277 P62280 P62424 P62495 P62701 P62750 P62753 …	CASC3 RPLP1 RPLP2 RPLP0 RPSA PABPC1 GSPT1 RPS2 RPL35A RPL7 RPL17 RPS3 RPS12 RPL13 RPL10 RPL12 PPP2R1A RPL9 RPL22 RPL4 EIF4A3 RPS19 RPL3 RPL13A RPS27 RPL35 RPL27A RPL5 RPL21 RPL28 RPS9 RPS5 RPS10 RPL29 RPL34 RPL14 NCBP2 RPS20 RPS3A RPL26 RPL15 RPL27 RPL37A RPS7 RPS8 RPS15A RPS16 RPS14 RPS23 RPS18 RPS13 RPS11 RPL7A ETF1 RPS4X RPL23A RPS6 RPL23 RPS15 RPS24 RPS25 RPS28 RPL30 RPL39 RPL31 RPL10A RPL32 …
REACTOME_SRP_DEPENDENT_COTRANSLATIONAL_PROTEIN_TARGETING_TO_MEMBRANE	0.000185048	0.00942146	-0.782902	-3.14496	0.7188	69	RPL38 RPS18 RPS16 RPS11 UBA52 RPL6 RPL31 RPL4 RPL7 RPS25 RPL18A RPL28 RPS6 RPS13 RPL13A RPL27A RPS24 RPS28 RPS15A RPL7A RPS4X RPS23 RPS3 RPL9 RPL17 RPS10 RPL35A RPS7 RPL24 RPS9 RPL3 RPL10A RPS5 RPL23A RPL12 RPS12 RPS3A RPL8 RPL13 RPL18 RPS8 RPL14 RPS21 RPS20 RPL23 RPSA RPS27 RPL34 RPL36A RPL21 RPL32 RPL26 RPL36AL RPL10 RPL11 RPS19 RPL5 RPL30 RPLP0 RPL15 RPS2 RPL19 RPL36 RPL22 RPL37A RPL29 RPL39 S…	P63173 P62269 P62249 P62280 P62987 Q02878 P62899 P36578 P18124 P62851 Q02543 P46779 P62753 P62277 P40429 P46776 P62847 P62857 P62244 P62424 P62701 P62266 P23396 P32969 P18621 P46783 P18077 P62081 P83731 P46781 P39023 P62906 P46782 P62750 P30050 P25398 P61247 P62917 P26373 Q07020 P62241 P50914 P63220 P60866 P62829 P08865 P42677 P49207 P83881 P46778 P62910 P61254 Q969Q0 P27635 P62913 P39019 P46777 …	96	O76094 P04843 P04844 P05386 P05387 P05388 P08240 P08865 P09132 P15880 P18077 P18124 P18621 P23396 P25398 P26373 P27635 P30050 P32969 P35268 P36578 P37108 P39019 P39023 P39656 P40429 P42677 P42766 P43307 P46776 P46777 P46778 P46779 P46781 P46782 P46783 P47914 P49207 P49458 P50914 P51571 P60059 P60468 P60866 P61009 P61011 P61247 P61254 P61313 P61353 P61513 P61619 P62081 P62241 P62244 P62249 P62263 …	SRP72 RPN1 RPN2 RPLP1 RPLP2 RPLP0 SRPRA RPSA SRP19 RPS2 RPL35A RPL7 RPL17 RPS3 RPS12 RPL13 RPL10 RPL12 RPL9 RPL22 RPL4 SRP14 RPS19 RPL3 DDOST RPL13A RPS27 RPL35 SSR1 RPL27A RPL5 RPL21 RPL28 RPS9 RPS5 RPS10 RPL29 RPL34 SRP9 RPL14 SSR4 SEC61G SEC61B RPS20 SPCS3 SRP54 RPS3A RPL26 RPL15 RPL27 RPL37A SEC61A1 RPS7 RPS8 RPS15A RPS16 RPS14 RPS23 RPS18 RPS13 RPS11 RPL7A RPS4X RPL23A RPS6 RPL23 RPS15 RPS24…
REACTOME_RESPONSE_OF_EIF2AK4_GCN2_TO_AMINO_ACID_DEFICIENCY	0.000186776	0.00942146	-0.793294	-3.12058	0.7882	67	ASNS RPL38 RPS18 RPS16 RPS11 UBA52 RPL6 RPL31 RPL4 RPL7 RPS25 RPL18A RPL28 RPS6 RPS13 RPL13A RPL27A RPS24 RPS28 RPS15A RPL7A RPS4X RPS23 RPS3 RPL9 RPL17 RPS10 RPL35A RPS7 RPL24 RPS9 RPL3 RPL10A RPS5 RPL23A RPL12 RPS12 RPS3A RPL8 RPL13 RPL18 RPS8 RPL14 RPS21 RPS20 RPL23 RPSA RPS27 RPL34 RPL36A RPL21 RPL32 RPL26 RPL36AL RPL10 RPL11 RPS19 RPL5 IMPACT RPL30 RPLP0 RPL15 RPS2 RPL19 RPL36 RPL22 RPL37A	P08243 P63173 P62269 P62249 P62280 P62987 Q02878 P62899 P36578 P18124 P62851 Q02543 P46779 P62753 P62277 P40429 P46776 P62847 P62857 P62244 P62424 P62701 P62266 P23396 P32969 P18621 P46783 P18077 P62081 P83731 P46781 P39023 P62906 P46782 P62750 P30050 P25398 P61247 P62917 P26373 Q07020 P62241 P50914 P63220 P60866 P62829 P08865 P42677 P49207 P83881 P46778 P62910 P61254 Q969Q0 P27635 P62913 P39019 …	85	P05198 P05386 P05387 P05388 P08243 P08865 P15336 P15880 P17676 P18077 P18124 P18621 P18847 P20042 P23396 P25398 P26373 P27635 P30050 P32969 P35268 P36578 P39019 P39023 P40429 P41091 P42677 P42766 P46776 P46777 P46778 P46779 P46781 P46782 P46783 P47914 P49207 P50914 P53567 P60866 P61247 P61254 P61313 P61353 P61513 P62081 P62241 P62244 P62249 P62263 P62266 P62269 P62277 P62280 P62424 P62701 P62750 …	EIF2S1 RPLP1 RPLP2 RPLP0 ASNS RPSA ATF2 RPS2 CEBPB RPL35A RPL7 RPL17 ATF3 EIF2S2 RPS3 RPS12 RPL13 RPL10 RPL12 RPL9 RPL22 RPL4 RPS19 RPL3 RPL13A EIF2S3 RPS27 RPL35 RPL27A RPL5 RPL21 RPL28 RPS9 RPS5 RPS10 RPL29 RPL34 RPL14 CEBPG RPS20 RPS3A RPL26 RPL15 RPL27 RPL37A RPS7 RPS8 RPS15A RPS16 RPS14 RPS23 RPS18 RPS13 RPS11 RPL7A RPS4X RPL23A RPS6 RPL23 RPS15 RPS24 RPS25 RPS28 RPL30 RPL39 RPL31 RPL10A RPL…
REACTOME_RRNA_MODIFICATION_IN_THE_NUCLEUS_AND_CYTOSOL	0.000187231	0.00942146	-0.842949	-3.10962	0.6441	38	PDCD11 UTP14A NOL6 RRP7A WDR46 FCF1 UTP18 UTP11 PNO1 NOC4L UTP20 DDX52 NOP14 BMS1 IMP3 RRP36 UTP6 DCAF13 IMP4 RCL1 MPHOSPH10 UTP3 TSR3 WDR36 DDX49 DIEXF PWP2 RPS6 RPS7 RPS9 NAT10 DHX37 DIMT1 TBL3 EMG1 DDX47 WDR3 RPS2	Q14690 Q9BVJ6 Q9H6R4 Q9Y3A4 O15213 Q9Y324 Q9Y5J1 Q9Y3A2 Q9NRX1 Q9BVI4 O75691 Q9Y2R4 P78316 Q14692 Q9NV31 Q96EU6 Q9NYH9 Q9NV06 Q96G21 Q9Y2P8 O00566 Q9NQZ2 Q9UJK0 Q8NI36 Q9Y6V7 Q68CQ4 Q15269 P62753 P62081 P46781 Q9H0A0 Q8IY37 Q9UNQ2 Q12788 Q92979 Q9H0S4 Q9UNX4 P15880	59	O00566 O00567 O15213 O43709 O43818 O60832 O75691 P15880 P22087 P46087 P46781 P55769 P62081 P62263 P62753 P78316 Q12788 Q13601 Q14690 Q14692 Q15061 Q15269 Q68CQ4 Q8IWA0 Q8IY37 Q8NI36 Q8TED0 Q92979 Q969X6 Q96EU6 Q96G21 Q9BVI4 Q9BVJ6 Q9H0A0 Q9H0S4 Q9H583 Q9H6R4 Q9H8H0 Q9NPE3 Q9NQZ2 Q9NRX1 Q9NV06 Q9NV31 Q9NX24 Q9NXG2 Q9NY12 Q9NYH9 Q9UI30 Q9UJK0 Q9UNQ2 Q9UNX4 Q9Y2P8 Q9Y2R4 Q9Y2X3 Q9Y324 Q9Y3A2 Q9Y3A4 …	MPHOSPH10 NOP56 WDR46 BUD23 RRP9 DKC1 UTP20 RPS2 FBL NOP2 RPS9 SNU13 RPS7 RPS14 RPS6 NOP14 TBL3 KRR1 PDCD11 BMS1 WDR43 PWP2 DIEXF WDR75 DHX37 WDR36 UTP15 EMG1 UTP4 RRP36 IMP4 NOC4L UTP14A NAT10 DDX47 HEATR1 NOL6 NOL11 NOP10 UTP3 PNO1 DCAF13 IMP3 NHP2 THUMPD1 GAR1 UTP6 TRMT112 TSR3 DIMT1 WDR3 RCL1 DDX52 NOP58 FCF1 UTP11 RRP7A UTP18 DDX49
REACTOME_EUKARYOTIC_TRANSLATION_INITIATION	0.000183217	0.00942146	-0.74221	-3.02915	0.7619	80	RPL38 RPS18 RPS16 RPS11 UBA52 RPL6 RPL31 RPL4 RPL7 RPS25 RPL18A RPL28 RPS6 RPS13 RPL13A RPL27A RPS24 RPS28 RPS15A RPL7A RPS4X RPS23 RPS3 RPL9 RPL17 RPS10 RPL35A RPS7 RPL24 RPS9 RPL3 RPL10A RPS5 RPL23A RPL12 RPS12 RPS3A RPL8 RPL13 RPL18 RPS8 RPL14 RPS21 RPS20 RPL23 RPSA RPS27 RPL34 RPL36A RPL21 RPL32 RPL26 RPL36AL RPL10 RPL11 RPS19 RPL5 RPL30 RPLP0 RPL15 EIF4H RPS2 RPL19 RPL36 EIF4B RPL22 RPL37A R…	P63173 P62269 P62249 P62280 P62987 Q02878 P62899 P36578 P18124 P62851 Q02543 P46779 P62753 P62277 P40429 P46776 P62847 P62857 P62244 P62424 P62701 P62266 P23396 P32969 P18621 P46783 P18077 P62081 P83731 P46781 P39023 P62906 P46782 P62750 P30050 P25398 P61247 P62917 P26373 Q07020 P62241 P50914 P63220 P60866 P62829 P08865 P42677 P49207 P83881 P46778 P62910 P61254 Q969Q0 P27635 P62913 P39019 P46777 …	105	O00303 O15371 O15372 O60841 O75821 O75822 P05198 P05386 P05387 P05388 P06730 P08865 P11940 P15880 P18077 P18124 P18621 P20042 P23396 P23588 P25398 P26373 P27635 P30050 P32969 P35268 P36578 P39019 P39023 P40429 P41091 P42677 P42766 P46776 P46777 P46778 P46779 P46781 P46782 P46783 P47813 P47914 P49207 P49770 P50914 P55010 P55884 P60228 P60842 P60866 P61247 P61254 P61313 P61353 P61513 P62081 P62241 …	EIF3F EIF3D EIF3H EIF5B EIF3G EIF3J EIF2S1 RPLP1 RPLP2 RPLP0 EIF4E RPSA PABPC1 RPS2 RPL35A RPL7 RPL17 EIF2S2 RPS3 EIF4B RPS12 RPL13 RPL10 RPL12 RPL9 RPL22 RPL4 RPS19 RPL3 RPL13A EIF2S3 RPS27 RPL35 RPL27A RPL5 RPL21 RPL28 RPS9 RPS5 RPS10 EIF1AX RPL29 RPL34 EIF2B2 RPL14 EIF5 EIF3B EIF3E EIF4A1 RPS20 RPS3A RPL26 RPL15 RPL27 RPL37A RPS7 RPS8 RPS15A RPS16 RPS14 RPS23 RPS18 RPS13 RPS11 RPL7A RPS4X RPL2…
REACTOME_REGULATION_OF_EXPRESSION_OF_SLITS_AND_ROBOS	0.000180115	0.00942146	-0.697837	-2.95289	0.5185	70	RPL38 RPS18 RPS16 RPS11 UBA52 RPL6 RPL31 RPL4 RPL7 RPS25 RPL18A RPL28 RPS6 RPS13 RPL13A RPL27A RPS24 RPS28 RPS15A RPL7A RPS4X RPS23 RPS3 RPL9 RPL17 RPS10 RPL35A RPS7 RPL24 RPS9 RPL3 RPL10A RPS5 RPL23A RPL12 RPS12 RPS3A RPL8 RPL13 RPL18 RPS8 RPL14 RPS21 RPS20 RPL23 RPSA RPS27 RPL34 RPL36A RPL21 RPL32 RPL26 RPL36AL ETF1 RPL10 RPL11 RPS19 RPL5 RPL30 RPLP0 RPL15 RPS2 RPL19 GSPT1 RPL36 RPL22 RPL37A DA…	P63173 P62269 P62249 P62280 P62987 Q02878 P62899 P36578 P18124 P62851 Q02543 P46779 P62753 P62277 P40429 P46776 P62847 P62857 P62244 P62424 P62701 P62266 P23396 P32969 P18621 P46783 P18077 P62081 P83731 P46781 P39023 P62906 P46782 P62750 P30050 P25398 P61247 P62917 P26373 Q07020 P62241 P50914 P63220 P60866 P62829 P08865 P42677 P49207 P83881 P46778 P62910 P61254 Q969Q0 P62495 P27635 P62913 P39019 …	135	O00231 O00232 O00233 O00487 O14818 O15234 O43242 O75832 P05386 P05387 P05388 P08865 P11940 P15170 P15880 P17980 P18077 P18124 P18621 P20618 P23396 P25398 P25786 P25787 P25788 P25789 P26373 P27635 P28062 P28065 P28066 P28070 P28072 P28074 P30050 P32969 P35268 P35998 P36578 P38919 P39019 P39023 P40429 P42677 P42766 P43686 P46776 P46777 P46778 P46779 P46781 P46782 P46783 P47914 P48556 P49207 P49720 …	PSMD11 PSMD12 PSMD9 PSMD14 PSMA7 CASC3 PSMD3 PSMD10 RPLP1 RPLP2 RPLP0 RPSA PABPC1 GSPT1 RPS2 PSMC3 RPL35A RPL7 RPL17 PSMB1 RPS3 RPS12 PSMA1 PSMA2 PSMA3 PSMA4 RPL13 RPL10 PSMB8 PSMB9 PSMA5 PSMB4 PSMB6 PSMB5 RPL12 RPL9 RPL22 PSMC2 RPL4 EIF4A3 RPS19 RPL3 RPL13A RPS27 RPL35 PSMC4 RPL27A RPL5 RPL21 RPL28 RPS9 RPS5 RPS10 RPL29 PSMD8 RPL34 PSMB3 PSMB2 RPL14 PSMD7 NCBP2 PSMD4 RPS20 PSMA6 RPS3A RPL26 PSME…
REACTOME_SELENOAMINO_ACID_METABOLISM	0.000184775	0.00942146	-0.722398	-2.90846	0.701	68	RPL38 RPS18 RPS16 RPS11 UBA52 RPL6 RPL31 RPL4 RPL7 RPS25 RPL18A RPL28 RPS6 RPS13 RPL13A RPL27A RPS24 RPS28 RPS15A RPL7A RPS4X RPS23 RPS3 RPL9 RPL17 RPS10 RPL35A RPS7 RPL24 RPS9 RPL3 RPL10A RPS5 RPL23A RPL12 RPS12 RPS3A RPL8 RPL13 RPL18 RPS8 RPL14 RPS21 RPS20 RPL23 RPSA RPS27 RPL34 RPL36A RPL21 RPL32 RPL26 RPL36AL RPL10 RPL11 RPS19 RPL5 RPL30 SARS1 RPLP0 RPL15 SECISBP2 RPS2 RPL19 RPL36 RPL22 QARS1…	P63173 P62269 P62249 P62280 P62987 Q02878 P62899 P36578 P18124 P62851 Q02543 P46779 P62753 P62277 P40429 P46776 P62847 P62857 P62244 P62424 P62701 P62266 P23396 P32969 P18621 P46783 P18077 P62081 P83731 P46781 P39023 P62906 P46782 P62750 P30050 P25398 P61247 P62917 P26373 Q07020 P62241 P50914 P63220 P60866 P62829 P08865 P42677 P49207 P83881 P46778 P62910 P61254 Q969Q0 P27635 P62913 P39019 P46777 …	97	O43252 O43324 O95340 P00390 P05386 P05387 P05388 P07814 P08865 P14868 P15880 P18077 P18124 P18621 P23396 P23526 P25398 P26373 P27635 P30050 P32929 P32969 P35268 P36578 P39019 P39023 P40261 P40429 P41252 P42677 P42766 P46776 P46777 P46778 P46779 P46781 P46782 P46783 P47897 P47914 P49207 P49591 P50914 P54136 P56192 P57772 P60866 P61247 P61254 P61313 P61353 P61513 P62081 P62241 P62244 P62249 P62263 …	PAPSS1 EEF1E1 PAPSS2 GSR RPLP1 RPLP2 RPLP0 EPRS1 RPSA DARS1 RPS2 RPL35A RPL7 RPL17 RPS3 AHCY RPS12 RPL13 RPL10 RPL12 CTH RPL9 RPL22 RPL4 RPS19 RPL3 NNMT RPL13A IARS1 RPS27 RPL35 RPL27A RPL5 RPL21 RPL28 RPS9 RPS5 RPS10 QARS1 RPL29 RPL34 SARS1 RPL14 RARS1 MARS1 EEFSEC RPS20 RPS3A RPL26 RPL15 RPL27 RPL37A RPS7 RPS8 RPS15A RPS16 RPS14 RPS23 RPS18 RPS13 RPS11 RPL7A RPS4X RPL23A RPS6 RPL23 RPS15 RPS24 …
REACTOME_INFLUENZA_INFECTION	0.000181192	0.00942146	-0.680172	-2.88808	0.5108	71	RPL38 RPS18 RPS16 RPS11 UBA52 RPL6 RPL31 RPL4 RPL7 RPS25 RPL18A RPL28 RPS6 RPS13 RPL13A RPL27A RPS24 RPS28 RPS15A RPL7A RPS4X RPS23 RPS3 RPL9 RPL17 RPS10 RPL35A RPS7 RPL24 RPS9 RPL3 RPL10A RPS5 RPL23A RPL12 RPS12 RPS3A RPL8 RPL13 RPL18 RPS8 RPL14 RPS21 RPS20 RPL23 RPSA RPS27 RPL34 RPL36A RPL21 RPL32 RPL26 RPL36AL GRSF1 TGFB1 RPL10 RPL11 RPS19 RPL5 RPL30 RPLP0 RPL15 RPS2 RPL19 RPL36 RPL22 RPL37A P…	P63173 P62269 P62249 P62280 P62987 Q02878 P62899 P36578 P18124 P62851 Q02543 P46779 P62753 P62277 P40429 P46776 P62847 P62857 P62244 P62424 P62701 P62266 P23396 P32969 P18621 P46783 P18077 P62081 P83731 P46781 P39023 P62906 P46782 P62750 P30050 P25398 P61247 P62917 P26373 Q07020 P62241 P50914 P63220 P60866 P62829 P08865 P42677 P49207 P83881 P46778 P62910 P61254 Q969Q0 Q12849 P01137 P27635 P62913 …	139	A8CG34 O00410 O00505 O00629 O14980 O15131 O15504 O15514 O75694 O95639 P01137 P05161 P05386 P05387 P05388 P07900 P08865 P09496 P12236 P12270 P13984 P15880 P18077 P18124 P18621 P19387 P19388 P19525 P23396 P24928 P25398 P26373 P27635 P27797 P27824 P30050 P30876 P32969 P35268 P35269 P35658 P36578 P36954 P37198 P39019 P39023 P40429 P42677 P42766 P46776 P46777 P46778 P46779 P46781 P46782 P46783 P47914 …	POM121C IPO5 KPNA3 KPNA4 XPO1 KPNA5 NUP42 POLR2D NUP155 CPSF4 TGFB1 ISG15 RPLP1 RPLP2 RPLP0 HSP90AA1 RPSA CLTA SLC25A6 TPR GTF2F2 RPS2 RPL35A RPL7 RPL17 POLR2C POLR2E EIF2AK2 RPS3 POLR2A RPS12 RPL13 RPL10 CALR CANX RPL12 POLR2B RPL9 RPL22 GTF2F1 NUP214 RPL4 POLR2I NUP62 RPS19 RPL3 RPL13A RPS27 RPL35 RPL27A RPL5 RPL21 RPL28 RPS9 RPS5 RPS10 RPL29 RPL34 NUP153 RANBP2 RPL14 KPNA2 KPNA1 POLR2H POLR2J …
REACTOME_SIGNALING_BY_ROBO_RECEPTORS	0.00017963	0.00942146	-0.637442	-2.78118	0.4583	77	GPC1 RPL38 PRKACA RPS18 RPS16 RPS11 UBA52 RPL6 RPL31 RPL4 RPL7 RPS25 RPL18A RPL28 RPS6 RPS13 RPL13A RPL27A RPS24 RPS28 RPS15A RPL7A RPS4X RPS23 RPS3 RPL9 RPL17 RPS10 RPL35A RPS7 RPL24 RPS9 RPL3 ARHGAP39 RPL10A RPS5 RPL23A RPL12 RPS12 RPS3A RPL8 RPL13 RPL18 RPS8 RPL14 RPS21 RPS20 RPL23 RPSA PRKACB RPS27 RPL34 RPL36A RPL21 RPL32 RPL26 RPL36AL ETF1 RPL10 RPL11 RPS19 RPL5 RPL30 RPLP0 PFN1 RPL15 RPS2 …	P35052 P63173 P17612 P62269 P62249 P62280 P62987 Q02878 P62899 P36578 P18124 P62851 Q02543 P46779 P62753 P62277 P40429 P46776 P62847 P62857 P62244 P62424 P62701 P62266 P23396 P32969 P18621 P46783 P18077 P62081 P83731 P46781 P39023 Q9C0H5 P62906 P46782 P62750 P30050 P25398 P61247 P62917 P26373 Q07020 P62241 P50914 P63220 P60866 P62829 P08865 P22694 P42677 P49207 P83881 P46778 P62910 P61254 Q969Q0 …	168	O00231 O00232 O00233 O00487 O14786 O14818 O15234 O43242 O43639 O75044 O75832 O95631 O96013 P00519 P05386 P05387 P05388 P07737 P08865 P11940 P12931 P13861 P15170 P15880 P16298 P16333 P17252 P17612 P17980 P18077 P18124 P18621 P20618 P22694 P23396 P24588 P25398 P25786 P25787 P25788 P25789 P26373 P27635 P28062 P28065 P28066 P28070 P28072 P28074 P30050 P32969 P35052 P35080 P35268 P35998 P36578 P38919 …	PSMD11 PSMD12 PSMD9 PSMD14 NRP1 PSMA7 CASC3 PSMD3 NCK2 SRGAP2 PSMD10 NTN1 PAK4 ABL1 RPLP1 RPLP2 RPLP0 PFN1 RPSA PABPC1 SRC PRKAR2A GSPT1 RPS2 PPP3CB NCK1 PRKCA PRKACA PSMC3 RPL35A RPL7 RPL17 PSMB1 PRKACB RPS3 AKAP5 RPS12 PSMA1 PSMA2 PSMA3 PSMA4 RPL13 RPL10 PSMB8 PSMB9 PSMA5 PSMB4 PSMB6 PSMB5 RPL12 RPL9 GPC1 PFN2 RPL22 PSMC2 RPL4 EIF4A3 RPS19 RPL3 CAP2 RPL13A RPS27 ABL2 RPL35 PSMC4 RPL27A RPL5 RPL…
REACTOME_TRANSLATION	0.000174398	0.00942146	-0.564259	-2.60872	0.4154	113	RPL38 RPS18 RPS16 RPS11 UBA52 RPL6 RPL31 RPL4 RPL7 RPS25 RPL18A RPL28 RPS6 EEF1A1 RPS13 RPL13A RPL27A RPS24 RPS28 RPS15A MRPL12 RPL7A RPS4X RPS23 RPS3 RPL9 RPL17 RPS10 RPL35A RPS7 RPL24 RPS9 RPL3 RPL10A RPS5 RPL23A RPL12 RPS12 RPS3A RPL8 RPL13 EEF2 RPL18 RPS8 RPL14 ERAL1 RPS21 RPS20 RPL23 RPSA RPS27 RPL34 RPL36A RPL21 RPL32 RPL26 RPL36AL ETF1 FARS2 RPL10 RPL11 RPS19 RPL5 GARS1 RPL30 YARS1 SARS1 R…	P63173 P62269 P62249 P62280 P62987 Q02878 P62899 P36578 P18124 P62851 Q02543 P46779 P62753 P68104 P62277 P40429 P46776 P62847 P62857 P62244 P52815 P62424 P62701 P62266 P23396 P32969 P18621 P46783 P18077 P62081 P83731 P46781 P39023 P62906 P46782 P62750 P30050 P25398 P61247 P62917 P26373 P13639 Q07020 P62241 P50914 O75616 P63220 P60866 P62829 P08865 P42677 P49207 P83881 P46778 P62910 P61254 Q969Q0 …	272	O00303 O15235 O15371 O15372 O43324 O43776 O60783 O60841 O75394 O75616 O75821 O75822 O76094 O95363 P04843 P04844 P05198 P05386 P05387 P05388 P06730 P07814 P08240 P08865 P09001 P09132 P11940 P12081 P13639 P13798 P14868 P15170 P15880 P18077 P18124 P18621 P20042 P23381 P23396 P23588 P24534 P25398 P26373 P26639 P26640 P26641 P27635 P29692 P30050 P32969 P35268 P36578 P37108 P39019 P39023 P39656 P40429 …	EIF3F MRPS12 EIF3D EIF3H EEF1E1 NARS1 MRPS14 EIF5B MRPL33 ERAL1 EIF3G EIF3J SRP72 FARS2 RPN1 RPN2 EIF2S1 RPLP1 RPLP2 RPLP0 EIF4E EPRS1 SRPRA RPSA MRPL3 SRP19 PABPC1 HARS1 EEF2 APEH DARS1 GSPT1 RPS2 RPL35A RPL7 RPL17 EIF2S2 WARS1 RPS3 EIF4B EEF1B2 RPS12 RPL13 TARS1 VARS1 EEF1G RPL10 EEF1D RPL12 RPL9 RPL22 RPL4 SRP14 RPS19 RPL3 DDOST RPL13A EIF2S3 GARS1 IARS1 RPS27 RPL35 SSR1 TSFM MTIF2 RPL27A RPL5…
REACTOME_ACTIVATION_OF_THE_MRNA_UPON_BINDING_OF_THE_CAP_BINDING_COMPLEX_AND_EIFS_AND_SUBSEQUENT_BINDING_TO_43S	0.000186081	0.00942146	-0.715625	-2.58014	0.7308	38	RPS18 RPS16 RPS11 RPS25 RPS6 RPS13 RPS24 RPS28 RPS15A RPS4X RPS23 RPS3 RPS10 RPS7 RPS9 RPS5 RPS12 RPS3A RPS8 RPS21 RPS20 RPSA RPS27 RPS19 EIF4H RPS2 EIF4B EIF4A1 RPS27A EIF4A2 EIF3A EIF3B EIF3M EIF3E EIF3H EIF3C EIF3L EIF3F	P62269 P62249 P62280 P62851 P62753 P62277 P62847 P62857 P62244 P62701 P62266 P23396 P46783 P62081 P46781 P46782 P25398 P61247 P62241 P63220 P60866 P08865 P42677 P39019 Q15056 P15880 P23588 P60842 P62979 Q14240 Q14152 P55884 Q7L2H7 P60228 O15372 Q99613 Q9Y262 O00303	52	O00303 O15371 O15372 O75821 O75822 P05198 P06730 P08865 P11940 P15880 P20042 P23396 P23588 P25398 P39019 P41091 P42677 P46781 P46782 P46783 P47813 P55884 P60228 P60842 P60866 P61247 P62081 P62241 P62244 P62249 P62263 P62266 P62269 P62277 P62280 P62701 P62753 P62841 P62847 P62851 P62857 P62979 P63220 Q04637 Q13347 Q14152 Q14240 Q15056 Q7L2H7 Q99613 Q9UBQ5 Q9Y262	EIF3F EIF3D EIF3H EIF3G EIF3J EIF2S1 EIF4E RPSA PABPC1 RPS2 EIF2S2 RPS3 EIF4B RPS12 RPS19 EIF2S3 RPS27 RPS9 RPS5 RPS10 EIF1AX EIF3B EIF3E EIF4A1 RPS20 RPS3A RPS7 RPS8 RPS15A RPS16 RPS14 RPS23 RPS18 RPS13 RPS11 RPS4X RPS6 RPS15 RPS24 RPS25 RPS28 RPS27A RPS21 EIF4G1 EIF3I EIF3A EIF4A2 EIF4H EIF3M EIF3C EIF3K EIF3L
REACTOME_NERVOUS_SYSTEM_DEVELOPMENT	0.00017331	0.00942146	-0.528554	-2.48723	0.32	104	HMGCR GPC1 RPL38 PLXNA1 PRKACA PLXND1 RPS18 TUBAL3 RPS16 RPS11 UBA52 RPL6 RPL31 SEMA4D RPL4 RPL7 RPS25 RPL18A RPL28 RPS6 RPS13 RPL13A RPL27A HSP90AB1 RPS24 RPS28 RPS15A RPL7A RPS4X RPS23 RPS3 RPL9 RPL17 RPS10 RPL35A RPS7 RPL24 RPS9 RPL3 ARHGAP39 RPL10A RPS5 RPL23A RPL12 RPS12 RPS3A RPL8 MYO10 PIK3R2 RPL13 TUBA1C RPL18 RPS8 RPL14 DPYSL5 NRP2 RPS21 RPS20 RPL23 RPSA PRKACB RPS27 RPL34 TUBB2A RPL36A …	P04035 P35052 P63173 Q9UIW2 P17612 Q9Y4D7 P62269 A6NHL2 P62249 P62280 P62987 Q02878 P62899 Q92854 P36578 P18124 P62851 Q02543 P46779 P62753 P62277 P40429 P46776 P08238 P62847 P62857 P62244 P62424 P62701 P62266 P23396 P32969 P18621 P46783 P18077 P62081 P83731 P46781 P39023 Q9C0H5 P62906 P46782 P62750 P30050 P25398 P61247 P62917 Q9HD67 O00459 P26373 Q9BQE3 Q07020 P62241 P50914 Q9BPU6 O60462 P63220 …	325	A0MZ66 A6NHL2 A6NMZ7 O00231 O00232 O00233 O00401 O00459 O00468 O00487 O00560 O14639 O14672 O14786 O14818 O14950 O15020 O15085 O15143 O15144 O15145 O15234 O15264 O15511 O43242 O43639 O60462 O75044 O75116 O75326 O75582 O75676 O75832 O75962 O94887 O94929 O94973 O95239 O95372 O95631 O95782 O96013 P00519 P00533 P01111 P01112 P01116 P04035 P04156 P04626 P05386 P05387 P05388 P05556 P06756 P07737 P07900 …	SHTN1 TUBAL3 COL6A6 PSMD11 PSMD12 PSMD9 WASL PIK3R2 AGRN PSMD14 SDCBP ABLIM1 ADAM10 NRP1 PSMA7 MYL12B SPTBN2 ARHGEF11 ARPC1B ARPC2 ARPC3 CASC3 MAPK13 ARPC5 PSMD3 NCK2 NRP2 SRGAP2 ROCK2 SEMA7A RPS6KA5 RPS6KA4 PSMD10 TRIO FARP2 ABLIM3 AP2A2 KIF4A LYPLA2 NTN1 AP2A1 PAK4 ABL1 EGFR NRAS HRAS KRAS HMGCR PRNP ERBB2 RPLP1 RPLP2 RPLP0 ITGB1 ITGAV PFN1 HSP90AA1 LAMB1 YES1 LYN HSP90AB1 MET ITGA5 RPSA CLTA C…
REACTOME_ACTIVATION_OF_GENE_EXPRESSION_BY_SREBF_SREBP	0.00018797	0.00942146	-0.696905	-2.32468	0.5833	21	HMGCR SCD FDFT1 RXRA HMGCS1 FASN LSS SQLE TGS1 MVK SREBF1 CHD9 SREBF2 IDI1 CARM1 ACACA PMVK CYP51A1 NCOA6 SP1 FDPS	P04035 O00767 P37268 P19793 Q01581 P49327 P48449 Q14534 Q96RS0 Q03426 P36956 Q3L8U1 Q12772 Q13907 Q86X55 Q13085 Q15126 Q16850 Q14686 P08047 P14324	36	O00767 O75845 O95749 P04035 P08047 P14324 P19793 P23511 P25208 P36956 P37268 P48449 P49327 P53602 Q01581 Q03426 Q12772 Q13085 Q13907 Q13952 Q14534 Q14686 Q14872 Q15126 Q15596 Q15648 Q15788 Q16850 Q3L8U1 Q86X55 Q92793 Q96RS0 Q9BYK8 Q9BZK7 Q9HCL2 Q9UBM7	SCD SC5D GGPS1 HMGCR SP1 FDPS RXRA NFYA NFYB SREBF1 FDFT1 LSS FASN MVD HMGCS1 MVK SREBF2 ACACA IDI1 NFYC SQLE NCOA6 MTF1 PMVK NCOA2 MED1 NCOA1 CYP51A1 CHD9 CARM1 CREBBP TGS1 HELZ2 TBL1XR1 GPAM DHCR7
REACTOME_REGULATION_OF_CHOLESTEROL_BIOSYNTHESIS_BY_SREBP_SREBF	0.000187935	0.00942146	-0.642905	-2.2646	0.5319	25	HMGCR SCD FDFT1 RXRA HMGCS1 FASN LSS SQLE TGS1 MVK SREBF1 CHD9 SCAP SREBF2 IDI1 CARM1 ACACA PMVK CYP51A1 NCOA6 MBTPS1 SP1 FDPS SEC24A SEC24D	P04035 O00767 P37268 P19793 Q01581 P49327 P48449 Q14534 Q96RS0 Q03426 P36956 Q3L8U1 Q12770 Q12772 Q13907 Q86X55 Q13085 Q15126 Q16850 Q14686 Q14703 P08047 P14324 O95486 O94855	47	O00767 O43462 O75845 O94855 O95486 O95487 O95749 P04035 P08047 P14324 P19793 P23511 P25208 P36956 P37268 P48449 P49327 P53602 P53992 P62826 Q01581 Q03426 Q12770 Q12772 Q13085 Q13907 Q13952 Q14534 Q14686 Q14703 Q14872 Q14974 Q15126 Q15436 Q15596 Q15648 Q15788 Q16850 Q3L8U1 Q86X55 Q92793 Q96RS0 Q9BYK8 Q9BZK7 Q9HCL2 Q9UBM7 Q9Y6B6	SCD MBTPS2 SC5D SEC24D SEC24A SEC24B GGPS1 HMGCR SP1 FDPS RXRA NFYA NFYB SREBF1 FDFT1 LSS FASN MVD SEC24C RAN HMGCS1 MVK SCAP SREBF2 ACACA IDI1 NFYC SQLE NCOA6 MBTPS1 MTF1 KPNB1 PMVK SEC23A NCOA2 MED1 NCOA1 CYP51A1 CHD9 CARM1 CREBBP TGS1 HELZ2 TBL1XR1 GPAM DHCR7 SAR1B
REACTOME_METABOLISM_OF_RNA	0.000161577	0.00942146	-0.454937	-2.26235	0.2191	131	PDCD11 UTP14A NOL6 RRP7A TRDMT1 WDR46 FCF1 UTP18 RBM28 UTP11 PNO1 NOC4L EBNA1BP2 UTP20 DDX52 NOP14 RIOK2 BMS1 IMP3 RRP36 GNL3 UTP6 DCAF13 IMP4 RCL1 MPHOSPH10 UTP3 RPL38 TSR3 BYSL WDR36 LCMT2 LTV1 RPS18 DDX49 DIEXF PWP2 RPS16 RPS11 UBA52 RPL6 RPL31 RPL4 RPL7 RPS25 RPL18A RPL28 RPS6 RPS13 RPL13A FTSJ1 RPL27A RPS24 RPS28 RPS15A RPL7A CTU2 RPS4X RPS23 RPS3 RPL9 RPL17 RPS10 RPL35A RPS7 HBS1L RPL24 RPS…	Q14690 Q9BVJ6 Q9H6R4 Q9Y3A4 O14717 O15213 Q9Y324 Q9Y5J1 Q9NW13 Q9Y3A2 Q9NRX1 Q9BVI4 Q99848 O75691 Q9Y2R4 P78316 Q9BVS4 Q14692 Q9NV31 Q96EU6 Q9BVP2 Q9NYH9 Q9NV06 Q96G21 Q9Y2P8 O00566 Q9NQZ2 P63173 Q9UJK0 Q13895 Q8NI36 O60294 Q96GA3 P62269 Q9Y6V7 Q68CQ4 Q15269 P62249 P62280 P62987 Q02878 P62899 P36578 P18124 P62851 Q02543 P46779 P62753 P62277 P40429 Q9UET6 P46776 P62847 P62857 P62244 P62424 Q2VPK5 …	598	A2RUC4 A5YKK6 A8CG34 O00148 O00231 O00232 O00233 O00267 O00425 O00487 O00541 O00566 O00567 O14717 O14744 O14818 O14893 O14980 O15042 O15091 O15116 O15213 O15234 O15504 O15514 O43143 O43148 O43172 O43242 O43290 O43390 O43395 O43447 O43592 O43660 O43709 O43809 O43818 O60231 O60294 O60306 O60508 O60828 O60832 O60942 O75152 O75175 O75400 O75494 O75533 O75554 O75643 O75648 O75691 O75694 O75817 O75818 …	TYW5 CNOT1 POM121C DDX39A PSMD11 PSMD12 PSMD9 SUPT5H IGF2BP3 PSMD14 PES1 MPHOSPH10 NOP56 TRDMT1 PRMT5 PSMA7 GEMIN2 XPO1 U2SURP PRORP LSM1 WDR46 CASC3 NUP42 POLR2D DHX15 RNMT PRPF4 PSMD3 SART1 HNRNPR PRPF3 PPIH XPOT PLRG1 BUD23 NUDT21 RRP9 DHX16 LCMT2 AQR CDC40 PQBP1 DKC1 RNGTT ZC3H11A CNOT3 PRPF40A SRSF10 SF3B1 WBP4 SNRNP200 TRMU UTP20 NUP155 POP7 RPP40 PSMD10 BCAS2 DNAJC8 SMNDC1 PRPF6 PCF11 RPP1…
REACTOME_DEVELOPMENTAL_BIOLOGY	0.000166113	0.00942146	-0.460664	-2.24794	0.3521	169	HMGCR FAM120B GPC1 RXRA RPL38 PLXNA1 PRKACA PLXND1 RPS18 TUBAL3 RPS16 RPS11 UBA52 RPL6 RPL31 SEMA4D RPL4 RPL7 RPS25 RPL18A RPL28 RPS6 RPS13 RPL13A RPL27A HSP90AB1 FURIN RPS24 RPS28 RPS15A RPL7A RPS4X RPS23 RPS3 RPL9 RPL17 RPS10 RPL35A RPS7 RPL24 RPS9 RPL3 ARHGAP39 RPL10A RPS5 RPL23A RPL12 RPS12 RPS3A RPL8 MYO10 PIK3R2 RPL13 FOXO1 TUBA1C RPL18 RPS8 RPL14 DPYSL5 NRP2 RPS21 RPS20 RPL23 RPSA PRKACB R…	P04035 Q96EK7 P35052 P19793 P63173 Q9UIW2 P17612 Q9Y4D7 P62269 A6NHL2 P62249 P62280 P62987 Q02878 P62899 Q92854 P36578 P18124 P62851 Q02543 P46779 P62753 P62277 P40429 P46776 P08238 P09958 P62847 P62857 P62244 P62424 P62701 P62266 P23396 P32969 P18621 P46783 P18077 P62081 P83731 P46781 P39023 Q9C0H5 P62906 P46782 P62750 P30050 P25398 P61247 P62917 Q9HD67 O00459 P26373 Q12778 Q9BQE3 Q07020 P62241 …	480	A0JLT2 A0MZ66 A6NHL2 A6NMZ7 O00231 O00232 O00233 O00401 O00459 O00468 O00487 O00560 O14639 O14672 O14686 O14786 O14818 O14950 O15020 O15085 O15143 O15144 O15145 O15234 O15264 O15379 O15511 O15514 O15550 O43242 O43365 O43474 O43513 O43524 O43639 O60244 O60271 O60437 O60462 O60814 O75044 O75116 O75326 O75376 O75448 O75530 O75582 O75586 O75676 O75832 O75928 O75962 O94887 O94907 O94929 O94973 O95239 …	MED19 SHTN1 TUBAL3 COL6A6 PSMD11 PSMD12 PSMD9 WASL PIK3R2 AGRN PSMD14 SDCBP ABLIM1 ADAM10 KMT2D NRP1 PSMA7 MYL12B SPTBN2 ARHGEF11 ARPC1B ARPC2 ARPC3 CASC3 MAPK13 HDAC3 ARPC5 POLR2D KDM6A PSMD3 HOXA3 KLF4 MED7 FOXO3 NCK2 MED14 SPAG9 PPL NRP2 H2BC12 SRGAP2 ROCK2 SEMA7A NCOR1 MED24 EED RPS6KA5 MED6 RPS6KA4 PSMD10 PIAS2 TRIO FARP2 DKK1 ABLIM3 AP2A2 KIF4A LYPLA2 MED26 NTN1 AP2A1 PAK4 ABL1 EGFR MYC NRA…
REACTOME_RECRUITMENT_OF_NUMA_TO_MITOTIC_CENTROSOMES	0.000185357	0.00942146	-0.583434	-2.22949	0.6338	45	CETN2 PRKACA TUBAL3 ODF2 TUBB TUBGCP4 TUBA1C TUBB2A TUBA1B HAUS5 TUBGCP6 HAUS3 CSNK1D TUBB3 HAUS4 TUBGCP5 CEP41 CEP76 TUBB4B PLK1 MZT2A NME7 HAUS7 HAUS1 CEP164 HAUS2 TUBGCP2 FGFR1OP CNTRL TUBG2 SDCCAG8 DCTN3 CEP290 TUBA4A HAUS8 ACTR1A DCTN1 NEDD1 TUBGCP3 DCTN2 NEK2 CEP57 HAUS6 HSP90AA1 NDE1	P41208 P17612 A6NHL2 Q5BJF6 P07437 Q9UGJ1 Q9BQE3 Q13885 P68363 O94927 Q96RT7 Q68CZ6 P48730 Q13509 Q9H6D7 Q96RT8 Q9BYV8 Q8TAP6 P68371 P53350 Q6P582 Q9Y5B8 Q99871 Q96CS2 Q9UPV0 Q9NVX0 Q9BSJ2 O95684 Q7Z7A1 Q9NRH3 Q86SQ7 O75935 O15078 P68366 Q9BT25 P61163 Q14203 Q8NHV4 Q96CW5 Q13561 P51955 Q86XR8 Q7Z4H7 P07900 Q9NXR1	71	A6NHL2 O15078 O75665 O75935 O94927 O94986 O95613 O95684 P06493 P07437 P07900 P17612 P30153 P41208 P43034 P48730 P49674 P51955 P53350 P61163 P61981 P62258 P63167 P68363 P68366 P68371 Q08AG7 Q13409 Q13509 Q13561 Q13885 Q14008 Q14203 Q14204 Q14980 Q15154 Q15691 Q5BJF6 Q5JTW2 Q66GS9 Q68CZ6 Q6P582 Q7Z460 Q7Z4H7 Q7Z7A1 Q86SQ7 Q86XR8 Q8NHV4 Q8TAP6 Q8TCU4 Q96CS2 Q96CW5 Q96MT8 Q96RT7 Q96RT8 Q96SN8 Q99871 …	TUBAL3 CEP290 OFD1 DCTN3 HAUS5 CEP152 PCNT FGFR1OP CDK1 TUBB HSP90AA1 PRKACA PPP2R1A CETN2 PAFAH1B1 CSNK1D CSNK1E NEK2 PLK1 ACTR1A YWHAG YWHAE DYNLL1 TUBA1B TUBA4A TUBB4B MZT1 DYNC1I2 TUBB3 DCTN2 TUBB2A CKAP5 DCTN1 DYNC1H1 NUMA1 PCM1 MAPRE1 ODF2 CEP78 CEP135 HAUS3 MZT2A CLASP1 HAUS6 CNTRL SDCCAG8 CEP57 NEDD1 CEP76 ALMS1 HAUS1 TUBGCP3 CEP63 TUBGCP6 TUBGCP5 CDK5RAP2 HAUS7 AKAP9 TUBA1C TUBGCP2 HAUS8…
REACTOME_RECRUITMENT_OF_MITOTIC_CENTROSOME_PROTEINS_AND_COMPLEXES	0.000185014	0.00942146	-0.555399	-2.10463	0.597	40	CETN2 PRKACA ODF2 TUBB TUBGCP4 HAUS5 TUBGCP6 HAUS3 CSNK1D HAUS4 TUBGCP5 CEP41 CEP76 TUBB4B PLK1 MZT2A NME7 HAUS7 HAUS1 CEP164 HAUS2 TUBGCP2 FGFR1OP CNTRL TUBG2 SDCCAG8 DCTN3 CEP290 TUBA4A HAUS8 ACTR1A DCTN1 NEDD1 TUBGCP3 DCTN2 NEK2 CEP57 HAUS6 HSP90AA1 NDE1	P41208 P17612 Q5BJF6 P07437 Q9UGJ1 O94927 Q96RT7 Q68CZ6 P48730 Q9H6D7 Q96RT8 Q9BYV8 Q8TAP6 P68371 P53350 Q6P582 Q9Y5B8 Q99871 Q96CS2 Q9UPV0 Q9NVX0 Q9BSJ2 O95684 Q7Z7A1 Q9NRH3 Q86SQ7 O75935 O15078 P68366 Q9BT25 P61163 Q14203 Q8NHV4 Q96CW5 Q13561 P51955 Q86XR8 Q7Z4H7 P07900 Q9NXR1	67	O15078 O75665 O75935 O94927 O94986 O95613 O95684 P06493 P07437 P07900 P17612 P21127 P30153 P41208 P43034 P48730 P49674 P51955 P53350 P61163 P61981 P62258 P63167 P68366 P68371 Q08AG7 Q13409 Q13561 Q14008 Q14203 Q14204 Q15154 Q15691 Q5BJF6 Q5JTW2 Q66GS9 Q68CZ6 Q6P582 Q7Z460 Q7Z4H7 Q7Z7A1 Q86SQ7 Q86XR8 Q8NHV4 Q8TAP6 Q8TCU4 Q96CS2 Q96CW5 Q96MT8 Q96RT7 Q96RT8 Q96SN8 Q99871 Q99996 Q9BSJ2 Q9BT25 Q9BV73 …	CEP290 OFD1 DCTN3 HAUS5 CEP152 PCNT FGFR1OP CDK1 TUBB HSP90AA1 PRKACA CDK11B PPP2R1A CETN2 PAFAH1B1 CSNK1D CSNK1E NEK2 PLK1 ACTR1A YWHAG YWHAE DYNLL1 TUBA4A TUBB4B MZT1 DYNC1I2 DCTN2 CKAP5 DCTN1 DYNC1H1 PCM1 MAPRE1 ODF2 CEP78 CEP135 HAUS3 MZT2A CLASP1 HAUS6 CNTRL SDCCAG8 CEP57 NEDD1 CEP76 ALMS1 HAUS1 TUBGCP3 CEP63 TUBGCP6 TUBGCP5 CDK5RAP2 HAUS7 AKAP9 TUBGCP2 HAUS8 CEP250 CEP41 HAUS4 TUBG2 HAUS2 N…
REACTOME_CHOLESTEROL_BIOSYNTHESIS	0.000193573	0.00942146	-0.68934	-2.06471	0.6087	14	HMGCR FDFT1 HMGCS1 LSS SQLE MSMO1 ARV1 MVK IDI1 HSD17B7 PMVK CYP51A1 LBR FDPS	P04035 P37268 Q01581 P48449 Q14534 Q15800 Q9H2C2 Q03426 Q13907 P56937 Q15126 Q16850 Q14739 P14324	23	O75845 O95749 P04035 P14324 P37268 P48449 P53602 P56937 Q01581 Q03426 Q13907 Q14534 Q14739 Q15125 Q15126 Q15392 Q15738 Q15800 Q16850 Q8IY26 Q9BWD1 Q9H2C2 Q9UBM7	SC5D GGPS1 HMGCR FDPS FDFT1 LSS MVD HSD17B7 HMGCS1 MVK IDI1 SQLE LBR EBP PMVK DHCR24 NSDHL MSMO1 CYP51A1 PLPP6 ACAT2 ARV1 DHCR7
REACTOME_CILIUM_ASSEMBLY	0.000182415	0.00942146	-0.497392	-2.05683	0.5565	64	CETN2 IFT122 PRKACA TUBAL3 ODF2 CEP83 TTC21B TCTEX1D2 TUBB WDR34 TUBA1C TUBB2A TUBA1B CLUAP1 HAUS5 HAUS3 KIF3A CSNK1D TUBB3 HAUS4 KIF3B CEP41 LZTFL1 CEP76 TUBB4B PLK1 HAUS7 HAUS1 CEP164 HAUS2 IFT74 PKD2 FGFR1OP KIFAP3 TTC26 IFT81 ASAP1 CNTRL CCT4 SDCCAG8 DCTN3 DYNC2H1 CEP290 CCT2 TUBA4A HAUS8 ACTR1A DCTN1 NEDD1 EXOC2 DCTN2 EXOC1 EXOC6 NEK2 CEP57 HAUS6 HSP90AA1 NDE1 HSPB11 EXOC3 CCT5 RAB8A HDAC6 D…	P41208 Q9HBG6 P17612 A6NHL2 Q5BJF6 Q9Y592 Q7Z4L5 Q8WW35 P07437 Q96EX3 Q9BQE3 Q13885 P68363 Q96AJ1 O94927 Q68CZ6 Q9Y496 P48730 Q13509 Q9H6D7 O15066 Q9BYV8 Q9NQ48 Q8TAP6 P68371 P53350 Q99871 Q96CS2 Q9UPV0 Q9NVX0 Q96LB3 Q13563 O95684 Q92845 A0AVF1 Q8WYA0 Q9ULH1 Q7Z7A1 P50991 Q86SQ7 O75935 Q8NCM8 O15078 P78371 P68366 Q9BT25 P61163 Q14203 Q8NHV4 Q96KP1 Q13561 Q9NV70 Q8TAG9 P51955 Q86XR8 Q7Z4H7 P07900 …	115	A0AVF1 A6NHL2 O00471 O15066 O15078 O43924 O60645 O75161 O75665 O75695 O75935 O94927 O94986 O95613 O95684 P06493 P07437 P07900 P17612 P17987 P18085 P30153 P36405 P41208 P43034 P48643 P48730 P49368 P49674 P50990 P50991 P51955 P53350 P61006 P61163 P61981 P62258 P62491 P63167 P68363 P68366 P68371 P78371 Q13409 Q13509 Q13561 Q13563 Q13885 Q14008 Q14028 Q14203 Q14204 Q15019 Q15051 Q15154 Q15643 Q15691 …	TTC26 TUBAL3 EXOC5 KIF3B CEP290 PDE6D EXOC3 NPHP4 OFD1 RP2 DCTN3 HAUS5 CEP152 PCNT FGFR1OP CDK1 TUBB HSP90AA1 PRKACA TCP1 ARF4 PPP2R1A ARL3 CETN2 PAFAH1B1 CCT5 CSNK1D CCT3 CSNK1E CCT8 CCT4 NEK2 PLK1 RAB8A ACTR1A YWHAG YWHAE RAB11A DYNLL1 TUBA1B TUBA4A TUBB4B CCT2 DYNC1I2 TUBB3 DCTN2 PKD2 TUBB2A CKAP5 CNGB1 DCTN1 DYNC1H1 SEPTIN2 IQCB1 PCM1 TRIP11 MAPRE1 ARL13B C2CD3 ODF2 TMEM67 CEP78 CEP135 HAUS3 …
REACTOME_METABOLISM_OF_AMINO_ACIDS_AND_DERIVATIVES	0.000175039	0.00942146	-0.442626	-2.01221	0.3136	74	ASNS MTRR RPL38 RPS18 RPS16 RPS11 UBA52 RPL6 RPL31 RPL4 RPL7 RPS25 RPL18A RPL28 RPS6 RPS13 RPL13A RPL27A RPS24 RPS28 RPS15A RPL7A NQO1 RPS4X RPS23 RPS3 RPL9 RPL17 RPS10 RPL35A RPS7 RPL24 RPS9 RPL3 RPL10A RPS5 RPL23A RPL12 RPS12 RPS3A RPL8 RPL13 RPL18 RPS8 RPL14 RPS21 RPS20 RPL23 RPSA RPS27 RPL34 RPL36A RPL21 RPL32 RPL26 RPL36AL RPL10 RPL11 MTR RPS19 RPL5 CHDH RPL30 SARS1 RPLP0 RPL15 SECISBP2 RPS2…	P08243 Q9UBK8 P63173 P62269 P62249 P62280 P62987 Q02878 P62899 P36578 P18124 P62851 Q02543 P46779 P62753 P62277 P40429 P46776 P62847 P62857 P62244 P62424 P15559 P62701 P62266 P23396 P32969 P18621 P46783 P18077 P62081 P83731 P46781 P39023 P62906 P46782 P62750 P30050 P25398 P61247 P62917 P26373 Q07020 P62241 P50914 P63220 P60866 P62829 P08865 P42677 P49207 P83881 P46778 P62910 P61254 Q969Q0 P27635 …	236	A6NK58 O00231 O00232 O00233 O00330 O00487 O14818 O14874 O15382 O43242 O43252 O43324 O43766 O75746 O75832 O94925 O95340 O95571 P00367 P00390 P00505 P00966 P04181 P04424 P05386 P05387 P05388 P07814 P08195 P08243 P08559 P08865 P09417 P09622 P10515 P11177 P11182 P12532 P12694 P14868 P15104 P15559 P15880 P16930 P17174 P17980 P18077 P18124 P18621 P19623 P20618 P21953 P23396 P23434 P23526 P24752 P25325 …	LIPT2 PSMD11 PSMD12 PSMD9 PDHX PSMD14 PSMA7 BCKDK BCAT2 PSMD3 PAPSS1 EEF1E1 LIAS SLC25A12 PSMD10 GLS PAPSS2 ETHE1 GLUD1 GSR GOT2 ASS1 OAT ASL RPLP1 RPLP2 RPLP0 EPRS1 SLC3A2 ASNS PDHA1 RPSA QDPR DLD DLAT PDHB DBT CKMT1A BCKDHA DARS1 GLUL NQO1 RPS2 FAH GOT1 PSMC3 RPL35A RPL7 RPL17 SRM PSMB1 BCKDHB RPS3 GCSH AHCY ACAT1 MPST RPS12 PSMA1 PSMA2 PSMA3 PSMA4 RPL13 IVD RPL10 PSMB8 PSMB9 PSMA5 PSMB4 PSMB6 …
REACTOME_CYTOSOLIC_TRNA_AMINOACYLATION	0.000192234	0.00942146	-0.662816	-2.00706	0.6667	16	GARS1 YARS1 SARS1 TARS1 QARS1 MARS1 KARS1 VARS1 HARS1 NARS1 EEF1E1 IARS1 DARS1 AARS1 AIMP2 EPRS1	P41250 P54577 P49591 P26639 P47897 P56192 Q15046 P26640 P12081 O43776 O43324 P41252 P14868 P49588 Q13155 P07814	24	O43324 O43776 P07814 P12081 P14868 P23381 P26639 P26640 P41250 P41252 P47897 P49588 P49589 P49591 P54136 P54577 P56192 Q12904 Q13155 Q15046 Q15181 Q9NSD9 Q9P2J5 Q9Y285	EEF1E1 NARS1 EPRS1 HARS1 DARS1 WARS1 TARS1 VARS1 GARS1 IARS1 QARS1 AARS1 CARS1 SARS1 RARS1 YARS1 MARS1 AIMP1 AIMP2 KARS1 PPA1 FARSB LARS1 FARSA
REACTOME_PRC2_METHYLATES_HISTONES_AND_DNA	0.000193461	0.00942146	-0.675825	-2.00571	0.6818	15	H3C1 JARID2 H2BU1 H4C1 H2BC12 H3C15 H2AX MTF2 DNMT1 H2AZ2 DNMT3B AEBP2 PHF19 PHF1 H2AC18	P68431 Q92833 Q8N257 P62805 O60814 Q71DI3 P16104 Q9Y483 P26358 Q71UI9 Q9UBC3 Q6ZN18 Q5T6S3 O43189 Q6FI13	22	O43189 O60814 O75530 P16104 P26358 P62805 P68431 P84243 Q09028 Q15022 Q15910 Q16576 Q5T6S3 Q6FI13 Q6ZN18 Q71DI3 Q71UI9 Q8N257 Q92833 Q9UBC3 Q9Y483 Q9Y6K1	PHF1 H2BC12 EED H2AX DNMT1 H4C1 H3C1 H3-3A RBBP4 SUZ12 EZH2 RBBP7 PHF19 H2AC18 AEBP2 H3C15 H2AZ2 H2BU1 JARID2 DNMT3B MTF2 DNMT3A
KEGG_CYTOKINE_CYTOKINE_RECEPTOR_INTERACTION	0.00037594	0.0137518	-0.596084	-1.98837	0.4167	15	TNFRSF6B TNFSF9 INHBB TNFRSF1A ACVR1 TGFB1 IL13RA1 LTBR BMPR1A IL20RA TGFBR2 IL4R TNFRSF12A IFNAR1 PDGFC	O95407 P41273 P09529 P19438 Q04771 P01137 P78552 P36941 P36894 Q9UHF4 P37173 P24394 Q9NP84 P17181 Q9NRA1	36	O00220 O14763 O75509 O95407 P00533 P01137 P01583 P08581 P09529 P09603 P15260 P17181 P19438 P24394 P25445 P27037 P36894 P36897 P36941 P37173 P40189 P41273 P48551 P61812 P78552 Q04771 Q08334 Q13873 Q14116 Q969Z4 Q99650 Q9NP84 Q9NPH3 Q9NRA1 Q9UBN6 Q9UHF4	TNFRSF10A TNFRSF10B TNFRSF21 TNFRSF6B EGFR TGFB1 IL1A MET INHBB CSF1 IFNGR1 IFNAR1 TNFRSF1A IL4R FAS ACVR2A BMPR1A TGFBR1 LTBR TGFBR2 IL6ST TNFSF9 IFNAR2 TGFB2 IL13RA1 ACVR1 IL10RB BMPR2 IL18 RELT OSMR TNFRSF12A IL1RAP PDGFC TNFRSF10D IL20RA
REACTOME_CELLULAR_RESPONSES_TO_EXTERNAL_STIMULI	0.000168606	0.00942146	-0.407409	-1.95223	0.261	101	MT1A MT2A H1-2 ASNS MT1E H1-4 TNRC6A RPL38 RPS18 TUBAL3 RPS16 RPS11 UBA52 RPL6 RPL31 RPL4 RPL7 RPS25 RPL18A RPL28 RPS6 EEF1A1 RPS13 RPL13A RPL27A HSP90AB1 RPS24 RPS28 RPS15A RPL7A H1-5 RPS4X RPS23 RPS3 RPL9 RPL17 RPS10 RPL35A RPS7 RPL24 RPS9 RPL3 RPL10A RPS5 RPL23A RPL12 RPS12 RPS3A RPL8 RPL13 TUBA1C RPL18 RPS8 RPL14 RPS21 RPS20 RPL23 RPSA RPS27 RPL34 TUBB2A RPL36A RPL21 H3C1 RPL32 RPL26 RPL36AL …	P04731 P02795 P16403 P08243 P04732 P10412 Q8NDV7 P63173 P62269 A6NHL2 P62249 P62280 P62987 Q02878 P62899 P36578 P18124 P62851 Q02543 P46779 P62753 P68104 P62277 P40429 P46776 P08238 P62847 P62857 P62244 P62424 P16401 P62701 P62266 P23396 P32969 P18621 P46783 P18077 P62081 P83731 P46781 P39023 P62906 P46782 P62750 P30050 P25398 P61247 P62917 P26373 Q9BQE3 Q07020 P62241 P50914 P63220 P60866 P62829 …	387	A6NHL2 A8CG34 O00231 O00232 O00233 O00257 O00487 O00716 O00762 O14618 O14733 O14818 O15504 O43237 O43242 O43504 O60814 O60884 O60934 O75190 O75348 O75506 O75509 O75530 O75694 O75832 O75935 O95429 O95503 O95757 O95817 O96020 P00390 P00441 P01583 P02795 P04040 P04150 P04179 P04637 P04731 P04732 P04792 P05198 P05386 P05387 P05388 P05412 P06400 P07203 P07237 P07305 P07900 P08047 P08238 P08243 P08865 …	TUBAL3 POM121C PSMD11 PSMD12 PSMD9 CBX4 PSMD14 E2F3 UBE2C CCS MAP2K7 PSMA7 NUP42 DYNC1LI2 PSMD3 LAMTOR5 H2BC12 DNAJA2 NBN DNAJB6 ATP6V1G1 HSBP1 TNFRSF21 EED NUP155 PSMD10 DCTN3 BAG4 CBX6 HSPA4L BAG3 CCNE2 GSR SOD1 IL1A MT2A CAT NR3C1 SOD2 TP53 MT1A MT1E HSPB1 EIF2S1 RPLP1 RPLP2 RPLP0 JUN RB1 GPX1 P4HB H1-0 HSP90AA1 SP1 HSP90AB1 ASNS RPSA GSTP1 H1-4 TXN HSPA5 HSPA8 CDK4 TPR CYBA ETS1 ATF2 RPS2 RPA…
REACTOME_NR1H2_AND_NR1H3_MEDIATED_SIGNALING	0.000957854	0.0254346	-0.634505	-1.94036	0.36	9	SCD RXRA FASN TNRC6A APOE GPS2 SREBF1 EEPD1 HDAC3	O00767 P19793 P49327 Q8NDV7 P02649 Q13227 P36956 Q7L9B9 O15379	25	O00767 O15379 O60341 O75164 O75376 O95477 P02649 P19793 P28702 P36956 P49327 P56559 Q09472 Q13227 Q15788 Q7L9B9 Q8NB78 Q8NDV7 Q9BZK7 Q9H9G7 Q9HCE1 Q9UKV8 Q9UPQ9 Q9Y4C1 Q9Y618	SCD HDAC3 KDM1A KDM4A NCOR1 ABCA1 APOE RXRA RXRB SREBF1 FASN ARL4C EP300 GPS2 NCOA1 EEPD1 KDM1B TNRC6A TBL1XR1 AGO3 MOV10 AGO2 TNRC6B KDM3A NCOR2
REACTOME_ACTIVATED_PKN1_STIMULATES_TRANSCRIPTION_OF_AR_ANDROGEN_RECEPTOR_REGULATED_GENES_KLK2_AND_KLK3	0.000982511	0.0254346	-0.762389	-1.93061	0.6667	8	PKN1 H3C1 H2BU1 H4C1 H2BC12 H3C15 H2AX H2AZ2	Q16512 P68431 Q8N257 P62805 O60814 Q71DI3 P16104 Q71UI9	12	O60341 O60814 P16104 P62805 P68431 P84243 Q15596 Q16512 Q6FI13 Q71DI3 Q71UI9 Q8N257	KDM1A H2BC12 H2AX H4C1 H3C1 H3-3A NCOA2 PKN1 H2AC18 H3C15 H2AZ2 H2BU1
REACTOME_POST_CHAPERONIN_TUBULIN_FOLDING_PATHWAY	0.000977517	0.0254346	-0.742195	-1.92718	0.6154	8	TBCA TUBAL3 TUBA1C TUBB2A TUBA1B TBCD TUBB3 TUBB4B	O75347 A6NHL2 Q9BQE3 Q13885 P68363 Q9BTW9 Q13509 P68371	13	A6NHL2 O75347 P36404 P68363 P68366 P68371 Q13509 Q13885 Q15813 Q15814 Q99426 Q9BQE3 Q9BTW9	TUBAL3 TBCA ARL2 TUBA1B TUBA4A TUBB4B TUBB3 TUBB2A TBCE TBCC TBCB TUBA1C TBCD
REACTOME_AURKA_ACTIVATION_BY_TPX2	0.000374462	0.0137518	-0.521207	-1.92272	0.5424	32	CETN2 PRKACA ODF2 TUBB HAUS5 HAUS3 CSNK1D HAUS4 CEP41 CEP76 TUBB4B PLK1 HAUS7 HAUS1 CEP164 HAUS2 FGFR1OP CNTRL SDCCAG8 DCTN3 CEP290 TUBA4A HAUS8 ACTR1A DCTN1 NEDD1 DCTN2 NEK2 CEP57 HAUS6 HSP90AA1 NDE1	P41208 P17612 Q5BJF6 P07437 O94927 Q68CZ6 P48730 Q9H6D7 Q9BYV8 Q8TAP6 P68371 P53350 Q99871 Q96CS2 Q9UPV0 Q9NVX0 O95684 Q7Z7A1 Q86SQ7 O75935 O15078 P68366 Q9BT25 P61163 Q14203 Q8NHV4 Q13561 P51955 Q86XR8 Q7Z4H7 P07900 Q9NXR1	59	O14965 O15078 O75330 O75665 O75935 O94927 O94986 O95613 O95684 P06493 P07437 P07900 P17612 P30153 P41208 P43034 P48730 P49674 P51955 P53350 P61163 P61981 P62258 P63167 P68366 P68371 Q13409 Q13561 Q14008 Q14203 Q14204 Q15154 Q15691 Q5BJF6 Q5JTW2 Q66GS9 Q68CZ6 Q7Z460 Q7Z4H7 Q7Z7A1 Q86SQ7 Q86XR8 Q8NHV4 Q8TAP6 Q8TCU4 Q96CS2 Q96MT8 Q96SN8 Q99871 Q99996 Q9BT25 Q9BV73 Q9BYV8 Q9H6D7 Q9NVX0 Q9NXR1 Q9ULW0 …	AURKA CEP290 HMMR OFD1 DCTN3 HAUS5 CEP152 PCNT FGFR1OP CDK1 TUBB HSP90AA1 PRKACA PPP2R1A CETN2 PAFAH1B1 CSNK1D CSNK1E NEK2 PLK1 ACTR1A YWHAG YWHAE DYNLL1 TUBA4A TUBB4B DYNC1I2 DCTN2 CKAP5 DCTN1 DYNC1H1 PCM1 MAPRE1 ODF2 CEP78 CEP135 HAUS3 CLASP1 HAUS6 CNTRL SDCCAG8 CEP57 NEDD1 CEP76 ALMS1 HAUS1 CEP63 CDK5RAP2 HAUS7 AKAP9 HAUS8 CEP250 CEP41 HAUS4 HAUS2 NDE1 TPX2 CEP131 CEP164
REACTOME_KINESINS	0.000379651	0.0137518	-0.589006	-1.91871	0.5455	18	TUBAL3 KIF15 TUBA1C TUBB2A TUBA1B KIF3A TUBB3 KLC1 KIF3B KIF21A TUBB4B KIFAP3 KLC2 KLC4 KIF1C KIF5B CENPE TUBA4A	A6NHL2 Q9NS87 Q9BQE3 Q13885 P68363 Q9Y496 Q13509 Q07866 O15066 Q7Z4S6 P68371 Q92845 Q9H0B6 Q9NSK0 O43896 P33176 Q02224 P68366	33	A6NHL2 O00139 O15066 O43896 O60333 O95235 O95239 P33176 P52732 P68363 P68366 P68371 Q02224 Q02241 Q07866 Q13509 Q13885 Q14807 Q7Z4S6 Q86Y91 Q8NI77 Q92845 Q96L93 Q96Q89 Q99661 Q9BQE3 Q9BW19 Q9H0B6 Q9H0H5 Q9NQT8 Q9NS87 Q9NSK0 Q9Y496	TUBAL3 KIF2A KIF3B KIF1C KIF1B KIF20A KIF4A KIF5B KIF11 TUBA1B TUBA4A TUBB4B CENPE KIF23 KLC1 TUBB3 TUBB2A KIF22 KIF21A KIF18B KIF18A KIFAP3 KIF16B KIF20B KIF2C TUBA1C KIFC1 KLC2 RACGAP1 KIF13B KIF15 KLC4 KIF3A
REACTOME_INTRAFLAGELLAR_TRANSPORT	0.000769083	0.0221701	-0.618454	-1.90727	0.6154	16	IFT122 TTC21B TCTEX1D2 WDR34 TUBA1C TUBB2A TUBA1B CLUAP1 KIF3A TUBB3 KIF3B TUBB4B IFT74 KIFAP3 TTC26 IFT81	Q9HBG6 Q7Z4L5 Q8WW35 Q96EX3 Q9BQE3 Q13885 P68363 Q96AJ1 Q9Y496 Q13509 O15066 P68371 Q96LB3 Q92845 A0AVF1 Q8WYA0	26	A0AVF1 O15066 P63167 P68363 P68366 P68371 Q13509 Q13885 Q15643 Q7Z4L5 Q8IY31 Q8NCM8 Q8WW35 Q8WYA0 Q92845 Q92973 Q96AJ1 Q96EX3 Q96FJ2 Q96LB3 Q9BQE3 Q9BW83 Q9HBG6 Q9NP97 Q9Y496 Q9Y547	TTC26 KIF3B DYNLL1 TUBA1B TUBA4A TUBB4B TUBB3 TUBB2A TRIP11 TTC21B IFT20 DYNC2H1 TCTEX1D2 IFT81 KIFAP3 TNPO1 CLUAP1 WDR34 DYNLL2 IFT74 TUBA1C IFT27 IFT122 DYNLRB1 KIF3A HSPB11
REACTOME_B_WICH_COMPLEX_POSITIVELY_REGULATES_RRNA_EXPRESSION	0.00056391	0.0176692	-0.570628	-1.90346	0.6389	23	MYBBP1A POLR1B DDX21 H3C1 H2BU1 H4C1 H2BC12 POLR2K POLR2H POLR1C H3C15 H2AX H2AZ2 POLR2E TAF1C POLR2L POLR1E TAF1A TAF1B H2AC18 TWISTNB TAF1D CD3EAP	Q9BQG0 Q9H9Y6 Q9NR30 P68431 Q8N257 P62805 O60814 P53803 P52434 O15160 Q71DI3 P16104 Q71UI9 P19388 Q15572 P62875 Q9GZS1 Q15573 Q53T94 Q6FI13 Q3B726 Q9H5J8 O15446	36	O00159 O15160 O15446 O60264 O60814 O75533 O95602 P16104 P19388 P35659 P49841 P52434 P53803 P60709 P62805 P62875 P68431 P84243 Q03468 Q09472 Q15572 Q15573 Q3B726 Q53T94 Q6FI13 Q71DI3 Q71UI9 Q8N257 Q92830 Q9BQG0 Q9GZS1 Q9H5J8 Q9H9Y6 Q9NR30 Q9P1U0 Q9UIG0	MYO1C POLR1C CD3EAP SMARCA5 H2BC12 SF3B1 POLR1A H2AX POLR2E DEK GSK3B POLR2H POLR2K ACTB H4C1 POLR2L H3C1 H3-3A ERCC6 EP300 TAF1C TAF1A TWISTNB TAF1B H2AC18 H3C15 H2AZ2 H2BU1 KAT2A MYBBP1A POLR1E TAF1D POLR1B DDX21 ZNRD1 BAZ1B
REACTOME_JNK_C_JUN_KINASES_PHOSPHORYLATION_AND_ACTIVATION_MEDIATED_BY_ACTIVATED_HUMAN_TAK1	0.00156006	0.0332292	-0.701039	-1.89171	0.5333	8	UBA52 IRAK1 TAB2 MAP2K7 RPS27A IRAK2 TAB1 MAP3K7	P62987 P51617 Q9NYJ8 O14733 P62979 O43187 Q15750 O43318	15	O14733 O43187 O43318 O43353 P45983 P45984 P45985 P51617 P61088 P62979 P62987 Q15750 Q9NYJ8 Q9Y4K3 Q9Y6K9	MAP2K7 IRAK2 MAP3K7 RIPK2 MAPK8 MAPK9 MAP2K4 IRAK1 UBE2N RPS27A UBA52 TAB1 TAB2 TRAF6 IKBKG
REACTOME_RESPONSE_TO_METAL_IONS	0.000198926	0.00942146	-0.961282	-1.88891	0.6	3	MT1A MT2A MT1E	P04731 P02795 P04732	5	P02795 P04731 P04732 P21291 Q14872	MT2A MT1A MT1E CSRP1 MTF1
REACTOME_REGULATION_OF_PLK1_ACTIVITY_AT_G2_M_TRANSITION	0.000185082	0.00942146	-0.493906	-1.88363	0.5286	37	CETN2 PRKACA ODF2 UBA52 TUBB HAUS5 HAUS3 CSNK1D HAUS4 CEP41 CEP76 TUBB4B FBXW11 PLK1 HAUS7 HAUS1 CEP164 HAUS2 RPS27A BTRC FGFR1OP CNTRL SDCCAG8 DCTN3 PPP1R12B CEP290 TUBA4A HAUS8 ACTR1A DCTN1 NEDD1 DCTN2 NEK2 CEP57 HAUS6 HSP90AA1 NDE1	P41208 P17612 Q5BJF6 P62987 P07437 O94927 Q68CZ6 P48730 Q9H6D7 Q9BYV8 Q8TAP6 P68371 Q9UKB1 P53350 Q99871 Q96CS2 Q9UPV0 Q9NVX0 P62979 Q9Y297 O95684 Q7Z7A1 Q86SQ7 O75935 O60237 O15078 P68366 Q9BT25 P61163 Q14203 Q8NHV4 Q13561 P51955 Q86XR8 Q7Z4H7 P07900 Q9NXR1	70	O14965 O14974 O15078 O60237 O75665 O75935 O94927 O94986 O95067 O95613 O95684 P06493 P07437 P07900 P14635 P17612 P30153 P41208 P43034 P48730 P49674 P51955 P53350 P61006 P61163 P61981 P62140 P62258 P62979 P62987 P63167 P63208 P68366 P68371 Q13409 Q13561 Q13616 Q14008 Q14203 Q14204 Q15154 Q15691 Q5BJF6 Q5JTW2 Q66GS9 Q68CZ6 Q7Z460 Q7Z4H7 Q7Z7A1 Q86SQ7 Q86XR8 Q8NHV4 Q8TAP6 Q8TCU4 Q96CS2 Q96CV9 Q96MT8 …	AURKA PPP1R12A CEP290 PPP1R12B OFD1 DCTN3 HAUS5 CEP152 CCNB2 PCNT FGFR1OP CDK1 TUBB HSP90AA1 CCNB1 PRKACA PPP2R1A CETN2 PAFAH1B1 CSNK1D CSNK1E NEK2 PLK1 RAB8A ACTR1A YWHAG PPP1CB YWHAE RPS27A UBA52 DYNLL1 SKP1 TUBA4A TUBB4B DYNC1I2 DCTN2 CUL1 CKAP5 DCTN1 DYNC1H1 PCM1 MAPRE1 ODF2 CEP78 CEP135 HAUS3 CLASP1 HAUS6 CNTRL SDCCAG8 CEP57 NEDD1 CEP76 ALMS1 HAUS1 OPTN CEP63 CDK5RAP2 HAUS7 AKAP9 HAUS8 CEP25…
REACTOME_ANCHORING_OF_THE_BASAL_BODY_TO_THE_PLASMA_MEMBRANE	0.000555144	0.0176503	-0.493816	-1.85908	0.5077	33	CETN2 PRKACA ODF2 CEP83 TUBB HAUS5 HAUS3 CSNK1D HAUS4 CEP41 CEP76 TUBB4B PLK1 HAUS7 HAUS1 CEP164 HAUS2 FGFR1OP CNTRL SDCCAG8 DCTN3 CEP290 TUBA4A HAUS8 ACTR1A DCTN1 NEDD1 DCTN2 NEK2 CEP57 HAUS6 HSP90AA1 NDE1	P41208 P17612 Q5BJF6 Q9Y592 P07437 O94927 Q68CZ6 P48730 Q9H6D7 Q9BYV8 Q8TAP6 P68371 P53350 Q99871 Q96CS2 Q9UPV0 Q9NVX0 O95684 Q7Z7A1 Q86SQ7 O75935 O15078 P68366 Q9BT25 P61163 Q14203 Q8NHV4 Q13561 P51955 Q86XR8 Q7Z4H7 P07900 Q9NXR1	65	O15078 O75161 O75665 O75935 O94927 O94986 O95613 O95684 P06493 P07437 P07900 P17612 P30153 P41208 P43034 P48730 P49674 P51955 P53350 P61006 P61163 P61981 P62258 P62491 P63167 P68366 P68371 Q13409 Q13561 Q14008 Q14203 Q14204 Q15019 Q15051 Q15154 Q15691 Q4AC94 Q5BJF6 Q5HYA8 Q5JTW2 Q66GS9 Q68CZ6 Q7Z460 Q7Z4H7 Q7Z7A1 Q86SQ7 Q86XR8 Q8IW35 Q8NHV4 Q8TAP6 Q8TCU4 Q96CS2 Q96MT8 Q96SN8 Q99871 Q99996 Q9BT25 …	CEP290 NPHP4 OFD1 DCTN3 HAUS5 CEP152 PCNT FGFR1OP CDK1 TUBB HSP90AA1 PRKACA PPP2R1A CETN2 PAFAH1B1 CSNK1D CSNK1E NEK2 PLK1 RAB8A ACTR1A YWHAG YWHAE RAB11A DYNLL1 TUBA4A TUBB4B DYNC1I2 DCTN2 CKAP5 DCTN1 DYNC1H1 SEPTIN2 IQCB1 PCM1 MAPRE1 C2CD3 ODF2 TMEM67 CEP78 CEP135 HAUS3 CLASP1 HAUS6 CNTRL SDCCAG8 CEP57 CEP97 NEDD1 CEP76 ALMS1 HAUS1 CEP63 CDK5RAP2 HAUS7 AKAP9 HAUS8 CEP250 CEP41 HAUS4 HAUS2 NDE1 …
REACTOME_DOWNREGULATION_OF_TGF_BETA_RECEPTOR_SIGNALING	0.00272003	0.0478106	-0.65867	-1.85882	0.5	9	UBA52 TGFB1 TGFBR2 NEDD4L SMURF2 RPS27A SMAD3 STRAP SMAD2	P62987 P01137 P37173 Q96PU5 Q9HAU4 P62979 P84022 Q9Y3F4 Q15796	18	O14980 O95405 P01137 P36873 P36897 P37173 P62136 P62140 P62979 P62987 P84022 Q15796 Q969W9 Q96PU5 Q9HAU4 Q9UNE7 Q9Y3F4 Q9Y4E8	XPO1 ZFYVE9 TGFB1 PPP1CC TGFBR1 TGFBR2 PPP1CA PPP1CB RPS27A UBA52 SMAD3 SMAD2 PMEPA1 NEDD4L SMURF2 STUB1 STRAP USP15
REACTOME_DEADENYLATION_OF_MRNA	0.00193573	0.0387505	-0.61902	-1.85409	0.8261	19	PAN2 EIF4B PAN3 EIF4A1 PAIP1 EIF4A2 CNOT8 CNOT3 CNOT6 CNOT2 CNOT1 PABPC1 CNOT9 PARN CNOT10 CNOT11 CNOT7 EIF4G1 TUT7	Q504Q3 P23588 Q58A45 P60842 Q9H074 Q14240 Q9UFF9 O75175 Q9ULM6 Q9NZN8 A5YKK6 P11940 Q92600 O95453 Q9H9A5 Q9UKZ1 Q9UIV1 Q04637 Q5VYS8	23	A5YKK6 O75175 O95453 O95628 P06730 P11940 P23588 P38919 P60842 Q04637 Q14240 Q504Q3 Q58A45 Q5VYS8 Q92600 Q9C0C2 Q9H074 Q9H9A5 Q9NZN8 Q9UFF9 Q9UIV1 Q9UKZ1 Q9ULM6	CNOT1 CNOT3 PARN CNOT4 EIF4E PABPC1 EIF4B EIF4A3 EIF4A1 EIF4G1 EIF4A2 PAN2 PAN3 TUT7 CNOT9 TNKS1BP1 PAIP1 CNOT10 CNOT2 CNOT8 CNOT7 CNOT11 CNOT6
REACTOME_GAP_JUNCTION_ASSEMBLY	0.00310318	0.0512143	-0.769518	-1.85376	0.7	7	GJC2 TUBAL3 TUBA1C TUBB2A TUBA1B TUBB3 TUBB4B	Q5T442 A6NHL2 Q9BQE3 Q13885 P68363 Q13509 P68371	10	A6NHL2 O75712 P29033 P68363 P68366 P68371 Q13509 Q13885 Q5T442 Q9BQE3	TUBAL3 GJB3 GJB2 TUBA1B TUBA4A TUBB4B TUBB3 TUBB2A GJC2 TUBA1C
REACTOME_ACTIVATION_OF_AMPK_DOWNSTREAM_OF_NMDARS	0.00291375	0.0496026	-0.748342	-1.84743	0.8182	9	TUBAL3 TUBA1C TUBB2A PRKAG1 TUBA1B TUBB3 TUBB4B PRKAB1 PRKAA1	A6NHL2 Q9BQE3 Q13885 P54619 P68363 Q13509 P68371 Q9Y478 Q13131	11	A6NHL2 P54619 P68363 P68366 P68371 Q13131 Q13509 Q13885 Q9BQE3 Q9UGJ0 Q9Y478	TUBAL3 PRKAG1 TUBA1B TUBA4A TUBB4B PRKAA1 TUBB3 TUBB2A TUBA1C PRKAG2 PRKAB1
REACTOME_COBALAMIN_CBL_VITAMIN_B12_TRANSPORT_AND_METABOLISM	0.00156771	0.0332292	-0.81758	-1.84439	0.5	4	MTRR MMADHC MTR CD320	Q9UBK8 Q9H3L0 Q99707 Q9NPF0	8	P22033 P33527 Q96EY8 Q99707 Q9H3L0 Q9NPF0 Q9NUN5 Q9UBK8	MMUT ABCC1 MMAB MTR MMADHC CD320 LMBRD1 MTRR
REACTOME_BASE_EXCISION_REPAIR_AP_SITE_FORMATION	0.00333464	0.053011	-0.670788	-1.83902	0.8125	13	MPG NTHL1 H2BU1 H4C1 H2BC12 MBD4 H2AX UNG H2AZ2 POT1 ACD TERF1 H2AC18	P29372 P78549 Q8N257 P62805 O60814 O95243 P16104 P13051 Q71UI9 Q9NUX5 Q96AP0 P54274 Q6FI13	16	O60814 O95243 P13051 P16104 P29372 P54274 P62805 P78549 Q15554 Q6FI13 Q71UI9 Q8N257 Q969S2 Q96AP0 Q9NUX5 Q9NYB0	H2BC12 MBD4 UNG H2AX MPG TERF1 H4C1 NTHL1 TERF2 H2AC18 H2AZ2 H2BU1 NEIL2 ACD POT1 TERF2IP
REACTOME_INFECTIOUS_DISEASE	0.000166611	0.00942146	-0.375906	-1.82508	0.2239	101	PRKAR1B SH3GL1 RPL38 PRKACA DVL1 RPS18 TUBAL3 RPS16 RPS11 UBA52 RPL6 RPL31 RPL4 RPL7 RPS25 RPL18A RPL28 RPS6 RPS13 RPL13A RPL27A HSP90AB1 FURIN RPS24 RPS28 RPS15A RPL7A RPS4X RPS23 RPS3 RPL9 RPL17 RPS10 H2AC21 RPL35A RPS7 RPL24 RPS9 RPL3 RPL10A RPS5 RPL23A RPL12 RPS12 RPS3A RPL8 MYO10 RPL13 EEF2 TUBA1C RPL18 RPS8 RPL14 RPS21 RPS20 RPL23 RPSA PRKACB RPS27 RPL34 TUBB2A RPL36A RPL21 H3C1 RPL32 RPL26…	P31321 Q99961 P63173 P17612 O14640 P62269 A6NHL2 P62249 P62280 P62987 Q02878 P62899 P36578 P18124 P62851 Q02543 P46779 P62753 P62277 P40429 P46776 P08238 P09958 P62847 P62857 P62244 P62424 P62701 P62266 P23396 P32969 P18621 P46783 Q8IUE6 P18077 P62081 P83731 P46781 P39023 P62906 P46782 P62750 P30050 P25398 P61247 P62917 Q9HD67 P26373 P13639 Q9BQE3 Q07020 P62241 P50914 P63220 P60866 P62829 P08865 …	451	A5D8V6 A6NGB9 A6NHL2 A8CG34 O00159 O00231 O00232 O00233 O00267 O00268 O00401 O00410 O00487 O00505 O00629 O14640 O14641 O14733 O14818 O14964 O14980 O15131 O15143 O15144 O15145 O15379 O15504 O15511 O15514 O43148 O43194 O43237 O43242 O43306 O43633 O43747 O43865 O60266 O60503 O60551 O60563 O60583 O60603 O60716 O60814 O60942 O75084 O75351 O75356 O75376 O75475 O75530 O75531 O75694 O75832 O75886 O75909 …	VPS37C WIPF3 TUBAL3 POM121C MYO1C PSMD11 PSMD12 PSMD9 SUPT5H TAF4 WASL IPO5 PSMD14 KPNA3 KPNA4 DVL1 DVL2 MAP2K7 PSMA7 HGS XPO1 KPNA5 ARPC1B ARPC2 ARPC3 HDAC3 NUP42 ARPC5 POLR2D RNMT GPR39 DYNC1LI2 PSMD3 ADCY6 CHMP2A AP1G1 AHCYL1 ADCY3 ADCY9 NMT2 CCNT1 CCNT2 TLR2 CTNND1 H2BC12 RNGTT FZD7 VPS4B ENTPD5 NCOR1 PSIP1 EED BANF1 NUP155 PSMD10 STAM2 CCNK AP2A2 CPSF4 AP2A1 ABL1 EGFR PGK1 C3 TGFB1 IL1A LTF …
BIOCARTA_BARRESTIN_PATHWAY	0.000795703	0.0223417	-0.928079	-1.82367	0.4	2	GRK2 ARRB1	P25098 P49407	5	O95782 P25098 P49407 Q5JWF2 Q96CW1	AP2A1 GRK2 ARRB1 GNAS AP2M1
REACTOME_E2F_ENABLED_INHIBITION_OF_PRE_REPLICATION_COMPLEX_FORMATION	0.00235156	0.0442006	-0.80557	-1.81729	0.125	1	ORC1	Q13415	8	O43913 O43929 P06493 P14635 Q13415 Q13416 Q9UBD5 Q9Y5N6	ORC5 ORC4 CDK1 CCNB1 ORC1 ORC2 ORC3 ORC6
REACTOME_DEFECTS_IN_COBALAMIN_B12_METABOLISM	0.00138504	0.0306166	-0.838162	-1.81606	0.5714	4	MTRR MMADHC MTR CD320	Q9UBK8 Q9H3L0 Q99707 Q9NPF0	7	P22033 Q96EY8 Q99707 Q9H3L0 Q9NPF0 Q9NUN5 Q9UBK8	MMUT MMAB MTR MMADHC CD320 LMBRD1 MTRR
REACTOME_ASSEMBLY_OF_THE_ORC_COMPLEX_AT_THE_ORIGIN_OF_REPLICATION	0.00118577	0.0288049	-0.875937	-1.81186	0.1667	1	ORC1	Q13415	6	O43913 O43929 Q13415 Q13416 Q9UBD5 Q9Y5N6	ORC5 ORC4 ORC1 ORC2 ORC3 ORC6
REACTOME_DNA_METHYLATION	0.00488759	0.0723764	-0.696517	-1.80857	0.6923	9	H3C1 H2BU1 H4C1 H2BC12 H3C15 H2AX DNMT1 H2AZ2 DNMT3B	P68431 Q8N257 P62805 O60814 Q71DI3 P16104 P26358 Q71UI9 Q9UBC3	13	O60814 P16104 P26358 P62805 P68431 P84243 Q6FI13 Q71DI3 Q71UI9 Q8N257 Q96T88 Q9UBC3 Q9Y6K1	H2BC12 H2AX DNMT1 H4C1 H3C1 H3-3A H2AC18 H3C15 H2AZ2 H2BU1 UHRF1 DNMT3B DNMT3A
REACTOME_TRAF6_MEDIATED_INDUCTION_OF_TAK1_COMPLEX_WITHIN_TLR4_COMPLEX	0.00254752	0.0458978	-0.799791	-1.80425	0.75	6	UBA52 TAB2 RPS27A IRAK2 TAB1 MAP3K7	P62987 Q9NYJ8 P62979 O43187 Q15750 O43318	8	O43187 O43318 P62979 P62987 Q15750 Q86XR7 Q9NYJ8 Q9Y4K3	IRAK2 MAP3K7 RPS27A UBA52 TAB1 TICAM2 TAB2 TRAF6
PID_WNT_NONCANONICAL_PATHWAY	0.00403769	0.062802	-0.580045	-1.78882	0.5385	14	FZD5 DVL1 CHD7 DVL2 TAB2 PRKCZ FZD2 TAB1 MAP3K7 ROCK1 SETDB1 FZD7 DVL3 PPARG	Q13467 O14640 Q9P2D1 O14641 Q9NYJ8 Q05513 Q14332 Q15750 O43318 Q13464 Q15047 O75084 Q92997 P37231	26	O14640 O14641 O43318 O60353 O75084 P07947 P21333 P32121 P37231 P45983 P45984 P48729 P60953 P61586 P63000 Q05513 Q13464 Q13467 Q13469 Q14332 Q15047 Q15750 Q92997 Q9NYJ8 Q9P2D1 Q9Y4D1	DVL1 DVL2 MAP3K7 FZD6 FZD7 YES1 FLNA ARRB2 PPARG MAPK8 MAPK9 CSNK1A1 CDC42 RHOA RAC1 PRKCZ ROCK1 FZD5 NFATC2 FZD2 SETDB1 TAB1 DVL3 TAB2 CHD7 DAAM1
SIG_IL4RECEPTOR_IN_B_LYPHOCYTES	0.00601358	0.0822871	-0.622123	-1.78282	0.5789	11	AKT1 RAF1 SHC1 IL4R PIK3CA PDPK1 IRS1 PPP1R13B AKT2 GSK3A JAK1	P31749 P04049 P29353 P24394 P42336 O15530 P35568 Q96KQ4 P31751 P49840 P23458	19	O15530 P04049 P23458 P24394 P27361 P28482 P29353 P31749 P31751 P35568 P42226 P42336 P49840 P49841 P62993 Q07889 Q92934 Q96KQ4 Q9Y4H2	PDPK1 RAF1 JAK1 IL4R MAPK3 MAPK1 SHC1 AKT1 AKT2 IRS1 STAT6 PIK3CA GSK3A GSK3B GRB2 SOS1 BAD PPP1R13B IRS2
REACTOME_DOWNREGULATION_OF_ERBB2_ERBB3_SIGNALING	0.00296795	0.0497419	-0.820381	-1.77753	1	7	UBA52 ERBB3 AKT1 RPS27A ERBB2 AKT2 USP8	P62987 P21860 P31749 P62979 P04626 P31751 P40818	7	P04626 P21860 P31749 P31751 P40818 P62979 P62987	ERBB2 ERBB3 AKT1 AKT2 USP8 RPS27A UBA52
REACTOME_IRAK2_MEDIATED_ACTIVATION_OF_TAK1_COMPLEX	0.00296795	0.0497419	-0.819447	-1.77551	0.8571	6	UBA52 TAB2 RPS27A IRAK2 TAB1 MAP3K7	P62987 Q9NYJ8 P62979 O43187 Q15750 O43318	7	O43187 O43318 P62979 P62987 Q15750 Q9NYJ8 Q9Y4K3	IRAK2 MAP3K7 RPS27A UBA52 TAB1 TAB2 TRAF6
REACTOME_TGF_BETA_RECEPTOR_SIGNALING_ACTIVATES_SMADS	0.00576701	0.0809629	-0.58532	-1.7724	0.5	12	UBA52 FURIN TGFB1 TGFBR2 NEDD4L SMURF2 RPS27A SMAD3 STRAP SMAD2 CBL SMAD4	P62987 P09958 P01137 P37173 Q96PU5 Q9HAU4 P62979 P84022 Q9Y3F4 Q15796 P22681 Q13485	24	O14980 O95405 P01137 P09958 P22681 P36873 P36897 P37173 P61081 P62136 P62140 P62942 P62979 P62987 P84022 Q13485 Q15796 Q15843 Q969W9 Q96PU5 Q9HAU4 Q9UNE7 Q9Y3F4 Q9Y4E8	XPO1 ZFYVE9 TGFB1 FURIN CBL PPP1CC TGFBR1 TGFBR2 UBE2M PPP1CA PPP1CB FKBP1A RPS27A UBA52 SMAD3 SMAD4 SMAD2 NEDD8 PMEPA1 NEDD4L SMURF2 STUB1 STRAP USP15
REACTOME_ACTIVATED_NOTCH1_TRANSMITS_SIGNAL_TO_THE_NUCLEUS	0.00680008	0.0891016	-0.627907	-1.77201	0.3889	7	DTX4 UBA52 ARRB1 MIB2 NOTCH1 JAG2 RPS27A	Q9Y2E6 P62987 P49407 Q96AX9 P46531 Q9Y219 P62979	18	O14672 P32121 P46531 P49407 P49757 P49768 P49810 P62979 P62987 P78504 P78536 Q86YT6 Q92542 Q96AX9 Q96BI3 Q96J02 Q9Y219 Q9Y2E6	ADAM10 ARRB2 NOTCH1 ARRB1 NUMB PSEN1 PSEN2 RPS27A UBA52 JAG1 ADAM17 MIB1 NCSTN MIB2 APH1A ITCH JAG2 DTX4
REACTOME_OTHER_SEMAPHORIN_INTERACTIONS	0.00237154	0.0442006	-0.856276	-1.77119	0.5	3	PLXNA1 PLXND1 SEMA4D	Q9UIW2 Q9Y4D7 Q92854	6	O75326 P05556 P56199 Q92854 Q9UIW2 Q9Y4D7	SEMA7A ITGB1 ITGA1 SEMA4D PLXNA1 PLXND1
REACTOME_SIGNALING_BY_NOTCH3	0.00531612	0.0761745	-0.565331	-1.76429	0.3704	10	PLXND1 UBA52 MAML2 WWP2 MIB2 NOTCH1 JAG2 YBX1 DLGAP5 RPS27A	Q9Y4D7 P62987 Q8IZL2 O00308 Q96AX9 P46531 Q9Y219 P67809 Q15398 P62979	27	O00308 O14672 P00533 P42224 P46531 P49768 P49810 P62979 P62987 P67809 P78504 Q06330 Q09472 Q13573 Q14469 Q15398 Q86YT6 Q8IZL2 Q92542 Q92585 Q92793 Q92830 Q96AX9 Q96BI3 Q9Y219 Q9Y4D7 Q9Y6A5	WWP2 ADAM10 EGFR STAT1 NOTCH1 PSEN1 PSEN2 RPS27A UBA52 YBX1 JAG1 RBPJ EP300 SNW1 HES1 DLGAP5 MIB1 MAML2 NCSTN MAML1 CREBBP KAT2A MIB2 APH1A JAG2 PLXND1 TACC3
KEGG_TERPENOID_BACKBONE_BIOSYNTHESIS	0.00821114	0.0957618	-0.678125	-1.76081	0.5385	7	HMGCR HMGCS1 PDSS2 MVK IDI1 PMVK FDPS	P04035 Q01581 Q86YH6 Q03426 Q13907 Q15126 P14324	13	O95749 P04035 P14324 P24752 P53602 Q01581 Q03426 Q13907 Q15126 Q5T2R2 Q86SQ9 Q86YH6 Q9BWD1	GGPS1 HMGCR FDPS ACAT1 MVD HMGCS1 MVK IDI1 PMVK PDSS1 DHDDS PDSS2 ACAT2
REACTOME_TP53_REGULATES_TRANSCRIPTION_OF_ADDITIONAL_CELL_CYCLE_GENES_WHOSE_EXACT_ROLE_IN_THE_P53_PATHWAY_REMAIN_UNCERTAIN	0.00567515	0.0807215	-0.662721	-1.75782	0.7857	11	CDC25C NPM1 CNOT8 CNOT3 CNOT6 CNOT2 CNOT1 CNOT9 CNOT10 CNOT11 CNOT7	P30307 P06748 Q9UFF9 O75175 Q9ULM6 Q9NZN8 A5YKK6 Q92600 Q9H9A5 Q9UKZ1 Q9UIV1	14	A5YKK6 O75175 O95628 P04637 P06748 P30307 Q92600 Q9C0C2 Q9H9A5 Q9NZN8 Q9UFF9 Q9UIV1 Q9UKZ1 Q9ULM6	CNOT1 CNOT3 CNOT4 TP53 NPM1 CDC25C CNOT9 TNKS1BP1 CNOT10 CNOT2 CNOT8 CNOT7 CNOT11 CNOT6
REACTOME_ER_QUALITY_CONTROL_COMPARTMENT_ERQC	0.00913153	0.100431	-0.619593	-1.74854	0.3889	7	UBA52 AMFR OS9 MARCHF6 RNF185 RPS27A RNF139	P62987 Q9UKV5 Q13438 O60337 Q96GF1 P62979 Q8WU17	18	O60337 O60858 P62979 P62987 Q13438 Q86TM6 Q8WU17 Q92611 Q96GF1 Q99942 Q9BV94 Q9BZQ6 Q9GZP9 Q9NYU1 Q9NYU2 Q9UBV2 Q9UKM7 Q9UKV5	MARCHF6 TRIM13 RPS27A UBA52 OS9 SYVN1 RNF139 EDEM1 RNF185 RNF5 EDEM2 EDEM3 DERL2 UGGT2 UGGT1 SEL1L MAN1B1 AMFR
PID_REELIN_PATHWAY	0.00816803	0.0957618	-0.627015	-1.7471	0.4118	7	LRPAP1 LRP8 ITGA3 AKT1 MAP2K7 PIK3CA ARHGEF2	P30533 Q14114 P26006 P31749 O14733 P42336 Q92974	17	O14733 O43639 P05556 P22681 P26006 P30533 P31749 P42336 P43034 P45983 P46109 P49841 P62834 Q00535 Q14114 Q16584 Q92974	MAP2K7 NCK2 ITGB1 CBL ITGA3 LRPAP1 AKT1 PIK3CA PAFAH1B1 MAPK8 CRKL GSK3B RAP1A CDK5 LRP8 MAP3K11 ARHGEF2
REACTOME_DISASSEMBLY_OF_THE_DESTRUCTION_COMPLEX_AND_RECRUITMENT_OF_AXIN_TO_THE_MEMBRANE	0.00815692	0.0957618	-0.592242	-1.73692	0.5238	11	FZD5 DVL1 LRP5 DVL2 APC PPP2R5E FZD2 CAV1 PPP2R5A FZD1 DVL3	Q13467 O14640 O75197 O14641 P25054 Q16537 Q14332 Q03135 Q15172 Q9UP38 Q92997	21	O14640 O14641 O75197 O75581 P25054 P30153 P30154 P35222 P48729 P49841 P62714 P67775 Q03135 Q13362 Q13467 Q14332 Q14738 Q15172 Q16537 Q92997 Q9UP38	DVL1 DVL2 LRP5 LRP6 APC PPP2R1A PPP2R1B CTNNB1 CSNK1A1 GSK3B PPP2CB PPP2CA CAV1 PPP2R5C FZD5 FZD2 PPP2R5D PPP2R5A PPP2R5E DVL3 FZD1
BIOCARTA_HER2_PATHWAY	0.00823852	0.0957618	-0.631362	-1.73092	0.6875	11	ERBB3 RAF1 SHC1 PIK3CA CARM1 ERBB2 STAT3 EGFR MAP2K1 SOS1 GRB2	P21860 P04049 P29353 P42336 Q86X55 P04626 P40763 P00533 Q02750 Q07889 P62993	16	P00533 P01112 P04049 P04626 P21860 P27361 P28482 P29353 P40189 P40763 P42336 P62993 Q02750 Q07889 Q09472 Q86X55	EGFR HRAS RAF1 ERBB2 ERBB3 MAPK3 MAPK1 SHC1 IL6ST STAT3 PIK3CA GRB2 MAP2K1 SOS1 EP300 CARM1
REACTOME_FORMATION_OF_TUBULIN_FOLDING_INTERMEDIATES_BY_CCT_TRIC	0.00916537	0.100431	-0.640861	-1.72933	0.6	9	TUBAL3 TUBA1C TUBB2A TUBA1B TUBB3 TUBB4B CCT4 CCT2 TUBA4A	A6NHL2 Q9BQE3 Q13885 P68363 Q13509 P68371 P50991 P78371 P68366	15	A6NHL2 P17987 P40227 P48643 P49368 P50990 P50991 P68363 P68366 P68371 P78371 Q13509 Q13885 Q99832 Q9BQE3	TUBAL3 TCP1 CCT6A CCT5 CCT3 CCT8 CCT4 TUBA1B TUBA4A TUBB4B CCT2 TUBB3 TUBB2A CCT7 TUBA1C
REACTOME_REGULATION_OF_BETA_CELL_DEVELOPMENT	0.00919765	0.100431	-0.651502	-1.72807	0.6429	9	FOXO1 MAML2 NOTCH1 AKT1 PAX6 AKT2 PKLR HES1 SNW1	Q12778 Q8IZL2 P46531 P31749 P26367 P31751 P30613 Q14469 Q13573	14	P26367 P30613 P31749 P31751 P46531 Q06330 Q09472 Q12778 Q13573 Q14469 Q8IZL2 Q92585 Q92793 Q92830	PAX6 PKLR AKT1 AKT2 NOTCH1 RBPJ EP300 FOXO1 SNW1 HES1 MAML2 MAML1 CREBBP KAT2A
REACTOME_CDC6_ASSOCIATION_WITH_THE_ORC_ORIGIN_COMPLEX	0.00593589	0.0821518	-0.796705	-1.72623	0.1429	1	ORC1	Q13415	7	O00716 O43913 O43929 Q13415 Q13416 Q9UBD5 Q9Y5N6	E2F3 ORC5 ORC4 ORC1 ORC2 ORC3 ORC6
REACTOME_MTOR_SIGNALLING	0.00571864	0.0808085	-0.548522	-1.72602	0.3571	10	EEF2K RPS6 PRKAG1 AKT1 EIF4B TSC2 STK11 PRKAB1 AKT2 PRKAA1	O00418 P62753 P54619 P31749 P23588 P49815 Q15831 Q9Y478 P31751 Q13131	28	O00418 O43504 P06730 P23443 P23588 P31749 P31751 P31946 P35813 P42345 P49815 P54619 P62753 Q04637 Q13131 Q15382 Q15831 Q5VZM2 Q6IAA8 Q8N122 Q8NBW4 Q92574 Q9HB90 Q9UGJ0 Q9UHA4 Q9Y2Q5 Q9Y376 Q9Y478	EEF2K LAMTOR5 EIF4E RPS6KB1 EIF4B AKT1 AKT2 YWHAB PPM1A MTOR TSC2 PRKAG1 RPS6 EIF4G1 PRKAA1 RHEB STK11 RRAGB LAMTOR1 RPTOR SLC38A9 TSC1 RRAGC PRKAG2 LAMTOR3 LAMTOR2 CAB39 PRKAB1
REACTOME_ACTIVATED_TAK1_MEDIATES_P38_MAPK_ACTIVATION	0.0107254	0.113669	-0.634372	-1.71182	0.5333	8	UBA52 IRAK1 TAB2 RPS27A IRAK2 TAB1 MAP3K7 MAPKAPK3	P62987 P51617 Q9NYJ8 P62979 O43187 Q15750 O43318 Q16644	15	O43187 O43318 O43353 P46734 P49137 P51617 P61088 P62979 P62987 Q15750 Q16539 Q16644 Q9NYJ8 Q9Y4K3 Q9Y6K9	IRAK2 MAP3K7 RIPK2 MAP2K3 MAPKAPK2 IRAK1 UBE2N RPS27A UBA52 TAB1 MAPK14 MAPKAPK3 TAB2 TRAF6 IKBKG
REACTOME_INTERLEUKIN_7_SIGNALING	0.0108611	0.114545	-0.710281	-1.71106	0.7	7	PIK3R2 H3C1 H3C15 IRS1 STAT3 JAK1 SMARCA4	O00459 P68431 Q71DI3 P35568 P40763 P23458 P51532	10	O00459 P23458 P35568 P40763 P51532 P51692 P68431 Q71DI3 Q9NSI6 Q9Y4H2	PIK3R2 JAK1 IRS1 STAT3 SMARCA4 STAT5B H3C1 H3C15 BRWD1 IRS2
REACTOME_MITOTIC_PROMETAPHASE	0.00035926	0.0137518	-0.390033	-1.70173	0.4048	68	CETN2 PRKACA TUBAL3 ODF2 TUBB NCAPG TUBGCP4 TUBA1C RPS27 TUBB2A NCAPH TUBA1B HAUS5 TUBGCP6 HAUS3 CSNK1D TUBB3 NUF2 HAUS4 TUBGCP5 CEP41 SKA1 CEP76 TUBB4B PPP2R5E DYNC1LI2 SPC25 PLK1 MZT2A MAD2L1 NME7 HAUS7 HAUS1 CEP164 NDC80 HAUS2 NCAPD2 TUBGCP2 BUB1 FGFR1OP MAD1L1 CENPS CNTRL CENPT NEK7 PPP2R5A TUBG2 SDCCAG8 SMC4 DCTN3 NEK9 CENPE ZWILCH CEP290 TUBA4A HAUS8 ACTR1A DCTN1 NEDD1 TUBGCP3 SKA2 DCTN2 DY…	P41208 P17612 A6NHL2 Q5BJF6 P07437 Q9BPX3 Q9UGJ1 Q9BQE3 P42677 Q13885 Q15003 P68363 O94927 Q96RT7 Q68CZ6 P48730 Q13509 Q9BZD4 Q9H6D7 Q96RT8 Q9BYV8 Q96BD8 Q8TAP6 P68371 Q16537 O43237 Q9HBM1 P53350 Q6P582 Q13257 Q9Y5B8 Q99871 Q96CS2 Q9UPV0 O14777 Q9NVX0 Q15021 Q9BSJ2 O43683 O95684 Q9Y6D9 Q8N2Z9 Q7Z7A1 Q96BT3 Q8TDX7 Q15172 Q9NRH3 Q86SQ7 Q9NTJ3 O75935 Q8TD19 Q02224 Q9H900 O15078 P68366 Q9BT25 P61163 …	168	A6NHL2 O00139 O14777 O14980 O15078 O15392 O43237 O43264 O43683 O43684 O60216 O60566 O75665 O75935 O94927 O94986 O95067 O95229 O95347 O95613 O95684 P06493 P07437 P07900 P14635 P17612 P19784 P30153 P30154 P30622 P36873 P41208 P42677 P43034 P46060 P48730 P49454 P49674 P49792 P50748 P51955 P52948 P53350 P55735 P57740 P61163 P61981 P62258 P62714 P63167 P67775 P67870 P68363 P68366 P68371 P68400 Q02224 …	TUBAL3 KIF2A NDC80 XPO1 CEP290 BIRC5 DYNC1LI2 ZW10 BUB1 BUB3 RAD21 BUB1B OFD1 DCTN3 HAUS5 CEP152 CCNB2 ZWINT SMC2 PCNT FGFR1OP CDK1 TUBB HSP90AA1 CCNB1 PRKACA CSNK2A2 PPP2R1A PPP2R1B CLIP1 PPP1CC CETN2 RPS27 PAFAH1B1 RANGAP1 CSNK1D CENPF CSNK1E RANBP2 KNTC1 NEK2 NUP98 PLK1 SEC13 NUP107 ACTR1A YWHAG YWHAE PPP2CB DYNLL1 PPP2CA CSNK2B TUBA1B TUBA4A TUBB4B CSNK2A1 CENPE CENPC MZT1 NUP160 MAD2L1 PPP2R…
REACTOME_RMTS_METHYLATE_HISTONE_ARGININES	0.00816869	0.0957618	-0.527918	-1.69855	0.5161	16	H2AC21 PRMT3 PRMT7 H3C1 H4C1 RPS2 CDK4 SMARCD1 H3C15 CARM1 H2AX H2AZ2 ARID1A H2AC18 SMARCA4 ARID2	Q8IUE6 O60678 Q9NVM4 P68431 P62805 P15880 P11802 Q96GM5 Q71DI3 Q86X55 P16104 Q71UI9 O14497 Q6FI13 P51532 Q68CP9	31	O14497 O14744 O60678 O96019 P11802 P15880 P16104 P51532 P61964 P62805 P68431 Q12824 Q16576 Q68CP9 Q6FI13 Q71DI3 Q71UI9 Q86U86 Q86X55 Q8IUE6 Q8NFD5 Q8TAQ2 Q92922 Q92925 Q969G3 Q96GM5 Q96LA8 Q99873 Q9BQA1 Q9NVM4 Q9Y6K1	ARID1A PRMT5 PRMT3 ACTL6A CDK4 RPS2 H2AX SMARCA4 WDR5 H4C1 H3C1 SMARCB1 RBBP7 ARID2 H2AC18 H3C15 H2AZ2 PBRM1 CARM1 H2AC21 ARID1B SMARCC2 SMARCC1 SMARCD2 SMARCE1 SMARCD1 PRMT6 PRMT1 WDR77 PRMT7 DNMT3A
REACTOME_TICAM1_TRAF6_DEPENDENT_INDUCTION_OF_TAK1_COMPLEX	0.00711462	0.0905659	-0.818204	-1.69244	0.8333	5	UBA52 TAB2 RPS27A TAB1 MAP3K7	P62987 Q9NYJ8 P62979 Q15750 O43318	6	O43318 P62979 P62987 Q15750 Q9NYJ8 Q9Y4K3	MAP3K7 RPS27A UBA52 TAB1 TAB2 TRAF6
REACTOME_ALPHA_PROTEIN_KINASE_1_SIGNALING_PATHWAY	0.00711462	0.0905659	-0.818204	-1.69244	0.8333	5	UBA52 TAB2 RPS27A TAB1 MAP3K7	P62987 Q9NYJ8 P62979 Q15750 O43318	6	O43318 P62979 P62987 Q15750 Q9NYJ8 Q9Y4K3	MAP3K7 RPS27A UBA52 TAB1 TAB2 TRAF6
REACTOME_TGF_BETA_RECEPTOR_SIGNALING_IN_EMT_EPITHELIAL_TO_MESENCHYMAL_TRANSITION	0.0159167	0.145813	-0.666932	-1.68889	0.5	6	UBA52 TGFB1 TGFBR2 PRKCZ RPS27A PARD3	P62987 P01137 P37173 Q05513 P62979 Q8TEW0	12	P01137 P36897 P37173 P61586 P62942 P62979 P62987 Q05513 Q6ZSZ5 Q8TEW0 Q9P2M7 Q9Y624	TGFB1 TGFBR1 TGFBR2 RHOA FKBP1A RPS27A UBA52 PRKCZ ARHGEF18 PARD3 CGN F11R
REACTOME_TRANSPORT_OF_CONNEXONS_TO_THE_PLASMA_MEMBRANE	0.0131295	0.129487	-0.747451	-1.68618	0.75	6	TUBAL3 TUBA1C TUBB2A TUBA1B TUBB3 TUBB4B	A6NHL2 Q9BQE3 Q13885 P68363 Q13509 P68371	8	A6NHL2 P29033 P68363 P68366 P68371 Q13509 Q13885 Q9BQE3	TUBAL3 GJB2 TUBA1B TUBA4A TUBB4B TUBB3 TUBB2A TUBA1C
REACTOME_ACTIVATION_OF_SMO	0.00770751	0.0941448	-0.814576	-1.68494	0.5	3	GRK2 ARRB1 KIF3A	P25098 P49407 Q9Y496	6	P25098 P32121 P48729 P49407 Q6IPM2 Q9Y496	GRK2 ARRB2 CSNK1A1 ARRB1 IQCE KIF3A
BIOCARTA_PTEN_PATHWAY	0.0146771	0.13818	-0.633566	-1.68049	0.8571	12	BCAR1 AKT1 SHC1 PIK3CA PDPK1 ILK FOXO3 EGFR SOS1 GRB2 ITGB1 MAPK3	P56945 P31749 P29353 P42336 O15530 Q13418 O43524 P00533 Q07889 P62993 P05556 P27361	14	O15530 O43524 P00533 P05556 P27361 P28482 P29353 P31749 P42336 P56945 P62993 Q07889 Q13418 Q15119	PDPK1 FOXO3 EGFR ITGB1 MAPK3 MAPK1 SHC1 AKT1 PIK3CA BCAR1 GRB2 SOS1 ILK PDK2
REACTOME_POSITIVE_EPIGENETIC_REGULATION_OF_RRNA_EXPRESSION	0.00431115	0.0651798	-0.468672	-1.68035	0.5294	27	MYBBP1A POLR1B DDX21 H3C1 H2BU1 H4C1 H2BC12 POLR2K POLR2H POLR1C H3C15 MTA1 H2AX H2AZ2 POLR2E TAF1C POLR2L POLR1E TAF1A TAF1B H2AC18 TWISTNB TAF1D CD3EAP TTF1 SF3B1 MBD3	Q9BQG0 Q9H9Y6 Q9NR30 P68431 Q8N257 P62805 O60814 P53803 P52434 O15160 Q71DI3 Q13330 P16104 Q71UI9 P19388 Q15572 P62875 Q9GZS1 Q15573 Q53T94 Q6FI13 Q3B726 Q9H5J8 O15446 Q15361 O75533 O95983	51	O00159 O15160 O15446 O60264 O60814 O75533 O94776 O95602 O95983 P16104 P19388 P35659 P49841 P52434 P53803 P60709 P62805 P62875 P68431 P84243 Q03468 Q09028 Q09472 Q12873 Q13185 Q13330 Q13547 Q14839 Q15361 Q15572 Q15573 Q16576 Q3B726 Q53T94 Q6FI13 Q71DI3 Q71UI9 Q86YP4 Q8N257 Q8WXI9 Q92769 Q92830 Q96KQ7 Q9BQG0 Q9BTC8 Q9GZS1 Q9H5J8 Q9H9Y6 Q9NR30 Q9P1U0 Q9UIG0	MYO1C POLR1C CD3EAP SMARCA5 H2BC12 SF3B1 MTA2 POLR1A MBD3 H2AX POLR2E DEK GSK3B POLR2H POLR2K ACTB H4C1 POLR2L H3C1 H3-3A ERCC6 RBBP4 EP300 CHD3 CBX3 MTA1 HDAC1 CHD4 TTF1 TAF1C TAF1A RBBP7 TWISTNB TAF1B H2AC18 H3C15 H2AZ2 GATAD2A H2BU1 GATAD2B HDAC2 KAT2A EHMT2 MYBBP1A MTA3 POLR1E TAF1D POLR1B DDX21 ZNRD1 BAZ1B
REACTOME_PLASMA_LIPOPROTEIN_ASSEMBLY_REMODELING_AND_CLEARANCE	0.00892857	0.100431	-0.522215	-1.6802	0.2903	9	PCSK9 APOA4 PRKACA FURIN HDLBP APOB LDLR PRKACB APOE	Q8NBP7 P06727 P17612 P09958 Q00341 P04114 P01130 P22694 P02649	31	O15118 O43462 O94973 O95477 O95782 P01023 P01130 P02647 P02649 P04114 P06727 P07237 P09496 P09958 P17612 P22694 P35610 P38571 P53680 P61916 P63010 Q00341 Q00610 Q14703 Q5SW96 Q6PIU2 Q86X29 Q8NBP7 Q96CW1 Q9BU23 Q9Y6B6	NPC1 MBTPS2 AP2A2 ABCA1 AP2A1 A2M LDLR APOA1 APOE APOB APOA4 P4HB CLTA FURIN PRKACA PRKACB SOAT1 LIPA AP2S1 NPC2 AP2B1 HDLBP CLTC MBTPS1 LDLRAP1 NCEH1 LSR PCSK9 AP2M1 LMF2 SAR1B
REACTOME_NR1H2_NR1H3_REGULATE_GENE_EXPRESSION_LINKED_TO_LIPOGENESIS	0.00656455	0.0881525	-0.854755	-1.67959	0.6	3	SCD RXRA FASN	O00767 P19793 P49327	5	O00767 P19793 P28702 P36956 P49327	SCD RXRA RXRB SREBF1 FASN
REACTOME_GAP_JUNCTION_TRAFFICKING_AND_REGULATION	0.013773	0.132344	-0.586037	-1.67941	0.3684	7	GJC2 TUBAL3 TUBA1C TUBB2A TUBA1B TUBB3 TUBB4B	Q5T442 A6NHL2 Q9BQE3 Q13885 P68363 Q13509 P68371	19	A6NHL2 O75712 P09496 P09497 P12931 P29033 P50570 P60709 P68363 P68366 P68371 Q00610 Q07157 Q13509 Q13885 Q5T442 Q96CW1 Q9BQE3 Q9UM54	TUBAL3 GJB3 CLTA CLTB SRC GJB2 DNM2 ACTB TUBA1B TUBA4A TUBB4B CLTC TJP1 TUBB3 TUBB2A GJC2 AP2M1 TUBA1C MYO6
PID_P38_GAMMA_DELTA_PATHWAY	0.00909091	0.100431	-0.808642	-1.67266	0.3333	2	EEF2K PKN1	O00418 Q16512	6	O00418 O15264 P16949 P46734 Q16512 Q9NYL2	EEF2K MAPK13 STMN1 MAP2K3 PKN1 MAP3K20
REACTOME_METALLOTHIONEINS_BIND_METALS	0.000603136	0.0186283	-0.987397	-1.6725	1	3	MT1A MT2A MT1E	P04731 P02795 P04732	3	P02795 P04731 P04732	MT2A MT1A MT1E
REACTOME_SYNTHESIS_OF_DIPHTHAMIDE_EEF2	0.00775811	0.0942305	-0.84804	-1.66639	0.6	3	EEF2 DPH6 DPH5	P13639 Q7L8W6 Q9H2P9	5	P13639 Q6P3W2 Q7L8W6 Q9BQC3 Q9H2P9	EEF2 DNAJC24 DPH6 DPH2 DPH5
KEGG_CHEMOKINE_SIGNALING_PATHWAY	0.00277521	0.0483871	-0.438271	-1.66079	0.4627	31	GRK2 PRKACA ARRB1 PIK3R2 PRKACB BCAR1 AKT1 RAF1 PTK2B SHC1 PRKCZ PIK3CA ADCY3 CSK STAT3 PRKX AKT2 PARD3 GSK3A GNG5 FOXO3 ROCK1 PTK2 ROCK2 IKBKB BRAF MAP2K1 NFKBIB SOS1 RELA NFKB1	P25098 P17612 P49407 O00459 P22694 P56945 P31749 P04049 Q14289 P29353 Q05513 P42336 O60266 P41240 P40763 P51817 P31751 Q8TEW0 P49840 P63218 O43524 Q13464 Q05397 O75116 O14920 P15056 Q02750 Q15653 Q07889 Q04206 P19838	67	O00401 O00459 O14920 O15111 O43306 O43524 O60266 O60503 O75116 P01111 P01112 P01116 P04049 P04899 P07948 P08754 P15056 P17612 P19838 P22694 P25098 P27361 P28482 P29353 P31749 P31751 P32121 P40763 P41240 P42224 P42336 P43250 P46108 P46109 P49023 P49407 P49840 P49841 P51692 P51817 P51828 P56945 P60953 P61224 P61586 P62834 P62873 P62879 P62993 P63000 P63096 P63218 Q01970 Q02750 Q04206 Q05397 Q05513 …	WASL PIK3R2 IKBKB CHUK ADCY6 FOXO3 ADCY3 ADCY9 ROCK2 NRAS HRAS KRAS RAF1 GNAI2 LYN GNAI3 BRAF PRKACA NFKB1 PRKACB GRK2 MAPK3 MAPK1 SHC1 AKT1 AKT2 ARRB2 STAT3 CSK STAT1 PIK3CA GRK6 CRK CRKL PXN ARRB1 GSK3A GSK3B STAT5B PRKX ADCY7 BCAR1 CDC42 RAP1B RHOA RAP1A GNB1 GNB2 GRB2 RAC1 GNAI1 GNG5 PLCB3 MAP2K1 RELA PTK2 PRKCZ PRKCD SOS1 PAK1 ROCK1 PTK2B PLCB4 NFKBIB PARD3 GNG12 IKBKG
REACTOME_NOTCH3_ACTIVATION_AND_TRANSMISSION_OF_SIGNAL_TO_THE_NUCLEUS	0.0169657	0.152727	-0.614611	-1.65849	0.5333	8	UBA52 WWP2 MIB2 JAG2 YBX1 RPS27A EGFR MIB1	P62987 O00308 Q96AX9 Q9Y219 P67809 P62979 P00533 Q86YT6	15	O00308 O14672 P00533 P49768 P49810 P62979 P62987 P67809 P78504 Q86YT6 Q92542 Q96AX9 Q96BI3 Q9Y219 Q9Y6A5	WWP2 ADAM10 EGFR PSEN1 PSEN2 RPS27A UBA52 YBX1 JAG1 MIB1 NCSTN MIB2 APH1A JAG2 TACC3
KEGG_CHRONIC_MYELOID_LEUKEMIA	0.00526613	0.0761745	-0.464098	-1.65768	0.52	26	MECOM BCR PIK3R2 TGFB1 CDK6 AKT1 RAF1 SHC1 TGFBR2 CDK4 PIK3CA ABL1 AKT2 SMAD3 MAP2K2 MDM2 CBL IKBKB BRAF MAP2K1 ARAF SOS1 RELA SMAD4 NFKB1 GRB2	Q03112 P11274 O00459 P01137 Q00534 P31749 P04049 P29353 P37173 P11802 P42336 P00519 P31751 P84022 P36507 Q00987 P22681 O14920 P15056 Q02750 P10398 Q07889 Q04206 Q13485 P19838 P62993	50	O00459 O00716 O14920 O15111 P00519 P01106 P01111 P01112 P01116 P01137 P04049 P04637 P06400 P10398 P11274 P11802 P15056 P19838 P22681 P27361 P28482 P29353 P31749 P31751 P36507 P36897 P37173 P42336 P46108 P46109 P51692 P56545 P61812 P62993 P84022 Q00534 Q00987 Q01196 Q02750 Q03112 Q04206 Q06124 Q07817 Q07889 Q13363 Q13485 Q13547 Q92769 Q92934 Q9Y6K9	PIK3R2 E2F3 IKBKB CHUK ABL1 MYC NRAS HRAS KRAS TGFB1 RAF1 TP53 RB1 ARAF BCR CDK4 BRAF NFKB1 CBL MAPK3 MAPK1 SHC1 AKT1 AKT2 MAP2K2 TGFBR1 TGFBR2 PIK3CA CRK CRKL STAT5B CTBP2 TGFB2 GRB2 SMAD3 CDK6 MDM2 RUNX1 MAP2K1 MECOM RELA PTPN11 BCL2L1 SOS1 CTBP1 SMAD4 HDAC1 HDAC2 BAD IKBKG
REACTOME_VLDLR_INTERNALISATION_AND_DEGRADATION	0.0186165	0.161276	-0.734414	-1.65677	0.125	1	PCSK9	Q8NBP7	8	O94973 O95782 P09496 P53680 P63010 Q00610 Q8NBP7 Q96CW1	AP2A2 AP2A1 CLTA AP2S1 AP2B1 CLTC PCSK9 AP2M1
REACTOME_ENDOSOMAL_SORTING_COMPLEX_REQUIRED_FOR_TRANSPORT_ESCRT	0.0136015	0.131425	-0.541101	-1.65472	0.72	18	UBA52 CHMP3 RPS27A CHMP4C VPS28 CHMP7 MVB12A VPS37C VPS4A TSG101 STAM2 VPS36 HGS UBAP1 VPS4B VPS37B CHMP4B SNF8	P62987 Q9Y3E7 P62979 Q96CF2 Q9UK41 Q8WUX9 Q96EY5 A5D8V6 Q9UN37 Q99816 O75886 Q86VN1 O14964 Q9NZ09 O75351 Q9H9H4 Q9H444 Q96H20	25	A5D8V6 O14964 O43633 O75351 O75886 P62979 P62987 Q86VN1 Q8WUX9 Q92783 Q96CF2 Q96EY5 Q96FZ7 Q96H20 Q99816 Q9BRG1 Q9H444 Q9H9H4 Q9NP79 Q9NZ09 Q9NZZ3 Q9UK41 Q9UN37 Q9UQN3 Q9Y3E7	VPS37C HGS CHMP2A VPS4B STAM2 RPS27A UBA52 VPS36 CHMP7 STAM CHMP4C MVB12A CHMP6 SNF8 TSG101 VPS25 CHMP4B VPS37B VTA1 UBAP1 CHMP5 VPS28 VPS4A CHMP2B CHMP3
REACTOME_METABOLISM_OF_FOLATE_AND_PTERINES	0.0193397	0.16333	-0.704731	-1.64558	0.3333	3	FPGS MTHFD2 SLC19A1	Q05932 P13995 P41440	9	P00374 P13995 P34896 P34897 P41440 P49914 Q05932 Q6UB35 Q9H2D1	DHFR MTHFD2 SHMT1 SHMT2 SLC19A1 MTHFS FPGS MTHFD1L SLC25A32
REACTOME_RECOGNITION_AND_ASSOCIATION_OF_DNA_GLYCOSYLASE_WITH_SITE_CONTAINING_AN_AFFECTED_PURINE	0.0224013	0.176115	-0.648006	-1.64096	0.8333	10	MPG H2BU1 H4C1 H2BC12 H2AX H2AZ2 POT1 ACD TERF1 H2AC18	P29372 Q8N257 P62805 O60814 P16104 Q71UI9 Q9NUX5 Q96AP0 P54274 Q6FI13	12	O60814 P16104 P29372 P54274 P62805 Q15554 Q6FI13 Q71UI9 Q8N257 Q96AP0 Q9NUX5 Q9NYB0	H2BC12 H2AX MPG TERF1 H4C1 TERF2 H2AC18 H2AZ2 H2BU1 ACD POT1 TERF2IP
REACTOME_TNFR1_INDUCED_NFKAPPAB_SIGNALING_PATHWAY	0.0170246	0.152727	-0.551965	-1.63812	0.5	11	UBA52 TNFRSF1A TRAF2 RACK1 TAB2 RPS27A RNF31 TAB1 MAP3K7 BIRC2 RBCK1	P62987 P19438 Q12933 P63244 Q9NYJ8 P62979 Q96EP0 Q15750 O43318 Q13490 Q9BYM8	22	O14920 O15111 O43318 P19438 P21580 P62979 P62987 P63244 P98170 Q12933 Q13107 Q13490 Q13546 Q15628 Q15750 Q6GQQ9 Q96EP0 Q9BYM8 Q9H0F6 Q9NQC7 Q9NYJ8 Q9Y6K9	IKBKB CHUK MAP3K7 TNFRSF1A TNFAIP3 RPS27A UBA52 RACK1 XIAP TRAF2 USP4 BIRC2 RIPK1 TRADD TAB1 OTUD7B RNF31 RBCK1 SHARPIN CYLD TAB2 IKBKG
REACTOME_SEALING_OF_THE_NUCLEAR_ENVELOPE_NE_BY_ESCRT_III	0.0186227	0.161276	-0.571609	-1.63806	0.5263	10	TUBAL3 TUBA1C TUBB2A TUBA1B TUBB3 CHMP3 TUBB4B CHMP4C CHMP7 TUBA4A	A6NHL2 Q9BQE3 Q13885 P68363 Q13509 Q9Y3E7 P68371 Q96CF2 Q8WUX9 P68366	19	A6NHL2 O43633 P53990 P68363 P68366 P68371 Q13509 Q13885 Q5T0F9 Q8NC56 Q8WUX9 Q96CF2 Q96FZ7 Q9BQE3 Q9H444 Q9UBP0 Q9UN37 Q9UQN3 Q9Y3E7	TUBAL3 CHMP2A IST1 TUBA1B TUBA4A TUBB4B TUBB3 TUBB2A CC2D1B LEMD2 CHMP7 CHMP4C CHMP6 TUBA1C CHMP4B SPAST VPS4A CHMP2B CHMP3
REACTOME_RHO_GTPASES_ACTIVATE_PKNS	0.0119115	0.122632	-0.496883	-1.6334	0.3235	11	CDC25C PKN1 H3C1 H2BU1 H4C1 H2BC12 H3C15 PDPK1 SFN H2AX H2AZ2	P30307 Q16512 P68431 Q8N257 P62805 O60814 Q71DI3 O15530 P31947 P16104 Q71UI9	34	O14950 O14974 O15530 O60237 O60341 O60814 P16104 P27348 P30307 P31946 P31947 P35579 P60660 P61586 P61981 P62140 P62258 P62745 P62805 P63000 P63104 P68431 P84243 Q04917 Q13153 Q15596 Q16512 Q16513 Q6FI13 Q6P5Z2 Q71DI3 Q71UI9 Q7Z406 Q8N257	MYL12B PPP1R12A PDPK1 PPP1R12B KDM1A H2BC12 H2AX YWHAQ CDC25C YWHAB SFN MYH9 MYL6 RHOA YWHAG PPP1CB YWHAE RHOB H4C1 RAC1 YWHAZ H3C1 H3-3A YWHAH PAK1 NCOA2 PKN1 PKN2 H2AC18 PKN3 H3C15 H2AZ2 MYH14 H2BU1
REACTOME_TRNA_AMINOACYLATION	0.00900394	0.100431	-0.473756	-1.63296	0.4524	19	FARS2 GARS1 YARS1 SARS1 TARS1 QARS1 RARS2 MARS1 KARS1 VARS1 HARS1 NARS1 EEF1E1 EARS2 IARS1 DARS1 AARS1 AIMP2 EPRS1	O95363 P41250 P54577 P49591 P26639 P47897 Q5T160 P56192 Q15046 P26640 P12081 O43776 O43324 Q5JPH6 P41252 P14868 P49588 Q13155 P07814	42	O43324 O43776 O95363 P07814 P12081 P14868 P23381 P26639 P26640 P41250 P41252 P47897 P49588 P49589 P49590 P49591 P54136 P54577 P56192 Q12904 Q13155 Q15031 Q15046 Q15181 Q5JPH6 Q5JTZ9 Q5ST30 Q5T160 Q6PI48 Q7L3T8 Q96GW9 Q96I59 Q9BW92 Q9H2U2 Q9HA77 Q9NP81 Q9NSD9 Q9NSE4 Q9P2J5 Q9UGM6 Q9Y285 Q9Y2Z4	EEF1E1 NARS1 FARS2 EPRS1 HARS1 DARS1 WARS1 TARS1 VARS1 GARS1 IARS1 QARS1 AARS1 CARS1 HARS2 SARS1 RARS1 YARS1 MARS1 AIMP1 AIMP2 LARS2 KARS1 PPA1 EARS2 AARS2 VARS2 RARS2 DARS2 PARS2 MARS2 NARS2 TARS2 PPA2 CARS2 SARS2 FARSB IARS2 LARS1 WARS2 FARSA YARS2
REACTOME_AGGREPHAGY	0.0176152	0.157372	-0.544845	-1.63192	0.3913	9	TUBAL3 UBA52 TUBA1C TUBB2A TUBA1B TUBB3 TUBB4B DYNC1LI2 RPS27A	A6NHL2 P62987 Q9BQE3 Q13885 P68363 Q13509 P68371 O43237 P62979	23	A6NHL2 O43237 O95613 P07900 P55072 P61088 P62979 P62987 P63167 P68363 P68366 P68371 Q00613 Q13409 Q13509 Q13885 Q14204 Q3SXY8 Q96FJ2 Q99497 Q9BQE3 Q9UBN7 Q9Y6G9	TUBAL3 DYNC1LI2 PCNT HSP90AA1 VCP UBE2N RPS27A UBA52 DYNLL1 TUBA1B TUBA4A TUBB4B HSF1 DYNC1I2 TUBB3 TUBB2A DYNC1H1 ARL13B DYNLL2 PARK7 TUBA1C HDAC6 DYNC1LI1
REACTOME_CHROMATIN_MODIFYING_ENZYMES	0.000353544	0.0137518	-0.369145	-1.63125	0.3716	68	SMYD3 ELP4 PRDM16 MECOM NSD2 H2AC21 PRMT3 BRD1 PRMT7 H3C1 BRPF3 H2BU1 H4C1 OGT ELP6 ELP2 H2BC12 KMT5B RPS2 SUV39H1 SMYD2 GPS2 ELP5 ELP3 KMT2C HMG20B CDK4 SETD3 SMARCD1 H3C15 MTA1 KANSL3 KMT2D HDAC3 CARM1 ING5 ASH1L H2AX H2AZ2 JADE2 EHMT1 KAT5 ARID1A PHF20 KANSL1 SETDB1 ELP1 NSD1 NSD3 JADE1 EPC1 PHF2 AEBP2 ATF2 MORF4L1 ATF7IP PHF8 H2AC18 SMARCA4 RIOX2 REST ARID2 KDM5A SETD2 ING3 RELA KAT7 NFKB1	Q9H7B4 Q96EB1 Q9HAZ2 Q03112 O96028 Q8IUE6 O60678 O95696 Q9NVM4 P68431 Q9ULD4 Q8N257 P62805 O15294 Q0PNE2 Q6IA86 O60814 Q4FZB7 P15880 O43463 Q9NRG4 Q13227 Q8TE02 Q9H9T3 Q8NEZ4 Q9P0W2 P11802 Q86TU7 Q96GM5 Q71DI3 Q13330 Q9P2N6 O14686 O15379 Q86X55 Q8WYH8 Q9NR48 P16104 Q71UI9 Q9NQC1 Q9H9B1 Q92993 O14497 Q9BVI0 Q7Z3B3 Q15047 O95163 Q96L73 Q9BZ95 Q6IE81 Q9H2F5 O75151 Q6ZN18 P15336 Q9UBU8 Q6VMQ6 Q9UPP1 …	183	O00422 O14497 O14686 O14744 O14929 O15047 O15265 O15294 O15379 O15516 O15550 O43463 O60341 O60678 O60814 O75151 O75164 O75376 O75446 O75486 O75528 O75529 O75530 O94776 O94864 O95163 O95251 O95619 O95696 O95983 O96019 O96028 P11802 P15336 P15880 P16104 P19838 P29374 P29375 P41229 P51532 P51610 P55201 P60709 P61964 P62805 P68431 Q00653 Q01658 Q03112 Q03164 Q04206 Q09028 Q09472 Q0PNE2 Q12824 Q12873 …	SAP18 ARID1A KMT2D PRMT5 HAT1 SETD1A ATXN7 OGT HDAC3 CLOCK KDM6A SUV39H1 KDM1A PRMT3 H2BC12 PHF2 KDM4A NCOR1 SAP30 SUPT3H TADA3 TAF5L EED MTA2 SUPT7L ELP1 KAT7 YEATS4 BRD1 MBD3 ACTL6A NSD2 CDK4 ATF2 RPS2 H2AX NFKB1 ARID4A KDM5A KDM5C SMARCA4 HCFC1 BRPF1 ACTB WDR5 H4C1 H3C1 NFKB2 DR1 MECOM KMT2A RELA RBBP4 EP300 ELP6 SMARCB1 CHD3 TAF10 REST GPS2 MTA1 HDAC1 CHD4 MORF4L2 SUZ12 SETDB1 RBBP5 NCOA2 NCO…
REACTOME_BUDDING_AND_MATURATION_OF_HIV_VIRION	0.0203923	0.168275	-0.556105	-1.63093	0.7143	15	UBA52 CHMP3 NEDD4L RPS27A CHMP4C VPS28 CHMP7 MVB12A VPS37C VPS4A TSG101 UBAP1 VPS4B VPS37B CHMP4B	P62987 Q9Y3E7 Q96PU5 P62979 Q96CF2 Q9UK41 Q8WUX9 Q96EY5 A5D8V6 Q9UN37 Q99816 Q9NZ09 O75351 Q9H9H4 Q9H444	21	A5D8V6 O43633 O75351 P62979 P62987 Q8WUM4 Q8WUX9 Q96CF2 Q96EY5 Q96FZ7 Q96PU5 Q99816 Q9H444 Q9H9H4 Q9NP79 Q9NZ09 Q9NZZ3 Q9UK41 Q9UN37 Q9UQN3 Q9Y3E7	VPS37C CHMP2A VPS4B RPS27A UBA52 PDCD6IP CHMP7 CHMP4C MVB12A CHMP6 NEDD4L TSG101 CHMP4B VPS37B VTA1 UBAP1 CHMP5 VPS28 VPS4A CHMP2B CHMP3
REACTOME_SIGNALING_BY_HEDGEHOG	0.00242086	0.044355	-0.40983	-1.63016	0.2418	22	PRKAR1B IFT122 GRK2 PRKACA UBA52 ARRB1 TTC21B TUBA1C PRKACB TUBB2A DISP2 TUBA1B OS9 KIF3A TUBB3 TUBB4B ADCY3 SMURF2 RPS27A SPOP BTRC PRKAR1A	P31321 Q9HBG6 P25098 P17612 P62987 P49407 Q7Z4L5 Q9BQE3 P22694 Q13885 A7MBM2 P68363 Q13438 Q9Y496 Q13509 P68371 O60266 Q9HAU4 P62979 O43791 Q9Y297 P10644	91	A7MBM2 O00231 O00232 O00233 O00487 O14818 O43242 O43306 O43791 O60266 O60503 O75386 O75665 O75832 P07237 P10644 P13861 P17612 P17980 P20618 P22694 P25098 P25786 P25787 P25788 P25789 P28062 P28065 P28066 P28070 P28072 P28074 P31321 P32121 P35998 P43686 P48556 P48729 P49407 P49720 P49721 P49757 P49841 P51665 P51828 P55036 P55072 P60900 P61289 P62191 P62195 P62333 P62877 P62979 P62987 P63208 P68363 …	DISP2 PSMD11 PSMD12 PSMD9 PSMD14 PSMA7 PSMD3 ADCY6 SPOP ADCY3 ADCY9 TULP3 OFD1 PSMD10 P4HB PRKAR1A PRKAR2A PRKACA PSMC3 PSMB1 PRKACB GRK2 PSMA1 PSMA2 PSMA3 PSMA4 PSMB8 PSMB9 PSMA5 PSMB4 PSMB6 PSMB5 PRKAR1B ARRB2 PSMC2 PSMC4 PSMD8 CSNK1A1 ARRB1 PSMB3 PSMB2 NUMB GSK3B PSMD7 ADCY7 PSMD4 VCP PSMA6 PSME3 PSMC1 PSMC5 PSMC6 RBX1 RPS27A UBA52 SKP1 TUBA1B TUBA4A TUBB4B ADAM17 PSME1 PSMD2 OS9 TUBB3 CUL1 CU…
REACTOME_CELL_DEATH_SIGNALLING_VIA_NRAGE_NRIF_AND_NADE	0.0109351	0.114766	-0.477117	-1.6255	0.25	10	MAGED1 ARHGEF39 UBA52 AATF TRIO ARHGEF16 RPS27A ARHGEF2 PLEKHG5 ABR	Q9Y5V3 Q8N4T4 P62987 Q9NY61 O75962 Q5VV41 P62979 Q92974 O94827 Q12979	40	O15013 O15085 O75962 O94827 P42574 P42575 P45983 P49768 P49810 P62258 P62979 P62987 P63000 Q07889 Q12774 Q12802 Q12979 Q13501 Q14155 Q14344 Q15811 Q5VV41 Q6ZSZ5 Q7Z628 Q8N4T4 Q92542 Q92888 Q92934 Q92974 Q96BI3 Q96DR7 Q96M96 Q96PE2 Q9H8V3 Q9HCE6 Q9NR80 Q9NY61 Q9NZN5 Q9Y4K3 Q9Y5V3	ARHGEF10 ARHGEF11 TRIO PLEKHG5 CASP3 CASP2 MAPK8 PSEN1 PSEN2 YWHAE RPS27A UBA52 RAC1 SOS1 ARHGEF5 AKAP13 ABR SQSTM1 ARHGEF7 GNA13 ITSN1 ARHGEF16 ARHGEF18 NET1 ARHGEF39 NCSTN ARHGEF1 BAD ARHGEF2 APH1A ARHGEF26 FGD4 ARHGEF17 ECT2 ARHGEF10L ARHGEF4 AATF ARHGEF12 TRAF6 MAGED1
REACTOME_COOPERATION_OF_PREFOLDIN_AND_TRIC_CCT_IN_ACTIN_AND_TUBULIN_FOLDING	0.0191526	0.162977	-0.547582	-1.62511	0.4091	9	TUBAL3 TUBA1C TUBB2A TUBA1B TUBB3 TUBB4B CCT4 CCT2 TUBA4A	A6NHL2 Q9BQE3 Q13885 P68363 Q13509 P68371 P50991 P78371 P68366	22	A6NHL2 O15212 O60925 P17987 P40227 P48643 P49368 P50990 P50991 P60709 P61758 P68363 P68366 P68371 P78371 Q13509 Q13885 Q99471 Q99832 Q9BQE3 Q9NQP4 Q9UHV9	TUBAL3 PFDN6 PFDN1 TCP1 CCT6A CCT5 CCT3 CCT8 CCT4 ACTB VBP1 TUBA1B TUBA4A TUBB4B CCT2 TUBB3 TUBB2A PFDN5 CCT7 TUBA1C PFDN4 PFDN2
BIOCARTA_EIF_PATHWAY	0.0225579	0.176703	-0.592225	-1.62363	0.5	8	EEF2K EEF2 EIF4A1 EIF4A2 EIF3A EIF1 EIF4G3 EIF6	O00418 P13639 P60842 Q14240 Q14152 P41567 O43432 P56537	16	O00418 O43432 P05198 P06730 P13639 P20042 P41091 P41567 P47813 P55010 P56537 P60842 P78344 Q04637 Q14152 Q14240	EEF2K EIF4G3 EIF2S1 EIF4E EEF2 EIF2S2 EIF2S3 EIF1 EIF1AX EIF5 EIF6 EIF4A1 EIF4G2 EIF4G1 EIF3A EIF4A2
REACTOME_PLASMA_LIPOPROTEIN_ASSEMBLY	0.0267649	0.196155	-0.673886	-1.62339	0.5	5	APOA4 PRKACA APOB PRKACB APOE	P06727 P17612 P04114 P22694 P02649	10	O95477 P01023 P02647 P02649 P04114 P06727 P07237 P17612 P22694 Q9Y6B6	ABCA1 A2M APOA1 APOE APOB APOA4 P4HB PRKACA PRKACB SAR1B
REACTOME_REGULATION_OF_GENE_EXPRESSION_IN_BETA_CELLS	0.0121345	0.123749	-0.826087	-1.62326	1	5	FOXO1 AKT1 PAX6 AKT2 PKLR	Q12778 P31749 P26367 P31751 P30613	5	P26367 P30613 P31749 P31751 Q12778	PAX6 PKLR AKT1 AKT2 FOXO1
REACTOME_CARBOXYTERMINAL_POST_TRANSLATIONAL_MODIFICATIONS_OF_TUBULIN	0.0267649	0.196155	-0.67354	-1.62255	0.7	7	TUBAL3 TUBA1C TUBB2A TUBA1B TUBB3 TUBB4B TTLL4	A6NHL2 Q9BQE3 Q13885 P68363 Q13509 P68371 Q14679	10	A6NHL2 P68363 P68366 P68371 Q13509 Q13885 Q14166 Q14679 Q9BQE3 Q9UPW5	TUBAL3 TUBA1B TUBA4A TUBB4B TUBB3 TUBB2A TTLL12 TTLL4 TUBA1C AGTPBP1
REACTOME_SIRT1_NEGATIVELY_REGULATES_RRNA_EXPRESSION	0.0229502	0.178483	-0.591396	-1.62136	0.8125	13	RRP8 H3C1 H2BU1 H4C1 H2BC12 SUV39H1 H3C15 H2AX H2AZ2 TAF1C TAF1A TAF1B H2AC18	O43159 P68431 Q8N257 P62805 O60814 O43463 Q71DI3 P16104 Q71UI9 Q15572 Q15573 Q53T94 Q6FI13	16	O43159 O43463 O60814 P16104 P62805 P68431 P84243 Q15572 Q15573 Q53T94 Q6FI13 Q71DI3 Q71UI9 Q8N257 Q96EB6 Q9H5J8	RRP8 SUV39H1 H2BC12 H2AX H4C1 H3C1 H3-3A TAF1C TAF1A TAF1B H2AC18 H3C15 H2AZ2 H2BU1 SIRT1 TAF1D
REACTOME_REGULATION_OF_LOCALIZATION_OF_FOXO_TRANSCRIPTION_FACTORS	0.0259816	0.193032	-0.693731	-1.6199	0.5556	5	FOXO1 AKT1 SFN AKT2 FOXO3	Q12778 P31749 P31947 P31751 O43524	9	O43524 P27348 P31749 P31751 P31946 P31947 P61981 P63104 Q12778	FOXO3 YWHAQ AKT1 AKT2 YWHAB SFN YWHAG YWHAZ FOXO1
PID_HEDGEHOG_2PATHWAY	0.016996	0.152727	-0.783015	-1.61965	0.6667	4	GRK2 LRPAP1 AKT1 PIK3CA	P25098 P30533 P31749 P42336	6	P25098 P30533 P31749 P32121 P42336 P61812	GRK2 LRPAP1 AKT1 ARRB2 PIK3CA TGFB2
REACTOME_ASSEMBLY_OF_THE_HIV_VIRION	0.0277347	0.199875	-0.671258	-1.61705	1	10	UBA52 FURIN RPS27A NMT2 VPS28 MVB12A VPS37C TSG101 UBAP1 VPS37B	P62987 P09958 P62979 O60551 Q9UK41 Q96EY5 A5D8V6 Q99816 Q9NZ09 Q9H9H4	10	A5D8V6 O60551 P09958 P62979 P62987 Q96EY5 Q99816 Q9H9H4 Q9NZ09 Q9UK41	VPS37C NMT2 FURIN RPS27A UBA52 MVB12A TSG101 VPS37B UBAP1 VPS28
REACTOME_TNFS_BIND_THEIR_PHYSIOLOGICAL_RECEPTORS	0.00321673	0.0518997	-0.953832	-1.61565	1	3	TNFRSF6B TNFSF9 TNFRSF1A	O95407 P41273 P19438	3	O95407 P19438 P41273	TNFRSF6B TNFRSF1A TNFSF9
REACTOME_PROTEIN_METHYLATION	0.0283258	0.202081	-0.690702	-1.61282	0.6667	6	EEF1A1 PRMT3 EEF2 RPS2 EEF1AKMT1 HSPA8	P68104 O60678 P13639 P15880 Q8WVE0 P11142	9	O60678 O60870 P11142 P13639 P15880 P38117 P55072 P68104 Q8WVE0	PRMT3 KIN HSPA8 EEF2 RPS2 ETFB VCP EEF1A1 EEF1AKMT1
REACTOME_METABOLISM_OF_FAT_SOLUBLE_VITAMINS	0.022248	0.175763	-0.542452	-1.60989	0.4091	9	GPC1 APOA4 LRP8 GPC4 APOB LDLR LRP10 APOE HSPG2	P35052 P06727 Q14114 O75487 P04114 P01130 Q7Z4F1 P02649 P98160	22	O00468 O75487 O95445 P01130 P02647 P02649 P04114 P06727 P18827 P31431 P35052 P42330 P98160 Q14114 Q6NUM9 Q7Z4F1 Q8N0U8 Q8TC12 Q9BQB6 Q9BYV7 Q9Y561 Q9Y5Z9	AGRN GPC4 APOM LDLR APOA1 APOE APOB APOA4 SDC1 SDC4 GPC1 AKR1C3 HSPG2 LRP8 RETSAT LRP10 VKORC1L1 RDH11 VKORC1 BCO2 LRP12 UBIAD1
REACTOME_NF_KB_IS_ACTIVATED_AND_SIGNALS_SURVIVAL	0.0284147	0.202081	-0.711368	-1.60478	0.875	7	UBA52 IRAK1 RPS27A IKBKB RELA NFKB1 SQSTM1	P62987 P51617 P62979 O14920 Q04206 P19838 Q13501	8	O14920 P19838 P51617 P62979 P62987 Q04206 Q13501 Q9Y4K3	IKBKB NFKB1 IRAK1 RPS27A UBA52 RELA SQSTM1 TRAF6
REACTOME_WNT5A_DEPENDENT_INTERNALIZATION_OF_FZD2_FZD5_AND_ROR2	0.0291375	0.20453	-0.649973	-1.60459	0.5455	6	FZD5 FZD2 ROR1 CLTA CLTB AP2B1	Q13467 Q14332 Q01973 P09496 P09497 P63010	11	O94973 O95782 P09496 P09497 P53680 P63010 Q00610 Q01973 Q13467 Q14332 Q96CW1	AP2A2 AP2A1 CLTA CLTB AP2S1 AP2B1 CLTC ROR1 FZD5 FZD2 AP2M1
REACTOME_SIGNALING_BY_RHO_GTPASES	0.000173702	0.00942146	-0.345731	-1.59984	0.3114	85	ARHGEF39 ARHGAP18 DVL1 TUBAL3 CDC25C IQGAP3 BCR ARHGAP39 PKN1 PIK3R2 TUBA1C RPS27 TUBB2A H3C1 ARHGAP11A ARHGAP40 TUBA1B ARHGAP45 H2BU1 H4C1 ARAP1 H2BC12 PFN1 TUBB3 KLC1 ARHGAP30 GDI2 ARHGDIA DVL2 NUF2 PFN2 CYBA TRIO SKA1 PRKCZ TUBB4B PPP2R5E DYNC1LI2 SPC25 PLK1 ARAP3 MAD2L1 H3C15 PDPK1 ARHGEF16 ARHGAP35 NDC80 ARPC3 SFN ARHGAP12 H2AX ARHGEF2 ABL1 ARHGDIB ARHGAP23 BUB1 DIAPH2 H2AZ2 PIK3R4 MAD1L1 PL…	Q8N4T4 Q8N392 O14640 A6NHL2 P30307 Q86VI3 P11274 Q9C0H5 Q16512 O00459 Q9BQE3 P42677 Q13885 P68431 Q6P4F7 Q5TG30 P68363 Q92619 Q8N257 P62805 Q96P48 O60814 P07737 Q13509 Q07866 Q7Z6I6 P50395 P52565 O14641 Q9BZD4 P35080 P13498 O75962 Q96BD8 Q05513 P68371 Q16537 O43237 Q9HBM1 P53350 Q8WWN8 Q13257 Q71DI3 O15530 Q5VV41 Q9NRY4 O14777 O15145 P31947 Q8IWW6 P16104 Q92974 P00519 P52566 Q9P227 O43683 O60879 …	273	A1A4S6 A6NGB9 A6NHL2 A7KAX9 O00139 O00212 O00255 O00401 O00459 O14578 O14640 O14641 O14777 O14907 O14950 O14974 O14980 O15013 O15085 O15143 O15144 O15145 O15392 O15511 O15530 O43237 O43264 O43663 O43683 O43684 O60237 O60341 O60566 O60610 O60814 O60879 O60890 O75044 O75116 O75962 O94827 O95229 O95466 P00519 P01023 P05556 P07737 P11274 P11831 P12830 P12931 P13498 P15882 P16104 P16333 P17252 P21333 …	ARHGAP10 WIPF3 TUBAL3 ARHGAP32 KIF2A RHOD MEN1 WASL PIK3R2 CIT DVL1 DVL2 NDC80 TAX1BP3 MYL12B PPP1R12A XPO1 ARHGEF10 ARHGEF11 ARPC1B ARPC2 ARPC3 BIRC5 ARPC5 PDPK1 DYNC1LI2 ZW10 PRC1 BUB1 BUB3 PPP1R12B KDM1A BUB1B DIAPH1 H2BC12 DIAPH2 OPHN1 SRGAP2 ROCK2 TRIO PLEKHG5 ZWINT FMNL1 ABL1 A2M ITGB1 PFN1 BCR SRF CDH1 SRC CYBA CHN1 H2AX NCK1 PRKCA FLNA CFL1 YWHAQ MAPK3 MAPK1 PPP2R1A PPP2R1B CDC25C CLIP1 G…
REACTOME_TNF_SIGNALING	0.0180266	0.159832	-0.491473	-1.5919	0.5312	17	UBA52 TNFRSF1A MADD TRAF2 RACK1 NSMAF TAX1BP1 TAB2 RPS27A RNF31 TAB1 MAP3K7 BIRC2 RBCK1 SPPL2B IKBKB CASP8	P62987 P19438 Q8WXG6 Q12933 P63244 Q92636 Q86VP1 Q9NYJ8 P62979 Q96EP0 Q15750 O43318 Q13490 Q9BYM8 Q8TCT7 O14920 Q14790	32	O14920 O15111 O43318 O60906 O95429 P19438 P21580 P62979 P62987 P63244 P78536 P98170 Q12933 Q13107 Q13158 Q13490 Q13546 Q14790 Q15628 Q15750 Q6GQQ9 Q86VP1 Q8TCT7 Q8WXG6 Q92636 Q96BN8 Q96EP0 Q9BYM8 Q9H0F6 Q9NQC7 Q9NYJ8 Q9Y6K9	IKBKB CHUK MAP3K7 SMPD2 BAG4 TNFRSF1A TNFAIP3 RPS27A UBA52 RACK1 ADAM17 XIAP TRAF2 USP4 FADD BIRC2 RIPK1 CASP8 TRADD TAB1 OTUD7B TAX1BP1 SPPL2B MADD NSMAF OTULIN RNF31 RBCK1 SHARPIN CYLD TAB2 IKBKG
REACTOME_ACTIVATION_OF_ANTERIOR_HOX_GENES_IN_HINDBRAIN_DEVELOPMENT_DURING_EARLY_EMBRYOGENESIS	0.0101218	0.108873	-0.443882	-1.59147	0.4118	21	RXRA H3C1 H2BU1 H4C1 H2BC12 POLR2K KMT2C POLR2H H3C15 RARG PAX6 KMT2D HDAC3 H2AX H2AZ2 POLR2I CNOT6 NCOA6 PCGF2 POLR2E CTCF	P19793 P68431 Q8N257 P62805 O60814 P53803 Q8NEZ4 P52434 Q71DI3 P13631 P26367 O14686 O15379 P16104 Q71UI9 P36954 Q9ULM6 Q14686 P35227 P19388 P49711	51	O14686 O15379 O15514 O15550 O43365 O60814 O75376 O75530 O75928 P05412 P13631 P14651 P16104 P19387 P19388 P19793 P24928 P25490 P26367 P30876 P35227 P36954 P49711 P52434 P52435 P53803 P61964 P62487 P62805 P62875 P68431 P84243 Q09028 Q09472 Q14686 Q15022 Q15291 Q15910 Q16576 Q6FI13 Q6ZW49 Q71DI3 Q71UI9 Q8N257 Q8NEZ4 Q92600 Q92793 Q9H4Z2 Q9UBL3 Q9ULM6 Q9Y6Q9	KMT2D HDAC3 POLR2D KDM6A HOXA3 H2BC12 NCOR1 EED PIAS2 JUN RARG HOXB3 H2AX POLR2C POLR2E RXRA POLR2A YY1 PAX6 POLR2B PCGF2 POLR2I CTCF POLR2H POLR2J POLR2K WDR5 POLR2G H4C1 POLR2L H3C1 H3-3A RBBP4 EP300 NCOA6 SUZ12 RBBP5 EZH2 RBBP7 H2AC18 PAXIP1 H3C15 H2AZ2 H2BU1 KMT2C CNOT9 CREBBP ZNF335 ASH2L CNOT6 NCOA3
REACTOME_MOLYBDENUM_COFACTOR_BIOSYNTHESIS	0.0131763	0.129487	-0.86385	-1.5904	0.5	2	MOCOS GPHN	Q96EN8 Q9NQX3	4	O96007 Q96EN8 Q9NQX3 Q9Y697	MOCS2 MOCOS GPHN NFS1
SA_TRKA_RECEPTOR	0.0349108	0.228348	-0.658951	-1.58741	0.8	8	AKT1 SHC1 PIK3CA AKT2 MAP2K2 MAP2K1 SOS1 GRB2	P31749 P29353 P42336 P31751 P36507 Q02750 Q07889 P62993	10	P01112 P29353 P31749 P31751 P36507 P42336 P61586 P62993 Q02750 Q07889	HRAS SHC1 AKT1 AKT2 MAP2K2 PIK3CA RHOA GRB2 MAP2K1 SOS1
REACTOME_TICAM1_DEPENDENT_ACTIVATION_OF_IRF3_IRF7	0.0196937	0.165672	-0.807435	-1.58661	1	5	UBA52 RPS27A TBK1 IRF3 TANK	P62987 P62979 Q9UHD2 Q14653 Q92844	5	P62979 P62987 Q14653 Q92844 Q9UHD2	RPS27A UBA52 IRF3 TANK TBK1
BIOCARTA_NOTCH_PATHWAY	0.0200915	0.168275	-0.807023	-1.5858	0.4	2	FURIN NOTCH1	P09958 P46531	5	P09958 P46531 P49768 P78536 Q06330	FURIN NOTCH1 PSEN1 ADAM17 RBPJ
REACTOME_CONSTITUTIVE_SIGNALING_BY_LIGAND_RESPONSIVE_EGFR_CANCER_VARIANTS	0.0334638	0.226086	-0.597842	-1.58574	0.7143	10	UBA52 PLCG1 SHC1 PIK3CA RPS27A EGFR CBL SOS1 GRB2 HSP90AA1	P62987 P19174 P29353 P42336 P62979 P00533 P22681 Q07889 P62993 P07900	14	P00533 P01111 P01112 P01116 P07900 P19174 P22681 P29353 P42336 P62979 P62987 P62993 Q07889 Q16543	EGFR NRAS HRAS KRAS HSP90AA1 PLCG1 CBL SHC1 PIK3CA RPS27A UBA52 GRB2 SOS1 CDC37
REACTOME_ACTIVATION_OF_NMDA_RECEPTORS_AND_POSTSYNAPTIC_EVENTS	0.0135059	0.131425	-0.459765	-1.58474	0.5238	22	PRKAR1B PRKACA TUBAL3 TUBA1C PRKACB TUBB2A PRKAG1 TUBA1B DLG3 TUBB3 TUBB4B PRKAB1 PDPK1 KPNA2 PRKAR1A PRKX PRKAA1 PPM1F GIT1 NBEA TUBA4A CAMK4	P31321 P17612 A6NHL2 Q9BQE3 P22694 Q13885 P54619 P68363 Q92796 Q13509 P68371 Q9Y478 O15530 P52292 P10644 P51817 Q13131 P49593 Q9Y2X7 Q8NFP9 P68366 Q16566	42	A6NHL2 O14936 O15530 P01111 P01112 P01116 P10644 P12931 P13861 P16220 P17612 P22694 P27361 P28482 P31321 P49593 P51812 P51817 P52292 P54619 P63000 P68363 P68366 P68371 Q02410 Q12959 Q13131 Q13509 Q13555 Q13557 Q13885 Q14155 Q15418 Q16566 Q8NFP9 Q92796 Q96NW7 Q9BQE3 Q9NUP9 Q9UGJ0 Q9Y2X7 Q9Y478	TUBAL3 CASK PDPK1 NRAS HRAS KRAS PRKAR1A SRC PRKAR2A CREB1 PRKACA PRKACB MAPK3 MAPK1 PRKAR1B PPM1F RPS6KA3 PRKX KPNA2 PRKAG1 RAC1 TUBA1B TUBA4A TUBB4B APBA1 DLG1 PRKAA1 TUBB3 CAMK2G CAMK2D TUBB2A ARHGEF7 RPS6KA1 CAMK4 NBEA DLG3 LRRC7 TUBA1C LIN7C PRKAG2 GIT1 PRKAB1
REACTOME_MYOCLONIC_EPILEPSY_OF_LAFORA	0.0151727	0.142006	-0.857749	-1.57917	1	4	UBA52 GYG1 GYS1 RPS27A	P62987 P46976 P13807 P62979	4	P13807 P46976 P62979 P62987	GYS1 GYG1 RPS27A UBA52
PID_WNT_SIGNALING_PATHWAY	0.0347708	0.228348	-0.638908	-1.57727	0.5455	6	FZD5 LRP5 IGFBP4 FZD2 FZD7 FZD1	Q13467 O75197 P22692 Q14332 O75084 Q9UP38	11	O60353 O75084 O75197 O75581 O75787 O94907 P22692 P34925 Q13467 Q14332 Q9UP38	FZD6 FZD7 LRP5 LRP6 ATP6AP2 DKK1 IGFBP4 RYK FZD5 FZD2 FZD1
REACTOME_VITAMIN_B5_PANTOTHENATE_METABOLISM	0.0347708	0.228348	-0.638662	-1.57667	0.3636	4	FASN SLC25A16 SLC5A6 PANK4	P49327 P16260 Q9Y289 Q9NVE7	11	P16260 P49327 Q13057 Q5EBL8 Q8TE04 Q96CD2 Q9BZ23 Q9HAB8 Q9NRN7 Q9NVE7 Q9Y289	SLC25A16 FASN COASY PDZD11 PANK1 PPCDC PANK2 PPCS AASDHPPT PANK4 SLC5A6
REACTOME_HATS_ACETYLATE_HISTONES	0.0059657	0.0821518	-0.402508	-1.57412	0.3171	26	ELP4 H2AC21 BRD1 H3C1 BRPF3 H2BU1 H4C1 OGT ELP6 ELP2 H2BC12 ELP5 ELP3 H3C15 KANSL3 ING5 JADE2 KAT5 PHF20 KANSL1 ELP1 JADE1 EPC1 ATF2 MORF4L1 H2AC18	Q96EB1 Q8IUE6 O95696 P68431 Q9ULD4 Q8N257 P62805 O15294 Q0PNE2 Q6IA86 O60814 Q8TE02 Q9H9T3 Q71DI3 Q9P2N6 Q8WYH8 Q9NQC1 Q92993 Q9BVI0 Q7Z3B3 O95163 Q6IE81 Q9H2F5 P15336 Q9UBU8 Q6FI13	82	O14929 O15265 O15294 O15516 O60814 O75486 O75528 O75529 O94864 O95163 O95251 O95619 O95696 O96019 P15336 P51610 P55201 P60709 P61964 P62805 P68431 Q01658 Q09472 Q0PNE2 Q12962 Q15014 Q15596 Q15788 Q15906 Q16514 Q16576 Q16594 Q68DK7 Q6FI13 Q6IA86 Q6IE81 Q71DI3 Q7Z3B3 Q86TJ2 Q8IUE6 Q8IYH5 Q8N257 Q8N5Y2 Q8NEM7 Q8TE02 Q8WYB5 Q8WYH8 Q92613 Q92793 Q92794 Q92830 Q92993 Q96BN2 Q96EB1 Q96ES7 Q96EZ8 Q96L91 …	HAT1 ATXN7 OGT CLOCK H2BC12 SUPT3H TADA3 TAF5L SUPT7L ELP1 KAT7 YEATS4 BRD1 ACTL6A ATF2 HCFC1 BRPF1 ACTB WDR5 H4C1 H3C1 DR1 EP300 ELP6 TAF10 MORF4L2 NCOA2 NCOA1 VPS72 TAF12 RBBP7 TAF9 MSL1 H2AC18 ELP2 JADE1 H3C15 KANSL1 TADA2B H2AC21 ZZZ3 H2BU1 MSL3 SUPT20H ELP5 KAT6B ING5 JADE3 CREBBP KAT6A KAT2A KAT5 TADA1 ELP4 SGF29 MCRS1 EP400 PHF20 SAP130 BRD8 EPC1 KAT8 KAT14 KANSL2 ELP3 MEAF6 MSL2 DMAP1 JAD…
REACTOME_INACTIVATION_OF_CDC42_AND_RAC1	0.0234732	0.179962	-0.800384	-1.57275	0.2	1	ARHGAP39	Q9C0H5	5	O75044 P60953 P63000 Q7Z6B7 Q9C0H5	SRGAP2 CDC42 RAC1 SRGAP1 ARHGAP39
REACTOME_RORA_ACTIVATES_GENE_EXPRESSION	0.0373777	0.233385	-0.591026	-1.56766	0.4286	6	RXRA TGS1 SREBF1 CHD9 CARM1 NCOA6	P19793 Q96RS0 P36956 Q3L8U1 Q86X55 Q14686	14	P19793 P36956 P50416 Q09472 Q14686 Q15596 Q15648 Q15788 Q3L8U1 Q86X55 Q92793 Q96RS0 Q9BYK8 Q9BZK7	RXRA SREBF1 CPT1A EP300 NCOA6 NCOA2 MED1 NCOA1 CHD9 CARM1 CREBBP TGS1 HELZ2 TBL1XR1
BIOCARTA_TOB1_PATHWAY	0.0382128	0.235038	-0.694198	-1.56605	0.625	5	TGFBR3 TOB2 TGFB1 TGFBR2 SMAD3	Q03167 Q14106 P01137 P37173 P84022	8	P01137 P36897 P37173 P61812 P84022 Q03167 Q13485 Q14106	TGFB1 TGFBR1 TGFBR2 TGFB2 SMAD3 TGFBR3 SMAD4 TOB2
REACTOME_INLB_MEDIATED_ENTRY_OF_LISTERIA_MONOCYTOGENES_INTO_HOST_CELL	0.0371018	0.233385	-0.634183	-1.56561	0.7273	8	SH3GL1 UBA52 RPS27A CBL STAM2 EPS15 GRB2 HGS	Q99961 P62987 P62979 P22681 O75886 P42566 P62993 O14964	11	O14964 O75886 P08581 P22681 P42566 P62979 P62987 P62993 Q92783 Q96B97 Q99961	HGS STAM2 MET CBL EPS15 RPS27A UBA52 GRB2 STAM SH3KBP1 SH3GL1
PID_TNF_PATHWAY	0.018985	0.162879	-0.471709	-1.56289	0.6	21	TNFRSF1A MADD TRAF2 RACK1 NSMAF TAB2 MAP2K7 PRKCZ CAV1 TAB1 MAP3K7 BIRC2 RFFL IKBKB TXN CASP8 RELA MAP4K3 NFKB1 RIPK1 SQSTM1	P19438 Q8WXG6 Q12933 P63244 Q92636 Q9NYJ8 O14733 Q05513 Q03135 Q15750 O43318 Q13490 Q8WZ73 O14920 P10599 Q14790 Q04206 Q8IVH8 P19838 Q13546 Q13501	35	O14733 O14920 O15111 O43318 O60906 O95429 P10599 P19438 P19838 P21580 P41743 P42224 P46734 P63244 P78536 Q03135 Q04206 Q05513 Q12933 Q13158 Q13490 Q13501 Q13546 Q14790 Q15628 Q15750 Q8IVH8 Q8WXG6 Q8WZ73 Q92636 Q9NQC7 Q9NYJ8 Q9UKE5 Q9Y4K4 Q9Y6K9	MAP2K7 IKBKB CHUK MAP3K7 SMPD2 BAG4 TXN TNFRSF1A NFKB1 TNFAIP3 PRKCI STAT1 MAP2K3 RACK1 ADAM17 CAV1 RELA PRKCZ TRAF2 FADD BIRC2 SQSTM1 RIPK1 CASP8 TRADD TAB1 MAP4K3 MADD RFFL NSMAF CYLD TAB2 TNIK MAP4K5 IKBKG
SIG_REGULATION_OF_THE_ACTIN_CYTOSKELETON_BY_RHO_GTPASES	0.029036	0.204482	-0.521764	-1.56279	0.4348	10	RPS4X PFN1 AKT1 GDI2 PFN2 PAK4 LIMK1 ROCK1 ROCK2 PAK2	P62701 P07737 P31749 P50395 P35080 O96013 P53667 Q13464 O75116 Q13177	23	O00401 O75116 O96013 P07737 P21333 P23528 P31150 P31749 P35080 P50395 P50552 P53667 P60953 P61158 P61160 P62701 Q13153 Q13177 Q13464 Q16658 Q92558 Q9NQU5 Q9Y281	WASL ROCK2 PAK4 PFN1 FLNA CFL1 GDI1 AKT1 PFN2 GDI2 VASP LIMK1 CDC42 ACTR3 ACTR2 RPS4X PAK1 PAK2 ROCK1 FSCN1 WASF1 PAK6 CFL2
BIOCARTA_PTDINS_PATHWAY	0.0319953	0.219271	-0.538215	-1.56237	0.45	9	PFKP AKT1 PLCG1 PRKCZ PDPK1 ARHGEF2 GSK3A PFKM PRKCE	Q01813 P31749 P19174 Q05513 O15530 Q92974 P49840 P08237 Q02156	20	O15530 O95782 P07948 P08237 P17858 P19174 P20339 P23443 P31749 P49840 P49841 P63000 P78504 Q01813 Q02156 Q05513 Q15075 Q92934 Q92974 Q96CW1	PDPK1 AP2A1 LYN PFKM PFKL PLCG1 RAB5A RPS6KB1 AKT1 GSK3A GSK3B RAC1 JAG1 PFKP PRKCE PRKCZ EEA1 BAD ARHGEF2 AP2M1
REACTOME_RET_SIGNALING	0.0391389	0.237046	-0.589013	-1.56232	0.4286	6	PRKACA PIK3R2 PRKACB PLCG1 SHC1 PIK3CA	P17612 O00459 P22694 P19174 P29353 P42336	14	O00459 P12931 P17252 P17612 P19174 P22694 P29353 P42336 P62993 Q06124 Q07889 Q8WU20 Q9NR12 Q9Y4H2	PIK3R2 SRC PRKCA PRKACA PLCG1 PRKACB SHC1 PIK3CA GRB2 PTPN11 SOS1 FRS2 PDLIM7 IRS2
BIOCARTA_INTEGRIN_PATHWAY	0.02734	0.198158	-0.500143	-1.56085	0.6667	18	BCR BCAR1 CAPNS1 RAF1 SHC1 CSK CAV1 CAPN1 ROCK1 VCL MAP2K2 PPP1R12B MAP2K1 SOS1 GRB2 ITGB1 MAPK3 TLN1	P11274 P56945 P04632 P04049 P29353 P41240 Q03135 P07384 Q13464 P18206 P36507 O60237 Q02750 Q07889 P62993 P05556 P27361 Q9Y490	27	O60237 P01112 P04049 P04632 P05412 P05556 P07384 P11274 P12814 P18206 P27361 P28482 P29353 P36507 P41240 P45983 P46109 P56945 P61586 P62834 P62993 Q02750 Q03135 Q07889 Q13464 Q15942 Q9Y490	PPP1R12B HRAS RAF1 CAPNS1 JUN ITGB1 CAPN1 BCR ACTN1 VCL MAPK3 MAPK1 SHC1 MAP2K2 CSK MAPK8 CRKL BCAR1 RHOA RAP1A GRB2 MAP2K1 CAV1 SOS1 ROCK1 ZYX TLN1
REACTOME_REGULATION_OF_TNFR1_SIGNALING	0.029604	0.207132	-0.515142	-1.55989	0.5833	14	UBA52 TNFRSF1A MADD TRAF2 RACK1 TAX1BP1 RPS27A RNF31 BIRC2 RBCK1 SPPL2B IKBKB CASP8 RIPK1	P62987 P19438 Q8WXG6 Q12933 P63244 Q86VP1 P62979 Q96EP0 Q13490 Q9BYM8 Q8TCT7 O14920 Q14790 Q13546	24	O14920 O15111 P19438 P21580 P62979 P62987 P63244 P98170 Q12933 Q13107 Q13490 Q13546 Q14790 Q15628 Q6GQQ9 Q86VP1 Q8TCT7 Q8WXG6 Q96BN8 Q96EP0 Q9BYM8 Q9H0F6 Q9NQC7 Q9Y6K9	IKBKB CHUK TNFRSF1A TNFAIP3 RPS27A UBA52 RACK1 XIAP TRAF2 USP4 BIRC2 RIPK1 CASP8 TRADD OTUD7B TAX1BP1 SPPL2B MADD OTULIN RNF31 RBCK1 SHARPIN CYLD IKBKG
REACTOME_SIGNALING_BY_NOTCH1_HD_DOMAIN_MUTANTS_IN_CANCER	0.0425864	0.246182	-0.666826	-1.55707	0.5556	5	UBA52 MIB2 NOTCH1 JAG2 RPS27A	P62987 Q96AX9 P46531 Q9Y219 P62979	9	O14672 P46531 P62979 P62987 P78504 P78536 Q86YT6 Q96AX9 Q9Y219	ADAM10 NOTCH1 RPS27A UBA52 JAG1 ADAM17 MIB1 MIB2 JAG2
REACTOME_METABOLISM_OF_VITAMINS_AND_COFACTORS	0.00421554	0.0646383	-0.382298	-1.55693	0.2524	26	FPGS MTHFD2 SLC19A1 GPC1 APOA4 MOCOS FASN MTRR LRP8 GPC4 APOB LDLR SLC25A16 NADK MMADHC NUDT12 LRP10 APOE MTR HLCS HSPG2 PDSS2 CD320 GPHN AKT1 PARP4	Q05932 P13995 P41440 P35052 P06727 Q96EN8 P49327 Q9UBK8 Q14114 O75487 P04114 P01130 P16260 O95544 Q9H3L0 Q9BQG2 Q7Z4F1 P02649 Q99707 P50747 P98160 Q86YH6 Q9NPF0 Q9NQX3 P31749 Q9UKK3	103	O00468 O00764 O75208 O75487 O75874 O95445 O95544 O96007 P00167 P00374 P00387 P01130 P02647 P02649 P04114 P05165 P05166 P06727 P07900 P11166 P11169 P11498 P13995 P16260 P18827 P21589 P22033 P31431 P31749 P33527 P34896 P34897 P35052 P35270 P40261 P41440 P42330 P43251 P43490 P49327 P49914 P50747 P78417 P98160 Q03393 Q05932 Q13057 Q13085 Q14114 Q460N5 Q4G0N4 Q53GL7 Q5EBL8 Q5HYK3 Q5T2R2 Q5VYX0 Q6IA69 …	AGRN PDXK COQ9 GPC4 IDH1 APOM NADK MOCS2 CYB5A DHFR CYB5R3 LDLR APOA1 APOE APOB PCCA PCCB APOA4 HSP90AA1 SLC2A1 SLC2A3 PC MTHFD2 SLC25A16 SDC1 NT5E MMUT SDC4 AKT1 ABCC1 SHMT1 SHMT2 GPC1 SPR NNMT SLC19A1 AKR1C3 BTD NAMPT FASN MTHFS HLCS GSTO1 HSPG2 PTS FPGS COASY ACACA LRP8 PARP14 NADK2 PARP10 PDZD11 COQ5 PDSS1 RNLS NADSYN1 RETSAT MTHFD1L NAPRT LRP10 PDSS2 NAXD PARP9 VKORC1L1 PARP16 NAXE FLAD1 RDH…
REACTOME_REGULATION_OF_FZD_BY_UBIQUITINATION	0.0391769	0.237046	-0.718145	-1.55602	0.7143	5	FZD5 UBA52 LRP5 RPS27A USP8	Q13467 P62987 O75197 P62979 P40818	7	O60353 O75197 O75581 P40818 P62979 P62987 Q13467	FZD6 LRP5 LRP6 USP8 RPS27A UBA52 FZD5
REACTOME_RHO_GTPASES_ACTIVATE_IQGAPS	0.0374976	0.233385	-0.550617	-1.55389	0.3889	7	TUBAL3 IQGAP3 TUBA1C TUBB2A TUBA1B TUBB3 TUBB4B	A6NHL2 Q86VI3 Q9BQE3 Q13885 P68363 Q13509 P68371	18	A6NHL2 O00255 P12830 P30622 P35221 P35222 P46940 P60709 P60953 P63000 P68363 P68366 P68371 Q13509 Q13576 Q13885 Q86VI3 Q9BQE3	TUBAL3 MEN1 CDH1 CLIP1 CTNNA1 CTNNB1 IQGAP1 ACTB CDC42 RAC1 TUBA1B TUBA4A TUBB4B TUBB3 IQGAP2 TUBB2A IQGAP3 TUBA1C
KEGG_NOTCH_SIGNALING_PATHWAY	0.0265673	0.196036	-0.487062	-1.55324	0.2	6	DTX4 DVL1 MAML2 NOTCH1 DVL2 JAG2	Q9Y2E6 O14640 Q8IZL2 P46531 O14641 Q9Y219	30	O14640 O14641 P46531 P49757 P49768 P49810 P56545 P78504 P78536 Q04721 Q06330 Q09472 Q13363 Q13547 Q13573 Q14469 Q86X95 Q8IZL2 Q8TDB6 Q92542 Q92585 Q92769 Q92793 Q92830 Q92997 Q96BI3 Q9Y219 Q9Y2E6 Q9Y618 Q9Y6R0	DVL1 DVL2 NOTCH1 NUMB PSEN1 PSEN2 CTBP2 JAG1 ADAM17 NOTCH2 RBPJ EP300 CTBP1 HDAC1 SNW1 HES1 CIR1 MAML2 DTX3L NCSTN MAML1 HDAC2 CREBBP KAT2A DVL3 APH1A JAG2 DTX4 NCOR2 NUMBL
REACTOME_DEATH_RECEPTOR_SIGNALLING	0.00672269	0.0890926	-0.392568	-1.55282	0.4205	37	MAGED1 ARHGEF39 UBA52 TNFRSF1A MADD TRAF2 AATF RACK1 NSMAF TAX1BP1 IRAK1 ARHGDIA TAB2 TRIO ARHGEF16 HDAC3 RPS27A ARHGEF2 RNF31 TAB1 PLEKHG5 MAP3K7 ABR BIRC2 RTN4R RBCK1 ARHGEF10 SPPL2B TNFRSF10D IKBKB ARHGEF1 CASP8 SOS1 RELA NFKB1 RIPK1 SQSTM1	Q9Y5V3 Q8N4T4 P62987 P19438 Q8WXG6 Q12933 Q9NY61 P63244 Q92636 Q86VP1 P51617 P52565 Q9NYJ8 O75962 Q5VV41 O15379 P62979 Q92974 Q96EP0 Q15750 O94827 O43318 Q12979 Q13490 Q9BZR6 Q9BYM8 O15013 Q8TCT7 Q9UBN6 O14920 Q92888 Q14790 Q07889 Q04206 P19838 Q13546 Q13501	88	O00220 O14763 O14920 O15013 O15085 O15111 O15379 O43318 O43353 O60906 O75962 O94827 O95429 P19438 P19838 P21580 P25445 P41743 P42574 P42575 P45983 P49768 P49810 P51617 P52565 P61586 P62258 P62979 P62987 P63000 P63244 P78536 P98170 Q04206 Q07889 Q12774 Q12802 Q12933 Q12979 Q13107 Q13158 Q13490 Q13501 Q13546 Q13547 Q14155 Q14344 Q14790 Q15628 Q15750 Q15811 Q5VV41 Q6GQQ9 Q6ZSZ5 Q7Z628 Q86VP1 Q8N4T4 …	TNFRSF10A TNFRSF10B IKBKB ARHGEF10 ARHGEF11 CHUK HDAC3 MAP3K7 RIPK2 SMPD2 TRIO PLEKHG5 BAG4 TNFRSF1A NFKB1 TNFAIP3 FAS PRKCI CASP3 CASP2 MAPK8 PSEN1 PSEN2 IRAK1 ARHGDIA RHOA YWHAE RPS27A UBA52 RAC1 RACK1 ADAM17 XIAP RELA SOS1 ARHGEF5 AKAP13 TRAF2 ABR USP4 FADD BIRC2 SQSTM1 RIPK1 HDAC1 ARHGEF7 GNA13 CASP8 TRADD TAB1 ITSN1 ARHGEF16 OTUD7B ARHGEF18 NET1 TAX1BP1 ARHGEF39 SPPL2B MADD NCSTN NSMAF HDAC2…
KEGG_STEROID_BIOSYNTHESIS	0.0434018	0.246285	-0.597847	-1.55237	0.4615	6	FDFT1 LSS SQLE MSMO1 HSD17B7 CYP51A1	P37268 P48449 Q14534 Q15800 P56937 Q16850	13	O75845 P35610 P37268 P38571 P48449 P56937 Q14534 Q15125 Q15392 Q15738 Q15800 Q16850 Q9UBM7	SC5D SOAT1 FDFT1 LIPA LSS HSD17B7 SQLE EBP DHCR24 NSDHL MSMO1 CYP51A1 DHCR7
REACTOME_AMYLOID_FIBER_FORMATION	0.0219925	0.174808	-0.46775	-1.54978	0.5143	18	APOA4 UBA52 FURIN ITM2B H3C1 H2BU1 HSPG2 H4C1 TSPAN5 H2BC12 TSPAN14 H3C15 RPS27A H2AX CALB1 TGFBI USP9X GGA2	P06727 P62987 P09958 Q9Y287 P68431 Q8N257 P98160 P62805 P62079 O60814 Q8NG11 Q71DI3 P62979 P16104 P05937 Q15582 Q93008 Q9UJY4	35	O14672 O60814 O95858 P01034 P02647 P02788 P05067 P05937 P06396 P06727 P09958 P16104 P56817 P61769 P62079 P62805 P62979 P62987 P68431 P84243 P98160 Q08431 Q15582 Q6FI13 Q71DI3 Q8IUQ4 Q8N257 Q8NG11 Q92542 Q93008 Q96BI3 Q9NZ52 Q9UJY4 Q9UJY5 Q9Y287	ADAM10 H2BC12 TSPAN15 CST3 APOA1 LTF APP CALB1 GSN APOA4 FURIN H2AX BACE1 B2M TSPAN5 H4C1 RPS27A UBA52 H3C1 H3-3A HSPG2 MFGE8 TGFBI H2AC18 H3C15 SIAH1 H2BU1 TSPAN14 NCSTN USP9X APH1A GGA3 GGA2 GGA1 ITM2B
KEGG_AMINOACYL_TRNA_BIOSYNTHESIS	0.0209909	0.171254	-0.457017	-1.54741	0.4103	16	FARS2 GARS1 YARS1 SARS1 TARS1 QARS1 RARS2 MARS1 KARS1 VARS1 HARS1 NARS1 EARS2 IARS1 DARS1 AARS1	O95363 P41250 P54577 P49591 P26639 P47897 Q5T160 P56192 Q15046 P26640 P12081 O43776 Q5JPH6 P41252 P14868 P49588	39	A2RTX5 O43776 O95363 P07814 P12081 P14868 P23381 P26639 P26640 P41250 P41252 P47897 P49588 P49589 P49590 P49591 P54136 P54577 P56192 Q15031 Q15046 Q5JPH6 Q5JTZ9 Q5ST30 Q5T160 Q6PI48 Q7L3T8 Q96DP5 Q96GW9 Q96I59 Q9BW92 Q9HA77 Q9NP81 Q9NSD9 Q9NSE4 Q9P2J5 Q9UGM6 Q9Y285 Q9Y2Z4	TARS3 NARS1 FARS2 EPRS1 HARS1 DARS1 WARS1 TARS1 VARS1 GARS1 IARS1 QARS1 AARS1 CARS1 HARS2 SARS1 RARS1 YARS1 MARS1 LARS2 KARS1 EARS2 AARS2 VARS2 RARS2 DARS2 PARS2 MTFMT MARS2 NARS2 TARS2 CARS2 SARS2 FARSB IARS2 LARS1 WARS2 FARSA YARS2
REACTOME_REGULATION_OF_TP53_ACTIVITY_THROUGH_ASSOCIATION_WITH_CO_FACTORS	0.0448756	0.251892	-0.684987	-1.54527	0.75	6	AKT1 PPP1R13B AKT2 BANP PHF20 TP53BP2	P31749 Q96KQ4 P31751 Q8N9N5 Q9BVI0 Q13625	8	P04637 P31749 P31751 Q13625 Q8N9N5 Q8WUF5 Q96KQ4 Q9BVI0	TP53 AKT1 AKT2 TP53BP2 BANP PPP1R13L PPP1R13B PHF20
BIOCARTA_FXR_PATHWAY	0.0126659	0.127961	-0.909239	-1.54011	0.6667	2	RXRA LDLR	P19793 P01130	3	O95477 P01130 P19793	ABCA1 LDLR RXRA
BIOCARTA_IGF1R_PATHWAY	0.0368574	0.233385	-0.537147	-1.5393	0.4211	8	PRKAR1B PRKACB AKT1 RAF1 SHC1 PIK3CA IRS1 PRKAR1A	P31321 P22694 P31749 P04049 P29353 P42336 P35568 P10644	19	P01112 P04049 P08069 P10644 P13861 P22694 P27361 P28482 P29353 P31321 P31749 P35568 P42336 P62993 Q02750 Q04917 Q07889 Q15418 Q92934	HRAS RAF1 IGF1R PRKAR1A PRKAR2A PRKACB MAPK3 MAPK1 SHC1 PRKAR1B AKT1 IRS1 PIK3CA GRB2 MAP2K1 YWHAH SOS1 RPS6KA1 BAD
REACTOME_HS_GAG_BIOSYNTHESIS	0.0477028	0.263096	-0.590583	-1.5335	0.3077	4	GPC1 GPC4 HSPG2 EXT1	P35052 O75487 P98160 Q16394	13	O00468 O14792 O75487 O94923 P18827 P31431 P35052 P52848 P98160 Q16394 Q76EJ3 Q7LGA3 Q93063	AGRN HS3ST1 GPC4 GLCE SDC1 SDC4 GPC1 NDST1 HSPG2 EXT1 SLC35D2 HS2ST1 EXT2
BIOCARTA_ALK_PATHWAY	0.0393792	0.237046	-0.534875	-1.53279	0.5789	11	TGFBR3 DVL1 ACVR1 TGFB1 BMPR1A TGFBR2 APC SMAD5 MAP3K7 FZD1 ATF2	Q03167 O14640 Q04771 P01137 P36894 P37173 P25054 Q99717 O43318 Q9UP38 P15336	19	O14640 O43318 P01137 P12644 P15336 P25054 P35222 P35251 P36894 P36897 P37173 P49841 P61812 Q03167 Q04771 Q13485 Q13873 Q99717 Q9UP38	DVL1 MAP3K7 TGFB1 BMP4 ATF2 APC CTNNB1 RFC1 BMPR1A TGFBR1 TGFBR2 GSK3B TGFB2 TGFBR3 ACVR1 SMAD4 BMPR2 SMAD5 FZD1
KEGG_MTOR_SIGNALING_PATHWAY	0.0338396	0.226506	-0.496916	-1.53245	0.4231	11	RPS6 PIK3R2 AKT1 EIF4B TSC2 PIK3CA EIF4E2 STK11 PDPK1 AKT2 PRKAA1	P62753 O00459 P31749 P23588 P49815 P42336 O60573 Q15831 O15530 P31751 Q13131	26	O00459 O15530 O60573 P06730 P15056 P23443 P23588 P27361 P28482 P31749 P31751 P42336 P42345 P49815 P51812 P62753 Q13131 Q15382 Q15418 Q15831 Q6PHR2 Q6R327 Q8N122 Q92574 Q9UBS0 Q9Y376	PIK3R2 PDPK1 EIF4E2 EIF4E BRAF RPS6KB1 EIF4B MAPK3 MAPK1 AKT1 AKT2 PIK3CA MTOR TSC2 RPS6KA3 RPS6 PRKAA1 RHEB RPS6KA1 STK11 ULK3 RICTOR RPTOR TSC1 RPS6KB2 CAB39
PID_RHOA_REG_PATHWAY	0.0346931	0.228348	-0.486808	-1.53183	0.5714	16	BCR ARAP1 ARHGDIA TRIO ARAP3 ARHGAP35 ARHGEF2 ARHGDIB ABR FARP1 ARHGAP5 ARHGEF10 MYO9B ARHGEF1 PLEKHG6 NET1	P11274 Q96P48 P52565 O75962 Q8WWN8 Q9NRY4 Q92974 P52566 Q12979 Q9Y4F1 Q13017 O15013 Q13459 Q92888 Q3KR16 Q7Z628	28	O15013 O15085 O60890 O75962 P11274 P52565 P52566 P61586 Q12774 Q12802 Q12979 Q13017 Q13459 Q3KR16 Q6ZSZ5 Q7Z628 Q7Z6B7 Q8WWN8 Q92888 Q92974 Q96P48 Q96PE2 Q9H4E7 Q9H8V3 Q9HCE6 Q9NRY4 Q9NZN5 Q9Y4F1	ARHGEF10 ARHGEF11 OPHN1 TRIO BCR ARHGDIA ARHGDIB RHOA ARHGEF5 AKAP13 ABR ARHGAP5 MYO9B PLEKHG6 ARHGEF18 NET1 SRGAP1 ARAP3 ARHGEF1 ARHGEF2 ARAP1 ARHGEF17 DEF6 ECT2 ARHGEF10L ARHGAP35 ARHGEF12 FARP1
KEGG_INSULIN_SIGNALING_PATHWAY	0.0115585	0.120142	-0.39452	-1.52971	0.359	28	PRKAR1B FASN PRKACA RPS6 PIK3R2 FOXO1 PRKACB PRKAG1 AKT1 RAF1 INPP5D TSC2 SHC1 PTPRF PRKCZ PIK3CA SREBF1 EIF4E2 PRKAB1 PDPK1 GYS1 IRS1 PRKAR1A ACACA PRKX AKT2 PKLR PRKAA1	P31321 P49327 P17612 P62753 O00459 Q12778 P22694 P54619 P31749 P04049 Q92835 P49815 P29353 P10586 Q05513 P42336 P36956 O60573 Q9Y478 O15530 P13807 P35568 P10644 Q13085 P51817 P31751 P30613 Q13131	78	O00459 O14920 O15530 O60573 O75955 P01111 P01112 P01116 P04049 P06730 P09467 P10398 P10586 P10644 P11216 P13807 P13861 P15056 P15735 P17612 P18031 P19367 P22681 P22694 P23443 P27361 P28482 P29353 P30613 P31321 P31749 P31751 P35568 P36507 P36873 P36956 P41743 P42336 P42345 P45983 P45984 P46019 P46020 P46108 P46109 P49327 P49815 P49841 P51817 P52789 P54619 P62136 P62140 P62753 P62993 Q02750 Q05513 …	PIK3R2 IKBKB PDPK1 EIF4E2 FLOT1 NRAS HRAS KRAS RAF1 EIF4E FBP1 ARAF PTPRF PRKAR1A PYGB GYS1 PRKAR2A BRAF PHKG2 PRKACA PTPN1 HK1 CBL PRKACB RPS6KB1 MAPK3 MAPK1 SHC1 PKLR PRKAR1B AKT1 AKT2 IRS1 MAP2K2 PPP1CC SREBF1 PRKCI PIK3CA MTOR MAPK8 MAPK9 PHKA2 PHKA1 CRK CRKL FASN TSC2 GSK3B PRKX HK2 PRKAG1 PPP1CA PPP1CB RPS6 GRB2 MAP2K1 PRKCZ SOS1 FOXO1 ACACA PRKAA1 PDE3B FLOT2 RHEB TRIP10 PCK2 RPTOR TSC1 IN…
PID_LKB1_PATHWAY	0.0301708	0.209068	-0.471945	-1.52865	0.4688	15	PRKACA PRKAG1 SIK2 TSC2 STK11 PRKAB1 SFN SIK3 STK11IP PRKAA1 STK26 SMAD4 CREB1 HSP90AA1 CAB39	P17612 P54619 Q9H0K1 P49815 Q15831 Q9Y478 P31947 Q9Y2K2 Q8N1F8 Q13131 Q9P289 Q13485 P16220 P07900 Q9Y376	32	P01106 P04637 P07900 P11137 P15311 P16220 P17612 P27348 P31946 P31947 P42345 P49810 P49815 P49841 P54619 P61981 P62258 P63104 Q04917 Q13131 Q13485 Q15831 Q16543 Q7KZI7 Q8N122 Q8N1F8 Q92574 Q9H0K1 Q9P289 Q9Y2K2 Q9Y376 Q9Y478	MYC TP53 HSP90AA1 MAP2 EZR CREB1 PRKACA YWHAQ YWHAB SFN MTOR PSEN2 TSC2 GSK3B PRKAG1 YWHAG YWHAE YWHAZ YWHAH PRKAA1 SMAD4 STK11 CDC37 MARK2 RPTOR STK11IP TSC1 SIK2 STK26 SIK3 CAB39 PRKAB1
BIOCARTA_SM_PATHWAY	0.0500489	0.271252	-0.588358	-1.52773	0.6923	9	SNRPB SNRPE SNRPD1 SNRPF SNRPC SNRPD3 SNRPA SNRPD2 SNRNP70	P14678 P62304 P62314 P62306 P09234 P62318 P09012 P62316 P08621	13	P08579 P08621 P09012 P09234 P09661 P14678 P62304 P62306 P62314 P62316 P62318 Q01081 Q01130	SNRPB2 SNRNP70 SNRPA SNRPC SNRPA1 SNRPB SNRPE SNRPF SNRPD1 SNRPD2 SNRPD3 U2AF1 SRSF2
KEGG_ONE_CARBON_POOL_BY_FOLATE	0.0503108	0.271252	-0.61883	-1.52771	0.4545	5	TYMS MTHFD2 MTR MTHFD1L DHFR	P04818 P13995 Q99707 Q6UB35 P00374	11	P00374 P04818 P13995 P22102 P31939 P34896 P34897 P49914 Q6UB35 Q96DP5 Q99707	DHFR TYMS MTHFD2 GART ATIC SHMT1 SHMT2 MTHFS MTHFD1L MTFMT MTR
BIOCARTA_CARM1_PATHWAY	0.0548935	0.285975	-0.653891	-1.52687	0.5556	5	PRKAR1B RXRA PRKACB CARM1 PRKAR1A	P31321 P19793 P22694 Q86X55 P10644	9	P10644 P13861 P16220 P19793 P22694 P31321 Q09472 Q86X55 Q92793	PRKAR1A PRKAR2A CREB1 RXRA PRKACB PRKAR1B EP300 CARM1 CREBBP
BIOCARTA_SPRY_PATHWAY	0.0462168	0.256207	-0.564243	-1.52258	0.7333	11	RAF1 SHC1 PTPRB EGFR CBL MAP2K1 SOS1 SPRY1 SPRY4 GRB2 MAPK3	P04049 P29353 P23467 P00533 P22681 Q02750 Q07889 O43609 Q9C004 P62993 P27361	15	O43597 O43609 P00533 P01112 P04049 P20936 P22681 P23467 P27361 P28482 P29353 P62993 Q02750 Q07889 Q9C004	SPRY2 SPRY1 EGFR HRAS RAF1 RASA1 CBL PTPRB MAPK3 MAPK1 SHC1 GRB2 MAP2K1 SOS1 SPRY4
REACTOME_NRCAM_INTERACTIONS	0.0180941	0.159832	-0.897374	-1.52001	0.6667	2	NRP2 DLG3	O60462 Q92796	3	O60462 Q12959 Q92796	NRP2 DLG1 DLG3
REACTOME_AMINO_ACID_TRANSPORT_ACROSS_THE_PLASMA_MEMBRANE	0.0574331	0.290777	-0.650612	-1.51921	0.5556	5	SLC6A6 SLC1A5 SLC38A2 SLC7A1 SLC7A5	P31641 Q15758 Q96QD8 P30825 Q01650	9	P08195 P30825 P31641 P43007 Q01650 Q15758 Q92536 Q96QD8 Q9H2H9	SLC3A2 SLC7A1 SLC6A6 SLC1A4 SLC7A5 SLC1A5 SLC7A6 SLC38A2 SLC38A1
REACTOME_REGULATION_OF_INNATE_IMMUNE_RESPONSES_TO_CYTOSOLIC_DNA	0.0541958	0.283023	-0.614443	-1.51688	0.5455	6	DTX4 UBA52 TRIM32 RPS27A TBK1 IRF3	Q9Y2E6 P62987 Q13049 P62979 Q9UHD2 Q14653	11	P19474 P62979 P62987 Q13049 Q14653 Q86WV6 Q9BRZ2 Q9NSU2 Q9UHD2 Q9UJV9 Q9Y2E6	TRIM21 RPS27A UBA52 TRIM32 IRF3 STING1 TRIM56 TREX1 TBK1 DDX41 DTX4
BIOCARTA_BARR_MAPK_PATHWAY	0.0580051	0.290968	-0.672286	-1.51662	0.375	3	GRK2 ARRB1 RAF1	P25098 P49407 P04049	8	P04049 P25098 P27361 P28482 P36507 P49407 Q02750 Q5JWF2	RAF1 GRK2 MAPK3 MAPK1 MAP2K2 ARRB1 MAP2K1 GNAS
KEGG_PROGESTERONE_MEDIATED_OOCYTE_MATURATION	0.0185081	0.161276	-0.419231	-1.51606	0.2642	14	PRKACA CDC25C HSP90AB1 PIK3R2 PRKACB AKT1 RAF1 PLK1 PIK3CA MAD2L1 ADCY3 BUB1 PRKX AKT2	P17612 P30307 P08238 O00459 P22694 P31749 P04049 P53350 P42336 Q13257 O60266 O43683 P51817 P31751	53	O00459 O15264 O43306 O43683 O60266 O60503 O95067 P01116 P04049 P04899 P06493 P07900 P08069 P08238 P08754 P10398 P14635 P15056 P17612 P20248 P22694 P24941 P27361 P28482 P30260 P30305 P30307 P31749 P31751 P42336 P45983 P45984 P51812 P51817 P51828 P53350 P63096 Q02750 Q13042 Q13257 Q13370 Q15418 Q16539 Q8NHZ8 Q99640 Q9H1A4 Q9UI95 Q9UJX2 Q9UJX3 Q9UJX4 Q9UJX5 Q9UJX6 Q9UM13	PIK3R2 MAPK13 ADCY6 BUB1 ADCY3 ADCY9 CCNB2 KRAS RAF1 GNAI2 CDK1 HSP90AA1 IGF1R HSP90AB1 GNAI3 ARAF CCNB1 BRAF PRKACA CCNA2 PRKACB CDK2 MAPK3 MAPK1 CDC27 CDC25B CDC25C AKT1 AKT2 PIK3CA MAPK8 MAPK9 RPS6KA3 PRKX ADCY7 PLK1 GNAI1 MAP2K1 CDC16 MAD2L1 PDE3B RPS6KA1 MAPK14 CDC26 PKMYT1 ANAPC1 MAD2L2 CDC23 ANAPC7 ANAPC5 ANAPC4 ANAPC2 ANAPC10
BIOCARTA_NO1_PATHWAY	0.0591912	0.294865	-0.649127	-1.51574	0.6667	6	PRKAR1B PRKACB AKT1 SLC7A1 PRKAR1A CAV1	P31321 P22694 P31749 P30825 P10644 Q03135	9	P07900 P10644 P13861 P22694 P30825 P31321 P31749 Q03135 Q13370	HSP90AA1 PRKAR1A PRKAR2A PRKACB SLC7A1 PRKAR1B AKT1 CAV1 PDE3B
KEGG_GAP_JUNCTION	0.020316	0.168275	-0.431871	-1.51516	0.413	19	PRKACA TUBAL3 TUBB TUBA1C PRKACB TUBB2A TUBA1B CSNK1D TUBB3 RAF1 TUBB4B ADCY3 PDGFC PRKX GNAQ EGFR MAP2K2 MAP3K2 TUBA4A	P17612 A6NHL2 P07437 Q9BQE3 P22694 Q13885 P68363 P48730 Q13509 P04049 P68371 O60266 Q9NRA1 P51817 P50148 P00533 P36507 Q9Y2U5 P68366	46	A6NHL2 O43306 O60266 O60503 P00533 P01111 P01112 P01116 P04049 P04899 P05129 P06493 P07437 P08754 P12931 P17252 P17612 P22694 P27361 P28482 P29992 P36507 P48730 P50148 P51817 P51828 P62993 P63096 P68363 P68366 P68371 Q01970 Q02750 Q07157 Q07889 Q13509 Q13885 Q14571 Q14573 Q14643 Q15147 Q5JWF2 Q92633 Q9BQE3 Q9NRA1 Q9Y2U5	TUBAL3 ADCY6 ADCY3 ADCY9 EGFR NRAS HRAS KRAS RAF1 GNAI2 PRKCG CDK1 TUBB GNAI3 SRC PRKCA PRKACA PRKACB MAPK3 MAPK1 GNA11 MAP2K2 CSNK1D GNAQ PRKX ADCY7 GRB2 GNAI1 TUBA1B TUBA4A TUBB4B PLCB3 MAP2K1 TJP1 SOS1 TUBB3 TUBB2A ITPR2 ITPR3 ITPR1 PLCB4 GNAS LPAR1 TUBA1C PDGFC MAP3K2
BIOCARTA_BARRESTIN_SRC_PATHWAY	0.0597773	0.29574	-0.648668	-1.51467	0.3333	3	GRK2 ARRB1 RAF1	P25098 P49407 P04049	9	P01112 P04049 P25098 P27361 P28482 P36507 P49407 Q02750 Q5JWF2	HRAS RAF1 GRK2 MAPK3 MAPK1 MAP2K2 ARRB1 MAP2K1 GNAS
BIOCARTA_CHREBP_PATHWAY	0.0593483	0.294968	-0.628513	-1.51408	0.6	6	PRKAR1B PRKACB PRKAG1 PRKAB1 PRKAR1A PRKAA1	P31321 P22694 P54619 Q9Y478 P10644 Q13131	10	P10644 P13861 P22694 P31321 P54619 P67775 Q13131 Q5JWF2 Q9UGJ0 Q9Y478	PRKAR1A PRKAR2A PRKACB PRKAR1B PRKAG1 PPP2CA PRKAA1 GNAS PRKAG2 PRKAB1
REACTOME_PI3K_AKT_ACTIVATION	0.0443605	0.250411	-0.769038	-1.51115	0.6	3	PIK3R2 PIK3CA IRS1	O00459 P42336 P35568	5	O00459 P35568 P42336 P61586 Q9Y4H2	PIK3R2 IRS1 PIK3CA RHOA IRS2
PID_IGF1_PATHWAY	0.0398	0.237046	-0.489601	-1.5099	0.3462	9	BCAR1 RACK1 AKT1 RAF1 SHC1 PRKCZ PIK3CA PDPK1 IRS1	P56945 P63244 P31749 P04049 P29353 Q05513 P42336 O15530 P35568	26	O15530 O43639 P01112 P04049 P08069 P18031 P23443 P29353 P31749 P35568 P42336 P46108 P46109 P49023 P56945 P62258 P62993 P63104 P63244 Q05397 Q05513 Q05655 Q06124 Q07889 Q92934 Q9Y4H2	PDPK1 NCK2 HRAS RAF1 IGF1R PTPN1 RPS6KB1 SHC1 AKT1 IRS1 PIK3CA CRK CRKL PXN BCAR1 YWHAE GRB2 YWHAZ RACK1 PTK2 PRKCZ PRKCD PTPN11 SOS1 BAD IRS2
REACTOME_METABOLISM_OF_STEROIDS	0.0113806	0.118864	-0.385227	-1.50968	0.3373	28	HMGCR SCD FDFT1 RXRA HMGCS1 FASN LSS SQLE MSMO1 ARV1 TGS1 PIAS4 MVK SREBF1 CHD9 SCAP SREBF2 IDI1 CARM1 HSD17B7 ACACA PMVK CYP51A1 NCOA6 MBTPS1 SP1 LBR FDPS	P04035 O00767 P37268 P19793 Q01581 P49327 P48449 Q14534 Q15800 Q9H2C2 Q96RS0 Q8N2W9 Q03426 P36956 Q3L8U1 Q12770 Q12772 Q13907 Q86X55 P56937 Q13085 Q15126 Q16850 Q14686 Q14703 P08047 Q14739 P14324	83	O00767 O14734 O14975 O15438 O43462 O75845 O94855 O95486 O95487 O95749 O95772 P02774 P04035 P08047 P10109 P14324 P19793 P22059 P22307 P22570 P23511 P25208 P28845 P30536 P36956 P37268 P42330 P48449 P49327 P51659 P53602 P53992 P56937 P61956 P62826 P63279 Q01581 Q03426 Q12770 Q12772 Q13085 Q13907 Q13952 Q14534 Q14686 Q14703 Q14739 Q14849 Q14872 Q14974 Q15125 Q15126 Q15392 Q15436 Q15596 Q15648 Q15738 …	SCD ACOT8 SLC27A2 ABCC3 MBTPS2 SC5D SEC24D SEC24A SEC24B GGPS1 STARD3NL GC HMGCR SP1 FDX1 FDPS RXRA OSBP SCP2 FDXR NFYA NFYB HSD11B1 TSPO SREBF1 FDFT1 AKR1C3 LSS FASN HSD17B4 MVD SEC24C HSD17B7 SUMO2 RAN UBE2I HMGCS1 MVK SCAP SREBF2 ACACA IDI1 NFYC SQLE NCOA6 MBTPS1 LBR STARD3 MTF1 KPNB1 EBP PMVK DHCR24 SEC23A NCOA2 MED1 NSDHL NCOA1 MSMO1 CYP51A1 CHD9 HSD17B12 CARM1 PLPP6 PIAS4 HSD17B11 CREBBP TG…
REACTOME_SYNTHESIS_SECRETION_AND_INACTIVATION_OF_GLUCOSE_DEPENDENT_INSULINOTROPIC_POLYPEPTIDE_GIP	0.045554	0.253834	-0.767487	-1.50811	0.8	4	SEC11A PAX6 SPCS2 SPCS3	P67812 P26367 Q15005 P61009	5	P26367 P61009 P67812 Q15005 Q9BY50	PAX6 SPCS3 SEC11A SPCS2 SEC11C
REACTOME_NR1H3_NR1H2_REGULATE_GENE_EXPRESSION_LINKED_TO_CHOLESTEROL_TRANSPORT_AND_EFFLUX	0.0415941	0.242389	-0.508089	-1.5079	0.2727	6	RXRA TNRC6A APOE GPS2 EEPD1 HDAC3	P19793 Q8NDV7 P02649 Q13227 Q7L9B9 O15379	22	O15379 O60341 O75164 O75376 O95477 P02649 P19793 P28702 P56559 Q09472 Q13227 Q15788 Q7L9B9 Q8NB78 Q8NDV7 Q9BZK7 Q9H9G7 Q9HCE1 Q9UKV8 Q9UPQ9 Q9Y4C1 Q9Y618	HDAC3 KDM1A KDM4A NCOR1 ABCA1 APOE RXRA RXRB ARL4C EP300 GPS2 NCOA1 EEPD1 KDM1B TNRC6A TBL1XR1 AGO3 MOV10 AGO2 TNRC6B KDM3A NCOR2
REACTOME_OXIDATIVE_STRESS_INDUCED_SENESCENCE	0.0205003	0.168523	-0.421912	-1.50699	0.42	21	TNRC6A UBA52 H3C1 H2BU1 H4C1 CDK6 H2BC12 MAP2K7 CDK4 H3C15 CBX2 RPS27A H2AX H2AZ2 TFDP1 MAPKAPK3 CBX6 MINK1 MDM2 H2AC18 TXN	Q8NDV7 P62987 P68431 Q8N257 P62805 Q00534 O60814 O14733 P11802 Q71DI3 Q14781 P62979 P16104 Q71UI9 Q14186 Q16644 O95503 Q8N4C8 Q00987 Q6FI13 P10599	50	O00257 O00716 O14733 O60814 O75530 O95503 P04637 P05412 P10599 P11802 P16104 P27361 P28482 P45983 P45984 P45985 P46734 P49137 P62805 P62979 P62987 P68431 P78364 P84243 Q00534 Q00987 Q06587 Q09028 Q14186 Q14188 Q14781 Q15022 Q15910 Q16539 Q16576 Q16644 Q6FI13 Q71DI3 Q71UI9 Q8IXK0 Q8N257 Q8N4C8 Q8NDV7 Q8NDX5 Q99496 Q9H9G7 Q9HC52 Q9HCE1 Q9UKE5 Q9UPQ9	CBX4 E2F3 MAP2K7 H2BC12 EED CBX6 TP53 JUN TXN CDK4 H2AX MAPK3 MAPK1 MAPK8 MAPK9 MAP2K4 MAP2K3 MAPKAPK2 H4C1 RPS27A UBA52 H3C1 PHC1 H3-3A CDK6 MDM2 RING1 RBBP4 TFDP1 TFDP2 CBX2 SUZ12 EZH2 MAPK14 RBBP7 MAPKAPK3 H2AC18 H3C15 H2AZ2 PHC2 H2BU1 MINK1 TNRC6A PHC3 RNF2 AGO3 CBX8 MOV10 TNIK TNRC6B
REACTOME_NRAGE_SIGNALS_DEATH_THROUGH_JNK	0.0395814	0.237046	-0.474831	-1.50698	0.2759	8	MAGED1 ARHGEF39 AATF TRIO ARHGEF16 ARHGEF2 PLEKHG5 ABR	Q9Y5V3 Q8N4T4 Q9NY61 O75962 Q5VV41 Q92974 O94827 Q12979	29	O15013 O15085 O75962 O94827 P45983 P63000 Q07889 Q12774 Q12802 Q12979 Q14155 Q14344 Q15811 Q5VV41 Q6ZSZ5 Q7Z628 Q8N4T4 Q92888 Q92934 Q92974 Q96DR7 Q96M96 Q96PE2 Q9H8V3 Q9HCE6 Q9NR80 Q9NY61 Q9NZN5 Q9Y5V3	ARHGEF10 ARHGEF11 TRIO PLEKHG5 MAPK8 RAC1 SOS1 ARHGEF5 AKAP13 ABR ARHGEF7 GNA13 ITSN1 ARHGEF16 ARHGEF18 NET1 ARHGEF39 ARHGEF1 BAD ARHGEF2 ARHGEF26 FGD4 ARHGEF17 ECT2 ARHGEF10L ARHGEF4 AATF ARHGEF12 MAGED1
REACTOME_PTK6_REGULATES_RTKS_AND_THEIR_EFFECTORS_AKT1_AND_DOK1	0.0467476	0.258487	-0.766602	-1.50637	0.8	4	UBA52 ARAP1 AKT1 RPS27A	P62987 Q96P48 P31749 P62979	5	P22681 P31749 P62979 P62987 Q96P48	CBL AKT1 RPS27A UBA52 ARAP1
REACTOME_IRAK1_RECRUITS_IKK_COMPLEX	0.0632961	0.304103	-0.667464	-1.50574	0.375	3	UBA52 IRAK1 RPS27A	P62987 P51617 P62979	8	O14920 O15111 P51617 P61088 P62979 P62987 Q9Y4K3 Q9Y6K9	IKBKB CHUK IRAK1 UBE2N RPS27A UBA52 TRAF6 IKBKG
PID_ALK1_PATHWAY	0.0523735	0.277478	-0.548967	-1.50503	0.6875	11	ENG ACVR1 TGFB1 TGFBR2 CAV1 SMAD5 SMAD4 BMPR2 ARRB2 MAPK3 FKBP1A	P17813 Q04771 P01137 P37173 Q03135 Q99717 Q13485 Q13873 P32121 P27361 P62942	16	P01137 P17813 P27037 P27361 P28482 P32121 P36897 P37173 P62136 P62942 P67870 Q03135 Q04771 Q13485 Q13873 Q99717	TGFB1 ENG ACVR2A MAPK3 MAPK1 ARRB2 TGFBR1 TGFBR2 PPP1CA FKBP1A CSNK2B CAV1 ACVR1 SMAD4 BMPR2 SMAD5
REACTOME_DISEASE	0.00015977	0.00942146	-0.29711	-1.50362	0.2328	179	CFP GPC1 FZD5 PRKAR1B SH3GL1 MTRR RPL38 PRKACA DVL1 RPS18 TUBAL3 CDC25C RPS16 RPS11 UBA52 GPC4 RPL6 RPL31 RPL4 RPL7 RPS25 RPL18A ARRB1 RPL28 RPS6 RPS13 RPL13A RPL27A HSP90AB1 FURIN RPS24 RPS28 RPS15A RPL7A ERBB3 BCR RPS4X RPS23 RPS3 RPL9 RPL17 RPS10 H2AC21 RPL35A RPS7 RPL24 RPS9 RPL3 RPL10A RPS5 RPL23A RPL12 RPS12 RPS3A RPL8 MYO10 PIK3R2 RPL13 FOXO1 NTHL1 EEF2 TUBA1C RPL18 RPS8 RPL14 RPS21 RPS20 …	P27918 P35052 Q13467 P31321 Q99961 Q9UBK8 P63173 P17612 O14640 P62269 A6NHL2 P30307 P62249 P62280 P62987 O75487 Q02878 P62899 P36578 P18124 P62851 Q02543 P49407 P46779 P62753 P62277 P40429 P46776 P08238 P09958 P62847 P62857 P62244 P62424 P21860 P11274 P62701 P62266 P23396 P32969 P18621 P46783 Q8IUE6 P18077 P62081 P83731 P46781 P39023 P62906 P46782 P62750 P30050 P25398 P61247 P62917 Q9HD67 O00459 …	769	A5D8V6 A6NGB9 A6NHL2 A8CG34 O00159 O00203 O00231 O00232 O00233 O00267 O00268 O00400 O00401 O00410 O00459 O00468 O00487 O00505 O00629 O14640 O14641 O14672 O14733 O14818 O14841 O14920 O14964 O14980 O15111 O15131 O15143 O15144 O15145 O15164 O15305 O15379 O15504 O15511 O15514 O15530 O43148 O43194 O43237 O43242 O43252 O43306 O43505 O43524 O43633 O43747 O43815 O43826 O43865 O60266 O60353 O60503 O60551 …	VPS37C WIPF3 TUBAL3 POM121C MYO1C AP3B1 PSMD11 PSMD12 PSMD9 SUPT5H TAF4 SLC33A1 WASL IPO5 PIK3R2 AGRN PSMD14 KPNA3 KPNA4 DVL1 DVL2 ADAM10 MAP2K7 PSMA7 OPLAH IKBKB HGS XPO1 CHUK KPNA5 ARPC1B ARPC2 ARPC3 TRIM24 PMM2 HDAC3 NUP42 ARPC5 POLR2D PDPK1 RNMT GPR39 DYNC1LI2 PSMD3 PAPSS1 ADCY6 B4GAT1 FOXO3 CHMP2A AP1G1 STRN SLC37A4 AHCYL1 ADCY3 FZD6 ADCY9 NMT2 CCNT1 CCNT2 TLR2 CTNND1 DPM1 H2BC12 RNGTT FZD7 …
REACTOME_TNF_RECEPTOR_SUPERFAMILY_TNFSF_MEMBERS_MEDIATING_NON_CANONICAL_NF_KB_PATHWAY	0.0375324	0.233385	-0.81582	-1.50198	1	4	TRAF2 LTBR TNFRSF12A BIRC2	Q12933 P36941 Q9NP84 Q13490	4	P36941 Q12933 Q13490 Q9NP84	LTBR TRAF2 BIRC2 TNFRSF12A
PID_RXR_VDR_PATHWAY	0.058651	0.293527	-0.578223	-1.50141	0.3846	5	FAM120B RXRA TGFB1 SREBF1 RARG	Q96EK7 P19793 P01137 P36956 P13631	13	O95477 P01137 P13631 P19793 P22736 P23443 P28702 P36956 P37231 Q15648 Q15788 Q96EK7 Q9Y618	ABCA1 TGFB1 RARG RXRA NR4A1 RPS6KB1 RXRB SREBF1 PPARG MED1 NCOA1 FAM120B NCOR2
REACTOME_RHO_GTPASE_CYCLE	0.0155613	0.143776	-0.391295	-1.50131	0.3014	22	ARHGEF39 ARHGAP18 BCR ARHGAP39 PIK3R2 ARHGAP11A ARHGAP40 ARHGAP45 ARAP1 ARHGAP30 GDI2 ARHGDIA TRIO ARAP3 ARHGEF16 ARHGAP35 ARHGAP12 ARHGEF2 ARHGDIB ARHGAP23 PLEKHG5 ABR	Q8N4T4 Q8N392 P11274 Q9C0H5 O00459 Q6P4F7 Q5TG30 Q92619 Q96P48 Q7Z6I6 P50395 P52565 O75962 Q8WWN8 Q5VV41 Q9NRY4 Q8IWW6 Q92974 P52566 Q9P227 O94827 Q12979	73	A1A4S6 A7KAX9 O00212 O00459 O15013 O15085 O60890 O75044 O75962 O94827 P01023 P11274 P15882 P31150 P32019 P50395 P52565 P52566 P60953 P61586 P62745 P63000 P84095 Q01968 Q07889 Q07960 Q12774 Q12802 Q12979 Q13017 Q13459 Q14155 Q14344 Q15311 Q15642 Q15811 Q52LW3 Q5T5U3 Q5TG30 Q5VV41 Q68EM7 Q6P4F7 Q6ZSZ5 Q6ZUM4 Q7Z628 Q7Z6B7 Q7Z6I6 Q8IWW6 Q8IXI1 Q8IXI2 Q8N392 Q8N4T4 Q8WWN8 Q8WZ64 Q92619 Q92888 Q92974 …	ARHGAP10 ARHGAP32 RHOD PIK3R2 ARHGEF10 ARHGEF11 OPHN1 SRGAP2 TRIO PLEKHG5 A2M BCR CHN1 GDI1 INPP5B GDI2 ARHGDIA ARHGDIB CDC42 RHOA RHOB RAC1 RHOG OCRL SOS1 ARHGAP1 ARHGEF5 AKAP13 ABR ARHGAP5 MYO9B ARHGEF7 GNA13 RALBP1 TRIP10 ITSN1 ARHGAP29 ARHGAP21 ARHGAP40 ARHGEF16 ARHGAP17 ARHGAP11A ARHGEF18 ARHGAP27 NET1 SRGAP1 ARHGAP30 ARHGAP12 RHOT2 RHOT1 ARHGAP18 ARHGEF39 ARAP3 ARAP2 ARHGAP45 ARHGEF1 ARHGEF…
KEGG_PATHOGENIC_ESCHERICHIA_COLI_INFECTION	0.0323308	0.220502	-0.450061	-1.50128	0.3889	14	TUBAL3 TUBB TUBA1C TUBB2A TUBA1B TUBB3 TUBB4B ARPC3 ARHGEF2 ABL1 ROCK1 ARPC5 TUBA4A ROCK2	A6NHL2 P07437 Q9BQE3 Q13885 P68363 Q13509 P68371 O15145 Q92974 P00519 Q13464 O15511 P68366 O75116	36	A6NHL2 O00401 O15143 O15144 O15145 O15511 O43639 O75116 O95832 P00519 P05556 P07437 P12830 P15311 P16333 P17252 P19338 P27348 P35222 P59998 P60709 P60953 P61586 P63104 P68363 P68366 P68371 Q13464 Q13509 Q13885 Q14247 Q16625 Q92747 Q92974 Q9BPX5 Q9BQE3	TUBAL3 WASL ARPC1B ARPC2 ARPC3 ARPC5 NCK2 ROCK2 CLDN1 ABL1 ITGB1 TUBB CDH1 EZR NCK1 PRKCA NCL YWHAQ CTNNB1 ARPC4 ACTB CDC42 RHOA YWHAZ TUBA1B TUBA4A TUBB4B ROCK1 TUBB3 TUBB2A CTTN OCLN ARPC1A ARHGEF2 ARPC5L TUBA1C
KEGG_REGULATION_OF_AUTOPHAGY	0.0604118	0.298197	-0.608025	-1.50103	0.5455	6	GABARAPL2 ATG7 PIK3R4 ATG4B PRKAA1 ATG3	P60520 O95352 Q99570 Q9Y4P1 Q13131 Q9NT62	11	O95352 P60520 Q13131 Q14457 Q6PHR2 Q8NEB9 Q96DT6 Q99570 Q9H1Y0 Q9NT62 Q9Y4P1	ATG7 GABARAPL2 PRKAA1 BECN1 ULK3 PIK3C3 ATG4C PIK3R4 ATG5 ATG3 ATG4B
PID_P38_MKK3_6PATHWAY	0.0553158	0.286793	-0.546781	-1.49904	0.5625	9	TRAF2 TAB2 MAP3K6 TAOK3 TAB1 MAP3K7 TAOK2 MAP3K4 TXN	Q12933 Q9NYJ8 O95382 Q9H2K8 Q15750 O43318 Q9UL54 Q9Y6R4 P10599	16	O43318 O95382 P10599 P46734 P63000 Q12933 Q13315 Q15750 Q16539 Q7L7X3 Q9BSQ5 Q9H2K8 Q9NYJ8 Q9UL54 Q9Y4K3 Q9Y6R4	MAP3K7 MAP3K6 TXN MAP2K3 RAC1 TRAF2 ATM TAB1 MAPK14 TAOK1 CCM2 TAOK3 TAB2 TAOK2 TRAF6 MAP3K4
REACTOME_RECYCLING_PATHWAY_OF_L1	0.0428164	0.246194	-0.470571	-1.49347	0.2759	8	TUBAL3 TUBA1C TUBB2A TUBA1B DPYSL2 MSN TUBB3 TUBB4B	A6NHL2 Q9BQE3 Q13885 P68363 Q16555 P26038 Q13509 P68371	29	A0MZ66 A6NHL2 O75582 O75676 O94973 O95239 O95782 P09496 P12931 P15311 P26038 P28482 P35241 P49757 P50570 P51812 P53680 P60709 P63010 P68363 P68366 P68371 Q00610 Q13509 Q13885 Q15418 Q16555 Q96CW1 Q9BQE3	SHTN1 TUBAL3 RPS6KA5 RPS6KA4 AP2A2 KIF4A AP2A1 CLTA SRC EZR MSN MAPK1 RDX NUMB DNM2 RPS6KA3 AP2S1 ACTB AP2B1 TUBA1B TUBA4A TUBB4B CLTC TUBB3 TUBB2A RPS6KA1 DPYSL2 AP2M1 TUBA1C
WNT_SIGNALING	0.0281532	0.201547	-0.435463	-1.49331	0.3902	16	FZD5 DVL1 RPL13A CCND2 LRP5 CSNK1D DVL2 APC FBXW11 FZD2 BTRC GSK3A HPRT1 TLE1 FZD7 FZD1	Q13467 O14640 P40429 P30279 O75197 P48730 O14641 P25054 Q9UKB1 Q14332 Q9Y297 P49840 P00492 Q04724 O75084 Q9UP38	41	O00512 O14640 O14641 O14745 O60353 O75084 O75197 O75581 O94907 P00492 P01106 P04406 P05412 P15407 P25054 P30153 P30279 P30281 P35222 P40429 P48729 P48730 P49840 P49841 P56545 P60709 P61769 P67775 P68400 Q04724 Q09472 Q13363 Q13467 Q14332 Q9H237 Q9HC62 Q9HCP0 Q9UKB1 Q9UP38 Q9Y297 Q9Y4D1	BCL9 DVL1 DVL2 SLC9A3R1 FZD6 FZD7 LRP5 LRP6 DKK1 HPRT1 MYC GAPDH JUN FOSL1 APC PPP2R1A CCND2 CCND3 CTNNB1 RPL13A CSNK1A1 CSNK1D GSK3A GSK3B CTBP2 ACTB B2M PPP2CA CSNK2A1 TLE1 EP300 CTBP1 FZD5 FZD2 PORCN SENP2 CSNK1G1 FBXW11 FZD1 BTRC DAAM1
REACTOME_CHYLOMICRON_CLEARANCE	0.0409263	0.241213	-0.810686	-1.49252	0.75	3	APOB LDLR APOE	P04114 P01130 P02649	4	P01130 P02649 P04114 Q5SW96	LDLR APOE APOB LDLRAP1
REACTOME_CHAPERONE_MEDIATED_AUTOPHAGY	0.0620947	0.302362	-0.589182	-1.492	0.4167	5	UBA52 EEF1A1 HSP90AB1 RPS27A HSPA8	P62987 P68104 P08238 P62979 P11142	12	O60664 O95613 P07900 P08238 P11142 P13473 P62979 P62987 P68104 Q3SXY8 Q99497 Q9UBN7	PLIN3 PCNT HSP90AA1 HSP90AB1 HSPA8 LAMP2 RPS27A UBA52 EEF1A1 ARL13B PARK7 HDAC6
SA_PTEN_PATHWAY	0.0620947	0.302362	-0.589114	-1.49182	0.5833	7	AKT1 PTK2B SHC1 PIK3CA PDPK1 ILK AKT2	P31749 Q14289 P29353 P42336 O15530 Q13418 P31751	12	O15530 O95861 P27361 P28482 P29353 P31749 P31751 P42336 P62993 Q07889 Q13418 Q14289	PDPK1 BPNT1 MAPK3 MAPK1 SHC1 AKT1 AKT2 PIK3CA GRB2 SOS1 ILK PTK2B
REACTOME_SIGNALING_BY_ERBB2	0.0410334	0.241213	-0.463554	-1.49146	0.5806	18	UBA52 ERBB3 AKT1 PLCG1 SHC1 PIK3CA RPS27A ERBB2 AKT2 USP8 PRKCE MEMO1 EGFR DIAPH1 PTPN12 SOS1 GRB2 HSP90AA1	P62987 P21860 P31749 P19174 P29353 P42336 P62979 P04626 P31751 P40818 Q02156 Q9Y316 P00533 O60610 Q05209 Q07889 P62993 P07900	31	O60610 P00533 P01111 P01112 P01116 P04626 P07900 P07947 P12931 P17252 P19174 P21860 P29353 P31749 P31751 P40818 P42336 P61586 P62979 P62987 P62993 Q02156 Q05209 Q05655 Q07889 Q16543 Q93034 Q96RT1 Q99075 Q9UNE7 Q9Y316	DIAPH1 EGFR NRAS HRAS KRAS ERBB2 HSP90AA1 YES1 SRC PRKCA PLCG1 ERBB3 SHC1 AKT1 AKT2 USP8 PIK3CA RHOA RPS27A UBA52 GRB2 PRKCE PTPN12 PRKCD SOS1 CDC37 CUL5 ERBIN HBEGF STUB1 MEMO1
REACTOME_P75_NTR_RECEPTOR_MEDIATED_SIGNALLING	0.0230912	0.17852	-0.406213	-1.48725	0.375	21	MAGED1 ARHGEF39 UBA52 AATF IRAK1 ARHGDIA TRIO ARHGEF16 HDAC3 RPS27A ARHGEF2 PLEKHG5 ABR RTN4R ARHGEF10 IKBKB ARHGEF1 SOS1 RELA NFKB1 SQSTM1	Q9Y5V3 Q8N4T4 P62987 Q9NY61 P51617 P52565 O75962 Q5VV41 O15379 P62979 Q92974 O94827 Q12979 Q9BZR6 O15013 O14920 Q92888 Q07889 Q04206 P19838 Q13501	56	O14920 O15013 O15085 O15379 O43353 O60906 O75962 O94827 P19838 P41743 P42574 P42575 P45983 P49768 P49810 P51617 P52565 P61586 P62258 P62979 P62987 P63000 P78536 Q04206 Q07889 Q12774 Q12802 Q12979 Q13501 Q13547 Q14155 Q14344 Q15811 Q5VV41 Q6ZSZ5 Q7Z628 Q8N4T4 Q92542 Q92769 Q92888 Q92934 Q92974 Q96BI3 Q96DR7 Q96M96 Q96PE2 Q99836 Q9BZR6 Q9H8V3 Q9HCE6 Q9NQC3 Q9NR80 Q9NY61 Q9NZN5 Q9Y4K3 Q9Y5V3	IKBKB ARHGEF10 ARHGEF11 HDAC3 RIPK2 SMPD2 TRIO PLEKHG5 NFKB1 PRKCI CASP3 CASP2 MAPK8 PSEN1 PSEN2 IRAK1 ARHGDIA RHOA YWHAE RPS27A UBA52 RAC1 ADAM17 RELA SOS1 ARHGEF5 AKAP13 ABR SQSTM1 HDAC1 ARHGEF7 GNA13 ITSN1 ARHGEF16 ARHGEF18 NET1 ARHGEF39 NCSTN HDAC2 ARHGEF1 BAD ARHGEF2 APH1A ARHGEF26 FGD4 ARHGEF17 MYD88 RTN4R ECT2 ARHGEF10L RTN4 ARHGEF4 AATF ARHGEF12 TRAF6 MAGED1
REACTOME_MTORC1_MEDIATED_SIGNALLING	0.0558149	0.288642	-0.533696	-1.48708	0.1765	3	EEF2K RPS6 EIF4B	O00418 P62753 P23588	17	O00418 O43504 P06730 P23443 P23588 P31946 P42345 P62753 Q04637 Q15382 Q5VZM2 Q6IAA8 Q8N122 Q8NBW4 Q9HB90 Q9UHA4 Q9Y2Q5	EEF2K LAMTOR5 EIF4E RPS6KB1 EIF4B YWHAB MTOR RPS6 EIF4G1 RHEB RRAGB LAMTOR1 RPTOR SLC38A9 RRAGC LAMTOR3 LAMTOR2
REACTOME_ORGANELLE_BIOGENESIS_AND_MAINTENANCE	0.00320057	0.0518997	-0.336657	-1.48666	0.4432	82	RXRA CETN2 IFT122 PRKACA TUBAL3 ODF2 CEP83 TTC21B TCTEX1D2 TUBB WDR34 TUBA1C TUBB2A PRKAG1 TUBA1B CLUAP1 HAUS5 HAUS3 TFB1M KIF3A CSNK1D TUBB3 HAUS4 KIF3B CEP41 LZTFL1 TGS1 CEP76 TUBB4B PLK1 POLRMT CHD9 PRKAB1 HAUS7 HAUS1 CEP164 HAUS2 IFT74 HDAC3 CARM1 PKD2 FGFR1OP KIFAP3 NCOA6 TTC26 IFT81 ASAP1 CNTRL CCT4 SDCCAG8 ALAS1 DCTN3 ATF2 DYNC2H1 CEP290 CCT2 TUBA4A HAUS8 ACTR1A DCTN1 CAMK4 NEDD1 EXOC2 DCT…	P19793 P41208 Q9HBG6 P17612 A6NHL2 Q5BJF6 Q9Y592 Q7Z4L5 Q8WW35 P07437 Q96EX3 Q9BQE3 Q13885 P54619 P68363 Q96AJ1 O94927 Q68CZ6 Q8WVM0 Q9Y496 P48730 Q13509 Q9H6D7 O15066 Q9BYV8 Q9NQ48 Q96RS0 Q8TAP6 P68371 P53350 O00411 Q3L8U1 Q9Y478 Q99871 Q96CS2 Q9UPV0 Q9NVX0 Q96LB3 O15379 Q86X55 Q13563 O95684 Q92845 Q14686 A0AVF1 Q8WYA0 Q9ULH1 Q7Z7A1 P50991 Q86SQ7 P13196 O75935 P15336 Q8NCM8 O15078 P78371 P68366 …	185	A0AVF1 A6NHL2 O00411 O00471 O15066 O15078 O15379 O43924 O60645 O75161 O75376 O75431 O75665 O75695 O75935 O75947 O75964 O94927 O94986 O95613 O95684 P00367 P00846 P04179 P06493 P06576 P07437 P07900 P11474 P13196 P15336 P16220 P17152 P17612 P17987 P18085 P18859 P19793 P24539 P25705 P30049 P30153 P36405 P36542 P38646 P41208 P43034 P48047 P48643 P48730 P48735 P49368 P49674 P50990 P50991 P51610 P51955 …	TTC26 TUBAL3 POLRMT EXOC5 KIF3B CEP290 HDAC3 PDE6D EXOC3 NPHP4 NCOR1 MTX2 OFD1 RP2 DCTN3 ATP5PD ATP5MG HAUS5 CEP152 PCNT FGFR1OP GLUD1 MT-ATP6 SOD2 CDK1 ATP5F1B TUBB HSP90AA1 ESRRA ALAS1 ATF2 CREB1 TMEM11 PRKACA TCP1 ARF4 ATP5PF RXRA ATP5PB ATP5F1A ATP5F1D PPP2R1A ARL3 ATP5F1C HSPA9 CETN2 PAFAH1B1 ATP5PO CCT5 CSNK1D IDH2 CCT3 CSNK1E CCT8 CCT4 HCFC1 NEK2 PLK1 PRKAG1 ATP5F1E ATP5ME RAB8A ACTR1A YWH…
REACTOME_RNA_POLYMERASE_I_PROMOTER_ESCAPE	0.0360902	0.232917	-0.445428	-1.48582	0.6111	22	POLR1B H3C1 H2BU1 H4C1 H2BC12 POLR2K POLR2H POLR1C H3C15 H2AX H2AZ2 UBTF POLR2E TAF1C POLR2L POLR1E TAF1A TAF1B H2AC18 TWISTNB TAF1D CD3EAP	Q9H9Y6 P68431 Q8N257 P62805 O60814 P53803 P52434 O15160 Q71DI3 P16104 Q71UI9 P17480 P19388 Q15572 P62875 Q9GZS1 Q15573 Q53T94 Q6FI13 Q3B726 Q9H5J8 O15446	36	O15160 O15446 O60814 O95602 P16104 P17480 P18074 P19388 P19447 P32780 P50613 P51946 P51948 P52434 P53803 P62805 P62875 P68431 P84243 Q13185 Q13888 Q13889 Q15572 Q15573 Q3B726 Q53T94 Q6FI13 Q71DI3 Q71UI9 Q8N257 Q92759 Q9GZS1 Q9H5J8 Q9H9Y6 Q9NYV6 Q9P1U0	POLR1C CD3EAP H2BC12 POLR1A H2AX UBTF ERCC2 POLR2E ERCC3 GTF2H1 CDK7 CCNH MNAT1 POLR2H POLR2K H4C1 POLR2L H3C1 H3-3A CBX3 GTF2H2 GTF2H3 TAF1C TAF1A TWISTNB TAF1B H2AC18 H3C15 H2AZ2 H2BU1 GTF2H4 POLR1E TAF1D POLR1B RRN3 ZNRD1
BIOCARTA_MCALPAIN_PATHWAY	0.0658283	0.311944	-0.585454	-1.48256	0.5833	7	PRKAR1B PRKACB CAPN2 CAPNS1 PRKAR1A CAPN1 EGFR	P31321 P22694 P17655 P04632 P10644 P07384 P00533	12	P00533 P01112 P04632 P05556 P07384 P10644 P13861 P15311 P17655 P22694 P31321 Q9Y490	EGFR HRAS CAPNS1 ITGB1 CAPN1 PRKAR1A PRKAR2A EZR CAPN2 PRKACB PRKAR1B TLN1
REACTOME_GAMMA_CARBOXYLATION_HYPUSINE_FORMATION_AND_ARYLSULFATASE_ACTIVATION	0.0514663	0.274741	-0.505443	-1.48235	0.3333	7	GAS6 DHPS FURIN EEF2 DPH6 DPH5 DOHH	Q14393 P49366 P09958 P13639 Q7L8W6 Q9H2P9 Q9BU89	21	O60725 P00734 P08842 P09958 P13639 P15848 P38435 P49366 P51689 P63241 Q14393 Q6P3W2 Q6UWY0 Q7L8W6 Q8NBJ7 Q8NBK3 Q9BQC3 Q9BU89 Q9H2P9 Q9H479 Q9HA64	ICMT F2 STS FURIN EEF2 ARSB GGCX DHPS ARSD EIF5A GAS6 DNAJC24 ARSK DPH6 SUMF2 SUMF1 DPH2 DOHH DPH5 FN3K FN3KRP
REACTOME_SEMAPHORIN_INTERACTIONS	0.037239	0.233385	-0.441393	-1.48054	0.3243	12	PLXNA1 PLXND1 SEMA4D HSP90AB1 DPYSL5 DPYSL2 DPYSL3 ARHGAP35 ERBB2 SEMA3A LIMK1 ROCK1	Q9UIW2 Q9Y4D7 Q92854 P08238 Q9BPU6 Q16555 Q14195 Q9NRY4 P04626 Q14563 P53667 Q13464	37	O14786 O14950 O15085 O75116 O75326 O94887 P04626 P05556 P07900 P08238 P08581 P10301 P23528 P35579 P49841 P51805 P53667 P56199 P60660 P61586 P62745 P63000 Q00535 Q13153 Q13177 Q13464 Q14195 Q14563 Q16555 Q7Z406 Q92854 Q9BPU6 Q9NRY4 Q9NZN5 Q9UIW2 Q9Y490 Q9Y4D7	NRP1 MYL12B ARHGEF11 ROCK2 SEMA7A FARP2 ERBB2 ITGB1 HSP90AA1 HSP90AB1 MET RRAS CFL1 MYH9 GSK3B PLXNA3 LIMK1 ITGA1 MYL6 RHOA RHOB RAC1 CDK5 PAK1 PAK2 ROCK1 DPYSL3 SEMA3A DPYSL2 MYH14 SEMA4D DPYSL5 ARHGAP35 ARHGEF12 PLXNA1 TLN1 PLXND1
REACTOME_HDACS_DEACETYLATE_HISTONES	0.037782	0.233385	-0.446273	-1.47862	0.2857	10	H2AC21 H3C1 H2BU1 H4C1 H2BC12 GPS2 HMG20B H3C15 MTA1 HDAC3	Q8IUE6 P68431 Q8N257 P62805 O60814 Q13227 Q9P0W2 Q71DI3 Q13330 O15379	35	O00422 O15379 O60341 O60814 O75376 O75446 O94776 O95983 P29374 P62805 P68431 Q09028 Q12873 Q13127 Q13227 Q13330 Q13547 Q14839 Q16576 Q4LE39 Q6FI13 Q71DI3 Q86YP4 Q8IUE6 Q8N257 Q8WXI9 Q92769 Q9BTC8 Q9BZK7 Q9H7L9 Q9HAJ7 Q9HCU9 Q9P0W2 Q9UKL0 Q9Y618	SAP18 HDAC3 KDM1A H2BC12 NCOR1 SAP30 MTA2 MBD3 ARID4A H4C1 H3C1 RBBP4 CHD3 REST GPS2 MTA1 HDAC1 CHD4 RBBP7 ARID4B H2AC18 H3C15 GATAD2A H2AC21 H2BU1 GATAD2B HDAC2 MTA3 TBL1XR1 SUDS3 SAP30L BRMS1 HMG20B RCOR1 NCOR2
REACTOME_CHYLOMICRON_ASSEMBLY	0.0673913	0.317063	-0.714067	-1.47704	0.5	3	APOA4 APOB APOE	P06727 P04114 P02649	6	P02647 P02649 P04114 P06727 P07237 Q9Y6B6	APOA1 APOE APOB APOA4 P4HB SAR1B
REACTOME_NEGATIVE_REGULATION_OF_MAPK_PATHWAY	0.0499335	0.271252	-0.472012	-1.47306	0.7037	19	UBA52 RAF1 PPP2R5E RPS27A PPP2R5A MAP2K2 BRAP BRAF MAP2K1 ARAF PPP5C PPP2CB MAPK3 PPP2R5C PPP2CA HRAS PPP2R1A MARK3 MAPK1	P62987 P04049 Q16537 P62979 Q15172 P36507 Q7Z569 P15056 Q02750 P10398 P53041 P62714 P27361 Q13362 P67775 P01112 P30153 P27448 P28482	27	P01111 P01112 P01116 P04049 P10398 P15056 P27361 P27448 P28482 P30086 P30153 P30154 P31946 P36507 P53041 P62714 P62979 P62987 P67775 Q02750 Q13115 Q13362 Q14738 Q15172 Q16537 Q16690 Q7Z569	NRAS HRAS KRAS RAF1 ARAF BRAF MAPK3 MARK3 MAPK1 PEBP1 PPP2R1A PPP2R1B YWHAB MAP2K2 PPP5C PPP2CB RPS27A UBA52 PPP2CA MAP2K1 DUSP4 PPP2R5C PPP2R5D PPP2R5A PPP2R5E DUSP5 BRAP
KEGG_TOLL_LIKE_RECEPTOR_SIGNALING_PATHWAY	0.0371418	0.233385	-0.432219	-1.47254	0.5	20	PIK3R2 IRAK1 AKT1 TAB2 MAP2K7 IRAK4 PIK3CA IFNAR1 AKT2 TAB1 TBK1 MAP3K7 IRF3 MAP2K2 IKBKB MAP2K1 CASP8 RELA NFKB1 RIPK1	O00459 P51617 P31749 Q9NYJ8 O14733 Q9NWZ3 P42336 P17181 P31751 Q15750 Q9UHD2 O43318 Q14653 P36507 O14920 Q02750 Q14790 Q04206 P19838 Q13546	40	O00459 O14733 O14920 O15111 O15264 O43318 O60603 P05412 P17181 P19838 P27361 P28482 P31749 P31751 P36507 P42224 P42336 P45983 P45984 P45985 P46734 P48551 P51617 P63000 Q02750 Q04206 Q13158 Q13546 Q14653 Q14790 Q15750 Q16539 Q86XR7 Q99836 Q9H0E2 Q9NWZ3 Q9NYJ8 Q9UHD2 Q9Y4K3 Q9Y6K9	PIK3R2 MAP2K7 IKBKB CHUK MAPK13 MAP3K7 TLR2 JUN IFNAR1 NFKB1 MAPK3 MAPK1 AKT1 AKT2 MAP2K2 STAT1 PIK3CA MAPK8 MAPK9 MAP2K4 MAP2K3 IFNAR2 IRAK1 RAC1 MAP2K1 RELA FADD RIPK1 IRF3 CASP8 TAB1 MAPK14 TICAM2 MYD88 TOLLIP IRAK4 TAB2 TBK1 TRAF6 IKBKG
REACTOME_BASIGIN_INTERACTIONS	0.0725318	0.32599	-0.564971	-1.467	0.5385	7	ITGA3 PPIL2 ITGA6 CAV1 SLC16A3 BSG SLC7A5	P26006 Q13356 P23229 Q03135 O15427 P35613 Q01650	13	O15427 P05026 P05556 P08195 P23229 P26006 P35613 P53985 P54709 Q01650 Q03135 Q13356 Q92536	SLC16A3 ATP1B1 ITGB1 SLC3A2 ITGA6 ITGA3 BSG SLC16A1 ATP1B3 SLC7A5 CAV1 PPIL2 SLC7A6
REACTOME_DEFECTIVE_EXT2_CAUSES_EXOSTOSES_2	0.079953	0.345027	-0.649184	-1.4645	0.5	4	GPC1 GPC4 HSPG2 EXT1	P35052 O75487 P98160 Q16394	8	O00468 O75487 P18827 P31431 P35052 P98160 Q16394 Q93063	AGRN GPC4 SDC1 SDC4 GPC1 HSPG2 EXT1 EXT2
REACTOME_DOWNREGULATION_OF_ERBB2_SIGNALING	0.0686427	0.320126	-0.542704	-1.46445	0.6	9	UBA52 ERBB3 AKT1 RPS27A ERBB2 AKT2 USP8 EGFR PTPN12	P62987 P21860 P31749 P62979 P04626 P31751 P40818 P00533 Q05209	15	P00533 P04626 P07900 P21860 P31749 P31751 P40818 P62979 P62987 Q05209 Q16543 Q93034 Q96RT1 Q99075 Q9UNE7	EGFR ERBB2 HSP90AA1 ERBB3 AKT1 AKT2 USP8 RPS27A UBA52 PTPN12 CDC37 CUL5 ERBIN HBEGF STUB1
REACTOME_STIMULI_SENSING_CHANNELS	0.0522119	0.277352	-0.469152	-1.46414	0.4074	11	TRPC4AP UBA52 TTYH3 SCNN1A RAF1 NEDD4L ANO1 WNK1 ASPH MLKL RPS27A	Q8TEL6 P62987 Q9C0H2 P37088 P04049 Q96PU5 Q5XXA6 Q9H4A3 Q12797 Q8NB16 P62979	27	P04049 P27105 P30626 P37088 P51788 P51790 P51797 P51798 P62979 P62987 Q12797 Q13546 Q16515 Q4KMQ2 Q5XXA6 Q86WC4 Q8NB16 Q8TD43 Q8TEL6 Q96PU5 Q96QT4 Q9C0H2 Q9GZU1 Q9H0M0 Q9H4A3 Q9NW15 Q9ULQ1	RAF1 STOM SRI SCNN1A CLCN2 CLCN3 CLCN6 CLCN7 RPS27A UBA52 ASPH RIPK1 ASIC2 ANO6 ANO1 OSTM1 MLKL TRPM4 TRPC4AP NEDD4L TRPM7 TTYH3 MCOLN1 WWP1 WNK1 ANO10 TPCN1
REACTOME_TICAM1_RIP1_MEDIATED_IKK_COMPLEX_RECRUITMENT	0.0808766	0.346935	-0.606447	-1.46093	0.5	5	UBA52 RPS27A BIRC2 IKBKB RIPK1	P62987 P62979 Q13490 O14920 Q13546	10	O14920 O15111 P61077 P61088 P62979 P62987 Q13490 Q13546 Q9Y4K3 Q9Y6K9	IKBKB CHUK UBE2D3 UBE2N RPS27A UBA52 BIRC2 RIPK1 TRAF6 IKBKG
REACTOME_DNA_DOUBLE_STRAND_BREAK_RESPONSE	0.0418552	0.243255	-0.428712	-1.46059	0.375	15	UBA52 NSD2 H2BU1 H4C1 H2BC12 RNF168 BABAM2 PIAS4 HERC2 RPS27A KPNA2 H2AX ABL1 BRCC3 KAT5	P62987 O96028 Q8N257 P62805 O60814 Q8IYW5 Q9NXR7 Q8N2W9 O95714 P62979 P52292 P16104 P00519 P46736 Q92993	40	O60264 O60814 O60934 O75164 O76064 O95714 O96017 O96028 P00519 P04637 P16104 P38398 P45983 P46736 P49959 P52292 P53041 P61088 P62805 P62979 P62987 P63165 P63279 Q12888 Q13315 Q14676 Q15819 Q6UWZ7 Q8IYW5 Q8N257 Q8N2W9 Q92560 Q92878 Q92993 Q96RL1 Q99504 Q99728 Q9NWV8 Q9NXR7 Q9UIG0	SMARCA5 H2BC12 NBN KDM4A RNF8 HERC2 CHEK2 NSD2 ABL1 TP53 H2AX BRCA1 MAPK8 BRCC3 MRE11 KPNA2 PPP5C UBE2N H4C1 RPS27A UBA52 SUMO1 UBE2I TP53BP1 ATM MDC1 UBE2V2 ABRAXAS1 RNF168 H2BU1 PIAS4 BAP1 RAD50 KAT5 UIMC1 EYA3 BARD1 BABAM1 BABAM2 BAZ1B
PID_BCR_5PATHWAY	0.0430451	0.246285	-0.437772	-1.46029	0.4722	17	CARD11 MALT1 AKT1 RAF1 SHC1 PIK3CA BCL10 PDPK1 CSK MAP3K7 IKBKB MAP2K1 NFKBIB SOS1 RELA NFKB1 GRB2	Q9BXL7 Q9UDY8 P31749 P04049 P29353 P42336 O95999 O15530 P41240 O43318 O14920 Q02750 Q15653 Q07889 Q04206 P19838 P62993	36	O14920 O15111 O15530 O43318 O95999 P01112 P04049 P05412 P07948 P14921 P16298 P19838 P20936 P27361 P28482 P29350 P29353 P31749 P41240 P42336 P45983 P48454 P62993 P63000 P68400 Q02750 Q04206 Q07889 Q08209 Q13555 Q15653 Q16539 Q9BXL7 Q9UDY8 Q9Y4K3 Q9Y6K9	IKBKB CHUK PDPK1 MAP3K7 BCL10 HRAS RAF1 JUN LYN ETS1 PPP3CB NFKB1 RASA1 MAPK3 MAPK1 PTPN6 SHC1 AKT1 CSK PIK3CA MAPK8 PPP3CC GRB2 RAC1 CSNK2A1 MAP2K1 RELA SOS1 PPP3CA CAMK2G NFKBIB MAPK14 CARD11 MALT1 TRAF6 IKBKG
REACTOME_A_TETRASACCHARIDE_LINKER_SEQUENCE_IS_REQUIRED_FOR_GAG_SYNTHESIS	0.0837859	0.352367	-0.603302	-1.45335	0.4	4	GPC1 GPC4 HSPG2 B3GALT6	P35052 O75487 P98160 Q96L58	10	O00468 O75487 O94766 P18827 P31431 P35052 P98160 Q96L58 Q9H1B5 Q9UBV7	AGRN GPC4 B3GAT3 SDC1 SDC4 GPC1 HSPG2 B3GALT6 XYLT2 B4GALT7
REACTOME_ACTIVATION_OF_IRF3_IRF7_MEDIATED_BY_TBK1_IKK_EPSILON	0.0781559	0.339986	-0.670431	-1.45263	0.7143	5	UBA52 RPS27A TBK1 IRF3 TANK	P62987 P62979 Q9UHD2 Q14653 Q92844	7	P62979 P62987 Q06124 Q14653 Q86XR7 Q92844 Q9UHD2	RPS27A UBA52 PTPN11 IRF3 TICAM2 TANK TBK1
REACTOME_EGR2_AND_SOX10_MEDIATED_INITIATION_OF_SCHWANN_CELL_MYELINATION	0.074688	0.331168	-0.53775	-1.45109	0.6	9	HMGCR DAG1 SREBF2 ADGRG6 CYP51A1 YAP1 SMARCA4 UTRN LAMB1	P04035 Q14118 Q12772 Q86SQ4 Q16850 P46937 P51532 P46939 P07942	15	P04035 P07942 P11047 P46937 P46939 P51532 Q12772 Q13506 Q14118 Q15742 Q16850 Q86SK9 Q86SQ4 Q92769 Q9GZV5	HMGCR LAMB1 LAMC1 YAP1 UTRN SMARCA4 SREBF2 NAB1 DAG1 NAB2 CYP51A1 SCD5 ADGRG6 HDAC2 WWTR1
REACTOME_DEFECTIVE_B4GALT7_CAUSES_EDS_PROGEROID_TYPE	0.0791452	0.343598	-0.669316	-1.45022	0.4286	3	GPC1 GPC4 HSPG2	P35052 O75487 P98160	7	O00468 O75487 P18827 P31431 P35052 P98160 Q9UBV7	AGRN GPC4 SDC1 SDC4 GPC1 HSPG2 B4GALT7
REACTOME_ACTIVATION_OF_NIMA_KINASES_NEK9_NEK6_NEK7	0.083004	0.351872	-0.69952	-1.44695	0.5	3	PLK1 NEK7 NEK9	P53350 Q8TDX7 Q8TD19	6	O95067 P06493 P14635 P53350 Q8TD19 Q8TDX7	CCNB2 CDK1 CCNB1 PLK1 NEK9 NEK7
REACTOME_NEGATIVE_REGULATION_OF_MET_ACTIVITY	0.0774181	0.338822	-0.535423	-1.44481	0.6667	10	SH3GL1 UBA52 PTPRJ RPS27A USP8 CBL STAM2 EPS15 GRB2 HGS	Q99961 P62987 Q12913 P62979 P40818 P22681 O75886 P42566 P62993 O14964	15	O14964 O75886 P08581 P17706 P18031 P22681 P40818 P42566 P62979 P62987 P62993 Q12913 Q92783 Q96B97 Q99961	HGS STAM2 MET PTPN2 PTPN1 CBL USP8 EPS15 RPS27A UBA52 GRB2 PTPRJ STAM SH3KBP1 SH3GL1
REACTOME_IKK_COMPLEX_RECRUITMENT_MEDIATED_BY_RIP1	0.0848873	0.352367	-0.584645	-1.44331	0.4545	5	UBA52 RPS27A BIRC2 IKBKB RIPK1	P62987 P62979 Q13490 O14920 Q13546	11	O14920 O15111 P61077 P61088 P62979 P62987 Q13490 Q13546 Q86XR7 Q9Y4K3 Q9Y6K9	IKBKB CHUK UBE2D3 UBE2N RPS27A UBA52 BIRC2 RIPK1 TICAM2 TRAF6 IKBKG
REACTOME_DEPOSITION_OF_NEW_CENPA_CONTAINING_NUCLEOSOMES_AT_THE_CENTROMERE	0.0565749	0.289452	-0.451434	-1.43963	0.3667	11	H2BU1 H4C1 H2BC12 OIP5 NPM1 H2AX MIS18A H2AZ2 CENPS CENPT MIS18BP1	Q8N257 P62805 O60814 O43482 P06748 P16104 Q9NYP9 Q71UI9 Q8N2Z9 Q96BT3 Q6P0N0	30	O43482 O60264 O60814 P06748 P16104 P62805 Q03188 Q09028 Q16576 Q6FI13 Q6IPU0 Q6P0N0 Q71F23 Q71UI9 Q7L2Z9 Q8N0S6 Q8N257 Q8N2Z9 Q8NCD3 Q8NG31 Q92674 Q96BT3 Q96H22 Q96T23 Q9BS16 Q9BU64 Q9H3R5 Q9NSP4 Q9NYP9 Q9Y265	OIP5 SMARCA5 H2BC12 NPM1 H2AX H4C1 CENPC RBBP4 RBBP7 H2AC18 CENPP MIS18BP1 CENPU H2AZ2 CENPQ CENPL H2BU1 CENPS HJURP KNL1 CENPI CENPT CENPN RSF1 CENPK CENPO CENPH CENPM MIS18A RUVBL1
PID_BETA_CATENIN_DEG_PATHWAY	0.0808219	0.346935	-0.542634	-1.4393	0.3571	5	FZD5 DVL1 CSNK1D DVL2 APC	Q13467 O14640 P48730 O14641 P25054	14	O14640 O14641 O75581 P25054 P35222 P48729 P48730 P49674 P49840 P49841 P63208 Q13467 Q13616 Q92997	DVL1 DVL2 LRP6 APC CTNNB1 CSNK1A1 CSNK1D CSNK1E GSK3A GSK3B SKP1 FZD5 CUL1 DVL3
REACTOME_PKA_MEDIATED_PHOSPHORYLATION_OF_KEY_METABOLIC_FACTORS	0.0181123	0.159832	-0.94638	-1.43919	1	2	PRKACA PRKACB	P17612 P22694	2	P17612 P22694	PRKACA PRKACB
REACTOME_SIGNALING_BY_NOTCH2	0.0700291	0.320305	-0.502062	-1.43876	0.4211	8	UBA52 MAML2 MIB2 JAG2 RPS27A MIB1 HES1 CREB1	P62987 Q8IZL2 Q96AX9 Q9Y219 P62979 Q86YT6 Q14469 P16220	19	O14672 P16220 P21741 P49768 P49810 P62979 P62987 P78504 Q04721 Q06330 Q09472 Q14469 Q86YT6 Q8IZL2 Q92542 Q92585 Q96AX9 Q96BI3 Q9Y219	ADAM10 CREB1 MDK PSEN1 PSEN2 RPS27A UBA52 JAG1 NOTCH2 RBPJ EP300 HES1 MIB1 MAML2 NCSTN MAML1 MIB2 APH1A JAG2
REACTOME_AUTOPHAGY	0.0186622	0.161276	-0.357336	-1.43868	0.3299	32	TUBAL3 UBA52 EEF1A1 HSP90AB1 GABARAPL2 TUBA1C TUBB2A PRKAG1 TUBA1B MTERF3 TUBB3 MTMR14 CHMP3 TSC2 NBR1 TUBB4B DYNC1LI2 PRKAB1 ATG7 RPS27A HSPA8 PIK3R4 ATG4B PEX5 PRKAA1 ATG3 CHMP4C VPS28 CHMP7 TUBA4A MVB12A PGAM5	A6NHL2 P62987 P68104 P08238 P60520 Q9BQE3 Q13885 P54619 P68363 Q96E29 Q13509 Q8NCE2 Q9Y3E7 P49815 Q14596 P68371 O43237 Q9Y478 O95352 P62979 P11142 Q99570 Q9Y4P1 P50542 Q13131 Q9NT62 Q96CF2 Q9UK41 Q8WUX9 P68366 Q96EY5 Q96HS1	97	A5D8V6 A6NHL2 O43237 O43504 O43633 O60664 O94826 O95140 O95352 O95613 O96008 P07900 P08238 P11142 P12931 P13473 P19784 P21796 P42345 P49815 P50542 P54619 P55072 P60520 P61088 P62979 P62987 P63167 P67870 P68104 P68363 P68366 P68371 P68400 Q00613 Q13131 Q13315 Q13409 Q13501 Q13509 Q13615 Q13885 Q14204 Q14457 Q14596 Q15382 Q15388 Q3SXY8 Q5MNZ6 Q5VZM2 Q676U5 Q6IAA8 Q70CQ3 Q7Z3C6 Q8IWA4 Q8N122 Q8N4H5 …	VPS37C TUBAL3 DYNC1LI2 LAMTOR5 CHMP2A PLIN3 TOMM70 MFN2 ATG7 PCNT TOMM40 HSP90AA1 HSP90AB1 HSPA8 SRC LAMP2 CSNK2A2 VDAC1 MTOR TSC2 PEX5 PRKAG1 VCP GABARAPL2 UBE2N RPS27A UBA52 DYNLL1 CSNK2B EEF1A1 TUBA1B TUBA4A TUBB4B CSNK2A1 HSF1 PRKAA1 ATM DYNC1I2 SQSTM1 TUBB3 MTMR3 TUBB2A DYNC1H1 BECN1 NBR1 RHEB TOMM20 ARL13B WDR45B RRAGB ATG16L1 LAMTOR1 USP30 ATG9A MFN1 RPTOR TOMM5 SLC38A9 MTMR14 PIK3C3 RB1CC…
REACTOME_TRAF6_MEDIATED_IRF7_ACTIVATION_IN_TLR7_8_OR_9_SIGNALING	0.0862683	0.352858	-0.663505	-1.43763	0.5714	4	UBA52 IRAK1 IRAK4 RPS27A	P62987 P51617 Q9NWZ3 P62979	7	P51617 P61088 P62979 P62987 Q99836 Q9NWZ3 Q9Y4K3	IRAK1 UBE2N RPS27A UBA52 MYD88 IRAK4 TRAF6
REACTOME_FORMATION_OF_SENESCENCE_ASSOCIATED_HETEROCHROMATIN_FOCI_SAHF	0.0852395	0.352367	-0.553483	-1.43717	0.3846	5	H1-2 H1-4 H1-5 ASF1A UBN1	P16403 P10412 P16401 Q9Y294 Q9NPG3	13	P04637 P06400 P07305 P10412 P16401 P16403 P17096 P20700 P54198 Q96L91 Q9NPG3 Q9Y294 Q9Y6J0	TP53 RB1 H1-0 H1-4 H1-5 H1-2 HMGA1 LMNB1 HIRA EP400 UBN1 ASF1A CABIN1
REACTOME_CREB1_PHOSPHORYLATION_THROUGH_THE_ACTIVATION_OF_ADENYLATE_CYCLASE	0.086664	0.352858	-0.663169	-1.4369	0.7143	5	PRKAR1B PRKACA PRKACB PRKAR1A PRKX	P31321 P17612 P22694 P10644 P51817	7	P10644 P13861 P16220 P17612 P22694 P31321 P51817	PRKAR1A PRKAR2A CREB1 PRKACA PRKACB PRKAR1B PRKX
REACTOME_PLASMA_LIPOPROTEIN_CLEARANCE	0.0703898	0.320305	-0.494691	-1.43602	0.25	5	PCSK9 HDLBP APOB LDLR APOE	Q8NBP7 Q00341 P04114 P01130 P02649	20	O15118 O94973 O95782 P01130 P02647 P02649 P04114 P09496 P35610 P38571 P53680 P61916 P63010 Q00341 Q00610 Q5SW96 Q6PIU2 Q86X29 Q8NBP7 Q96CW1	NPC1 AP2A2 AP2A1 LDLR APOA1 APOE APOB CLTA SOAT1 LIPA AP2S1 NPC2 AP2B1 HDLBP CLTC LDLRAP1 NCEH1 LSR PCSK9 AP2M1
KEGG_MELANOMA	0.0619112	0.302362	-0.465547	-1.43572	0.5385	14	PIK3R2 CDK6 AKT1 RAF1 CDK4 PIK3CA PDGFC AKT2 EGFR MAP2K2 MDM2 BRAF MAP2K1 ARAF	O00459 Q00534 P31749 P04049 P11802 P42336 Q9NRA1 P31751 P00533 P36507 Q00987 P15056 Q02750 P10398	26	O00459 O00716 P00533 P01111 P01112 P01116 P04049 P04637 P06400 P08069 P08581 P10398 P11802 P12830 P15056 P27361 P28482 P31749 P31751 P36507 P42336 Q00534 Q00987 Q02750 Q92934 Q9NRA1	PIK3R2 E2F3 EGFR NRAS HRAS KRAS RAF1 TP53 RB1 IGF1R MET ARAF CDK4 CDH1 BRAF MAPK3 MAPK1 AKT1 AKT2 MAP2K2 PIK3CA CDK6 MDM2 MAP2K1 BAD PDGFC
KEGG_FC_EPSILON_RI_SIGNALING_PATHWAY	0.0559772	0.288642	-0.443218	-1.4356	0.375	12	PLA2G3 PIK3R2 AKT1 RAF1 INPP5D PLCG1 MAP2K7 PLA2G4B PIK3CA PDPK1 AKT2 PRKCE	Q9NZ20 O00459 P31749 P04049 Q92835 P19174 O14733 P0C869 P42336 O15530 P31751 Q02156	32	O00459 O14733 O15264 O15530 O43561 P01111 P01112 P01116 P04049 P07948 P0C869 P17252 P19174 P27361 P28482 P31749 P31751 P36507 P42336 P45983 P45984 P45985 P46734 P62993 P63000 Q02156 Q02750 Q05655 Q07889 Q16539 Q92835 Q9NZ20	PIK3R2 MAP2K7 MAPK13 PDPK1 LAT NRAS HRAS KRAS RAF1 LYN PLA2G4B PRKCA PLCG1 MAPK3 MAPK1 AKT1 AKT2 MAP2K2 PIK3CA MAPK8 MAPK9 MAP2K4 MAP2K3 GRB2 RAC1 PRKCE MAP2K1 PRKCD SOS1 MAPK14 INPP5D PLA2G3
REACTOME_NOTCH3_INTRACELLULAR_DOMAIN_REGULATES_TRANSCRIPTION	0.0866575	0.352858	-0.566684	-1.43502	0.3333	4	PLXND1 MAML2 NOTCH1 DLGAP5	Q9Y4D7 Q8IZL2 P46531 Q15398	12	P42224 P46531 Q06330 Q09472 Q13573 Q14469 Q15398 Q8IZL2 Q92585 Q92793 Q92830 Q9Y4D7	STAT1 NOTCH1 RBPJ EP300 SNW1 HES1 DLGAP5 MAML2 MAML1 CREBBP KAT2A PLXND1
REACTOME_GAMMA_CARBOXYLATION_TRANSPORT_AND_AMINO_TERMINAL_CLEAVAGE_OF_PROTEINS	0.0704731	0.320305	-0.779068	-1.43431	0.5	2	GAS6 FURIN	Q14393 P09958	4	P00734 P09958 P38435 Q14393	F2 FURIN GGCX GAS6
REACTOME_CARNITINE_METABOLISM	0.0889328	0.356721	-0.693405	-1.4343	0.3333	2	MID1IP1 RXRA	Q9NPA3 P19793	6	P19793 P23786 P50416 Q13085 Q9NPA3 Q9UGJ0	RXRA CPT2 CPT1A ACACA MID1IP1 PRKAG2
BIOCARTA_HES_PATHWAY	0.0888405	0.356721	-0.661479	-1.43324	0.5714	4	DVL1 NOTCH1 FZD1 HES1	O14640 P46531 Q9UP38 Q14469	7	O14640 P46531 P49841 Q04721 Q06330 Q14469 Q9UP38	DVL1 NOTCH1 GSK3B NOTCH2 RBPJ HES1 FZD1
PID_CDC42_REG_PATHWAY	0.0718865	0.324093	-0.507451	-1.43207	0.3333	6	DNMBP NME1 ARHGDIA PLCG1 BCAR3 APC	Q6XZF7 P15531 P52565 P19174 O75815 P25054	18	O75815 O94887 P15531 P19174 P25054 P52565 P60953 Q07960 Q14155 Q15311 Q15811 Q68EM7 Q6XZF7 Q96HP0 Q9BZ29 Q9H0H5 Q9NZM3 Q9Y2X7	BCAR3 FARP2 NME1 PLCG1 APC ARHGDIA CDC42 ARHGAP1 ARHGEF7 RALBP1 ITSN1 ARHGAP17 DNMBP DOCK6 DOCK9 RACGAP1 ITSN2 GIT1
BIOCARTA_MCM_PATHWAY	0.087781	0.354734	-0.551099	-1.43098	0.5385	7	ORC1 MCM5 MCM2 MCM3 CDK2 MCM7 MCM6	Q13415 P33992 P49736 P25205 P24941 P33993 Q14566	13	O43913 O43929 P24941 P25205 P33991 P33992 P33993 P49736 Q13415 Q13416 Q14566 Q9UBD5 Q9Y5N6	ORC5 ORC4 CDK2 MCM3 MCM4 MCM5 MCM7 MCM2 ORC1 ORC2 MCM6 ORC3 ORC6
BIOCARTA_MPR_PATHWAY	0.0827789	0.351607	-0.53946	-1.43088	0.2143	3	PRKAR1B CDC25C PRKACB	P31321 P30307 P22694	14	P01112 P06493 P10644 P13861 P14635 P22694 P27361 P28482 P30307 P31321 Q01518 Q13526 Q15418 Q86WK9	HRAS CDK1 PRKAR1A PRKAR2A CCNB1 PRKACB MAPK3 MAPK1 CDC25C PRKAR1B CAP1 PIN1 RPS6KA1 PAQR7
REACTOME_CONDENSATION_OF_PROMETAPHASE_CHROMOSOMES	0.0920746	0.363258	-0.579158	-1.42977	0.3636	4	NCAPG NCAPH NCAPD2 SMC4	Q9BPX3 Q15003 Q15021 Q9NTJ3	11	O95067 O95347 P06493 P14635 P19784 P67870 P68400 Q15003 Q15021 Q9BPX3 Q9NTJ3	CCNB2 SMC2 CDK1 CCNB1 CSNK2A2 CSNK2B CSNK2A1 NCAPH NCAPD2 NCAPG SMC4
BIOCARTA_PS1_PATHWAY	0.0963926	0.368157	-0.593091	-1.42875	0.5	5	DVL1 NOTCH1 APC BTRC FZD1	O14640 P46531 P25054 Q9Y297 Q9UP38	10	O14640 P25054 P35222 P46531 P49768 P49841 P78536 Q06330 Q9UP38 Q9Y297	DVL1 APC CTNNB1 NOTCH1 PSEN1 GSK3B ADAM17 RBPJ FZD1 BTRC
PID_BMP_PATHWAY	0.0760427	0.333808	-0.498027	-1.4272	0.4737	9	CTDSP2 BMPR1A TAB2 SMURF2 CTDSPL TAB1 SMAD5 MAP3K7 CTDSP1	O14595 P36894 Q9NYJ8 Q9HAU4 O15194 Q15750 Q99717 O43318 Q9GZU7	19	O14595 O15194 O43318 P12644 P28482 P35658 P35813 P36894 P49841 P62136 P98170 Q13485 Q13873 Q15750 Q7Z3T8 Q99717 Q9GZU7 Q9HAU4 Q9NYJ8	CTDSP2 CTDSPL MAP3K7 BMP4 MAPK1 NUP214 PPM1A BMPR1A GSK3B PPP1CA XIAP SMAD4 BMPR2 TAB1 ZFYVE16 SMAD5 CTDSP1 SMURF2 TAB2
REACTOME_NEGATIVE_REGULATION_OF_TCF_DEPENDENT_SIGNALING_BY_DVL_INTERACTING_PROTEINS	0.0754642	0.332288	-0.774019	-1.42502	1	4	DVL1 DVL2 CCDC88C DVL3	O14640 O14641 Q9P219 Q92997	4	O14640 O14641 Q92997 Q9P219	DVL1 DVL2 DVL3 CCDC88C
PID_LIS1_PATHWAY	0.0748497	0.331168	-0.490649	-1.42429	0.25	5	LRPAP1 LRP8 ABL1 PLA2G7 DYNLT1	P30533 Q14114 P00519 Q13093 P63172	20	O75449 P00519 P30533 P30622 P43034 P46940 P60953 P61586 P62258 P63000 P63172 P68400 P68402 Q00535 Q13093 Q14114 Q14204 Q14738 Q15102 Q9Y266	KATNA1 ABL1 LRPAP1 CLIP1 PAFAH1B1 IQGAP1 CDC42 RHOA YWHAE RAC1 DYNLT1 CSNK2A1 PAFAH1B2 CDK5 PLA2G7 LRP8 DYNC1H1 PPP2R5D PAFAH1B3 NUDC
BIOCARTA_MTOR_PATHWAY	0.0816803	0.348309	-0.510626	-1.4228	0.4706	8	AKT1 TSC2 PIK3CA EIF4A1 PDPK1 EIF4A2 EIF3A EIF4G3	P31749 P49815 P42336 P60842 O15530 Q14240 Q14152 O43432	17	O15530 O43432 P06730 P23443 P31749 P42336 P42345 P49815 P60842 P67775 P78344 Q04637 Q14152 Q14240 Q15119 Q15382 Q92574	PDPK1 EIF4G3 EIF4E RPS6KB1 AKT1 PIK3CA MTOR TSC2 EIF4A1 PPP2CA EIF4G2 EIF4G1 EIF3A EIF4A2 PDK2 RHEB TSC1
BIOCARTA_CTCF_PATHWAY	0.0861934	0.352858	-0.526317	-1.42024	0.5333	8	TGFBR3 TGFB1 TGFBR2 PIK3CA SMAD5 CTCF MDM2 SMAD4	Q03167 P01137 P37173 P42336 Q99717 P49711 Q00987 Q13485	15	P01106 P01137 P04637 P23443 P36897 P37173 P42336 P42345 P49711 P61812 P67775 Q00987 Q03167 Q13485 Q99717	MYC TGFB1 TP53 RPS6KB1 TGFBR1 TGFBR2 PIK3CA MTOR CTCF TGFB2 PPP2CA MDM2 TGFBR3 SMAD4 SMAD5
PID_VEGFR1_2_PATHWAY	0.0427366	0.246194	-0.395585	-1.4183	0.6471	33	PRKACA HSP90AB1 PRKAG1 AKT1 RAF1 PLCG1 PTK2B PTPRJ FBXW11 PIK3CA PRKAB1 PDPK1 NEDD4 CAV1 PRKAA1 ROCK1 PTK2 VCL MAP2K2 CBL BRAF MAP2K1 PAK2 GRB2 NCK1 HSP90AA1 DNM2 SHB MAPK14 HGS MAPK3 MAPKAPK2 PXN	P17612 P08238 P54619 P31749 P04049 P19174 Q14289 Q12913 Q9UKB1 P42336 Q9Y478 O15530 P46934 Q03135 Q13131 Q13464 Q05397 P18206 P36507 P22681 P15056 Q02750 Q13177 P62993 P16333 P07900 P50570 Q15464 Q16539 O14964 P27361 P49137 P49023	51	O14964 O15530 O43639 P04004 P04049 P06756 P07900 P08238 P12931 P15056 P16333 P17252 P17612 P17706 P18206 P19174 P22681 P27361 P28482 P29350 P31749 P35221 P35222 P36507 P42336 P46734 P46934 P46940 P49023 P49137 P50570 P54619 P60953 P61586 P62993 Q02750 Q03135 Q05397 Q05655 Q06124 Q12913 Q13131 Q13177 Q13464 Q14289 Q15464 Q16539 Q92667 Q9NZM1 Q9UKB1 Q9Y478	HGS PDPK1 NCK2 VTN RAF1 ITGAV HSP90AA1 HSP90AB1 SRC BRAF NCK1 PRKCA PRKACA PTPN2 VCL PLCG1 CBL MAPK3 MAPK1 PTPN6 AKT1 CTNNA1 CTNNB1 MAP2K2 PIK3CA MAP2K3 NEDD4 IQGAP1 PXN MAPKAPK2 DNM2 PRKAG1 CDC42 RHOA GRB2 MAP2K1 CAV1 PTK2 PRKCD PTPN11 PTPRJ PRKAA1 PAK2 ROCK1 PTK2B SHB MAPK14 AKAP1 MYOF FBXW11 PRKAB1
REACTOME_HEDGEHOG_OFF_STATE	0.0320489	0.219271	-0.369639	-1.41822	0.2329	17	PRKAR1B IFT122 PRKACA UBA52 TTC21B TUBA1C PRKACB TUBB2A TUBA1B KIF3A TUBB3 TUBB4B ADCY3 RPS27A BTRC PRKAR1A PSMA3	P31321 Q9HBG6 P17612 P62987 Q7Z4L5 Q9BQE3 P22694 Q13885 P68363 Q9Y496 Q13509 P68371 O60266 P62979 Q9Y297 P10644 P25788	73	O00231 O00232 O00233 O00487 O14818 O43242 O43306 O60266 O60503 O75386 O75665 O75832 P10644 P13861 P17612 P17980 P20618 P22694 P25786 P25787 P25788 P25789 P28062 P28065 P28066 P28070 P28072 P28074 P31321 P35998 P43686 P48556 P48729 P49720 P49721 P49757 P49841 P51665 P51828 P55036 P60900 P61289 P62191 P62195 P62333 P62877 P62979 P62987 P63208 P68363 P68366 P68371 Q06323 Q13200 Q13509 Q13616 Q13885 …	PSMD11 PSMD12 PSMD9 PSMD14 PSMA7 PSMD3 ADCY6 ADCY3 ADCY9 TULP3 OFD1 PSMD10 PRKAR1A PRKAR2A PRKACA PSMC3 PSMB1 PRKACB PSMA1 PSMA2 PSMA3 PSMA4 PSMB8 PSMB9 PSMA5 PSMB4 PSMB6 PSMB5 PRKAR1B PSMC2 PSMC4 PSMD8 CSNK1A1 PSMB3 PSMB2 NUMB GSK3B PSMD7 ADCY7 PSMD4 PSMA6 PSME3 PSMC1 PSMC5 PSMC6 RBX1 RPS27A UBA52 SKP1 TUBA1B TUBA4A TUBB4B PSME1 PSMD2 TUBB3 CUL1 TUBB2A PSME4 PSMD6 PSMD5 GNAS TTC21B DYNC2H1 PSMF1…
REACTOME_PKMTS_METHYLATE_HISTONE_LYSINES	0.0501591	0.271252	-0.40927	-1.4177	0.5349	23	SMYD3 PRDM16 MECOM NSD2 H3C1 H4C1 KMT5B SUV39H1 SMYD2 KMT2C SETD3 H3C15 KMT2D ASH1L EHMT1 SETDB1 NSD1 NSD3 AEBP2 ATF7IP SETD2 RELA NFKB1	Q9H7B4 Q9HAZ2 Q03112 O96028 P68431 P62805 Q4FZB7 O43463 Q9NRG4 Q8NEZ4 Q86TU7 Q71DI3 O14686 Q9NR48 Q9H9B1 Q15047 Q96L73 Q9BZ95 Q6ZN18 Q6VMQ6 Q9BYW2 Q04206 P19838	43	O14686 O15047 O43463 O75530 O96028 P19838 P61964 P62805 P68431 Q00653 Q03112 Q03164 Q04206 Q09028 Q15022 Q15047 Q15291 Q15910 Q16576 Q4FZB7 Q6VMQ6 Q6ZN18 Q71DI3 Q86TU7 Q8IZD2 Q8NEZ4 Q8TBK2 Q8TEK3 Q8WTS6 Q96KQ7 Q96L73 Q9BYW2 Q9BZ95 Q9C005 Q9H5I1 Q9H7B4 Q9H9B1 Q9HAZ2 Q9NR48 Q9NRG4 Q9UBL3 Q9UMN6 Q9UPS6	KMT2D SETD1A SUV39H1 EED NSD2 NFKB1 WDR5 H4C1 H3C1 NFKB2 MECOM KMT2A RELA RBBP4 SUZ12 SETDB1 RBBP5 EZH2 RBBP7 KMT5B ATF7IP AEBP2 H3C15 SETD3 KMT2E KMT2C SETD6 DOT1L SETD7 EHMT2 NSD1 SETD2 NSD3 DPY30 SUV39H2 SMYD3 EHMT1 PRDM16 ASH1L SMYD2 ASH2L KMT2B SETD1B
REACTOME_INTERLEUKIN_15_SIGNALING	0.0964427	0.368157	-0.685372	-1.41768	0.8333	5	SHC1 STAT3 JAK1 SOS1 GRB2	P29353 P40763 P23458 Q07889 P62993	6	P23458 P29353 P40763 P51692 P62993 Q07889	JAK1 SHC1 STAT3 STAT5B GRB2 SOS1
REACTOME_LOSS_OF_FUNCTION_OF_SMAD2_3_IN_CANCER	0.0999209	0.37505	-0.652576	-1.41395	0.7143	5	TGFB1 TGFBR2 SMAD3 SMAD2 SMAD4	P01137 P37173 P84022 Q15796 Q13485	7	O95405 P01137 P36897 P37173 P84022 Q13485 Q15796	ZFYVE9 TGFB1 TGFBR1 TGFBR2 SMAD3 SMAD4 SMAD2
REACTOME_SIGNALING_BY_ERBB4	0.0691956	0.320305	-0.449058	-1.41304	0.5	14	UBA52 ERBB3 APOE TAB2 SHC1 PIK3CA RPS27A NEDD4 ADAP1 YAP1 EGFR SOS1 ITCH GRB2	P62987 P21860 P02649 Q9NYJ8 P29353 P42336 P62979 P46934 O75689 P46937 P00533 Q07889 Q96J02 P62993	28	O75376 O75689 P00533 P01111 P01112 P01116 P02649 P12931 P16949 P21860 P29353 P42336 P46934 P46937 P49768 P49810 P62979 P62987 P62993 P78536 Q07889 Q92542 Q96BI3 Q96J02 Q99075 Q9H0M0 Q9NYJ8 Q9NZC7	NCOR1 ADAP1 EGFR NRAS HRAS KRAS APOE SRC STMN1 ERBB3 SHC1 PIK3CA NEDD4 YAP1 PSEN1 PSEN2 RPS27A UBA52 GRB2 ADAM17 SOS1 NCSTN APH1A ITCH HBEGF WWP1 TAB2 WWOX
REACTOME_NOTCH2_ACTIVATION_AND_TRANSMISSION_OF_SIGNAL_TO_THE_NUCLEUS	0.0989247	0.373255	-0.544057	-1.41269	0.3077	4	UBA52 MIB2 JAG2 RPS27A	P62987 Q96AX9 Q9Y219 P62979	13	O14672 P21741 P49768 P49810 P62979 P62987 P78504 Q04721 Q86YT6 Q92542 Q96AX9 Q96BI3 Q9Y219	ADAM10 MDK PSEN1 PSEN2 RPS27A UBA52 JAG1 NOTCH2 MIB1 NCSTN MIB2 APH1A JAG2
REACTOME_SYNTHESIS_OF_IP3_AND_IP4_IN_THE_CYTOSOL	0.0919765	0.363258	-0.532152	-1.4115	0.2857	4	PLCE1 ITPK1 INPP5D PLCG1	Q9P212 Q13572 Q92835 P19174	14	O15357 O43426 P19174 P23677 P32019 P51178 Q01968 Q01970 Q13572 Q15147 Q4KWH8 Q8N3E9 Q92835 Q9P212	INPPL1 SYNJ1 PLCG1 ITPKA INPP5B PLCD1 OCRL PLCB3 ITPK1 PLCB4 PLCH1 PLCD3 INPP5D PLCE1
REACTOME_THE_PHOTOTRANSDUCTION_CASCADE	0.104252	0.385141	-0.625665	-1.41144	0.5	4	METAP2 NMT1 METAP1 NMT2	P50579 P30419 P53582 O60551	8	O60551 P17252 P30419 P49354 P50579 P53582 P62873 Q14028	NMT2 PRKCA NMT1 FNTA METAP2 METAP1 GNB1 CNGB1
BIOCARTA_ERK5_PATHWAY	0.106866	0.387839	-0.584379	-1.40777	0.4	4	AKT1 PLCG1 SHC1 PIK3CA	P31749 P19174 P29353 P42336	10	P01112 P16220 P19174 P27361 P28482 P29353 P31749 P42336 P62993 Q15418	HRAS CREB1 PLCG1 MAPK3 MAPK1 SHC1 AKT1 PIK3CA GRB2 RPS6KA1
REACTOME_SIGNALING_BY_NOTCH1	0.052602	0.277478	-0.404627	-1.40632	0.2273	10	DTX4 UBA52 ARRB1 HDAC7 MAML2 MIB2 NOTCH1 JAG2 HDAC3 RPS27A	Q9Y2E6 P62987 P49407 Q8WUI4 Q8IZL2 Q96AX9 P46531 Q9Y219 O15379 P62979	44	O14672 O15379 O75376 P01106 P24863 P32121 P46531 P49336 P49407 P49757 P49768 P49810 P62877 P62979 P62987 P63208 P78504 P78536 Q04724 Q04726 Q06330 Q09472 Q13547 Q13573 Q13616 Q14469 Q86YT6 Q8IZL2 Q8NFP9 Q8WUI4 Q92542 Q92585 Q92769 Q92793 Q92830 Q96AX9 Q96BI3 Q96J02 Q9BZK7 Q9UBN7 Q9UKV0 Q9Y219 Q9Y2E6 Q9Y618	ADAM10 HDAC3 NCOR1 MYC CCNC ARRB2 NOTCH1 CDK8 ARRB1 NUMB PSEN1 PSEN2 RBX1 RPS27A UBA52 SKP1 JAG1 ADAM17 TLE1 TLE3 RBPJ EP300 HDAC1 SNW1 CUL1 HES1 MIB1 MAML2 NBEA HDAC7 NCSTN MAML1 HDAC2 CREBBP KAT2A MIB2 APH1A ITCH TBL1XR1 HDAC6 HDAC9 JAG2 DTX4 NCOR2
REACTOME_SIGNALING_BY_PTK6	0.0717412	0.324093	-0.442886	-1.4056	0.4483	13	UBA52 ERBB3 BCAR1 ARAP1 AKT1 CDK4 ARHGAP35 RPS27A ERBB2 STAT3 SFPQ ELMO2 EGFR	P62987 P21860 P56945 Q96P48 P31749 P11802 Q9NRY4 P62979 P04626 P40763 P23246 Q96JJ3 P00533	29	P00533 P01111 P01112 P01116 P04150 P04626 P11802 P18031 P20936 P21860 P22681 P23246 P24941 P31749 P40763 P46108 P49023 P56945 P61586 P62979 P62987 P63000 Q07666 Q8IZL8 Q96JJ3 Q96P48 Q99075 Q9NRY4 Q9UGK3	EGFR NRAS HRAS KRAS NR3C1 ERBB2 CDK4 PTPN1 RASA1 ERBB3 CBL SFPQ CDK2 AKT1 STAT3 CRK PXN BCAR1 RHOA RPS27A UBA52 RAC1 KHDRBS1 PELP1 ELMO2 ARAP1 HBEGF ARHGAP35 STAP2
REACTOME_DNA_DAMAGE_TELOMERE_STRESS_INDUCED_SENESCENCE	0.0669829	0.316194	-0.433554	-1.4043	0.4375	14	H1-2 H1-4 H1-5 H2BU1 H4C1 H2BC12 ASF1A UBN1 H2AX H2AZ2 POT1 KAT5 ACD TERF1	P16403 P10412 P16401 Q8N257 P62805 O60814 Q9Y294 Q9NPG3 P16104 Q71UI9 Q9NUX5 Q92993 Q96AP0 P54274	32	O60814 O60934 O96020 P04637 P06400 P07305 P10412 P16104 P16401 P16403 P17096 P20248 P20700 P24941 P49959 P54198 P54274 P62805 Q13315 Q15554 Q6FI13 Q71UI9 Q8N257 Q92878 Q92993 Q96AP0 Q96L91 Q9NPG3 Q9NUX5 Q9NYB0 Q9Y294 Q9Y6J0	H2BC12 NBN CCNE2 TP53 RB1 H1-0 H1-4 H2AX H1-5 H1-2 HMGA1 CCNA2 LMNB1 CDK2 MRE11 HIRA TERF1 H4C1 ATM TERF2 H2AC18 H2AZ2 H2BU1 RAD50 KAT5 ACD EP400 UBN1 POT1 TERF2IP ASF1A CABIN1
REACTOME_SIGNALING_BY_ERBB2_ECD_MUTANTS	0.103812	0.385141	-0.540686	-1.40394	0.6154	8	PLCG1 SHC1 PIK3CA ERBB2 EGFR SOS1 GRB2 HSP90AA1	P19174 P29353 P42336 P04626 P00533 Q07889 P62993 P07900	13	P00533 P01111 P01112 P01116 P04626 P07900 P19174 P29353 P42336 P62993 Q07889 Q16543 Q96RT1	EGFR NRAS HRAS KRAS ERBB2 HSP90AA1 PLCG1 SHC1 PIK3CA GRB2 SOS1 CDC37 ERBIN
PID_ERBB4_PATHWAY	0.0862638	0.352858	-0.497427	-1.40378	0.6667	12	PIK3R2 TAB2 SHC1 PIK3CA ERBB2 NEDD4 YAP1 MDM2 ITCH GRB2 NCOR1 MAPK3	O00459 Q9NYJ8 P29353 P42336 P04626 P46934 P46937 Q00987 Q96J02 P62993 O75376 P27361	18	O00459 O75376 P04626 P27361 P28482 P29353 P42336 P46934 P46937 P51692 P62993 P78536 Q00987 Q96J02 Q99075 Q9H0M0 Q9NYJ8 Q9NZC7	PIK3R2 NCOR1 ERBB2 MAPK3 MAPK1 SHC1 PIK3CA NEDD4 YAP1 STAT5B GRB2 ADAM17 MDM2 ITCH HBEGF WWP1 TAB2 WWOX
REACTOME_RHO_GTPASE_EFFECTORS	0.00759986	0.0936558	-0.313506	-1.40343	0.3961	82	DVL1 TUBAL3 CDC25C IQGAP3 PKN1 TUBA1C RPS27 TUBB2A H3C1 TUBA1B H2BU1 H4C1 H2BC12 PFN1 TUBB3 KLC1 DVL2 NUF2 PFN2 CYBA SKA1 PRKCZ TUBB4B PPP2R5E DYNC1LI2 SPC25 PLK1 MAD2L1 H3C15 PDPK1 NDC80 ARPC3 SFN H2AX ABL1 BUB1 DIAPH2 H2AZ2 PIK3R4 MAD1L1 KLC2 KLC4 FMNL3 CENPS NF2 LIMK1 ROCK1 CENPT WIPF2 PPP2R5A PTK2 KIF5B CENPE PPP1R12B ARPC5 DIAPH3 DVL3 ZWILCH TUBA4A DIAPH1 ROCK2 H2AC18 PKN3 PAK2 ARPC2 SKA2 DY…	O14640 A6NHL2 P30307 Q86VI3 Q16512 Q9BQE3 P42677 Q13885 P68431 P68363 Q8N257 P62805 O60814 P07737 Q13509 Q07866 O14641 Q9BZD4 P35080 P13498 Q96BD8 Q05513 P68371 Q16537 O43237 Q9HBM1 P53350 Q13257 Q71DI3 O15530 O14777 O15145 P31947 P16104 P00519 O43683 O60879 Q71UI9 Q99570 Q9Y6D9 Q9H0B6 Q9NSK0 Q8IVF7 Q8N2Z9 P35240 P53667 Q13464 Q96BT3 Q8TF74 Q15172 Q05397 P33176 Q02224 O60237 O15511 Q9NSV4 Q92997 …	207	A6NGB9 A6NHL2 O00139 O00212 O00255 O00401 O14578 O14640 O14641 O14777 O14907 O14950 O14974 O14980 O15143 O15144 O15145 O15392 O15511 O15530 O43237 O43264 O43663 O43683 O43684 O60237 O60341 O60566 O60610 O60814 O60879 O75044 O75116 O95229 O95466 P00519 P05556 P07737 P11831 P12830 P12931 P13498 P16104 P16333 P17252 P21333 P23528 P27348 P27361 P28482 P30153 P30154 P30307 P30622 P31946 P31947 P33176 …	WIPF3 TUBAL3 KIF2A RHOD MEN1 WASL CIT DVL1 DVL2 NDC80 TAX1BP3 MYL12B PPP1R12A XPO1 ARPC1B ARPC2 ARPC3 BIRC5 ARPC5 PDPK1 DYNC1LI2 ZW10 PRC1 BUB1 BUB3 PPP1R12B KDM1A BUB1B DIAPH1 H2BC12 DIAPH2 SRGAP2 ROCK2 ZWINT FMNL1 ABL1 ITGB1 PFN1 SRF CDH1 SRC CYBA H2AX NCK1 PRKCA FLNA CFL1 YWHAQ MAPK3 MAPK1 PPP2R1A PPP2R1B CDC25C CLIP1 YWHAB SFN KIF5B PFN2 CTNNA1 CTNNB1 NF2 MYH9 PPP1CC RPS27 PAFAH1B1 RANGAP1 IQ…
REACTOME_RIPK1_MEDIATED_REGULATED_NECROSIS	0.104203	0.385141	-0.540401	-1.4032	0.5385	7	UBA52 TRAF2 MLKL RPS27A BIRC2 CASP8 RIPK1	P62987 Q12933 Q8NB16 P62979 Q13490 Q14790 Q13546	13	O00220 O14763 P25445 P62979 P62987 P98170 Q12933 Q13158 Q13490 Q13546 Q14790 Q15628 Q8NB16	TNFRSF10A TNFRSF10B FAS RPS27A UBA52 XIAP TRAF2 FADD BIRC2 RIPK1 CASP8 TRADD MLKL
PID_TGFBR_PATHWAY	0.0578327	0.290777	-0.404597	-1.40152	0.5581	24	TGFBR3 EIF2A TGFB1 TAB2 SHC1 TGFBR2 NEDD4L PDPK1 SMURF2 CAV1 TAB1 MAP3K7 SMAD3 YAP1 STRAP SMAD2 SOS1 SMAD4 ITCH GRB2 PPP2CB DYNLRB1 SKIL ARRB2	Q03167 Q9BY44 P01137 Q9NYJ8 P29353 P37173 Q96PU5 O15530 Q9HAU4 Q03135 Q15750 O43318 P84022 P46937 Q9Y3F4 Q15796 Q07889 Q13485 Q96J02 P62993 P62714 Q9NP97 P12757 P32121	43	O15530 O43318 O95405 P01137 P12757 P23443 P29279 P29353 P29590 P32121 P35222 P36897 P37173 P46937 P61586 P61812 P62136 P62258 P62714 P62942 P62993 P63151 P67775 P84022 P98170 Q01082 Q03135 Q03167 Q07889 Q13485 Q15750 Q15796 Q16625 Q7Z3T8 Q96J02 Q96PU5 Q9BY44 Q9H0M0 Q9HAU4 Q9NP97 Q9NYJ8 Q9UER7 Q9Y3F4	PDPK1 MAP3K7 ZFYVE9 TGFB1 SKIL RPS6KB1 CCN2 SHC1 PML ARRB2 CTNNB1 TGFBR1 TGFBR2 YAP1 RHOA TGFB2 PPP1CA YWHAE PPP2CB FKBP1A GRB2 PPP2R2A PPP2CA SMAD3 XIAP SPTBN1 CAV1 TGFBR3 SOS1 SMAD4 TAB1 SMAD2 OCLN ZFYVE16 ITCH NEDD4L EIF2A WWP1 SMURF2 DYNLRB1 TAB2 DAXX STRAP
BIOCARTA_ION_PATHWAY	0.0918347	0.363258	-0.759707	-1.39867	0.75	3	PLCG1 PTK2B P2RY2	P19174 Q14289 P41231	4	P17252 P19174 P41231 Q14289	PRKCA PLCG1 P2RY2 PTK2B
BIOCARTA_EFP_PATHWAY	0.105572	0.386858	-0.538174	-1.39742	0.3077	4	CDK6 CDK4 SMURF2 SFN	Q00534 P11802 Q9HAU4 P31947	13	O95067 P04637 P06493 P11802 P14635 P24941 P31947 P49336 P50613 Q00534 Q00535 Q14258 Q9HAU4	CCNB2 TP53 CDK1 CDK4 CCNB1 CDK2 SFN CDK8 CDK7 CDK6 CDK5 TRIM25 SMURF2
REACTOME_IRF3_MEDIATED_ACTIVATION_OF_TYPE_1_IFN	0.0778046	0.33914	-0.824331	-1.39629	1	3	DTX4 TBK1 IRF3	Q9Y2E6 Q9UHD2 Q14653	3	Q14653 Q9UHD2 Q9Y2E6	IRF3 TBK1 DTX4
REACTOME_DARPP_32_EVENTS	0.0969007	0.368189	-0.509084	-1.39569	0.1875	3	PRKAR1B PRKACA PRKACB	P31321 P17612 P22694	16	P10644 P13861 P16298 P17612 P22694 P30153 P30154 P31321 P48454 P62136 P62714 P63098 P67775 Q00535 Q08209 Q14738	PRKAR1A PRKAR2A PPP3CB PRKACA PRKACB PPP2R1A PPP2R1B PRKAR1B PPP3CC PPP1CA PPP2CB PPP3R1 PPP2CA CDK5 PPP3CA PPP2R5D
REACTOME_CHYLOMICRON_REMODELING	0.09443	0.366725	-0.758029	-1.39558	0.75	3	APOA4 APOB APOE	P06727 P04114 P02649	4	P02647 P02649 P04114 P06727	APOA1 APOE APOB APOA4
KEGG_B_CELL_RECEPTOR_SIGNALING_PATHWAY	0.0674603	0.317063	-0.414226	-1.39495	0.4737	18	CARD11 PIK3R2 MALT1 AKT1 RAF1 INPP5D PIK3CA BCL10 AKT2 MAP2K2 IKBKB CD81 MAP2K1 NFKBIB SOS1 RELA NFKB1 GRB2	Q9BXL7 O00459 Q9UDY8 P31749 P04049 Q92835 P42336 O95999 P31751 P36507 O14920 P60033 Q02750 Q15653 Q07889 Q04206 P19838 P62993	38	O00459 O14920 O15111 O94916 O95999 P01111 P01112 P01116 P04049 P05412 P07948 P16298 P19838 P27361 P28482 P29350 P31749 P31751 P36507 P42336 P48454 P49841 P60033 P62993 P63000 P63098 Q02750 Q04206 Q07889 Q08209 Q13469 Q15653 Q6ZUJ8 Q92835 Q99653 Q9BXL7 Q9UDY8 Q9Y6K9	PIK3R2 IKBKB CHUK NFAT5 BCL10 NRAS HRAS KRAS RAF1 JUN LYN PPP3CB NFKB1 MAPK3 MAPK1 PTPN6 AKT1 AKT2 MAP2K2 PIK3CA PPP3CC GSK3B CD81 GRB2 RAC1 PPP3R1 MAP2K1 RELA SOS1 PPP3CA NFATC2 NFKBIB PIK3AP1 INPP5D CHP1 CARD11 MALT1 IKBKG
REACTOME_CELLULAR_SENESCENCE	0.0274048	0.198158	-0.344686	-1.39479	0.4141	41	H1-2 H1-4 TNRC6A UBA52 H1-5 H3C1 UBE2C H2BU1 H4C1 CDK6 H2BC12 MAP2K7 CDK4 ASF1A H3C15 CBX2 RPS27A UBN1 H2AX STAT3 H2AZ2 POT1 TFDP1 EHMT1 KAT5 SP1 MAPKAPK3 CBX6 ACD TERF1 MINK1 MDM2 H2AC18 TXN CDC26 RELA HMGA1 NFKB1 MOV10 HIRA ANAPC2	P16403 P10412 Q8NDV7 P62987 P16401 P68431 O00762 Q8N257 P62805 Q00534 O60814 O14733 P11802 Q9Y294 Q71DI3 Q14781 P62979 Q9NPG3 P16104 P40763 Q71UI9 Q9NUX5 Q14186 Q9H9B1 Q92993 P08047 Q16644 O95503 Q96AP0 P54274 Q8N4C8 Q00987 Q6FI13 P10599 Q8NHZ8 Q04206 P17096 P19838 Q9HCE1 P54198 Q9UJX6	99	O00257 O00716 O00762 O14733 O60814 O60934 O75530 O95503 O96020 P01583 P04637 P05412 P06400 P07305 P08047 P10412 P10599 P11802 P14921 P16104 P16401 P16403 P17096 P17676 P19838 P20248 P20700 P24941 P27361 P28482 P30260 P40763 P45983 P45984 P45985 P46734 P49137 P49959 P51812 P51965 P54198 P54274 P62805 P62979 P62987 P68431 P78364 P84243 Q00534 Q00987 Q04206 Q06587 Q09028 Q13042 Q13315 Q14186 Q14188 …	CBX4 E2F3 UBE2C MAP2K7 H2BC12 NBN EED CBX6 CCNE2 IL1A TP53 JUN RB1 H1-0 SP1 H1-4 TXN CDK4 ETS1 H2AX H1-5 H1-2 HMGA1 CEBPB NFKB1 CCNA2 LMNB1 CDK2 MAPK3 MAPK1 CDC27 STAT3 MAPK8 MAPK9 MAP2K4 MAP2K3 MAPKAPK2 MRE11 RPS6KA3 UBE2E1 HIRA TERF1 H4C1 RPS27A UBA52 H3C1 PHC1 H3-3A CDK6 MDM2 RELA RING1 RBBP4 CDC16 ATM TFDP1 TFDP2 CBX2 SUZ12 RPS6KA1 TERF2 EZH2 MAPK14 RBBP7 MAPKAPK3 H2AC18 H3C15 H2AZ2 PHC2 H2BU…
BIOCARTA_TRKA_PATHWAY	0.114638	0.401699	-0.616813	-1.39147	0.5	4	AKT1 PLCG1 SHC1 PIK3CA	P31749 P19174 P29353 P42336	8	P01112 P17252 P19174 P29353 P31749 P42336 P62993 Q07889	HRAS PRKCA PLCG1 SHC1 AKT1 PIK3CA GRB2 SOS1
REACTOME_CONSTITUTIVE_SIGNALING_BY_EGFRVIII	0.110434	0.392901	-0.549236	-1.39084	0.6667	8	PLCG1 SHC1 PIK3CA EGFR CBL SOS1 GRB2 HSP90AA1	P19174 P29353 P42336 P00533 P22681 Q07889 P62993 P07900	12	P00533 P01111 P01112 P01116 P07900 P19174 P22681 P29353 P42336 P62993 Q07889 Q16543	EGFR NRAS HRAS KRAS HSP90AA1 PLCG1 CBL SHC1 PIK3CA GRB2 SOS1 CDC37
BIOCARTA_PLC_PATHWAY	0.0986225	0.372765	-0.755041	-1.39008	0.75	3	AKT1 PLCG1 PIK3CA	P31749 P19174 P42336	4	P17252 P19174 P31749 P42336	PRKCA PLCG1 AKT1 PIK3CA
REACTOME_HS_GAG_DEGRADATION	0.111613	0.395587	-0.548722	-1.38954	0.3333	4	GPC1 GPC4 HSPG2 SGSH	P35052 O75487 P98160 P51688	12	O00468 O75487 P08236 P16278 P18827 P22304 P31431 P35052 P35475 P51688 P54802 P98160	AGRN GPC4 GUSB GLB1 SDC1 IDS SDC4 GPC1 IDUA SGSH NAGLU HSPG2
REACTOME_INTERLEUKIN_3_INTERLEUKIN_5_AND_GM_CSF_SIGNALING	0.0883667	0.35577	-0.47345	-1.38852	0.3333	7	PRKACA UBA52 PIK3R2 INPP5D SHC1 PIK3CA RPS27A	P17612 P62987 O00459 Q92835 P29353 P42336 P62979	21	O00459 O15357 P07947 P07948 P17612 P22681 P23458 P29350 P29353 P42336 P42680 P46108 P46109 P51692 P62979 P62987 P62993 P63104 Q06124 Q07889 Q92835	PIK3R2 INPPL1 YES1 LYN PRKACA CBL JAK1 PTPN6 SHC1 PIK3CA TEC CRK CRKL STAT5B RPS27A UBA52 GRB2 YWHAZ PTPN11 SOS1 INPP5D
REACTOME_LATE_ENDOSOMAL_MICROAUTOPHAGY	0.090503	0.361677	-0.472656	-1.3862	0.6667	14	UBA52 CHMP3 RPS27A HSPA8 CHMP4C VPS28 CHMP7 MVB12A VPS37C TSG101 HDAC6 UBAP1 VPS37B CHMP4B	P62987 Q9Y3E7 P62979 P11142 Q96CF2 Q9UK41 Q8WUX9 Q96EY5 A5D8V6 Q99816 Q9UBN7 Q9NZ09 Q9H9H4 Q9H444	21	A5D8V6 O43633 O60664 O95613 P11142 P62979 P62987 Q3SXY8 Q8WUX9 Q96CF2 Q96EY5 Q96FZ7 Q99497 Q99816 Q9H444 Q9H9H4 Q9NZ09 Q9UBN7 Q9UK41 Q9UQN3 Q9Y3E7	VPS37C CHMP2A PLIN3 PCNT HSPA8 RPS27A UBA52 ARL13B CHMP7 CHMP4C MVB12A CHMP6 PARK7 TSG101 CHMP4B VPS37B UBAP1 HDAC6 VPS28 CHMP2B CHMP3
BIOCARTA_AGPCR_PATHWAY	0.116343	0.404397	-0.639386	-1.38537	0.5714	4	PRKAR1B ARRB1 PRKACB PRKAR1A	P31321 P49407 P22694 P10644	7	P10644 P13861 P17252 P22694 P31321 P49407 Q5JWF2	PRKAR1A PRKAR2A PRKCA PRKACB PRKAR1B ARRB1 GNAS
REACTOME_FORMATION_OF_THE_BETA_CATENIN_TCF_TRANSACTIVATING_COMPLEX	0.0810657	0.347057	-0.436315	-1.38474	0.4483	13	H3C1 H2BU1 H4C1 H2BC12 H3C15 KMT2D H2AX H2AZ2 KAT5 TLE1 H2AC18 SMARCA4 BCL9	P68431 Q8N257 P62805 O60814 Q71DI3 O14686 P16104 Q71UI9 Q92993 Q04724 Q6FI13 P51532 O00512	29	O00255 O00512 O14686 O60814 P01106 P16104 P35222 P51532 P62805 P68431 P84243 Q04724 Q04726 Q09472 Q13547 Q15291 Q6FI13 Q6P1J9 Q71DI3 Q71UI9 Q86UU0 Q8N257 Q8WVC0 Q92793 Q92993 Q9BRQ0 Q9UBL3 Q9Y265 Q9Y4A5	MEN1 BCL9 KMT2D H2BC12 MYC H2AX CTNNB1 SMARCA4 H4C1 H3C1 H3-3A TLE1 TLE3 EP300 HDAC1 RBBP5 H2AC18 CDC73 H3C15 H2AZ2 BCL9L H2BU1 LEO1 CREBBP KAT5 PYGO2 ASH2L RUVBL1 TRRAP
REACTOME_CRMPS_IN_SEMA3A_SIGNALING	0.118382	0.408202	-0.59269	-1.38396	0.5556	5	PLXNA1 DPYSL5 DPYSL2 DPYSL3 SEMA3A	Q9UIW2 Q9BPU6 Q16555 Q14195 Q14563	9	O14786 P49841 P51805 Q00535 Q14195 Q14563 Q16555 Q9BPU6 Q9UIW2	NRP1 GSK3B PLXNA3 CDK5 DPYSL3 SEMA3A DPYSL2 DPYSL5 PLXNA1
REACTOME_SIGNALING_BY_TYPE_1_INSULIN_LIKE_GROWTH_FACTOR_1_RECEPTOR_IGF1R	0.0942296	0.366725	-0.490258	-1.38355	0.3889	7	PIK3R2 SHC1 PIK3CA PDPK1 IRS1 AKT2 PIK3R4	O00459 P29353 P42336 O15530 P35568 P31751 Q99570	18	O00459 O15530 P01111 P01112 P01116 P08069 P29353 P31751 P35568 P42336 P62993 Q06124 Q07889 Q13370 Q8NEB9 Q8WU20 Q99570 Q9Y4H2	PIK3R2 PDPK1 NRAS HRAS KRAS IGF1R SHC1 AKT2 IRS1 PIK3CA GRB2 PTPN11 SOS1 PDE3B PIK3C3 FRS2 PIK3R4 IRS2
BIOCARTA_CXCR4_PATHWAY	0.108023	0.387951	-0.520432	-1.38041	0.6429	9	BCAR1 RAF1 PLCG1 PTK2B PIK3CA GNAQ MAP2K1 RELA NFKB1	P56945 P04049 P19174 Q14289 P42336 P50148 Q02750 Q04206 P19838	14	P01112 P04049 P17252 P19174 P19838 P27361 P28482 P42336 P46108 P50148 P56945 Q02750 Q04206 Q14289	HRAS RAF1 PRKCA PLCG1 NFKB1 MAPK3 MAPK1 PIK3CA CRK GNAQ BCAR1 MAP2K1 RELA PTK2B
REACTOME_ASSEMBLY_AND_CELL_SURFACE_PRESENTATION_OF_NMDA_RECEPTORS	0.104747	0.385141	-0.503314	-1.37987	0.4375	7	TUBAL3 TUBA1C TUBB2A TUBA1B DLG3 TUBB3 TUBB4B	A6NHL2 Q9BQE3 Q13885 P68363 Q92796 Q13509 P68371	16	A6NHL2 O14936 P68363 P68366 P68371 Q02410 Q12959 Q13509 Q13555 Q13557 Q13885 Q8NFP9 Q92796 Q96NW7 Q9BQE3 Q9NUP9	TUBAL3 CASK TUBA1B TUBA4A TUBB4B APBA1 DLG1 TUBB3 CAMK2G CAMK2D TUBB2A NBEA DLG3 LRRC7 TUBA1C LIN7C
REACTOME_EPIGENETIC_REGULATION_OF_GENE_EXPRESSION	0.0354279	0.230016	-0.349262	-1.37979	0.3563	31	MYBBP1A POLR1B RRP8 DDX21 H3C1 JARID2 H2BU1 H4C1 H2BC12 SUV39H1 POLR2K POLR2H POLR1C H3C15 MTA1 H2AX MTF2 DNMT1 H2AZ2 UBTF DNMT3B POLR2E TAF1C POLR2L AEBP2 POLR1E PHF19 PHF1 TAF1A TAF1B H2AC18	Q9BQG0 Q9H9Y6 O43159 Q9NR30 P68431 Q92833 Q8N257 P62805 O60814 O43463 P53803 P52434 O15160 Q71DI3 Q13330 P16104 Q9Y483 P26358 Q71UI9 P17480 Q9UBC3 P19388 Q15572 P62875 Q6ZN18 Q9GZS1 Q5T6S3 O43189 Q15573 Q53T94 Q6FI13	87	O00159 O00422 O15160 O15446 O43159 O43189 O43463 O60264 O60814 O75182 O75446 O75530 O75533 O94776 O95602 O95983 P16104 P17480 P18074 P19388 P19447 P26358 P32780 P35659 P49841 P50613 P51946 P51948 P52434 P53803 P60709 P62805 P62875 P68431 P84243 Q03468 Q09028 Q09472 Q12873 Q13185 Q13330 Q13547 Q13888 Q13889 Q14839 Q15022 Q15361 Q15572 Q15573 Q15910 Q16576 Q3B726 Q4LE39 Q53T94 Q5T6S3 Q6FI13 Q6ZN18 …	MYO1C SAP18 POLR1C CD3EAP RRP8 PHF1 SUV39H1 SMARCA5 H2BC12 SIN3B SAP30 EED SF3B1 MTA2 POLR1A MBD3 H2AX UBTF ERCC2 POLR2E ERCC3 DNMT1 GTF2H1 DEK GSK3B CDK7 CCNH MNAT1 POLR2H POLR2K ACTB H4C1 POLR2L H3C1 H3-3A ERCC6 RBBP4 EP300 CHD3 CBX3 MTA1 HDAC1 GTF2H2 GTF2H3 CHD4 SUZ12 TTF1 TAF1C TAF1A EZH2 RBBP7 TWISTNB ARID4B TAF1B PHF19 H2AC18 AEBP2 H3C15 H2AZ2 GATAD2A H2BU1 GATAD2B GTF2H4 HDAC2 KAT2A JARID2…
REACTOME_RNF_MUTANTS_SHOW_ENHANCED_WNT_SIGNALING_AND_PROLIFERATION	0.106808	0.387839	-0.74931	-1.37953	0.5	2	FZD5 LRP5	Q13467 O75197	4	O60353 O75197 O75581 Q13467	FZD6 LRP5 LRP6 FZD5
KEGG_PROSTATE_CANCER	0.0659382	0.311944	-0.39537	-1.3789	0.5111	23	HSP90AB1 PIK3R2 FOXO1 AKT1 RAF1 PIK3CA PDPK1 PDGFC ERBB2 AKT2 EGFR MAP2K2 MDM2 IKBKB BRAF MAP2K1 ARAF SOS1 RELA NFKB1 CREB1 GRB2 HSP90AA1	P08238 O00459 Q12778 P31749 P04049 P42336 O15530 Q9NRA1 P04626 P31751 P00533 P36507 Q00987 O14920 P15056 Q02750 P10398 Q07889 Q04206 P19838 P16220 P62993 P07900	45	O00459 O00716 O14920 O15111 O15530 O96020 P00533 P01111 P01112 P01116 P04049 P04626 P04637 P06400 P07900 P08069 P08238 P09211 P10398 P14625 P15056 P16220 P19838 P24941 P27361 P28482 P31749 P31751 P35222 P36507 P42336 P42345 P49841 P55211 P62993 Q00987 Q02750 Q04206 Q07889 Q09472 Q12778 Q92793 Q92934 Q9NRA1 Q9Y6K9	PIK3R2 E2F3 IKBKB CHUK PDPK1 CCNE2 EGFR NRAS HRAS KRAS RAF1 ERBB2 TP53 RB1 HSP90AA1 IGF1R HSP90AB1 GSTP1 ARAF HSP90B1 BRAF CREB1 NFKB1 CDK2 MAPK3 MAPK1 AKT1 AKT2 CTNNB1 MAP2K2 PIK3CA MTOR GSK3B CASP9 GRB2 MDM2 MAP2K1 RELA SOS1 EP300 FOXO1 CREBBP BAD PDGFC IKBKG
PID_IL2_PI3K_PATHWAY	0.0938046	0.366725	-0.469876	-1.37804	0.6667	14	RPS6 AKT1 SHC1 PRKCZ PIK3CA EIF3A FOXO3 JAK1 UGCG SOS1 RELA NFKB1 GRB2 HSP90AA1	P62753 P31749 P29353 Q05513 P42336 Q14152 O43524 P23458 Q16739 Q07889 Q04206 P19838 P62993 P07900	21	O43524 P01106 P06239 P07900 P19838 P23443 P23458 P29353 P31749 P42336 P42345 P62753 P62993 P63000 Q04206 Q05513 Q06124 Q07817 Q07889 Q14152 Q16739	FOXO3 MYC LCK HSP90AA1 NFKB1 RPS6KB1 JAK1 SHC1 AKT1 PIK3CA MTOR RPS6 GRB2 RAC1 RELA PRKCZ PTPN11 BCL2L1 SOS1 EIF3A UGCG
PID_ERBB2_ERBB3_PATHWAY	0.0824468	0.350886	-0.428036	-1.37719	0.3548	11	PRKACA ERBB3 PIK3R2 AKT1 RAF1 SHC1 PIK3CA ERBB2 STAT3 NF2 USP8	P17612 P21860 O00459 P31749 P04049 P29353 P42336 P04626 P40763 P35240 P40818	31	O00459 P01111 P01112 P01116 P04049 P04626 P05412 P12931 P16298 P17612 P21860 P27361 P28482 P29353 P31749 P35240 P36507 P40763 P40818 P42336 P42345 P45983 P45984 P60953 P62993 P63000 Q02750 Q06124 Q07889 Q92934 Q96N67	PIK3R2 NRAS HRAS KRAS RAF1 ERBB2 JUN SRC PPP3CB PRKACA ERBB3 MAPK3 MAPK1 SHC1 AKT1 NF2 MAP2K2 STAT3 USP8 PIK3CA MTOR MAPK8 MAPK9 CDC42 GRB2 RAC1 MAP2K1 PTPN11 SOS1 BAD DOCK7
BIOCARTA_MYOSIN_PATHWAY	0.124633	0.417114	-0.61026	-1.37669	0.75	6	PKN1 ROCK1 GNAQ ARHGAP5 PPP1R12B ARHGEF1	Q16512 Q13464 P50148 Q13017 O60237 Q92888	8	O60237 P17252 P50148 Q13017 Q13464 Q14344 Q16512 Q92888	PPP1R12B PRKCA GNAQ ARHGAP5 ROCK1 GNA13 PKN1 ARHGEF1
REACTOME_TRANSLOCATION_OF_SLC2A4_GLUT4_TO_THE_PLASMA_MEMBRANE	0.0628174	0.303828	-0.38449	-1.37333	0.32	16	TUBAL3 TUBA1C TUBB2A PRKAG1 TUBA1B KIF3A TUBB3 AKT1 KIF3B TUBB4B PRKAB1 SFN RAB13 AKT2 KIFAP3 ASPSCR1	A6NHL2 Q9BQE3 Q13885 P54619 P68363 Q9Y496 Q13509 P31749 O15066 P68371 Q9Y478 P31947 P51153 P31751 Q92845 Q9BZE9	50	A6NHL2 O00159 O00161 O00186 O00471 O15066 O60343 O60645 P11233 P20338 P27348 P31749 P31751 P31946 P31947 P35579 P51153 P54619 P60709 P61006 P61026 P61106 P61981 P62258 P62491 P63000 P63104 P68363 P68366 P68371 Q04917 Q12846 Q13509 Q13885 Q86X10 Q86YS7 Q8IYI6 Q8TAG9 Q92845 Q96A65 Q96KP1 Q9BQE3 Q9BZE9 Q9NV70 Q9UGJ0 Q9UIQ6 Q9UPT5 Q9Y478 Q9Y496 Q9Y4I1	TUBAL3 MYO1C SNAP23 STXBP3 EXOC5 KIF3B TBC1D4 EXOC3 RALA RAB4A YWHAQ AKT1 AKT2 YWHAB SFN MYH9 RAB13 PRKAG1 ACTB RAB8A RAB10 RAB14 YWHAG YWHAE RAB11A RAC1 YWHAZ TUBA1B TUBA4A TUBB4B YWHAH STX4 TUBB3 TUBB2A RALGAPB C2CD5 EXOC8 EXOC6 KIFAP3 EXOC4 EXOC2 TUBA1C ASPSCR1 EXOC1 PRKAG2 LNPEP EXOC7 PRKAB1 KIF3A MYO5A
REACTOME_PROTEIN_FOLDING	0.0566319	0.289452	-0.373793	-1.37298	0.3509	20	TBCA TUBAL3 PDCL TUBA1C TUBB2A TUBA1B TBCD TUBB3 AP3M1 TUBB4B HDAC3 STAT3 GNG5 CCT4 SKIV2L TBCB CCT2 TUBA4A LONP2 XRN2	O75347 A6NHL2 Q13371 Q9BQE3 Q13885 P68363 Q9BTW9 Q13509 Q9Y2T2 P68371 O15379 P40763 P63218 P50991 Q15477 Q99426 P78371 P68366 Q86WA8 Q9H0D6	57	A6NHL2 O00567 O15212 O15379 O60925 O75347 O95302 O96020 P04062 P04637 P04899 P08754 P17987 P19086 P19784 P36404 P40227 P40763 P48643 P49368 P50990 P50991 P51784 P60709 P61758 P61962 P62873 P62879 P63096 P63218 P67870 P68363 P68366 P68371 P68400 P78371 Q13371 Q13509 Q13885 Q15477 Q15813 Q15814 Q86WA8 Q99426 Q99471 Q99832 Q9BQE3 Q9BTW9 Q9BUR4 Q9H0D6 Q9H1H9 Q9NQP4 Q9UBI6 Q9UHV9 Q9UKT7 Q9Y2T2 Q9Y6D5	TUBAL3 NOP56 PFDN6 HDAC3 PFDN1 TBCA FKBP9 CCNE2 GBA TP53 GNAI2 GNAI3 TCP1 GNAZ CSNK2A2 ARL2 CCT6A STAT3 CCT5 CCT3 CCT8 CCT4 USP11 ACTB VBP1 DCAF7 GNB1 GNB2 GNAI1 GNG5 CSNK2B TUBA1B TUBA4A TUBB4B CSNK2A1 CCT2 PDCL TUBB3 TUBB2A SKIV2L TBCE TBCC LONP2 TBCB PFDN5 CCT7 TUBA1C TBCD WRAP53 XRN2 KIF13A PFDN4 GNG12 PFDN2 FBXL3 AP3M1 ARFGEF2
PID_RETINOIC_ACID_PATHWAY	0.0915602	0.363258	-0.457599	-1.3706	0.2174	5	RXRA PRKACA AKT1 RARG HDAC3	P19793 P17612 P31749 P13631 O15379	23	O15379 P05129 P06493 P13631 P17252 P17612 P19793 P27361 P28482 P28702 P31749 P45983 P50613 P51946 P51948 Q09472 Q13547 Q15596 Q15788 Q16539 Q92793 Q9Y618 Q9Y6Q9	HDAC3 PRKCG CDK1 RARG PRKCA PRKACA RXRA MAPK3 MAPK1 RXRB AKT1 MAPK8 CDK7 CCNH MNAT1 EP300 HDAC1 NCOA2 NCOA1 MAPK14 CREBBP NCOR2 NCOA3
BIOCARTA_RELA_PATHWAY	0.121045	0.411198	-0.53983	-1.36702	0.4167	5	TNFRSF1A IKBKB RELA NFKB1 RIPK1	P19438 O14920 Q04206 P19838 Q13546	12	O14920 O15111 P19438 P19838 Q04206 Q09472 Q13158 Q13546 Q15628 Q92793 Q9Y4K3 Q9Y6K9	IKBKB CHUK TNFRSF1A NFKB1 RELA EP300 FADD RIPK1 TRADD CREBBP TRAF6 IKBKG
REACTOME_LAMININ_INTERACTIONS	0.107157	0.387839	-0.489568	-1.36413	0.2941	5	COL18A1 ITGA3 LAMA5 ITGB4 HSPG2	P39060 P26006 O15230 P16144 P98160	17	O15230 P05556 P06756 P07942 P11047 P14543 P16144 P17301 P23229 P26006 P39060 P55268 P56199 P98160 Q13751 Q13753 Q16787	LAMA5 ITGB1 ITGAV LAMB1 LAMC1 NID1 ITGB4 ITGA2 ITGA6 ITGA3 COL18A1 LAMB2 ITGA1 HSPG2 LAMB3 LAMC2 LAMA3
REACTOME_ERCC6_CSB_AND_EHMT2_G9A_POSITIVELY_REGULATE_RRNA_EXPRESSION	0.095977	0.368157	-0.445844	-1.36342	0.32	8	H3C1 H2BU1 H4C1 H2BC12 H3C15 MTA1 H2AX H2AZ2	P68431 Q8N257 P62805 O60814 Q71DI3 Q13330 P16104 Q71UI9	25	O60814 O94776 O95983 P16104 P62805 P68431 P84243 Q03468 Q09028 Q12873 Q13185 Q13330 Q13547 Q14839 Q15361 Q16576 Q6FI13 Q71DI3 Q71UI9 Q86YP4 Q8N257 Q8WXI9 Q92769 Q96KQ7 Q9BTC8	H2BC12 MTA2 MBD3 H2AX H4C1 H3C1 H3-3A ERCC6 RBBP4 CHD3 CBX3 MTA1 HDAC1 CHD4 TTF1 RBBP7 H2AC18 H3C15 H2AZ2 GATAD2A H2BU1 GATAD2B HDAC2 EHMT2 MTA3
REACTOME_MITOTIC_G2_G2_M_PHASES	0.018439	0.161276	-0.314133	-1.36305	0.2174	35	CETN2 PRKACA TUBAL3 CDC25C ODF2 UBA52 HSP90AB1 TUBB TUBGCP4 TUBA1C TUBB2A TUBA1B HAUS5 TUBGCP6 HAUS3 CSNK1D TUBB3 HAUS4 TUBGCP5 CEP41 CEP76 TUBB4B FBXW11 PLK1 MZT2A NME7 HAUS7 HAUS1 CEP164 HAUS2 RPS27A BTRC TUBGCP2 FGFR1OP PSMA3	P41208 P17612 A6NHL2 P30307 Q5BJF6 P62987 P08238 P07437 Q9UGJ1 Q9BQE3 Q13885 P68363 O94927 Q96RT7 Q68CZ6 P48730 Q13509 Q9H6D7 Q96RT8 Q9BYV8 Q8TAP6 P68371 Q9UKB1 P53350 Q6P582 Q9Y5B8 Q99871 Q96CS2 Q9UPV0 Q9NVX0 P62979 Q9Y297 Q9BSJ2 O95684 P25788	161	A6NHL2 O00231 O00232 O00233 O00487 O00716 O14818 O14965 O14974 O14980 O15078 O43242 O60237 O75330 O75665 O75832 O75935 O94927 O94986 O95067 O95613 O95684 P04637 P06493 P07437 P07900 P08238 P10244 P14635 P17612 P17980 P20248 P20618 P21127 P24941 P25786 P25787 P25788 P25789 P28062 P28065 P28066 P28070 P28072 P28074 P30153 P30154 P30291 P30305 P30307 P35998 P41208 P43034 P43686 P48556 P48730 P49454 …	TUBAL3 PSMD11 PSMD12 PSMD9 PSMD14 E2F3 PSMA7 AURKA PPP1R12A XPO1 CEP290 PSMD3 PPP1R12B HMMR OFD1 PSMD10 DCTN3 HAUS5 CEP152 CCNB2 PCNT FGFR1OP TP53 CDK1 TUBB HSP90AA1 HSP90AB1 MYBL2 CCNB1 PRKACA PSMC3 CCNA2 PSMB1 CDK11B CDK2 PSMA1 PSMA2 PSMA3 PSMA4 PSMB8 PSMB9 PSMA5 PSMB4 PSMB6 PSMB5 PPP2R1A PPP2R1B WEE1 CDC25B CDC25C PSMC2 CETN2 PAFAH1B1 PSMC4 PSMD8 CSNK1D CENPF CSNK1E PSMB3 PSMB2 CDK7 PSMD7 CCNH…
REACTOME_SELECTIVE_AUTOPHAGY	0.068537	0.320126	-0.383374	-1.36213	0.3061	15	TUBAL3 UBA52 TUBA1C TUBB2A PRKAG1 TUBA1B MTERF3 TUBB3 NBR1 TUBB4B DYNC1LI2 PRKAB1 RPS27A HSPA8 PEX5	A6NHL2 P62987 Q9BQE3 Q13885 P54619 P68363 Q96E29 Q13509 Q14596 P68371 O43237 Q9Y478 P62979 P11142 P50542	49	A6NHL2 O43237 O60664 O94826 O95140 O95613 O96008 P07900 P11142 P12931 P19784 P21796 P50542 P54619 P55072 P61088 P62979 P62987 P63167 P67870 P68363 P68366 P68371 P68400 Q00613 Q13315 Q13409 Q13501 Q13509 Q13885 Q14204 Q14596 Q15388 Q3SXY8 Q70CQ3 Q8IWA4 Q8N4H5 Q96B49 Q96E29 Q96FJ2 Q96HS1 Q99497 Q9BQE3 Q9H1Y0 Q9NS69 Q9UBN7 Q9UGJ0 Q9Y478 Q9Y6G9	TUBAL3 DYNC1LI2 PLIN3 TOMM70 MFN2 PCNT TOMM40 HSP90AA1 HSPA8 SRC CSNK2A2 VDAC1 PEX5 PRKAG1 VCP UBE2N RPS27A UBA52 DYNLL1 CSNK2B TUBA1B TUBA4A TUBB4B CSNK2A1 HSF1 ATM DYNC1I2 SQSTM1 TUBB3 TUBB2A DYNC1H1 NBR1 TOMM20 ARL13B USP30 MFN1 TOMM5 TOMM6 MTERF3 DYNLL2 PGAM5 PARK7 TUBA1C ATG5 TOMM22 HDAC6 PRKAG2 PRKAB1 DYNC1LI1
BIOCARTA_RACCYCD_PATHWAY	0.107274	0.387839	-0.474841	-1.36075	0.7895	15	CDK6 AKT1 RAF1 CDK4 PIK3CA TFDP1 IKBKB RELA NFKB1 MAPK3 CDK2 PAK1 HRAS MAPK1 RHOA	Q00534 P31749 P04049 P11802 P42336 Q14186 O14920 Q04206 P19838 P27361 P24941 Q13153 P01112 P28482 P61586	19	O14920 O15111 P01112 P04049 P06400 P11802 P19838 P24941 P27361 P28482 P31749 P42336 P61586 P63000 Q00534 Q04206 Q13153 Q14186 Q9Y6K9	IKBKB CHUK HRAS RAF1 RB1 CDK4 NFKB1 CDK2 MAPK3 MAPK1 AKT1 PIK3CA RHOA RAC1 CDK6 RELA PAK1 TFDP1 IKBKG
BIOCARTA_MAL_PATHWAY	0.119961	0.410372	-0.512535	-1.35947	0.7143	10	RAF1 LIMK1 ROCK1 MAP2K2 DIAPH1 MAP2K1 MAPK3 HRAS MAPK1 RHOA	P04049 P53667 Q13464 P36507 O60610 Q02750 P27361 P01112 P28482 P61586	14	O60610 P01112 P04049 P11831 P27361 P28482 P36507 P45983 P53667 P60953 P61586 P63000 Q02750 Q13464	DIAPH1 HRAS RAF1 SRF MAPK3 MAPK1 MAP2K2 MAPK8 LIMK1 CDC42 RHOA RAC1 MAP2K1 ROCK1
REACTOME_MAP3K8_TPL2_DEPENDENT_MAPK1_3_ACTIVATION	0.128119	0.426398	-0.535978	-1.35727	0.5833	7	UBA52 FBXW11 RPS27A BTRC IKBKB MAP2K1 NFKB1	P62987 Q9UKB1 P62979 Q9Y297 O14920 Q02750 P19838	12	O14920 O15111 P19838 P45985 P62979 P62987 P63208 Q02750 Q13616 Q9UKB1 Q9Y297 Q9Y6K9	IKBKB CHUK NFKB1 MAP2K4 RPS27A UBA52 SKP1 MAP2K1 CUL1 FBXW11 BTRC IKBKG
REACTOME_SIGNALING_BY_CYTOSOLIC_FGFR1_FUSION_MUTANTS	0.11993	0.410372	-0.502556	-1.35612	0.4667	7	BCR PIK3CA LRRFIP1 STAT3 TRIM24 FGFR1OP CNTRL	P11274 P42336 Q32MZ4 P40763 O15164 O95684 Q7Z7A1	15	O15164 O95684 P11274 P39880 P40763 P42224 P42336 P51692 P62993 Q16630 Q32MZ4 Q7Z7A1 Q92614 Q9NVK5 Q9UBW7	TRIM24 FGFR1OP BCR CUX1 STAT3 STAT1 PIK3CA STAT5B GRB2 CPSF6 LRRFIP1 CNTRL MYO18A FGFR1OP2 ZMYM2
KEGG_NON_SMALL_CELL_LUNG_CANCER	0.0877292	0.354734	-0.412474	-1.35593	0.5882	20	RXRA PIK3R2 CDK6 AKT1 RAF1 PLCG1 CDK4 PIK3CA PDPK1 ERBB2 AKT2 FOXO3 EGFR MAP2K2 BRAF MAP2K1 ARAF SOS1 GRB2 RXRB	P19793 O00459 Q00534 P31749 P04049 P19174 P11802 P42336 O15530 P04626 P31751 O43524 P00533 P36507 P15056 Q02750 P10398 Q07889 P62993 P28702	34	O00459 O00716 O15530 O43524 P00533 P01111 P01112 P01116 P04049 P04626 P04637 P05129 P06400 P10398 P11802 P15056 P17252 P19174 P19793 P27361 P28482 P28702 P31749 P31751 P36507 P42336 P55211 P62993 Q00534 Q02750 Q07889 Q13043 Q92934 Q9NS23	PIK3R2 E2F3 PDPK1 FOXO3 EGFR NRAS HRAS KRAS RAF1 ERBB2 TP53 PRKCG RB1 ARAF CDK4 BRAF PRKCA PLCG1 RXRA MAPK3 MAPK1 RXRB AKT1 AKT2 MAP2K2 PIK3CA CASP9 GRB2 CDK6 MAP2K1 SOS1 STK4 BAD RASSF1
PID_PS1_PATHWAY	0.0949295	0.366725	-0.430889	-1.35587	0.3214	9	DVL1 NOTCH1 APC FBXW11 NEDD4 TAB1 MAP3K7 TLE1 FZD1	O14640 P46531 P25054 Q9UKB1 P46934 Q15750 O43318 Q04724 Q9UP38	28	O14640 O14672 O43318 O75581 O94907 P01106 P05412 P25054 P27361 P28482 P35222 P46531 P46934 P48729 P49768 P49841 P68400 Q04724 Q06330 Q13363 Q13547 Q14738 Q15750 Q92542 Q92793 Q96BI3 Q9UKB1 Q9UP38	DVL1 ADAM10 MAP3K7 LRP6 DKK1 MYC JUN APC MAPK3 MAPK1 CTNNB1 NOTCH1 NEDD4 CSNK1A1 PSEN1 GSK3B CSNK2A1 TLE1 RBPJ CTBP1 HDAC1 PPP2R5D TAB1 NCSTN CREBBP APH1A FBXW11 FZD1
KEGG_PANCREATIC_CANCER	0.074304	0.331168	-0.386133	-1.35469	0.4783	22	PIK3R2 TGFB1 CDK6 AKT1 RAF1 TGFBR2 CDK4 PIK3CA ERBB2 STAT3 AKT2 SMAD3 JAK1 EGFR SMAD2 IKBKB BRAF MAP2K1 ARAF RELA SMAD4 NFKB1	O00459 P01137 Q00534 P31749 P04049 P37173 P11802 P42336 P04626 P40763 P31751 P84022 P23458 P00533 Q15796 O14920 P15056 Q02750 P10398 Q04206 Q13485 P19838	46	O00459 O00716 O14920 O15111 P00533 P01116 P01137 P04049 P04626 P04637 P06400 P10398 P11233 P11234 P11802 P15056 P19838 P23458 P27361 P28482 P31749 P31751 P36897 P37173 P40763 P42224 P42336 P45983 P45984 P51587 P55211 P60953 P61812 P63000 P84022 Q00534 Q02750 Q04206 Q06609 Q07817 Q13393 Q13485 Q15311 Q15796 Q92934 Q9Y6K9	PIK3R2 E2F3 IKBKB CHUK EGFR KRAS TGFB1 RAF1 ERBB2 TP53 RB1 ARAF RALA RALB CDK4 BRAF NFKB1 JAK1 MAPK3 MAPK1 AKT1 AKT2 TGFBR1 TGFBR2 STAT3 STAT1 PIK3CA MAPK8 MAPK9 BRCA2 CASP9 CDC42 TGFB2 RAC1 SMAD3 CDK6 MAP2K1 RELA RAD51 BCL2L1 PLD1 SMAD4 RALBP1 SMAD2 BAD IKBKG
REACTOME_SIGNALING_BY_TGF_BETA_RECEPTOR_COMPLEX_IN_CANCER	0.13737	0.442614	-0.599685	-1.35283	0.75	6	TGFB1 TGFBR2 SMAD3 SMAD2 SMAD4 FKBP1A	P01137 P37173 P84022 Q15796 Q13485 P62942	8	O95405 P01137 P36897 P37173 P62942 P84022 Q13485 Q15796	ZFYVE9 TGFB1 TGFBR1 TGFBR2 FKBP1A SMAD3 SMAD4 SMAD2
BIOCARTA_ACH_PATHWAY	0.141107	0.448636	-0.653796	-1.35237	0.6667	4	AKT1 PTK2B PIK3CA FOXO3	P31749 Q14289 P42336 O43524	6	O43524 P31749 P42336 Q04917 Q14289 Q92934	FOXO3 AKT1 PIK3CA YWHAH PTK2B BAD
BIOCARTA_EIF2_PATHWAY	0.140031	0.447851	-0.561033	-1.35152	0.4	4	EIF2AK4 PATZ1 EIF2B5 EIF5	Q9P2K8 Q9HBE1 Q13144 P55010	10	P05198 P19525 P20042 P41091 P49841 P55010 Q13144 Q9HBE1 Q9NZJ5 Q9P2K8	EIF2S1 EIF2AK2 EIF2S2 EIF2S3 GSK3B EIF5 EIF2B5 PATZ1 EIF2AK3 EIF2AK4
KEGG_JAK_STAT_SIGNALING_PATHWAY	0.0863363	0.352858	-0.393927	-1.35087	0.5122	21	PIAS3 PIK3R2 CCND2 IL13RA1 AKT1 IL20RA IL4R PIAS4 PIK3CA IFNAR1 STAT3 AKT2 JAK1 IFNGR1 CBL SOS1 STAM2 PIAS1 SPRY1 SPRY4 GRB2	Q9Y6X2 O00459 P30279 P78552 P31749 Q9UHF4 P24394 Q8N2W9 P42336 P17181 P40763 P31751 P23458 P15260 P22681 Q07889 O75886 O75925 O43609 Q9C004 P62993	41	O00459 O43597 O43609 O75886 O75925 O75928 P01106 P15260 P17181 P22681 P23458 P24394 P29350 P30279 P30281 P31749 P31751 P40189 P40763 P42224 P42226 P42336 P48551 P51692 P62993 P78552 Q00978 Q06124 Q07817 Q07889 Q08334 Q09472 Q7Z698 Q7Z699 Q8N2W9 Q92783 Q92793 Q99650 Q9C004 Q9UHF4 Q9Y6X2	PIK3R2 SPRY2 SPRY1 STAM2 PIAS1 PIAS2 MYC IFNGR1 IFNAR1 CBL JAK1 IL4R PTPN6 CCND2 CCND3 AKT1 AKT2 IL6ST STAT3 STAT1 STAT6 PIK3CA IFNAR2 STAT5B GRB2 IL13RA1 IRF9 PTPN11 BCL2L1 SOS1 IL10RB EP300 SPRED2 SPRED1 PIAS4 STAM CREBBP OSMR SPRY4 IL20RA PIAS3
REACTOME_FACTORS_INVOLVED_IN_MEGAKARYOCYTE_DEVELOPMENT_AND_PLATELET_PRODUCTION	0.0461251	0.256207	-0.341505	-1.35084	0.2727	24	PRKAR1B PRKACA TUBAL3 ITPK1 KIF15 TUBA1C PRKACB TUBB2A H3C1 TUBA1B KIF3A TUBB3 KLC1 KIF3B KIF21A HMG20B TUBB4B H3C15 PRKAR1A ABL1 KIFAP3 KLC2 KLC4 KIF1C	P31321 P17612 A6NHL2 Q13572 Q9NS87 Q9BQE3 P22694 Q13885 P68431 P68363 Q9Y496 Q13509 Q07866 O15066 Q7Z4S6 Q9P0W2 P68371 Q71DI3 P10644 P00519 Q92845 Q9H0B6 Q9NSK0 O43896	88	A6NHL2 O00139 O15066 O15315 O15525 O43502 O43572 O43896 O60333 O60341 O60675 O95140 O95235 O95239 P00519 P02042 P04637 P10644 P10914 P13861 P14316 P17612 P20339 P22694 P24941 P30291 P31321 P33176 P45973 P47755 P47756 P52732 P52907 P60709 P60953 P63000 P68363 P68366 P68371 P68431 P84243 Q00535 Q02224 Q02241 Q07866 Q13509 Q13547 Q13572 Q13885 Q14807 Q15652 Q5VZK9 Q71DI3 Q7Z4S6 Q86Y91 Q8IWA4 Q8NF50 …	TUBAL3 KIF2A KIF3B RAD51B MAFG RAD51C AKAP10 KIF1C KIF1B KDM1A MAFK MFN2 KIF20A KIF4A ABL1 HBD TP53 PRKAR1A IRF1 PRKAR2A IRF2 PRKACA RAB5A PRKACB CDK2 WEE1 PRKAR1B KIF5B CBX5 CAPZA2 CAPZB KIF11 CAPZA1 ACTB CDC42 RAC1 TUBA1B TUBA4A TUBB4B H3C1 H3-3A CDK5 CENPE KIF23 KLC1 TUBB3 HDAC1 ITPK1 TUBB2A KIF22 JMJD1C CARMIL1 H3C15 KIF21A KIF18B MFN1 DOCK8 KIF18A CABLES1 AKAP1 HDAC2 KIFAP3 GATA6 DOCK6 KIF16…
KEGG_LINOLEIC_ACID_METABOLISM	0.0807003	0.346935	-0.888132	-1.35061	1	2	PLA2G3 PLA2G4B	Q9NZ20 P0C869	2	P0C869 Q9NZ20	PLA2G4B PLA2G3
BIOCARTA_RARRXR_PATHWAY	0.115601	0.402463	-0.796517	-1.34918	0.3333	1	RXRA	P19793	3	P19793 Q15788 Q9Y618	RXRA NCOA1 NCOR2
REACTOME_NRIF_SIGNALS_CELL_DEATH_FROM_THE_NUCLEUS	0.143387	0.45256	-0.57703	-1.34739	0.2222	2	UBA52 RPS27A	P62987 P62979	9	P45983 P49768 P49810 P62979 P62987 Q13501 Q92542 Q96BI3 Q9Y4K3	MAPK8 PSEN1 PSEN2 RPS27A UBA52 SQSTM1 NCSTN APH1A TRAF6
REACTOME_REMOVAL_OF_AMINOTERMINAL_PROPEPTIDES_FROM_GAMMA_CARBOXYLATED_PROTEINS	0.118014	0.408202	-0.795094	-1.34677	0.6667	2	GAS6 FURIN	Q14393 P09958	3	P00734 P09958 Q14393	F2 FURIN GAS6
KEGG_VASCULAR_SMOOTH_MUSCLE_CONTRACTION	0.0798794	0.345027	-0.386019	-1.34629	0.3778	17	PLA2G3 PRKACA PRKACB RAF1 PLA2G4B ADCY3 PRKX PRKCE ROCK1 GNAQ MAP2K2 PPP1R12B ROCK2 BRAF MAP2K1 ARHGEF1 ARAF	Q9NZ20 P17612 P22694 P04049 P0C869 O60266 P51817 Q02156 Q13464 P50148 P36507 O60237 O75116 P15056 Q02750 Q92888 P10398	45	O14974 O15085 O43306 O60237 O60266 O60503 O75116 P04049 P05129 P0C869 P10398 P14649 P15056 P17252 P17612 P22694 P27361 P28482 P29992 P36507 P36873 P50148 P51817 P51828 P60660 P61586 P62136 P62140 P62736 Q01970 Q02156 Q02750 Q05655 Q05682 Q13464 Q13936 Q14344 Q14571 Q14573 Q14643 Q15147 Q5JWF2 Q92888 Q9NZ20 Q9NZN5	PPP1R12A ARHGEF11 ADCY6 PPP1R12B ADCY3 ADCY9 ROCK2 RAF1 PRKCG PLA2G4B ARAF MYL6B BRAF PRKCA PRKACA PRKACB MAPK3 MAPK1 GNA11 MAP2K2 PPP1CC GNAQ PRKX ADCY7 MYL6 RHOA PPP1CA PPP1CB ACTA2 PLCB3 PRKCE MAP2K1 PRKCD CALD1 ROCK1 CACNA1C GNA13 ITPR2 ITPR3 ITPR1 PLCB4 GNAS ARHGEF1 PLA2G3 ARHGEF12
BIOCARTA_CDK5_PATHWAY	0.146221	0.454366	-0.620175	-1.34374	1	7	RAF1 MAP2K2 MAP2K1 MAPK3 CDK5 HRAS MAPK1	P04049 P36507 Q02750 P27361 Q00535 P01112 P28482	7	P01112 P04049 P27361 P28482 P36507 Q00535 Q02750	HRAS RAF1 MAPK3 MAPK1 MAP2K2 CDK5 MAP2K1
BIOCARTA_IL4_PATHWAY	0.145601	0.454366	-0.59395	-1.3399	0.625	5	AKT1 SHC1 IL4R IRS1 JAK1	P31749 P29353 P24394 P35568 P23458	8	P23443 P23458 P24394 P29353 P31749 P35568 P42226 P62993	RPS6KB1 JAK1 IL4R SHC1 AKT1 IRS1 STAT6 GRB2
REACTOME_INTERLEUKIN_RECEPTOR_SHC_SIGNALING	0.148662	0.456544	-0.573397	-1.33891	0.7778	7	PIK3R2 INPP5D SHC1 PIK3CA JAK1 SOS1 GRB2	O00459 Q92835 P29353 P42336 P23458 Q07889 P62993	9	O00459 O15357 P23458 P29350 P29353 P42336 P62993 Q07889 Q92835	PIK3R2 INPPL1 JAK1 PTPN6 SHC1 PIK3CA GRB2 SOS1 INPP5D
REACTOME_CALNEXIN_CALRETICULIN_CYCLE	0.107046	0.387839	-0.446813	-1.33829	0.3043	7	UBA52 AMFR OS9 MARCHF6 RNF185 RPS27A RNF139	P62987 Q9UKV5 Q13438 O60337 Q96GF1 P62979 Q8WU17	23	O60337 O60858 P14314 P27797 P27824 P30101 P62979 P62987 Q13438 Q14697 Q86TM6 Q8WU17 Q92611 Q96GF1 Q99942 Q9BV94 Q9BZQ6 Q9GZP9 Q9NYU1 Q9NYU2 Q9UBV2 Q9UKM7 Q9UKV5	MARCHF6 TRIM13 PRKCSH CALR CANX PDIA3 RPS27A UBA52 OS9 GANAB SYVN1 RNF139 EDEM1 RNF185 RNF5 EDEM2 EDEM3 DERL2 UGGT2 UGGT1 SEL1L MAN1B1 AMFR
PID_TRKR_PATHWAY	0.102256	0.381825	-0.400595	-1.33627	0.3056	11	MAGED1 PLCG1 SHC1 NEDD4L PRKCZ PIK3CA ABL1 STAT3 EHD4 DYNLT1 FAIM	Q9Y5V3 P19174 P29353 Q96PU5 Q05513 P42336 P00519 P40763 Q9H223 P63172 Q9NVQ4	36	O14908 P00519 P01111 P01112 P01116 P19174 P20936 P27361 P28482 P29353 P40763 P41743 P42336 P46108 P46109 P49795 P60953 P61224 P61586 P62834 P62993 P63000 P63172 P84095 Q02750 Q05513 Q06124 Q07889 Q13501 Q8WU20 Q96EY1 Q96PU5 Q9H223 Q9NRF2 Q9NVQ4 Q9Y5V3	GIPC1 ABL1 NRAS HRAS KRAS PLCG1 RASA1 MAPK3 MAPK1 SHC1 STAT3 PRKCI PIK3CA CRK CRKL RGS19 CDC42 RAP1B RHOA RAP1A GRB2 RAC1 DYNLT1 RHOG MAP2K1 PRKCZ PTPN11 SOS1 SQSTM1 FRS2 DNAJA3 NEDD4L EHD4 SH2B1 FAIM MAGED1
REACTOME_SIGNALING_BY_BMP	0.146972	0.454366	-0.592299	-1.33617	0.625	5	BMPR1A SMURF2 SMAD5 SMAD4 BMPR2	P36894 Q9HAU4 Q99717 Q13485 Q13873	8	P27037 P36894 P61077 Q13485 Q13873 Q7Z3T8 Q99717 Q9HAU4	ACVR2A BMPR1A UBE2D3 SMAD4 BMPR2 ZFYVE16 SMAD5 SMURF2
REACTOME_PEXOPHAGY	0.152948	0.46443	-0.616648	-1.3361	0.8571	6	UBA52 NBR1 RPS27A PEX5 SQSTM1 USP30	P62987 Q14596 P62979 P50542 Q13501 Q70CQ3	7	P50542 P62979 P62987 Q13315 Q13501 Q14596 Q70CQ3	PEX5 RPS27A UBA52 ATM SQSTM1 NBR1 USP30
REACTOME_RELEASE_OF_HH_NP_FROM_THE_SECRETING_CELL	0.0949889	0.366725	-0.878163	-1.33545	0.5	1	DISP2	A7MBM2	2	A7MBM2 P78536	DISP2 ADAM17
REACTOME_SIGNALING_BY_ERBB2_IN_CANCER	0.130247	0.430572	-0.486617	-1.33409	0.625	10	ERBB3 PLCG1 SHC1 PIK3CA ERBB2 EGFR PTPN12 SOS1 GRB2 HSP90AA1	P21860 P19174 P29353 P42336 P04626 P00533 Q05209 Q07889 P62993 P07900	16	P00533 P01111 P01112 P01116 P04626 P07900 P19174 P21860 P29353 P42336 P62993 Q05209 Q07889 Q16543 Q96RT1 Q99075	EGFR NRAS HRAS KRAS ERBB2 HSP90AA1 PLCG1 ERBB3 SHC1 PIK3CA GRB2 PTPN12 SOS1 CDC37 ERBIN HBEGF
BIOCARTA_G1_PATHWAY	0.12143	0.411198	-0.472606	-1.33373	0.3889	7	TGFB1 CDK6 CDK4 ABL1 TFDP1 DHFR SMAD3	P01137 Q00534 P11802 P00519 Q14186 P00374 P84022	18	P00374 P00519 P01137 P04637 P06400 P06493 P11802 P24941 P49841 P61812 P84022 Q00534 Q13309 Q13315 Q13485 Q13535 Q13547 Q14186	DHFR ABL1 TGFB1 TP53 RB1 CDK1 CDK4 CDK2 GSK3B TGFB2 SMAD3 CDK6 SKP2 ATM SMAD4 ATR HDAC1 TFDP1
REACTOME_INSULIN_RECEPTOR_SIGNALLING_CASCADE	0.123763	0.416137	-0.465258	-1.33329	0.3684	7	PIK3R2 SHC1 PIK3CA PDPK1 IRS1 AKT2 PIK3R4	O00459 P29353 P42336 O15530 P35568 P31751 Q99570	19	O00459 O15530 P01111 P01112 P01116 P27361 P28482 P29353 P31751 P35568 P42336 P62993 Q06124 Q07889 Q13370 Q8NEB9 Q8WU20 Q99570 Q9Y4H2	PIK3R2 PDPK1 NRAS HRAS KRAS MAPK3 MAPK1 SHC1 AKT2 IRS1 PIK3CA GRB2 PTPN11 SOS1 PDE3B PIK3C3 FRS2 PIK3R4 IRS2
REACTOME_SIGNAL_ATTENUATION	0.156312	0.47003	-0.614771	-1.33203	1	7	SHC1 IRS1 SOS1 GRB2 MAPK3 MAPK1 IRS2	P29353 P35568 Q07889 P62993 P27361 P28482 Q9Y4H2	7	P27361 P28482 P29353 P35568 P62993 Q07889 Q9Y4H2	MAPK3 MAPK1 SHC1 IRS1 GRB2 SOS1 IRS2
REACTOME_HEPARAN_SULFATE_HEPARIN_HS_GAG_METABOLISM	0.11324	0.399256	-0.444261	-1.33065	0.2609	6	GPC1 GPC4 HSPG2 SGSH B3GALT6 EXT1	P35052 O75487 P98160 P51688 Q96L58 Q16394	23	O00468 O14792 O75487 O94766 O94923 P08236 P16278 P18827 P22304 P31431 P35052 P35475 P51688 P52848 P54802 P98160 Q16394 Q76EJ3 Q7LGA3 Q93063 Q96L58 Q9H1B5 Q9UBV7	AGRN HS3ST1 GPC4 B3GAT3 GLCE GUSB GLB1 SDC1 IDS SDC4 GPC1 IDUA SGSH NDST1 NAGLU HSPG2 EXT1 SLC35D2 HS2ST1 EXT2 B3GALT6 XYLT2 B4GALT7
PID_ERBB1_INTERNALIZATION_PATHWAY	0.109226	0.390971	-0.422787	-1.33037	0.5714	16	PIK3R2 RAF1 CHMP3 SHC1 PIK3CA USP8 PTK2 EGFR CBL EPN1 SOS1 TSG101 EPS15 GRB2 HGS SYNJ1	O00459 P04049 Q9Y3E7 P29353 P42336 P40818 Q05397 P00533 P22681 Q9Y6I3 Q07889 Q99816 P42566 P62993 O14964 O43426	28	O00459 O14964 O43426 O43597 O95630 P00533 P01111 P01112 P01116 P04049 P12931 P20339 P22681 P29353 P40818 P42336 P42566 P60953 P61077 P62993 Q05397 Q07889 Q14155 Q15811 Q96B97 Q99816 Q9Y3E7 Q9Y6I3	PIK3R2 HGS SYNJ1 SPRY2 STAMBP EGFR NRAS HRAS KRAS RAF1 SRC RAB5A CBL SHC1 USP8 PIK3CA EPS15 CDC42 UBE2D3 GRB2 PTK2 SOS1 ARHGEF7 ITSN1 SH3KBP1 TSG101 CHMP3 EPN1
PID_HIF1A_PATHWAY	0.139198	0.446509	-0.512285	-1.33019	0.3077	4	RACK1 OS9 EGLN1 NAA10	P63244 Q13438 Q9GZT9 P41227	13	P04637 P07900 P27540 P41227 P62877 P63244 Q13438 Q13617 Q15369 Q15370 Q92905 Q9GZT9 Q9NWT6	TP53 HSP90AA1 ARNT NAA10 RBX1 RACK1 OS9 CUL2 ELOC ELOB COPS5 EGLN1 HIF1AN
PID_VEGFR1_PATHWAY	0.128938	0.428081	-0.477351	-1.33008	0.4706	8	PRKACA NRP2 AKT1 PLCG1 PIK3CA PDPK1 CAV1 CD2AP	P17612 O60462 P31749 P19174 P42336 O15530 Q03135 Q9Y5K6	17	O14786 O15530 O60462 P07900 P16333 P17252 P17612 P19174 P20936 P22681 P27361 P28482 P31749 P42336 Q03135 Q06124 Q9Y5K6	NRP1 PDPK1 NRP2 HSP90AA1 NCK1 PRKCA PRKACA PLCG1 RASA1 CBL MAPK3 MAPK1 AKT1 PIK3CA CAV1 PTPN11 CD2AP
KEGG_BASAL_CELL_CARCINOMA	0.139198	0.446509	-0.512219	-1.33002	0.6154	8	FZD5 DVL1 DVL2 APC FZD2 FZD7 FZD1 DVL3	Q13467 O14640 O14641 P25054 Q14332 O75084 Q9UP38 Q92997	13	O14640 O14641 O60353 O75084 P04637 P12644 P25054 P35222 P49841 Q13467 Q14332 Q92997 Q9UP38	DVL1 DVL2 FZD6 FZD7 TP53 BMP4 APC CTNNB1 GSK3B FZD5 FZD2 DVL3 FZD1
PID_GMCSF_PATHWAY	0.122742	0.413992	-0.453149	-1.32899	0.5238	11	PRKACA PRKACB RAF1 SHC1 PIK3CA STAT3 MAP2K2 IKBKB MAP2K1 SOS1 GRB2	P17612 P22694 P04049 P29353 P42336 P40763 P36507 O14920 Q02750 Q07889 P62993	21	O14920 P01111 P01112 P01116 P04049 P07948 P17612 P22694 P27361 P28482 P29353 P36507 P40763 P42224 P42336 P51692 P62993 P63104 Q02750 Q06124 Q07889	IKBKB NRAS HRAS KRAS RAF1 LYN PRKACA PRKACB MAPK3 MAPK1 SHC1 MAP2K2 STAT3 STAT1 PIK3CA STAT5B GRB2 YWHAZ MAP2K1 PTPN11 SOS1
BIOCARTA_VDR_PATHWAY	0.119172	0.409618	-0.447678	-1.32862	0.2727	6	RXRA CHAF1A TSC2 SMARCD1 CARM1 ARID1A	P19793 Q13111 P49815 Q96GM5 Q86X55 O14497	22	O14497 O75376 O96019 P19793 P49815 P51532 P61201 Q02880 Q09472 Q13111 Q13547 Q15648 Q15788 Q86X55 Q8TAQ2 Q92793 Q92922 Q969G3 Q96GM5 Q99873 Q9UIG0 Q9Y5B9	ARID1A NCOR1 ACTL6A RXRA TSC2 SMARCA4 COPS2 TOP2B EP300 CHAF1A HDAC1 MED1 NCOA1 CARM1 SMARCC2 CREBBP SMARCC1 SMARCE1 SMARCD1 PRMT1 BAZ1B SUPT16H
SIG_PIP3_SIGNALING_IN_CARDIAC_MYOCTES	0.0922875	0.363435	-0.382153	-1.32821	0.4091	18	AKT1 TSC2 SHC1 PAK4 PIK3CA PDPK1 IRS1 SFN PPP1R13B AKT2 PARD3 GSK3A FOXO3 PTK2 PAK2 SOS1 CREB1 GRB2	P31749 P49815 P29353 O96013 P42336 O15530 P35568 P31947 Q96KQ4 P31751 Q8TEW0 P49840 O43524 Q05397 Q13177 Q07889 P16220 P62993	44	O15357 O15530 O43524 O43739 O96013 P01106 P08581 P16220 P18031 P23443 P24941 P27348 P29353 P31749 P31751 P31946 P31947 P35568 P42336 P42345 P49815 P49840 P49841 P51812 P60953 P61981 P62258 P62993 P63104 Q04917 Q05397 Q07817 Q07889 Q13153 Q13177 Q14978 Q15125 Q15418 Q8TEW0 Q92574 Q92934 Q96KQ4 Q9NQU5 Q9Y4H2	INPPL1 PDPK1 FOXO3 CYTH3 PAK4 MYC MET CREB1 PTPN1 RPS6KB1 CDK2 YWHAQ SHC1 AKT1 AKT2 YWHAB SFN IRS1 PIK3CA MTOR TSC2 GSK3A GSK3B RPS6KA3 CDC42 YWHAG YWHAE GRB2 YWHAZ YWHAH PTK2 BCL2L1 SOS1 PAK1 PAK2 NOLC1 EBP RPS6KA1 PARD3 TSC1 BAD PPP1R13B PAK6 IRS2
SIG_BCR_SIGNALING_PATHWAY	0.110371	0.392901	-0.418393	-1.32786	0.4138	12	BCR AKT1 RAF1 INPP5D SHC1 DAG1 PIK3CA PDPK1 CSK PPP1R13B AKT2 GSK3A	P11274 P31749 P04049 Q92835 P29353 Q14118 P42336 O15530 P41240 Q96KQ4 P31751 P49840	29	O15530 O75955 P04049 P07948 P11274 P16298 P27361 P28482 P29353 P31749 P31751 P41240 P42336 P48454 P49840 P49841 P60033 P62993 Q07889 Q08209 Q13469 Q14118 Q14254 Q14571 Q14573 Q14643 Q92835 Q92934 Q96KQ4	PDPK1 FLOT1 RAF1 LYN BCR PPP3CB MAPK3 MAPK1 SHC1 AKT1 AKT2 CSK PIK3CA PPP3CC GSK3A GSK3B CD81 GRB2 SOS1 PPP3CA NFATC2 DAG1 FLOT2 ITPR2 ITPR3 ITPR1 INPP5D BAD PPP1R13B
REACTOME_NEGATIVE_EPIGENETIC_REGULATION_OF_RRNA_EXPRESSION	0.0842634	0.352367	-0.365118	-1.32659	0.4259	23	POLR1B RRP8 H3C1 H2BU1 H4C1 H2BC12 SUV39H1 POLR2K POLR2H POLR1C H3C15 H2AX DNMT1 H2AZ2 UBTF DNMT3B POLR2E TAF1C POLR2L POLR1E TAF1A TAF1B H2AC18	Q9H9Y6 O43159 P68431 Q8N257 P62805 O60814 O43463 P53803 P52434 O15160 Q71DI3 P16104 P26358 Q71UI9 P17480 Q9UBC3 P19388 Q15572 P62875 Q9GZS1 Q15573 Q53T94 Q6FI13	54	O00422 O15160 O15446 O43159 O43463 O60264 O60814 O75182 O75446 O95602 P16104 P17480 P18074 P19388 P19447 P26358 P32780 P50613 P51946 P51948 P52434 P53803 P62805 P62875 P68431 P84243 Q13547 Q13888 Q13889 Q15361 Q15572 Q15573 Q3B726 Q4LE39 Q53T94 Q6FI13 Q71DI3 Q71UI9 Q8N257 Q92759 Q92769 Q96EB6 Q96ST3 Q9GZS1 Q9H0E3 Q9H5J8 Q9H7L9 Q9H9Y6 Q9HAJ7 Q9P1U0 Q9UBB5 Q9UBC3 Q9UHR5 Q9UIF9	SAP18 POLR1C CD3EAP RRP8 SUV39H1 SMARCA5 H2BC12 SIN3B SAP30 POLR1A H2AX UBTF ERCC2 POLR2E ERCC3 DNMT1 GTF2H1 CDK7 CCNH MNAT1 POLR2H POLR2K H4C1 POLR2L H3C1 H3-3A HDAC1 GTF2H2 GTF2H3 TTF1 TAF1C TAF1A TWISTNB ARID4B TAF1B H2AC18 H3C15 H2AZ2 H2BU1 GTF2H4 HDAC2 SIRT1 SIN3A POLR1E SAP130 TAF1D SUDS3 POLR1B SAP30L ZNRD1 MBD2 DNMT3B SAP30BP BAZ2A
REACTOME_KILLING_MECHANISMS	0.154615	0.468176	-0.587945	-1.32635	0.625	5	DVL1 DVL2 CYBA FZD7 DVL3	O14640 O14641 P13498 O75084 Q92997	8	O14640 O14641 O75084 P05412 P13498 P45983 P63000 Q92997	DVL1 DVL2 FZD7 JUN CYBA MAPK8 RAC1 DVL3
BIOCARTA_WNT_PATHWAY	0.135543	0.438034	-0.483769	-1.32629	0.4375	7	DVL1 APC BTRC TAB1 MAP3K7 TLE1 FZD1	O14640 P25054 Q9Y297 Q15750 O43318 Q04724 Q9UP38	16	O14640 O43318 P01106 P25054 P35222 P49841 P67775 P68400 Q04724 Q13363 Q13485 Q13547 Q15750 Q92793 Q9UP38 Q9Y297	DVL1 MAP3K7 MYC APC CTNNB1 GSK3B PPP2CA CSNK2A1 TLE1 CTBP1 SMAD4 HDAC1 TAB1 CREBBP FZD1 BTRC
KEGG_T_CELL_RECEPTOR_SIGNALING_PATHWAY	0.0848214	0.352367	-0.364848	-1.32561	0.463	25	CARD11 PIK3R2 MALT1 AKT1 RAF1 PLCG1 MAP2K7 CDK4 PAK4 PIK3CA BCL10 PDPK1 AKT2 MAP3K7 MAP2K2 CBL IKBKB MAP2K1 NFKBIB PAK2 SOS1 RELA NFKB1 GRB2 NCK1	Q9BXL7 O00459 Q9UDY8 P31749 P04049 P19174 O14733 P11802 O96013 P42336 O95999 O15530 P31751 O43318 P36507 P22681 O14920 Q02750 Q15653 Q13177 Q07889 Q04206 P19838 P62993 P16333	54	O00459 O14733 O14920 O15111 O15264 O15530 O43318 O43561 O43639 O94916 O95999 O96013 P01111 P01112 P01116 P04049 P05412 P06239 P11802 P16298 P16333 P19174 P19838 P22681 P27361 P28482 P29350 P31749 P31751 P36507 P42336 P42680 P45984 P48454 P49841 P60953 P61586 P62993 P63098 Q02750 Q04206 Q07889 Q08209 Q12959 Q13153 Q13177 Q13469 Q15653 Q16539 Q99653 Q9BXL7 Q9NQU5 Q9UDY8 Q9Y6K9	PIK3R2 MAP2K7 IKBKB CHUK MAPK13 PDPK1 MAP3K7 LAT NCK2 NFAT5 BCL10 PAK4 NRAS HRAS KRAS RAF1 JUN LCK CDK4 PPP3CB NCK1 PLCG1 NFKB1 CBL MAPK3 MAPK1 PTPN6 AKT1 AKT2 MAP2K2 PIK3CA TEC MAPK9 PPP3CC GSK3B CDC42 RHOA GRB2 PPP3R1 MAP2K1 RELA SOS1 PPP3CA DLG1 PAK1 PAK2 NFATC2 NFKBIB MAPK14 CHP1 CARD11 PAK6 MALT1 IKBKG
PID_ALK2_PATHWAY	0.157151	0.47003	-0.67417	-1.32474	1	5	ACVR1 SMAD5 SMAD4 BMPR2 FKBP1A	Q04771 Q99717 Q13485 Q13873 P62942	5	P62942 Q04771 Q13485 Q13873 Q99717	FKBP1A ACVR1 SMAD4 BMPR2 SMAD5
REACTOME_HDMS_DEMETHYLATE_HISTONES	0.133022	0.433791	-0.475044	-1.32365	0.5294	9	H3C1 H4C1 H3C15 PHF2 PHF8 RIOX2 KDM5A KDM6A KDM5C	P68431 P62805 Q71DI3 O75151 Q9UPP1 Q8IUF8 P29375 O15550 P41229	17	O15550 O60341 O75151 O75164 P29375 P41229 P62805 P68431 Q6NYC1 Q71DI3 Q7LBC6 Q8IUF8 Q8NB78 Q8NHM5 Q9UPP1 Q9Y2K7 Q9Y4C1	KDM6A KDM1A PHF2 KDM4A KDM5A KDM5C H4C1 H3C1 JMJD6 H3C15 KDM3B RIOX2 KDM1B KDM2B PHF8 KDM2A KDM3A
REACTOME_PKA_ACTIVATION_IN_GLUCAGON_SIGNALLING	0.157292	0.47003	-0.549412	-1.32353	0.5	5	PRKAR1B PRKACA PRKACB ADCY3 PRKAR1A	P31321 P17612 P22694 O60266 P10644	10	O43306 O60266 O60503 P10644 P13861 P17612 P22694 P31321 P51828 Q5JWF2	ADCY6 ADCY3 ADCY9 PRKAR1A PRKAR2A PRKACA PRKACB PRKAR1B ADCY7 GNAS
REACTOME_LIPOPHAGY	0.159141	0.47003	-0.673289	-1.32301	0.6	3	PRKAG1 PRKAB1 HSPA8	P54619 Q9Y478 P11142	5	O60664 P11142 P54619 Q9UGJ0 Q9Y478	PLIN3 HSPA8 PRKAG1 PRKAG2 PRKAB1
REACTOME_DISPLACEMENT_OF_DNA_GLYCOSYLASE_BY_APEX1	0.160533	0.470192	-0.672747	-1.32194	0.8	4	MPG NTHL1 MBD4 UNG	P29372 P78549 O95243 P13051	5	O95243 P13051 P27695 P29372 P78549	MBD4 UNG APEX1 MPG NTHL1
REACTOME_NA_CL_DEPENDENT_NEUROTRANSMITTER_TRANSPORTERS	0.0187236	0.161276	-0.988815	-1.32156	1	1	SLC6A6	P31641	1	P31641	SLC6A6
REACTOME_RUNX3_REGULATES_CDKN1A_TRANSCRIPTION	0.162125	0.47112	-0.671762	-1.32001	0.8	4	TGFB1 SMAD3 ZFHX3 SMAD4	P01137 P84022 Q15911 Q13485	5	P01137 P04637 P84022 Q13485 Q15911	TGFB1 TP53 SMAD3 SMAD4 ZFHX3
REACTOME_MET_INTERACTS_WITH_TNS_PROTEINS	0.158515	0.47003	-0.716805	-1.31968	0.25	1	TNS3	Q68CZ2	4	P05556 P08581 Q68CZ2 Q8IZW8	ITGB1 MET TNS3 TNS4
REACTOME_PLASMA_LIPOPROTEIN_REMODELING	0.160886	0.470192	-0.584839	-1.31934	0.5	4	APOA4 FURIN APOB APOE	P06727 P09958 P04114 P02649	8	O43462 P02647 P02649 P04114 P06727 P09958 Q14703 Q9BU23	MBTPS2 APOA1 APOE APOB APOA4 FURIN MBTPS1 LMF2
BIOCARTA_LEPTIN_PATHWAY	0.164427	0.474718	-0.637605	-1.31887	0.6667	4	PRKAG1 PRKAB1 ACACA PRKAA1	P54619 Q9Y478 Q13085 Q13131	6	P50416 P54619 Q13085 Q13131 Q9UGJ0 Q9Y478	CPT1A PRKAG1 ACACA PRKAA1 PRKAG2 PRKAB1
REACTOME_SENESCENCE_ASSOCIATED_SECRETORY_PHENOTYPE_SASP	0.106335	0.387839	-0.38616	-1.31562	0.35	14	UBA52 H3C1 UBE2C H2BU1 H4C1 CDK6 H2BC12 CDK4 H3C15 RPS27A H2AX STAT3 H2AZ2 EHMT1	P62987 P68431 O00762 Q8N257 P62805 Q00534 O60814 P11802 Q71DI3 P62979 P16104 P40763 Q71UI9 Q9H9B1	40	O00762 O60814 P01583 P05412 P11802 P16104 P17676 P19838 P20248 P24941 P27361 P28482 P30260 P40763 P51812 P51965 P62805 P62979 P62987 P68431 P84243 Q00534 Q04206 Q13042 Q15418 Q6FI13 Q71DI3 Q71UI9 Q8N257 Q8NHZ8 Q96DE5 Q96KQ7 Q9H1A4 Q9H9B1 Q9UJX2 Q9UJX3 Q9UJX4 Q9UJX5 Q9UJX6 Q9UM13	UBE2C H2BC12 IL1A JUN CDK4 H2AX CEBPB NFKB1 CCNA2 CDK2 MAPK3 MAPK1 CDC27 STAT3 RPS6KA3 UBE2E1 H4C1 RPS27A UBA52 H3C1 H3-3A CDK6 RELA CDC16 RPS6KA1 H2AC18 H3C15 H2AZ2 H2BU1 CDC26 ANAPC16 EHMT2 ANAPC1 EHMT1 CDC23 ANAPC7 ANAPC5 ANAPC4 ANAPC2 ANAPC10
REACTOME_ARYL_HYDROCARBON_RECEPTOR_SIGNALLING	0.166103	0.47502	-0.668859	-1.31431	0.2	1	HSP90AB1	P08238	5	O00170 P08238 P27540 P35869 Q15185	AIP HSP90AB1 ARNT AHR PTGES3
KEGG_RNA_POLYMERASE	0.125721	0.420106	-0.433463	-1.31256	0.375	9	POLR1B POLR2K POLR2H POLR1C POLR2I POLR2E POLR2L POLR3K POLR1E	Q9H9Y6 P53803 P52434 O15160 P36954 P19388 P62875 Q9Y2Y1 Q9GZS1	24	O14802 O15160 O15318 O15514 O95602 P05423 P19387 P19388 P24928 P30876 P36954 P52434 P52435 P53803 P62487 P62875 Q9BUI4 Q9GZS1 Q9H1D9 Q9H9Y6 Q9NW08 Q9P1U0 Q9Y2Y1 Q9Y535	POLR3A POLR1C POLR3G POLR2D POLR1A POLR3D POLR2C POLR2E POLR2A POLR2B POLR2I POLR2H POLR2J POLR2K POLR2G POLR2L POLR3C POLR1E POLR3F POLR1B POLR3B ZNRD1 POLR3K POLR3H
REACTOME_TCF_DEPENDENT_SIGNALING_IN_RESPONSE_TO_WNT	0.0502084	0.271252	-0.315825	-1.31102	0.2881	34	FZD5 DVL1 UBA52 H3C1 H2BU1 H4C1 LRP5 H2BC12 AKT1 DVL2 APC PPP2R5E H3C15 SMURF2 CCDC88C FZD2 KMT2D RPS27A BTRC H2AX CAV1 AKT2 H2AZ2 PSMA3 USP8 KAT5 TLE1 PPP2R5A FZD1 PSMD10 DVL3 H2AC18 SMARCA4 BCL9	Q13467 O14640 P62987 P68431 Q8N257 P62805 O75197 O60814 P31749 O14641 P25054 Q16537 Q71DI3 Q9HAU4 Q9P219 Q14332 O14686 P62979 Q9Y297 P16104 Q03135 P31751 Q71UI9 P25788 P40818 Q92993 Q04724 Q15172 Q9UP38 O75832 Q92997 Q6FI13 P51532 O00512	118	O00231 O00232 O00233 O00255 O00487 O00512 O14640 O14641 O14686 O14818 O14980 O43242 O60353 O60814 O75197 O75581 O75832 O94907 O95271 P01106 P16104 P17980 P19784 P20618 P25054 P25786 P25787 P25788 P25789 P28062 P28065 P28066 P28070 P28072 P28074 P30153 P30154 P31749 P31751 P34925 P35222 P35998 P40818 P43686 P48436 P48556 P48729 P49674 P49720 P49721 P49841 P51532 P51665 P55036 P60900 P61289 P62191 …	PSMD11 PSMD12 PSMD9 MEN1 PSMD14 BCL9 DVL1 DVL2 KMT2D PSMA7 XPO1 PSMD3 FZD6 H2BC12 LRP5 LRP6 PSMD10 DKK1 TNKS MYC H2AX PSMC3 CSNK2A2 PSMB1 APC PSMA1 PSMA2 PSMA3 PSMA4 PSMB8 PSMB9 PSMA5 PSMB4 PSMB6 PSMB5 PPP2R1A PPP2R1B AKT1 AKT2 RYK CTNNB1 PSMC2 USP8 PSMC4 SOX9 PSMD8 CSNK1A1 CSNK1E PSMB3 PSMB2 GSK3B SMARCA4 PSMD7 PSMD4 PSMA6 PSME3 PSMC1 PSMC5 PSMC6 PPP2CB H4C1 RBX1 RPS27A UBA52 YWHAZ PPP2CA CSNK2B…
BIOCARTA_CK1_PATHWAY	0.166569	0.475374	-0.580852	-1.31035	0.5	4	PRKAR1B PRKACB CSNK1D PRKAR1A	P31321 P22694 P48730 P10644	8	P10644 P13861 P22694 P31321 P48730 P67775 Q00535 Q08209	PRKAR1A PRKAR2A PRKACB PRKAR1B CSNK1D PPP2CA CDK5 PPP3CA
SIG_CHEMOTAXIS	0.124072	0.416528	-0.412524	-1.30924	0.3448	10	RPS4X AKT1 GDI2 PAK4 PIK3CA PDPK1 PPP1R13B AKT2 LIMK1 ROCK1	P62701 P31749 P50395 O96013 P42336 O15530 Q96KQ4 P31751 P53667 Q13464	29	O00401 O15085 O15357 O15530 O75116 O96013 P23528 P31150 P31749 P31751 P42336 P50395 P53667 P60953 P61158 P61160 P62701 Q07960 Q13153 Q13177 Q13464 Q14571 Q14573 Q14643 Q92558 Q96KQ4 Q9H0H5 Q9NQU5 Q9Y281	WASL ARHGEF11 INPPL1 PDPK1 ROCK2 PAK4 CFL1 GDI1 AKT1 AKT2 PIK3CA GDI2 LIMK1 CDC42 ACTR3 ACTR2 RPS4X ARHGAP1 PAK1 PAK2 ROCK1 ITPR2 ITPR3 ITPR1 WASF1 PPP1R13B RACGAP1 PAK6 CFL2
REACTOME_IONOTROPIC_ACTIVITY_OF_KAINATE_RECEPTORS	0.123365	0.415444	-0.8592	-1.30661	0.5	1	DLG3	Q92796	2	Q12959 Q92796	DLG1 DLG3
BIOCARTA_CCR3_PATHWAY	0.160935	0.470192	-0.515934	-1.30651	0.8333	10	RAF1 LIMK1 GNAQ PPP1R12B ROCK2 MAP2K1 MAPK3 HRAS MAPK1 RHOA	P04049 P53667 P50148 O60237 O75116 Q02750 P27361 P01112 P28482 P61586	12	O60237 O75116 P01112 P04049 P17252 P27361 P28482 P50148 P53667 P61586 Q02750 Q5JWF2	PPP1R12B ROCK2 HRAS RAF1 PRKCA MAPK3 MAPK1 GNAQ LIMK1 RHOA MAP2K1 GNAS
BIOCARTA_CFTR_PATHWAY	0.175109	0.482889	-0.602761	-1.30601	0.4286	3	PRKAR1B PRKACB PRKAR1A	P31321 P22694 P10644	7	O14745 P07550 P10644 P13861 P15311 P22694 P31321	SLC9A3R1 ADRB2 PRKAR1A PRKAR2A EZR PRKACB PRKAR1B
REACTOME_BBSOME_MEDIATED_CARGO_TARGETING_TO_CILIUM	0.1699	0.478013	-0.578564	-1.30519	0.75	6	LZTFL1 CCT4 CCT2 CCT5 TCP1 CCT8	Q9NQ48 P50991 P78371 P48643 P17987 P50990	8	P17987 P48643 P49368 P50990 P50991 P78371 Q9H0F7 Q9NQ48	TCP1 CCT5 CCT3 CCT8 CCT4 CCT2 ARL6 LZTFL1
REACTOME_UPTAKE_AND_FUNCTION_OF_ANTHRAX_TOXINS	0.170096	0.478013	-0.578387	-1.30479	0.5	4	FURIN MAP2K7 MAP2K2 MAP2K1	P09958 O14733 P36507 Q02750	8	O14733 P09958 P36507 P45985 P46734 P58335 Q02750 Q8WUM4	MAP2K7 FURIN MAP2K2 MAP2K4 MAP2K3 ANTXR2 MAP2K1 PDCD6IP
PID_HDAC_CLASSIII_PATHWAY	0.146441	0.454366	-0.467961	-1.30392	0.2941	5	H1-4 FOXO1 TUBB2A TUBA1B H4C1	P10412 Q12778 Q13885 P68363 P62805	17	O43524 P04637 P10412 P12956 P62805 P68363 Q07812 Q09472 Q12778 Q13885 Q14192 Q14814 Q8IXJ6 Q92793 Q96EB6 Q9NR19 Q9NTG7	FOXO3 TP53 H1-4 XRCC6 H4C1 TUBA1B BAX EP300 FOXO1 TUBB2A FHL2 MEF2D SIRT2 CREBBP SIRT1 ACSS2 SIRT3
REACTOME_MET_RECEPTOR_ACTIVATION	0.157218	0.47003	-0.769756	-1.30385	0.3333	1	SPINT2	O43291	3	O43278 O43291 P08581	SPINT1 SPINT2 MET
REACTOME_TNFR1_MEDIATED_CERAMIDE_PRODUCTION	0.171691	0.478013	-0.707621	-1.30277	0.75	3	TNFRSF1A RACK1 NSMAF	P19438 P63244 Q92636	4	O60906 P19438 P63244 Q92636	SMPD2 TNFRSF1A RACK1 NSMAF
REACTOME_METABOLISM_OF_WATER_SOLUBLE_VITAMINS_AND_COFACTORS	0.085201	0.352367	-0.342297	-1.30211	0.2609	18	FPGS MTHFD2 SLC19A1 MOCOS FASN MTRR SLC25A16 NADK MMADHC NUDT12 MTR HLCS CD320 GPHN PARP4 SLC5A6 MTHFD1L PANK4	Q05932 P13995 P41440 Q96EN8 P49327 Q9UBK8 P16260 O95544 Q9H3L0 Q9BQG2 Q99707 P50747 Q9NPF0 Q9NQX3 Q9UKK3 Q9Y289 Q6UB35 Q9NVE7	69	O00764 O95544 O96007 P00167 P00374 P00387 P05165 P05166 P11166 P11169 P11498 P13995 P16260 P21589 P22033 P33527 P34896 P34897 P40261 P41440 P43251 P43490 P49327 P49914 P50747 P78417 Q05932 Q13057 Q13085 Q460N5 Q4G0N4 Q53GL7 Q5EBL8 Q5VYX0 Q6IA69 Q6UB35 Q6XQN6 Q8IW45 Q8IXQ6 Q8N5Y8 Q8NCW5 Q8NFF5 Q8TE04 Q96CD2 Q96EN8 Q96EY8 Q96RQ3 Q99707 Q9BQG2 Q9BZ23 Q9H2D1 Q9H3L0 Q9HAB3 Q9HAB8 Q9HAN9 Q9HC21 Q9HCC0 …	PDXK NADK MOCS2 CYB5A DHFR CYB5R3 PCCA PCCB SLC2A1 SLC2A3 PC MTHFD2 SLC25A16 NT5E MMUT ABCC1 SHMT1 SHMT2 NNMT SLC19A1 BTD NAMPT FASN MTHFS HLCS GSTO1 FPGS COASY ACACA PARP14 NADK2 PARP10 PDZD11 RNLS NADSYN1 MTHFD1L NAPRT NAXD PARP9 PARP16 NAXE FLAD1 PANK1 PPCDC MOCOS MMAB MCCC1 MTR NUDT12 PANK2 SLC25A32 MMADHC SLC52A2 PPCS NMNAT1 SLC25A19 MCCC2 CD320 SLC52A3 GPHN AASDHPPT LMBRD1 PANK4 PNPO MTRR S…
REACTOME_REGULATION_OF_GLYCOLYSIS_BY_FRUCTOSE_2_6_BISPHOSPHATE_METABOLISM	0.17269	0.47876	-0.557234	-1.30117	0.2222	2	PRKACA PRKACB	P17612 P22694	9	O60825 P17612 P22694 P30153 P30154 P62714 P67775 Q14738 Q16875	PFKFB2 PRKACA PRKACB PPP2R1A PPP2R1B PPP2CB PPP2CA PPP2R5D PFKFB3
BIOCARTA_SHH_PATHWAY	0.181423	0.492141	-0.628974	-1.30102	0.5	3	PRKAR1B PRKACB PRKAR1A	P31321 P22694 P10644	6	P10644 P13861 P22694 P31321 P49841 Q13627	PRKAR1A PRKAR2A PRKACB PRKAR1B GSK3B DYRK1A
REACTOME_REGULATION_OF_GENE_EXPRESSION_IN_LATE_STAGE_BRANCHING_MORPHOGENESIS_PANCREATIC_BUD_PRECURSOR_CELLS	0.174057	0.481218	-0.556308	-1.29901	0.4444	4	MAML2 NOTCH1 HES1 SNW1	Q8IZL2 P46531 Q14469 Q13573	9	P46531 Q06330 Q09472 Q13573 Q14469 Q8IZL2 Q92585 Q92793 Q92830	NOTCH1 RBPJ EP300 SNW1 HES1 MAML2 MAML1 CREBBP KAT2A
REACTOME_PEPTIDE_HORMONE_BIOSYNTHESIS	0.0509362	0.272584	-0.971844	-1.29888	1	1	INHBB	P09529	1	P09529	INHBB
REACTOME_GRB7_EVENTS_IN_ERBB2_SIGNALING	0.132019	0.433775	-0.8538	-1.2984	1	2	ERBB3 ERBB2	P21860 P04626	2	P04626 P21860	ERBB2 ERBB3
REACTOME_NR1H2_NR1H3_REGULATE_GENE_EXPRESSION_TO_LIMIT_CHOLESTEROL_UPTAKE	0.133628	0.433791	-0.852968	-1.29714	0.5	1	RXRA	P19793	2	P19793 P28702	RXRA RXRB
REACTOME_NR1H2_NR1H3_REGULATE_GENE_EXPRESSION_LINKED_TO_TRIGLYCERIDE_LIPOLYSIS_IN_ADIPOSE	0.133628	0.433791	-0.852968	-1.29714	0.5	1	RXRA	P19793	2	P19793 P28702	RXRA RXRB
REACTOME_NR1H2_NR1H3_REGULATE_GENE_EXPRESSION_LINKED_TO_GLUCONEOGENESIS	0.133628	0.433791	-0.852968	-1.29714	0.5	1	RXRA	P19793	2	P19793 P28702	RXRA RXRB
KEGG_NEUROTROPHIN_SIGNALING_PATHWAY	0.0874398	0.354734	-0.336818	-1.29229	0.411	30	MAGED1 PIK3R2 IRAK1 AKT1 RAF1 ARHGDIA PLCG1 MAP2K7 SHC1 IRAK4 PIK3CA PDPK1 CSK IRS1 SORT1 ABL1 ARHGDIB AKT2 IRAK2 FOXO3 KIDINS220 MAP2K2 CAMK4 IKBKB BRAF MAP2K1 NFKBIB SOS1 RELA NFKB1	Q9Y5V3 O00459 P51617 P31749 P04049 P52565 P19174 O14733 P29353 Q9NWZ3 P42336 O15530 P41240 P35568 Q99523 P00519 P52566 P31751 O43187 O43524 Q9ULH0 P36507 Q16566 O14920 P15056 Q02750 Q15653 Q07889 Q04206 P19838	73	O00459 O14733 O14920 O15264 O15530 O43187 O43353 O43524 O75582 O75676 P00519 P01111 P01112 P01116 P04049 P04637 P05412 P15056 P19174 P19838 P27348 P27361 P28482 P29353 P31749 P31751 P31946 P35568 P36507 P41240 P42336 P45983 P45984 P46108 P46109 P49137 P49768 P49841 P51617 P51812 P52565 P52566 P60953 P61224 P61586 P61981 P62258 P62834 P62993 P63000 P63104 Q02750 Q04206 Q04917 Q05655 Q06124 Q07812 …	PIK3R2 MAP2K7 IKBKB MAPK13 PDPK1 IRAK2 RIPK2 FOXO3 RPS6KA5 RPS6KA4 ABL1 NRAS HRAS KRAS RAF1 TP53 JUN BRAF PLCG1 NFKB1 YWHAQ MAPK3 MAPK1 SHC1 AKT1 AKT2 YWHAB IRS1 MAP2K2 CSK PIK3CA MAPK8 MAPK9 CRK CRKL MAPKAPK2 PSEN1 GSK3B IRAK1 RPS6KA3 ARHGDIA ARHGDIB CDC42 RAP1B RHOA YWHAG YWHAE RAP1A GRB2 RAC1 YWHAZ MAP2K1 RELA YWHAH PRKCD PTPN11 BAX SOS1 CAMK2G CAMK2D RPS6KA1 NFKBIB MAPK14 CAMK4 FRS2 BAD SORT1…
REACTOME_CD163_MEDIATING_AN_ANTI_INFLAMMATORY_RESPONSE	0.187388	0.500207	-0.657582	-1.29214	0.8	4	FURIN RHBDF2 MAPK14 MYH9	P09958 Q6PJF5 Q16539 P35579	5	P09958 P35579 P78536 Q16539 Q6PJF5	FURIN MYH9 ADAM17 MAPK14 RHBDF2
BIOCARTA_REELIN_PATHWAY	0.140672	0.448574	-0.849076	-1.29122	0.5	1	LRP8	Q14114	2	Q00535 Q14114	CDK5 LRP8
BIOCARTA_BAD_PATHWAY	0.1652	0.47502	-0.496774	-1.28992	0.3846	5	PRKAR1B PRKACB AKT1 PIK3CA PRKAR1A	P31321 P22694 P31749 P42336 P10644	13	P08069 P10644 P13861 P22694 P27361 P28482 P31321 P31749 P42336 Q04917 Q07812 Q15418 Q92934	IGF1R PRKAR1A PRKAR2A PRKACB MAPK3 MAPK1 PRKAR1B AKT1 PIK3CA YWHAH BAX RPS6KA1 BAD
REACTOME_NOTCH4_INTRACELLULAR_DOMAIN_REGULATES_TRANSCRIPTION	0.172725	0.47876	-0.509073	-1.28914	0.4167	5	MAML2 NOTCH1 SMAD3 HES1 SNW1	Q8IZL2 P46531 P84022 Q14469 Q13573	12	P46531 P62736 P84022 Q04721 Q06330 Q09472 Q13573 Q14469 Q8IZL2 Q92585 Q92793 Q92830	NOTCH1 ACTA2 SMAD3 NOTCH2 RBPJ EP300 SNW1 HES1 MAML2 MAML1 CREBBP KAT2A
REACTOME_SIGNALING_BY_VEGF	0.0995912	0.374463	-0.343539	-1.28889	0.3125	20	PRKACA PIK3R2 NRP2 PRKACB BCAR1 AKT1 AHCYL1 PLCG1 PTK2B CYBA PRKCZ PIK3CA PDPK1 CAV1 AKT2 ROCK1 AXL MAPKAPK3 PTK2 ELMO2	P17612 O00459 O60462 P22694 P56945 P31749 O43865 P19174 Q14289 P13498 Q05513 P42336 O15530 Q03135 P31751 Q13464 P30530 Q16644 Q05397 Q96JJ3	64	O00459 O14786 O15264 O15530 O43639 O43865 O60462 O60716 O75116 P01111 P01112 P01116 P04792 P06756 P07900 P12931 P13498 P16333 P17252 P17612 P19174 P20936 P22694 P30530 P31749 P31751 P35221 P35222 P42336 P42345 P46108 P49023 P49137 P56945 P60709 P60953 P61586 P63000 Q03135 Q05397 Q05513 Q05655 Q13153 Q13177 Q13464 Q13685 Q14289 Q14571 Q14573 Q14643 Q15464 Q16539 Q16644 Q6R327 Q7L576 Q8IZP0 Q8WUW1 …	PIK3R2 NRP1 MAPK13 PDPK1 NCK2 AHCYL1 NRP2 CTNND1 ROCK2 NRAS HRAS KRAS HSPB1 ITGAV HSP90AA1 SRC CYBA NCK1 PRKCA PRKACA PLCG1 RASA1 PRKACB AXL AKT1 AKT2 CTNNA1 CTNNB1 PIK3CA MTOR CRK PXN MAPKAPK2 BCAR1 ACTB CDC42 RHOA RAC1 CAV1 PTK2 PRKCZ PRKCD PAK1 PAK2 ROCK1 AAMP PTK2B ITPR2 ITPR3 ITPR1 SHB MAPK14 MAPKAPK3 RICTOR CYFIP1 ABI1 BRK1 WASF1 CYFIP2 ELMO2 MAPKAP1 ABI2 NCKAP1 WASF2
REACTOME_SIGNALING_BY_NOTCH1_PEST_DOMAIN_MUTANTS_IN_CANCER	0.128195	0.426398	-0.386033	-1.2877	0.2222	8	UBA52 HDAC7 MAML2 MIB2 NOTCH1 JAG2 HDAC3 RPS27A	P62987 Q8WUI4 Q8IZL2 Q96AX9 P46531 Q9Y219 O15379 P62979	36	O14672 O15379 O75376 P01106 P24863 P46531 P49336 P49768 P49810 P62877 P62979 P62987 P63208 P78504 P78536 Q06330 Q09472 Q13547 Q13573 Q13616 Q14469 Q86YT6 Q8IZL2 Q8WUI4 Q92542 Q92585 Q92769 Q92793 Q92830 Q96AX9 Q96BI3 Q9BZK7 Q9UBN7 Q9UKV0 Q9Y219 Q9Y618	ADAM10 HDAC3 NCOR1 MYC CCNC NOTCH1 CDK8 PSEN1 PSEN2 RBX1 RPS27A UBA52 SKP1 JAG1 ADAM17 RBPJ EP300 HDAC1 SNW1 CUL1 HES1 MIB1 MAML2 HDAC7 NCSTN MAML1 HDAC2 CREBBP KAT2A MIB2 APH1A TBL1XR1 HDAC6 HDAC9 JAG2 NCOR2
REACTOME_NEGATIVE_FEEDBACK_REGULATION_OF_MAPK_PATHWAY	0.192095	0.507093	-0.622391	-1.2874	0.8333	5	RAF1 MAP2K2 BRAF MAP2K1 MAPK3	P04049 P36507 P15056 Q02750 P27361	6	P04049 P15056 P27361 P28482 P36507 Q02750	RAF1 BRAF MAPK3 MAPK1 MAP2K2 MAP2K1
REACTOME_RESPONSE_OF_MTB_TO_PHAGOCYTOSIS	0.157137	0.47003	-0.461979	-1.28725	0.5294	9	UBA52 RPS27A GSK3A SFPQ TRIM27 KPNA1 KPNB1 HGS MAPK3	P62987 P62979 P49840 P23246 P14373 P52294 Q14974 O14964 P27361	17	O14964 P00558 P06733 P14373 P20339 P23246 P27361 P28482 P31146 P49840 P51149 P52294 P62979 P62987 Q14974 Q63HN8 Q9H267	HGS PGK1 ENO1 TRIM27 RAB5A SFPQ MAPK3 MAPK1 CORO1A GSK3A RAB7A KPNA1 RPS27A UBA52 KPNB1 RNF213 VPS33B
REACTOME_PKA_MEDIATED_PHOSPHORYLATION_OF_CREB	0.17587	0.484274	-0.507605	-1.28542	0.5	6	PRKAR1B PRKACA PRKACB ADCY3 PRKAR1A PRKX	P31321 P17612 P22694 O60266 P10644 P51817	12	O43306 O60266 O60503 P10644 P13861 P16220 P17612 P22694 P31321 P51817 P51828 Q8NFP9	ADCY6 ADCY3 ADCY9 PRKAR1A PRKAR2A CREB1 PRKACA PRKACB PRKAR1B PRKX ADCY7 NBEA
REACTOME_COPI_INDEPENDENT_GOLGI_TO_ER_RETROGRADE_TRAFFIC	0.131405	0.432416	-0.390815	-1.28472	0.4706	16	TUBAL3 TUBA1C TUBB2A TUBA1B TUBB3 TUBB4B DYNC1LI2 DCTN3 TUBA4A ACTR1A DCTN1 DCTN2 ACTR10 DYNC1LI1 BICD1 GALNT2	A6NHL2 Q9BQE3 Q13885 P68363 Q13509 P68371 O43237 O75935 P68366 P61163 Q14203 Q13561 Q9NZ32 Q9Y6G9 Q96G01 Q10471	34	A6NHL2 O43237 O75935 P20340 P43034 P47755 P47756 P52907 P61163 P63167 P68363 P68366 P68371 P68402 Q10471 Q10472 Q13409 Q13509 Q13561 Q13885 Q14203 Q14204 Q15042 Q15102 Q8TD16 Q96FJ2 Q96G01 Q9BQE3 Q9H2M9 Q9NP72 Q9NRZ7 Q9NZ32 Q9UJW0 Q9Y6G9	TUBAL3 DYNC1LI2 DCTN3 RAB6A PAFAH1B1 CAPZA2 CAPZB CAPZA1 ACTR1A DYNLL1 TUBA1B TUBA4A TUBB4B PAFAH1B2 GALNT2 GALNT1 DYNC1I2 TUBB3 DCTN2 TUBB2A DCTN1 DYNC1H1 RAB3GAP1 PAFAH1B3 BICD2 DYNLL2 BICD1 TUBA1C RAB3GAP2 RAB18 AGPAT3 ACTR10 DCTN4 DYNC1LI1
BIOCARTA_TGFB_PATHWAY	0.15986	0.470192	-0.460918	-1.28429	0.6471	11	TGFB1 TGFBR2 APC TAB1 MAP3K7 SMAD3 SMAD2 MAP2K1 SMAD4 SKIL MAPK3	P01137 P37173 P25054 Q15750 O43318 P84022 Q15796 Q02750 Q13485 P12757 P27361	17	O43318 O95405 P01137 P12757 P12830 P25054 P27361 P36897 P37173 P61812 P84022 Q02750 Q09472 Q13485 Q15750 Q15796 Q92793	MAP3K7 ZFYVE9 TGFB1 SKIL CDH1 APC MAPK3 TGFBR1 TGFBR2 TGFB2 SMAD3 MAP2K1 EP300 SMAD4 TAB1 SMAD2 CREBBP
REACTOME_POU5F1_OCT4_SOX2_NANOG_ACTIVATE_GENES_RELATED_TO_PROLIFERATION	0.147112	0.454366	-0.844027	-1.28354	1	2	EPHA1 STAT3	P21709 P40763	2	P21709 P40763	EPHA1 STAT3
REACTOME_TAK1_ACTIVATES_NFKB_BY_PHOSPHORYLATION_AND_ACTIVATION_OF_IKKS_COMPLEX	0.152861	0.46443	-0.447865	-1.28345	0.6316	12	UBA52 IRAK1 TAB2 RPS27A IRAK2 TAB1 MAP3K7 IKBKB NFKBIB RELA NFKB1 APP	P62987 P51617 Q9NYJ8 P62979 O43187 Q15750 O43318 O14920 Q15653 Q04206 P19838 P05067	19	O14920 O15111 O43187 O43318 O43353 P05067 P09429 P19838 P51617 P61088 P62979 P62987 Q00653 Q04206 Q15653 Q15750 Q9NYJ8 Q9Y4K3 Q9Y6K9	IKBKB CHUK IRAK2 MAP3K7 RIPK2 APP HMGB1 NFKB1 IRAK1 UBE2N RPS27A UBA52 NFKB2 RELA NFKBIB TAB1 TAB2 TRAF6 IKBKG
REACTOME_HCMV_EARLY_EVENTS	0.0973665	0.368663	-0.337872	-1.28272	0.2206	15	TUBAL3 H2AC21 TUBA1C TUBB2A H3C1 TUBA1B H2BU1 H4C1 H2BC12 TUBB3 GPS2 TUBB4B DYNC1LI2 H3C15 HDAC3	A6NHL2 Q8IUE6 Q9BQE3 Q13885 P68431 P68363 Q8N257 P62805 O60814 Q13509 Q13227 P68371 O43237 Q71DI3 O15379	68	A6NHL2 A8CG34 O15379 O15504 O43237 O60814 O75376 O75530 O75694 P00533 P05556 P12270 P16220 P19838 P29590 P35658 P37198 P49790 P49792 P52948 P55735 P57740 P62805 P63167 P68363 P68366 P68371 P68431 P78406 P83916 Q09028 Q12769 Q13227 Q13263 Q13409 Q13509 Q13885 Q14204 Q15022 Q15910 Q16576 Q5SRE5 Q6FI13 Q71DI3 Q7Z3B4 Q8IUE6 Q8N1F7 Q8N257 Q8NFH3 Q8NFH4 Q8NFH5 Q8TEM1 Q8WUM0 Q92621 Q96EE3 Q96FJ2 Q96HA1 …	TUBAL3 POM121C HDAC3 NUP42 DYNC1LI2 H2BC12 NCOR1 EED NUP155 EGFR ITGB1 TPR CREB1 NFKB1 PML NUP214 NUP62 NUP153 RANBP2 NUP98 SEC13 NUP107 H4C1 DYNLL1 TUBA1B TUBA4A TUBB4B H3C1 RAE1 CBX1 RBBP4 NUP160 GPS2 TRIM28 DYNC1I2 TUBB3 TUBB2A DYNC1H1 SUZ12 EZH2 RBBP7 NUP188 H2AC18 H3C15 NUP54 H2AC21 NUP93 H2BU1 NUP43 NUP37 NUP35 NUP210 NUP133 NUP205 SEH1L DYNLL2 POM121 NUP88 TUBA1C NDC1 NUP58 NUP85 TBL1XR1 A…
PID_INTEGRIN_A9B1_PATHWAY	0.185381	0.498369	-0.568316	-1.28207	0.375	3	TGM2 BCAR1 ADAM15	P21980 P56945 Q13444	8	P05556 P12931 P21980 P49023 P56945 P63000 P78325 Q13444	ITGB1 SRC TGM2 PXN BCAR1 RAC1 ADAM8 ADAM15
REACTOME_RNA_POLYMERASE_III_CHAIN_ELONGATION	0.171624	0.478013	-0.483053	-1.28127	0.4286	6	POLR2K POLR2H POLR1C POLR2E POLR2L POLR3K	P53803 P52434 O15160 P19388 P62875 Q9Y2Y1	14	O14802 O15160 O15318 P05423 P19388 P52434 P53803 P62875 Q9BUI4 Q9H1D9 Q9NVU0 Q9NW08 Q9Y2Y1 Q9Y535	POLR3A POLR1C POLR3G POLR3D POLR2E POLR2H POLR2K POLR2L POLR3C POLR3F POLR3E POLR3B POLR3K POLR3H
BIOCARTA_LIS1_PATHWAY	0.185415	0.498369	-0.531658	-1.28076	0.7	7	LRP8 ABL1 DCTN3 DCTN1 DYNLL1 CDK5 DNAH1	Q14114 P00519 O75935 Q14203 P63167 Q00535 Q9P2D7	10	O75935 P00519 P30622 P43034 P63167 P68400 Q00535 Q14114 Q14203 Q9P2D7	DCTN3 ABL1 CLIP1 PAFAH1B1 DYNLL1 CSNK2A1 CDK5 LRP8 DCTN1 DNAH1
KEGG_HEDGEHOG_SIGNALING_PATHWAY	0.171624	0.478013	-0.482809	-1.28062	0.5714	8	PRKACA PRKACB CSNK1D FBXW11 BTRC PRKX ZIC2 CSNK1G3	P17612 P22694 P48730 Q9UKB1 Q9Y297 P51817 O95409 Q9Y6M4	14	O95409 P12644 P17612 P22694 P48729 P48730 P49674 P49841 P51817 Q9HCP0 Q9UKB1 Q9ULC3 Q9Y297 Q9Y6M4	ZIC2 BMP4 PRKACA PRKACB CSNK1A1 CSNK1D CSNK1E GSK3B PRKX CSNK1G1 FBXW11 RAB23 BTRC CSNK1G3
REACTOME_WNT_MEDIATED_ACTIVATION_OF_DVL	0.194895	0.513232	-0.590824	-1.28015	0.2857	2	DVL1 DVL2	O14640 O14641	7	O14640 O14641 P19784 P49674 P67870 P68400 Q92997	DVL1 DVL2 CSNK2A2 CSNK1E CSNK2B CSNK2A1 DVL3
BIOCARTA_VEGF_PATHWAY	0.16375	0.474566	-0.459052	-1.27909	0.5294	9	PLCG1 SHC1 PIK3CA EIF1 EIF2B2 EIF2B4 EIF2B5 EIF2B3 ELAVL1	P19174 P29353 P42336 P41567 P49770 Q9UI10 Q13144 Q9NR50 Q15717	17	P01112 P05198 P17252 P19174 P20042 P27540 P29353 P41091 P41567 P42336 P47813 P49770 Q13144 Q14232 Q15717 Q9NR50 Q9UI10	HRAS EIF2S1 PRKCA PLCG1 EIF2S2 ARNT SHC1 EIF2S3 EIF1 PIK3CA EIF1AX EIF2B2 EIF2B5 EIF2B1 ELAVL1 EIF2B3 EIF2B4
BIOCARTA_CERAMIDE_PATHWAY	0.160482	0.470192	-0.452824	-1.27791	0.5	9	TNFRSF1A TRAF2 NSMAF RAF1 MAP2K1 CASP8 RELA NFKB1 RIPK1	P19438 Q12933 Q92636 P04049 Q02750 Q14790 Q04206 P19838 Q13546	18	O95831 P04049 P19438 P19838 P27361 P28482 P45983 P45985 Q02750 Q04206 Q07812 Q12933 Q13158 Q13546 Q14790 Q15628 Q92636 Q92934	AIFM1 RAF1 TNFRSF1A NFKB1 MAPK3 MAPK1 MAPK8 MAP2K4 MAP2K1 RELA BAX TRAF2 FADD RIPK1 CASP8 TRADD NSMAF BAD
REACTOME_DEFECTS_IN_VITAMIN_AND_COFACTOR_METABOLISM	0.170827	0.478013	-0.47341	-1.27747	0.3333	5	MTRR MMADHC MTR HLCS CD320	Q9UBK8 Q9H3L0 Q99707 P50747 Q9NPF0	15	P05165 P05166 P11498 P22033 P43251 P50747 Q13085 Q96EY8 Q96RQ3 Q99707 Q9H3L0 Q9HCC0 Q9NPF0 Q9NUN5 Q9UBK8	PCCA PCCB PC MMUT BTD HLCS ACACA MMAB MCCC1 MTR MMADHC MCCC2 CD320 LMBRD1 MTRR
PID_IL23_PATHWAY	0.199248	0.518187	-0.588883	-1.27594	0.8571	6	ITGA3 PIK3CA STAT3 IL18 RELA NFKB1	P26006 P42336 P40763 Q14116 Q04206 P19838	7	P19838 P26006 P40763 P42224 P42336 Q04206 Q14116	NFKB1 ITGA3 STAT3 STAT1 PIK3CA RELA IL18
REACTOME_ACTIVATION_OF_PPARGC1A_PGC_1ALPHA_BY_PHOSPHORYLATION	0.198443	0.516908	-0.69299	-1.27584	1	4	PRKAG1 PRKAB1 PRKAG2 MAPK14	P54619 Q9Y478 Q9UGJ0 Q16539	4	P54619 Q16539 Q9UGJ0 Q9Y478	PRKAG1 MAPK14 PRKAG2 PRKAB1
PID_P75_NTR_PATHWAY	0.133371	0.433791	-0.370021	-1.2754	0.2857	12	MAGED1 FURIN PRKACB IRAK1 AKT1 ARHGDIA SHC1 PRKCZ PIK3CA SORT1 BIRC2 RTN4R	Q9Y5V3 P09958 P22694 P51617 P31749 P52565 P29353 Q05513 P42336 Q99523 Q13490 Q9BZR6	42	O14727 O14920 O15111 O43353 O60906 P04637 P05067 P09958 P22694 P29353 P31749 P41743 P42336 P42574 P45983 P45984 P49768 P51617 P52565 P55211 P61586 P62258 P62745 P63000 P78536 P98170 P99999 Q05513 Q13490 Q13501 Q92542 Q92934 Q96BI3 Q96MG7 Q99523 Q99836 Q9BZR6 Q9NQC3 Q9NR28 Q9Y4K3 Q9Y5V3 Q9Y6K9	APAF1 IKBKB CHUK RIPK2 SMPD2 TP53 APP FURIN PRKACB SHC1 AKT1 PRKCI PIK3CA CASP3 MAPK8 MAPK9 PSEN1 IRAK1 ARHGDIA CASP9 RHOA YWHAE RHOB RAC1 ADAM17 XIAP CYCS PRKCZ BIRC2 SQSTM1 NCSTN BAD APH1A NSMCE3 SORT1 MYD88 RTN4R RTN4 DIABLO TRAF6 MAGED1 IKBKG
KEGG_MATURITY_ONSET_DIABETES_OF_THE_YOUNG	0.187977	0.500207	-0.752701	-1.27496	1	3	PAX6 PKLR HES1	P26367 P30613 Q14469	3	P26367 P30613 Q14469	PAX6 PKLR HES1
KEGG_PATHWAYS_IN_CANCER	0.054127	0.283023	-0.295337	-1.27413	0.3677	57	FZD5 RXRA PIAS3 DVL1 NCOA4 MECOM ITGA3 LAMA5 HSP90AB1 BCR PIK3R2 FOXO1 TGFB1 TRAF2 CDK6 AKT1 RAF1 DVL2 PLCG1 TGFBR2 APC PIAS4 CDK4 PIK3CA ITGA6 FZD2 ERBB2 ABL1 STAT3 EGLN1 AKT2 BIRC2 SMAD3 CKS1B FZD7 TPM3 FZD1 PTK2 JAK1 EGFR SMAD2 MAP2K2 DVL3 MDM2 CBL PPARG IKBKB BRAF MAP2K1 CASP8 ARAF LAMB1 SOS1 RELA SMAD4 NFKB1 PIAS1	Q13467 P19793 Q9Y6X2 O14640 Q13772 Q03112 P26006 O15230 P08238 P11274 O00459 Q12778 P01137 Q12933 Q00534 P31749 P04049 O14641 P19174 P37173 P25054 Q8N2W9 P11802 P42336 P23229 Q14332 P04626 P00519 P40763 Q9GZT9 P31751 Q13490 P84022 P61024 O75084 P06753 Q9UP38 Q05397 P23458 P00533 Q15796 P36507 Q92997 Q00987 P22681 P37231 O14920 P15056 Q02750 Q14790 P10398 P07942 Q07889 Q04206 Q13485 P19838 O75925	155	O00459 O00716 O14640 O14641 O14920 O15111 O15230 O15392 O43293 O60353 O75084 O75925 O75928 O96020 P00519 P00533 P01106 P01111 P01112 P01116 P01137 P04049 P04626 P04637 P05129 P05412 P05556 P06400 P06753 P06756 P07900 P07942 P07954 P08069 P08238 P08581 P09211 P10398 P11047 P11166 P11233 P11234 P11274 P11802 P12270 P12644 P12830 P14625 P14921 P15056 P17252 P17301 P19174 P19793 P19838 P20585 P22681 …	PIK3R2 E2F3 DVL1 DVL2 IKBKB CHUK LAMA5 BIRC5 DAPK3 FZD6 FZD7 PIAS1 PIAS2 CCNE2 ABL1 EGFR MYC NRAS HRAS KRAS TGFB1 RAF1 ERBB2 TP53 PRKCG JUN ITGB1 RB1 TPM3 ITGAV HSP90AA1 LAMB1 FH IGF1R HSP90AB1 MET GSTP1 ARAF LAMC1 SLC2A1 RALA RALB BCR CDK4 TPR BMP4 CDH1 HSP90B1 ETS1 BRAF PRKCA ITGA2 PLCG1 RXRA NFKB1 MSH3 CBL ITGA6 JAK1 CDK2 APC FAS ITGA3 MAPK3 ARNT MAPK1 RXRB PML AKT1 AKT2 CTNNA1 CTNNB1 MAP2K2 T…
REACTOME_SYNTHESIS_OF_PE	0.200237	0.519081	-0.587812	-1.27362	0.4286	3	CHKA ETNK1 PISD	P35790 Q9HBU6 Q9UG56	7	P35790 Q14693 Q99447 Q9BQK8 Q9HBU6 Q9UG56 Q9Y6K0	CHKA LPIN1 PCYT2 LPIN3 ETNK1 PISD CEPT1
REACTOME_DISEASES_OF_BASE_EXCISION_REPAIR	0.0907993	0.362192	-0.951659	-1.2719	1	1	NTHL1	P78549	1	P78549	NTHL1
REACTOME_FGFR1_MUTANT_RECEPTOR_ACTIVATION	0.171529	0.478013	-0.455714	-1.2698	0.4118	7	BCR PIK3CA LRRFIP1 STAT3 TRIM24 FGFR1OP CNTRL	P11274 P42336 Q32MZ4 P40763 O15164 O95684 Q7Z7A1	17	O15164 O94905 O95429 O95684 P11274 P39880 P40763 P42224 P42336 P51692 P62993 Q16630 Q32MZ4 Q7Z7A1 Q92614 Q9NVK5 Q9UBW7	TRIM24 ERLIN2 BAG4 FGFR1OP BCR CUX1 STAT3 STAT1 PIK3CA STAT5B GRB2 CPSF6 LRRFIP1 CNTRL MYO18A FGFR1OP2 ZMYM2
REACTOME_LDL_CLEARANCE	0.171723	0.478013	-0.455322	-1.2687	0.1765	3	PCSK9 APOB LDLR	Q8NBP7 P04114 P01130	17	O15118 O94973 O95782 P01130 P04114 P09496 P35610 P38571 P53680 P61916 P63010 Q00610 Q5SW96 Q6PIU2 Q86X29 Q8NBP7 Q96CW1	NPC1 AP2A2 AP2A1 LDLR APOB CLTA SOAT1 LIPA AP2S1 NPC2 AP2B1 CLTC LDLRAP1 NCEH1 LSR PCSK9 AP2M1
REACTOME_ADORA2B_MEDIATED_ANTI_INFLAMMATORY_CYTOKINES_PRODUCTION	0.16212	0.47112	-0.427448	-1.26858	0.3182	7	PRKAR1B PRKACA PRKACB ADCY3 PRKAR1A PRKX GNG5	P31321 P17612 P22694 O60266 P10644 P51817 P63218	22	O43194 O43306 O60266 O60503 P04899 P07550 P08754 P10644 P13861 P16220 P17612 P19086 P22694 P31321 P51817 P51828 P62873 P62879 P63096 P63218 Q5JWF2 Q9UBI6	GPR39 ADCY6 ADCY3 ADCY9 GNAI2 ADRB2 GNAI3 PRKAR1A PRKAR2A CREB1 PRKACA GNAZ PRKACB PRKAR1B PRKX ADCY7 GNB1 GNB2 GNAI1 GNG5 GNAS GNG12
REACTOME_TRANSCRIPTIONAL_REGULATION_OF_GRANULOPOIESIS	0.158046	0.47003	-0.414782	-1.26843	0.44	11	RXRA H3C1 H2BU1 H4C1 H2BC12 CDK4 H3C15 H2AX STAT3 H2AZ2 TFDP1	P19793 P68431 Q8N257 P62805 O60814 P11802 Q71DI3 P16104 P40763 Q71UI9 Q14186	25	O60814 P01106 P11802 P16104 P16220 P17676 P19793 P24941 P29590 P35659 P40763 P62805 P68431 P84243 Q01196 Q03164 Q09472 Q13887 Q13951 Q14186 Q14188 Q6FI13 Q71DI3 Q71UI9 Q8N257	H2BC12 MYC CDK4 H2AX CREB1 CEBPB RXRA CDK2 PML DEK STAT3 H4C1 H3C1 H3-3A RUNX1 KMT2A EP300 KLF5 CBFB TFDP1 TFDP2 H2AC18 H3C15 H2AZ2 H2BU1
BIOCARTA_EGFR_SMRTE_PATHWAY	0.209071	0.529288	-0.645477	-1.26836	0.8	4	RXRA EGFR MAP2K1 MAPK14	P19793 P00533 Q02750 Q16539	5	P00533 P19793 Q02750 Q16539 Q9Y618	EGFR RXRA MAP2K1 MAPK14 NCOR2
PID_INSULIN_PATHWAY	0.147416	0.454657	-0.394015	-1.26773	0.5484	17	AKT1 SHC1 PRKCZ PIK3CA PDPK1 IRS1 CAV1 AKT2 FOXO3 CBL EXOC2 SOS1 EXOC1 EXOC6 GRB2 NCK1 EXOC3	P31749 P29353 Q05513 P42336 O15530 P35568 Q03135 P31751 O43524 P22681 Q96KP1 Q07889 Q9NV70 Q8TAG9 P62993 P16333 O60645	31	O00471 O15530 O43524 O43639 O60645 P01112 P16333 P18031 P18433 P20936 P22681 P23443 P29353 P31749 P31751 P35568 P41743 P42336 P46108 P62993 Q03135 Q05513 Q06124 Q07889 Q15642 Q8TAG9 Q96A65 Q96KP1 Q9BX66 Q9NV70 Q9UPT5	EXOC5 PDPK1 FOXO3 NCK2 EXOC3 HRAS NCK1 PTPN1 PTPRA RASA1 CBL RPS6KB1 SHC1 AKT1 AKT2 IRS1 PRKCI PIK3CA CRK GRB2 CAV1 PRKCZ PTPN11 SOS1 TRIP10 EXOC6 EXOC4 EXOC2 SORBS1 EXOC1 EXOC7
BIOCARTA_P35ALZHEIMERS_PATHWAY	0.206917	0.529094	-0.612756	-1.26748	0.8333	5	CAPNS1 CAPN1 APP CDK5 PPP2CA	P04632 P07384 P05067 Q00535 P67775	6	P04632 P05067 P07384 P49841 P67775 Q00535	CAPNS1 APP CAPN1 GSK3B PPP2CA CDK5
REACTOME_RRNA_PROCESSING_IN_THE_MITOCHONDRION	0.197052	0.515607	-0.525824	-1.2667	0.2	2	PRORP TFB1M	O15091 Q8WVM0	10	O15091 Q6IN84 Q7L0Y3 Q7Z6M4 Q8WVM0 Q96CB9 Q99714 Q9BQ52 Q9HC36 Q9UI43	PRORP MRM1 TRMT10C MTERF4 TFB1M NSUN4 HSD17B10 ELAC2 MRM3 MRM2
BIOCARTA_S1P_PATHWAY	0.197335	0.515607	-0.560915	-1.26537	0.75	6	HMGCS1 LDLR SREBF1 SCAP SREBF2 MBTPS1	Q01581 P01130 P36956 Q12770 Q12772 Q14703	8	O43462 P01130 P36956 Q01581 Q12770 Q12772 Q14703 Q9UHB6	MBTPS2 LDLR SREBF1 HMGCS1 SCAP SREBF2 MBTPS1 LIMA1
PID_INSULIN_GLUCOSE_PATHWAY	0.167216	0.476313	-0.441028	-1.26386	0.3158	6	STXBP4 AKT1 PRKCZ GYS1 SFN AKT2	Q6ZWJ1 P31749 Q05513 P13807 P31947 P31751	19	O60343 P13807 P27348 P31749 P31751 P31946 P31947 P36873 P41743 P49841 P61981 P62258 P63104 Q04917 Q05513 Q12846 Q15642 Q6ZWJ1 Q9UIQ6	TBC1D4 GYS1 YWHAQ AKT1 AKT2 YWHAB SFN PPP1CC PRKCI GSK3B YWHAG YWHAE YWHAZ YWHAH PRKCZ STX4 TRIP10 STXBP4 LNPEP
PID_PI3KCI_AKT_PATHWAY	0.158978	0.47003	-0.401474	-1.26331	0.3214	9	PRKACA FOXO1 AKT1 RAF1 PDPK1 SFN AKT2 GSK3A FOXO3	P17612 Q12778 P31749 P04049 O15530 P31947 P31751 P49840 O43524	28	O15111 O15530 O43524 O60343 P04049 P07900 P12931 P17612 P27348 P31749 P31751 P31946 P31947 P42345 P49840 P49841 P52294 P55211 P61981 P62258 P63104 P78527 Q04917 Q07817 Q12778 Q6R327 Q92934 Q9BPZ7	CHUK PDPK1 FOXO3 TBC1D4 RAF1 HSP90AA1 SRC PRKACA YWHAQ AKT1 AKT2 YWHAB SFN MTOR GSK3A GSK3B KPNA1 CASP9 YWHAG YWHAE YWHAZ PRKDC YWHAH BCL2L1 FOXO1 RICTOR BAD MAPKAP1
PID_IL8_CXCR1_PATHWAY	0.177717	0.486359	-0.460556	-1.26265	0.3125	5	GRK2 ARRB1 AKT1 PDPK1 PRKCE	P25098 P49407 P31749 O15530 Q02156	16	O15530 P04899 P05129 P07948 P17252 P20339 P22681 P25098 P30679 P31749 P32121 P49407 P62873 Q01970 Q02156 Q13393	PDPK1 GNAI2 PRKCG LYN PRKCA RAB5A CBL GRK2 GNA15 AKT1 ARRB2 ARRB1 GNB1 PLCB3 PRKCE PLD1
KEGG_GLIOMA	0.151406	0.462344	-0.392333	-1.26231	0.5484	17	PIK3R2 CDK6 AKT1 RAF1 PLCG1 SHC1 CDK4 PIK3CA AKT2 EGFR MAP2K2 MDM2 BRAF MAP2K1 ARAF SOS1 GRB2	O00459 Q00534 P31749 P04049 P19174 P29353 P11802 P42336 P31751 P00533 P36507 Q00987 P15056 Q02750 P10398 Q07889 P62993	31	O00459 O00716 P00533 P01111 P01112 P01116 P04049 P04637 P05129 P06400 P08069 P10398 P11802 P15056 P17252 P19174 P27361 P28482 P29353 P31749 P31751 P36507 P42336 P42345 P62993 Q00534 Q00987 Q02750 Q07889 Q13555 Q13557	PIK3R2 E2F3 EGFR NRAS HRAS KRAS RAF1 TP53 PRKCG RB1 IGF1R ARAF CDK4 BRAF PRKCA PLCG1 MAPK3 MAPK1 SHC1 AKT1 AKT2 MAP2K2 PIK3CA MTOR GRB2 CDK6 MDM2 MAP2K1 SOS1 CAMK2G CAMK2D
PID_A6B1_A6B4_INTEGRIN_PATHWAY	0.144254	0.453311	-0.376328	-1.2623	0.2703	10	RXRA LAMA5 ERBB3 ITGB4 AKT1 SHC1 PIK3CA ITGA6 SFN ERBB2	P19793 O15230 P21860 P16144 P31749 P29353 P42336 P23229 P31947 P04626	37	O15230 P00533 P01112 P01583 P04626 P05556 P07942 P08581 P11047 P12830 P16144 P17252 P19793 P21860 P21926 P23229 P23443 P27348 P28702 P29353 P31749 P31946 P31947 P42336 P55210 P55268 P61981 P62258 P62993 P63000 P63104 Q04912 Q04917 Q13751 Q13753 Q16787 Q9UMD9	LAMA5 EGFR HRAS IL1A ERBB2 ITGB1 LAMB1 MET LAMC1 CDH1 ITGB4 PRKCA RXRA ERBB3 CD9 ITGA6 RPS6KB1 YWHAQ RXRB SHC1 AKT1 YWHAB SFN PIK3CA CASP7 LAMB2 YWHAG YWHAE GRB2 RAC1 YWHAZ MST1R YWHAH LAMB3 LAMC2 LAMA3 COL17A1
BIOCARTA_AT1R_PATHWAY	0.169738	0.478013	-0.440481	-1.26229	0.5263	10	RAF1 PTK2B SHC1 GNAQ EGFR MAP2K2 ATF2 MAP2K1 SOS1 GRB2	P04049 Q14289 P29353 P50148 P00533 P36507 P15336 Q02750 Q07889 P62993	19	P00533 P01112 P04049 P05412 P15336 P17252 P27361 P28482 P29353 P36507 P45983 P45985 P50148 P62993 P63000 Q02750 Q07889 Q13153 Q14289	EGFR HRAS RAF1 JUN ATF2 PRKCA MAPK3 MAPK1 SHC1 MAP2K2 MAPK8 MAP2K4 GNAQ GRB2 RAC1 MAP2K1 SOS1 PAK1 PTK2B
PID_MYC_ACTIV_PATHWAY	0.115264	0.402463	-0.33277	-1.261	0.2836	19	CDCA7 DDX18 CCND2 RPL11 NME1 CDK4 EIF4A1 MTA1 CAD NPM1 MTDH UBTF IREB2 PFKM KAT5 SMAD3 TFRC HUWE1 PDCD10	Q9BWT1 Q9NVP1 P30279 P62913 P15531 P11802 P60842 Q13330 P27708 P06748 Q86UE4 P17480 P48200 P08237 Q92993 P84022 P02786 Q7Z6Z7 Q9BUL8	67	O00716 O15392 O60934 O75486 O94864 O96019 P00338 P01106 P02786 P04183 P04406 P04637 P05198 P05423 P06454 P06730 P06733 P06748 P07900 P08237 P10809 P11166 P11802 P14635 P15407 P15531 P17096 P17480 P18754 P19338 P22392 P27708 P30048 P30279 P34896 P34932 P48200 P60842 P61244 P62913 P84022 Q04637 Q07812 Q09472 Q12962 Q13330 Q13485 Q13794 Q16514 Q16594 Q7Z6Z7 Q86TG7 Q86UE4 Q8IUF8 Q8N183 Q92750 Q92793 …	E2F3 BIRC5 NBN SUPT3H SUPT7L ACTL6A LDHA MYC TFRC TK1 GAPDH TP53 EIF2S1 POLR3D PTMA EIF4E ENO1 NPM1 HSP90AA1 PFKM HSPD1 SLC2A1 CDK4 CCNB1 FOSL1 NME1 HMGA1 UBTF RCC1 NCL NME2 CAD PRDX3 CCND2 SHMT1 HSPA4 IREB2 EIF4A1 MAX RPL11 SMAD3 EIF4G1 BAX EP300 TAF10 MTA1 SMAD4 PMAIP1 TAF12 TAF9 HUWE1 PEG10 MTDH RIOX2 NDUFAF2 TAF4B CREBBP KAT2A KAT5 SERPINI1 PDCD10 CDCA7 GPAM DDX18 RUVBL2 RUVBL1 TRRAP
REACTOME_MISSPLICED_LRP5_MUTANTS_HAVE_ENHANCED_BETA_CATENIN_DEPENDENT_SIGNALING	0.178305	0.487353	-0.828953	-1.26062	0.5	1	LRP5	O75197	2	O75197 O94907	LRP5 DKK1
REACTOME_APC_CDC20_MEDIATED_DEGRADATION_OF_NEK2A	0.171678	0.478013	-0.439274	-1.25883	0.4211	8	UBA52 UBE2C MAD2L1 RPS27A CDC26 BUB1B ANAPC2 NEK2	P62987 O00762 Q13257 P62979 Q8NHZ8 O60566 Q9UJX6 P51955	19	O00762 O43684 O60566 P30260 P51955 P51965 P62979 P62987 Q13042 Q13257 Q8NHZ8 Q96DE5 Q9H1A4 Q9UJX2 Q9UJX3 Q9UJX4 Q9UJX5 Q9UJX6 Q9UM13	UBE2C BUB3 BUB1B CDC27 NEK2 UBE2E1 RPS27A UBA52 CDC16 MAD2L1 CDC26 ANAPC16 ANAPC1 CDC23 ANAPC7 ANAPC5 ANAPC4 ANAPC2 ANAPC10
REACTOME_NR1H2_NR1H3_REGULATE_GENE_EXPRESSION_TO_CONTROL_BILE_ACID_HOMEOSTASIS	0.22041	0.543979	-0.639931	-1.25746	0.2	1	RXRA	P19793	5	O75376 P19793 P28702 Q15788 Q9Y618	NCOR1 RXRA RXRB NCOA1 NCOR2
REACTOME_FOLDING_OF_ACTIN_BY_CCT_TRIC	0.206876	0.529094	-0.53756	-1.25523	0.7778	7	CCT4 CCT2 CCT7 CCT5 TCP1 CCT8 CCT6A	P50991 P78371 Q99832 P48643 P17987 P50990 P40227	9	P17987 P40227 P48643 P49368 P50990 P50991 P60709 P78371 Q99832	TCP1 CCT6A CCT5 CCT3 CCT8 CCT4 ACTB CCT2 CCT7
PID_DELTA_NP63_PATHWAY	0.165841	0.47502	-0.39851	-1.25398	0.4286	12	FASN HELLS ITGA3 STXBP4 RACK1 NOTCH1 SFN AXL PPP2R5A YAP1 MDM2 HES1	P49327 Q9NRZ9 P26006 Q6ZWJ1 P63244 P46531 P31947 P30530 Q15172 P46937 Q00987 Q14469	28	O76054 O95067 P01583 P11388 P15408 P17936 P26006 P30530 P31947 P46531 P46937 P49327 P49716 P49841 P49959 P51587 P63244 Q00987 Q01196 Q13315 Q14469 Q15172 Q16186 Q6ZWJ1 Q96FX8 Q96J02 Q9H0M0 Q9NRZ9	SEC14L2 CCNB2 IL1A TOP2A FOSL2 IGFBP3 ITGA3 AXL SFN NOTCH1 YAP1 FASN CEBPD GSK3B MRE11 BRCA2 RACK1 MDM2 RUNX1 ATM HES1 PPP2R5A ADRM1 STXBP4 PERP ITCH WWP1 HELLS
KEGG_TYPE_II_DIABETES_MELLITUS	0.177385	0.486066	-0.444168	-1.25348	0.3889	7	PIK3R2 PKM PRKCZ PIK3CA IRS1 PKLR PRKCE	O00459 P14618 Q05513 P42336 P35568 P30613 Q02156	18	O00459 O14920 P14618 P19367 P27361 P28482 P30613 P35568 P42336 P42345 P45983 P45984 P52789 Q02156 Q05513 Q05655 Q13936 Q9Y4H2	PIK3R2 IKBKB PKM HK1 MAPK3 MAPK1 PKLR IRS1 PIK3CA MTOR MAPK8 MAPK9 HK2 PRKCE PRKCZ PRKCD CACNA1C IRS2
REACTOME_GLUCAGON_SIGNALING_IN_METABOLIC_REGULATION	0.190998	0.504814	-0.472028	-1.25202	0.4286	6	PRKAR1B PRKACA PRKACB ADCY3 PRKAR1A GNG5	P31321 P17612 P22694 O60266 P10644 P63218	14	O43306 O60266 O60503 P10644 P13861 P17612 P22694 P31321 P51828 P62873 P62879 P63218 Q5JWF2 Q9UBI6	ADCY6 ADCY3 ADCY9 PRKAR1A PRKAR2A PRKACA PRKACB PRKAR1B ADCY7 GNB1 GNB2 GNG5 GNAS GNG12
REACTOME_IRS_MEDIATED_SIGNALLING	0.185563	0.498369	-0.456614	-1.25184	0.375	6	PIK3R2 PIK3CA PDPK1 IRS1 AKT2 PIK3R4	O00459 P42336 O15530 P35568 P31751 Q99570	16	O00459 O15530 P01111 P01112 P01116 P31751 P35568 P42336 P62993 Q06124 Q07889 Q13370 Q8NEB9 Q8WU20 Q99570 Q9Y4H2	PIK3R2 PDPK1 NRAS HRAS KRAS AKT2 IRS1 PIK3CA GRB2 PTPN11 SOS1 PDE3B PIK3C3 FRS2 PIK3R4 IRS2
BIOCARTA_GSK3_PATHWAY	0.199413	0.518187	-0.481456	-1.25014	0.6154	8	DVL1 AKT1 APC PIK3CA PDPK1 FZD1 RELA NFKB1	O14640 P31749 P25054 P42336 O15530 Q9UP38 Q04206 P19838	13	O14640 O15530 P19525 P19838 P25054 P31749 P35222 P42336 P49841 P67775 Q04206 Q99836 Q9UP38	DVL1 PDPK1 EIF2AK2 NFKB1 APC AKT1 CTNNB1 PIK3CA GSK3B PPP2CA RELA MYD88 FZD1
REACTOME_PRE_NOTCH_EXPRESSION_AND_PROCESSING	0.151379	0.462344	-0.362667	-1.25006	0.2857	12	TNRC6A FURIN H3C1 MAML2 H2BU1 H4C1 H2BC12 NOTCH1 H3C15 H2AX H2AZ2 TFDP1	Q8NDV7 P09958 P68431 Q8IZL2 Q8N257 P62805 O60814 P46531 Q71DI3 P16104 Q71UI9 Q14186	42	O00716 O60814 P04637 P05412 P09958 P15291 P16104 P16615 P20340 P41743 P46531 P62805 P68431 P78545 P84243 Q01196 Q04721 Q06330 Q09472 Q11206 Q13573 Q14186 Q14188 Q15363 Q6FI13 Q71DI3 Q71UI9 Q8IZL2 Q8N257 Q8N6T7 Q8NBL1 Q8NDV7 Q92585 Q92793 Q92830 Q93084 Q9H488 Q9H9G7 Q9HCE1 Q9UBV2 Q9UKV8 Q9UPQ9	E2F3 H2BC12 TP53 JUN FURIN B4GALT1 H2AX ATP2A2 RAB6A PRKCI NOTCH1 H4C1 H3C1 ELF3 H3-3A RUNX1 NOTCH2 RBPJ EP300 ST3GAL4 SNW1 TFDP1 TFDP2 TMED2 H2AC18 H3C15 H2AZ2 MAML2 H2BU1 SIRT6 POGLUT1 TNRC6A MAML1 CREBBP KAT2A ATP2A3 POFUT1 AGO3 MOV10 SEL1L AGO2 TNRC6B
REACTOME_ACTIVATION_OF_MATRIX_METALLOPROTEINASES	0.221013	0.544453	-0.57667	-1.24948	0.7143	5	COL18A1 FURIN TIMP2 MMP15 MMP14	P39060 P09958 P16035 P51511 P50281	7	O60911 P01033 P09958 P16035 P39060 P50281 P51511	CTSV TIMP1 FURIN TIMP2 COL18A1 MMP14 MMP15
REACTOME_SYNTHESIS_OF_PIPS_AT_THE_ER_MEMBRANE	0.22777	0.550227	-0.635844	-1.24943	0.6	3	MTMR2 PI4K2B SBF1	Q13614 Q8TCG2 O95248	5	O95248 P42356 Q13614 Q8TCG2 Q9NTJ5	SBF1 PI4KA MTMR2 PI4K2B SACM1L
KEGG_WNT_SIGNALING_PATHWAY	0.110492	0.392901	-0.320812	-1.24746	0.2658	21	FZD5 PRKACA DVL1 CCND2 PRKACB LRP5 CACYBP DVL2 APC PPP2R5E FBXW11 FZD2 BTRC PRKX VANGL1 MAP3K7 ROCK1 SMAD3 FZD7 PPP2R5A FZD1	Q13467 P17612 O14640 P30279 P22694 O75197 Q9HB71 O14641 P25054 Q16537 Q9UKB1 Q14332 Q9Y297 P51817 Q8TAA9 O43318 Q13464 P84022 O75084 Q15172 Q9UP38	79	O14640 O14641 O43318 O60353 O75084 O75116 O75197 O75581 O94907 O94916 P01106 P04637 P05129 P05412 P15407 P16298 P17252 P17612 P19784 P22694 P25054 P30153 P30154 P30279 P30281 P35222 P45983 P45984 P48454 P48729 P49674 P49768 P49841 P51817 P56545 P61586 P62714 P62877 P63000 P63098 P63208 P67775 P67870 P68400 P84022 Q01970 Q08209 Q09472 Q13362 Q13363 Q13464 Q13467 Q13469 Q13485 Q13555 Q13557 Q13616 …	DVL1 DVL2 MAP3K7 FZD6 FZD7 ROCK2 LRP5 LRP6 DKK1 NFAT5 MYC TP53 PRKCG JUN FOSL1 PPP3CB PRKCA PRKACA CSNK2A2 PRKACB APC PPP2R1A PPP2R1B CCND2 CCND3 CTNNB1 MAPK8 MAPK9 PPP3CC CSNK1A1 CSNK1E PSEN1 GSK3B PRKX CTBP2 RHOA PPP2CB RBX1 RAC1 PPP3R1 SKP1 PPP2CA CSNK2B CSNK2A1 SMAD3 PLCB3 PPP3CA EP300 PPP2R5C CTBP1 ROCK1 FZD5 NFATC2 SMAD4 CAMK2G CAMK2D CUL1 FZD2 PPP2R5D PLCB4 PPP2R5A SMAD2 PPP2R5E SIAH1 VANG…
REACTOME_RHO_GTPASES_ACTIVATE_KTN1	0.214886	0.53709	-0.533259	-1.24518	0.4444	4	KLC1 KLC2 KLC4 KIF5B	Q07866 Q9H0B6 Q9NSK0 P33176	9	P33176 P60953 P61586 P63000 P84095 Q07866 Q86UP2 Q9H0B6 Q9NSK0	KIF5B CDC42 RHOA RAC1 RHOG KLC1 KTN1 KLC2 KLC4
REACTOME_CONDENSATION_OF_PROPHASE_CHROMOSOMES	0.182171	0.493552	-0.424469	-1.24488	0.5238	11	H3C1 H2BU1 H4C1 H2BC12 PLK1 H3C15 H2AX H2AZ2 SMC4 PHF8 H2AC18	P68431 Q8N257 P62805 O60814 P53350 Q71DI3 P16104 Q71UI9 Q9NTJ3 Q9UPP1 Q6FI13	21	O60814 O95347 P06400 P06493 P14635 P16104 P42695 P53350 P62805 P68431 P84243 Q01105 Q6FI13 Q6IBW4 Q71DI3 Q71UI9 Q86XI2 Q8N257 Q8NEM0 Q9NTJ3 Q9UPP1	H2BC12 SMC2 RB1 CDK1 CCNB1 H2AX NCAPD3 PLK1 H4C1 H3C1 H3-3A SET H2AC18 NCAPH2 H3C15 H2AZ2 NCAPG2 H2BU1 MCPH1 SMC4 PHF8
PID_AR_NONGENOMIC_PATHWAY	0.183337	0.495467	-0.424199	-1.24408	0.4286	9	AKT1 RAF1 PLCG1 PIK3CA PTK2 MAP2K2 MAP2K1 CREB1 GNAZ	P31749 P04049 P19174 P42336 Q05397 P36507 Q02750 P16220 P19086	21	P01112 P04049 P04899 P08754 P12931 P16220 P19086 P19174 P27361 P28482 P31749 P36507 P42336 P60953 P62873 P63000 P63096 Q01970 Q02750 Q05397 Q8IZL8	HRAS RAF1 GNAI2 GNAI3 SRC CREB1 GNAZ PLCG1 MAPK3 MAPK1 AKT1 MAP2K2 PIK3CA CDC42 GNB1 RAC1 GNAI1 PLCB3 MAP2K1 PTK2 PELP1
REACTOME_CD28_DEPENDENT_PI3K_AKT_SIGNALING	0.216449	0.537887	-0.532348	-1.24306	0.7778	7	PIK3R2 AKT1 PIK3CA PDPK1 AKT2 RICTOR MAPKAP1	O00459 P31749 P42336 O15530 P31751 Q6R327 Q9BPZ7	9	O00459 O15530 P06239 P31749 P31751 P42336 P42345 Q6R327 Q9BPZ7	PIK3R2 PDPK1 LCK AKT1 AKT2 PIK3CA MTOR RICTOR MAPKAP1
REACTOME_RUNX3_REGULATES_BCL2L11_BIM_TRANSCRIPTION	0.226779	0.54917	-0.731867	-1.23967	1	3	FOXO3 SMAD3 SMAD4	O43524 P84022 Q13485	3	O43524 P84022 Q13485	FOXO3 SMAD3 SMAD4
KEGG_SMALL_CELL_LUNG_CANCER	0.156737	0.47003	-0.351611	-1.23853	0.3404	16	RXRA PIAS3 ITGA3 LAMA5 PIK3R2 TRAF2 CDK6 AKT1 PIAS4 CDK4 PIK3CA ITGA6 AKT2 BIRC2 CKS1B PTK2	P19793 Q9Y6X2 P26006 O15230 O00459 Q12933 Q00534 P31749 Q8N2W9 P11802 P42336 P23229 P31751 Q13490 P61024 Q05397	47	O00459 O00716 O14727 O14920 O15111 O15230 O75925 O75928 O96020 P01106 P04637 P05556 P06400 P06756 P07942 P11047 P11802 P17301 P19793 P19838 P23229 P24941 P26006 P28702 P31749 P31751 P42336 P55211 P55268 P61024 P61244 P98170 P99999 Q00534 Q04206 Q05397 Q07817 Q12933 Q13309 Q13490 Q13751 Q13753 Q16787 Q8N2W9 Q9Y4K3 Q9Y6K9 Q9Y6X2	PIK3R2 E2F3 APAF1 IKBKB CHUK LAMA5 PIAS1 PIAS2 CCNE2 MYC TP53 ITGB1 RB1 ITGAV LAMB1 LAMC1 CDK4 ITGA2 RXRA NFKB1 ITGA6 CDK2 ITGA3 RXRB AKT1 AKT2 PIK3CA CASP9 LAMB2 CKS1B MAX XIAP CYCS CDK6 RELA PTK2 BCL2L1 TRAF2 SKP2 BIRC2 LAMB3 LAMC2 LAMA3 PIAS4 TRAF6 IKBKG PIAS3
BIOCARTA_PYK2_PATHWAY	0.183788	0.496067	-0.417103	-1.23788	0.5455	12	BCAR1 RAF1 PLCG1 PTK2B SHC1 GNAQ MAP2K2 MAP2K1 SOS1 GRB2 MAPK14 MAPK3	P56945 P04049 P19174 Q14289 P29353 P50148 P36507 Q02750 Q07889 P62993 Q16539 P27361	22	P01112 P04049 P05412 P17252 P19174 P27361 P28482 P29353 P36507 P45983 P45985 P46109 P46734 P50148 P56945 P62993 P63000 Q02750 Q07889 Q13153 Q14289 Q16539	HRAS RAF1 JUN PRKCA PLCG1 MAPK3 MAPK1 SHC1 MAP2K2 MAPK8 MAP2K4 CRKL MAP2K3 GNAQ BCAR1 GRB2 RAC1 MAP2K1 SOS1 PAK1 PTK2B MAPK14
REACTOME_VLDL_ASSEMBLY	0.203461	0.523048	-0.813622	-1.2373	0.5	1	APOB	P04114	2	P04114 P07237	APOB P4HB
BIOCARTA_HCMV_PATHWAY	0.208016	0.529094	-0.476386	-1.23698	0.7692	10	AKT1 PIK3CA SP1 MAP2K2 MAP2K1 RELA NFKB1 CREB1 MAPK14 MAPK3	P31749 P42336 P08047 P36507 Q02750 Q04206 P19838 P16220 Q16539 P27361	13	P06400 P08047 P16220 P19838 P27361 P28482 P31749 P36507 P42336 P46734 Q02750 Q04206 Q16539	RB1 SP1 CREB1 NFKB1 MAPK3 MAPK1 AKT1 MAP2K2 PIK3CA MAP2K3 MAP2K1 RELA MAPK14
BIOCARTA_NGF_PATHWAY	0.211043	0.532411	-0.488456	-1.23693	0.6667	8	RAF1 PLCG1 SHC1 PIK3CA MAP2K1 SOS1 GRB2 MAPK3	P04049 P19174 P29353 P42336 Q02750 Q07889 P62993 P27361	12	P01112 P04049 P05412 P19174 P27361 P29353 P42336 P45983 P62993 P68400 Q02750 Q07889	HRAS RAF1 JUN PLCG1 MAPK3 SHC1 PIK3CA MAPK8 GRB2 CSNK2A1 MAP2K1 SOS1
KEGG_MELANOGENESIS	0.166667	0.475374	-0.36271	-1.23573	0.35	14	FZD5 PRKACA DVL1 PRKACB RAF1 DVL2 ADCY3 FZD2 PRKX FZD7 FZD1 GNAQ MAP2K2 DVL3	Q13467 P17612 O14640 P22694 P04049 O14641 O60266 Q14332 P51817 O75084 Q9UP38 P50148 P36507 Q92997	40	O14640 O14641 O43306 O60266 O60353 O60503 O75084 P01111 P01112 P01116 P04049 P04899 P05129 P05305 P08754 P16220 P17252 P17612 P22694 P27361 P28482 P35222 P36507 P49841 P50148 P51817 P51828 P63096 Q01970 Q02750 Q09472 Q13467 Q13555 Q13557 Q14332 Q15147 Q5JWF2 Q92793 Q92997 Q9UP38	DVL1 DVL2 ADCY6 ADCY3 FZD6 ADCY9 FZD7 NRAS HRAS KRAS RAF1 GNAI2 PRKCG EDN1 GNAI3 CREB1 PRKCA PRKACA PRKACB MAPK3 MAPK1 CTNNB1 MAP2K2 GSK3B GNAQ PRKX ADCY7 GNAI1 PLCB3 MAP2K1 EP300 FZD5 CAMK2G CAMK2D FZD2 PLCB4 GNAS CREBBP DVL3 FZD1
PID_MTOR_4PATHWAY	0.146009	0.454366	-0.341706	-1.23571	0.2264	12	EEF2K EEF2 AKT1 RAF1 EIF4B TSC2 FBXW11 SREBF1 EIF4A1 PDPK1 IRS1 SFN	O00418 P13639 P31749 P04049 P23588 P49815 Q9UKB1 P36956 P60842 O15530 P35568 P31947	53	O00418 O14920 O14939 O15530 P01111 P01112 P01116 P04049 P06730 P13639 P15056 P17252 P23443 P23588 P24941 P25490 P27348 P27361 P28482 P29590 P30622 P31749 P31946 P31947 P35568 P36507 P36956 P42345 P49023 P49815 P60842 P61586 P61981 P62258 P63000 P63104 P99999 Q02750 Q04917 Q13393 Q15382 Q15418 Q53EL6 Q5VZM2 Q6R327 Q8N122 Q8TDY2 Q92574 Q9BPZ7 Q9BY77 Q9HB90 Q9NYV6 Q9UKB1	EEF2K IKBKB PLD2 PDPK1 NRAS HRAS KRAS RAF1 EIF4E EEF2 BRAF PRKCA RPS6KB1 EIF4B CDK2 YY1 YWHAQ MAPK3 MAPK1 PML CLIP1 AKT1 YWHAB SFN IRS1 MAP2K2 SREBF1 MTOR PXN TSC2 EIF4A1 RHOA YWHAG YWHAE RAC1 YWHAZ CYCS MAP2K1 YWHAH PLD1 RHEB RPS6KA1 PDCD4 RRAGB RICTOR RPTOR RB1CC1 TSC1 MAPKAP1 POLDIP3 RRAGC RRN3 FBXW11
KEGG_ENDOCYTOSIS	0.101605	0.380053	-0.298797	-1.2356	0.4087	47	SH3GL1 GRK2 ARRB1 ERBB3 LDLR SH3GLB2 ARAP1 CHMP3 NEDD4L PRKCZ ARAP3 SMURF2 NEDD4 SMAP1 EHD4 HSPA8 PARD3 ASAP1 ARFGAP2 USP8 TFRC GIT1 CHMP4C CLTA ASAP2 VPS28 DNM1L EGFR MVB12A ACAP2 MDM2 CBL EPN1 VPS37C SH3GLB1 VPS4A TSG101 STAM2 ITCH EPS15 CLTB VPS36 DNM2 HGS AP2B1 PIP4K2B ARRB2	Q99961 P25098 P49407 P21860 P01130 Q9NR46 Q96P48 Q9Y3E7 Q96PU5 Q05513 Q8WWN8 Q9HAU4 P46934 Q8IYB5 Q9H223 P11142 Q8TEW0 Q9ULH1 Q8N6H7 P40818 P02786 Q9Y2X7 Q96CF2 P09496 O43150 Q9UK41 O00429 P00533 Q96EY5 Q15057 Q00987 P22681 Q9Y6I3 A5D8V6 Q9Y371 Q9UN37 Q99816 O75886 Q96J02 P42566 P09497 Q86VN1 P50570 O14964 P63010 P78356 P32121	115	A5D8V6 O00429 O14939 O14964 O43150 O43633 O75351 O75886 O94973 O95208 O95630 O95782 P00533 P01112 P01130 P02786 P07550 P08069 P08581 P09496 P09497 P11142 P12931 P13747 P20338 P20339 P21860 P22681 P25098 P25116 P30511 P32121 P34931 P40818 P41743 P42566 P43250 P46934 P49407 P50570 P51148 P53680 P54652 P60953 P61020 P62330 P62491 P63010 P78356 Q00610 Q00987 Q05513 Q13393 Q14161 Q15057 Q15075 Q15276 …	VPS37C DNM1L PLD2 HGS ASAP2 CHMP2A VPS4B STAM2 AP2A2 EPN2 STAMBP AP2A1 EGFR HRAS LDLR TFRC ADRB2 IGF1R MET CLTA CLTB HSPA8 SRC HLA-E RAB4A RAB5A ERBB3 CBL GRK2 F2R HLA-F ARRB2 HSPA1L USP8 PRKCI EPS15 GRK6 NEDD4 ARRB1 DNM2 RAB5C AP2S1 HSPA2 CDC42 RAB5B ARF6 RAB11A AP2B1 PIP4K2B CLTC MDM2 PRKCZ PLD1 GIT2 ACAP2 EEA1 RABEP1 RAB11B LDLRAP1 IQSEC1 RAB11FIP1 RAB11FIP2 CHMP1B VPS36 RAB11FIP4 SMAP1 ARFGAP…
REACTOME_E3_UBIQUITIN_LIGASES_UBIQUITINATE_TARGET_PROTEINS	0.170489	0.478013	-0.372443	-1.234	0.2571	9	UBA52 TMEM129 UBE2J2 H2BC12 BCL10 RPS27A WAC PEX5 PEX10	P62987 A0AVI4 Q8N2K1 O60814 O95999 P62979 Q9BTA9 P50542 O60683	35	A0AVI4 O60683 O60814 O75150 O75381 O95999 P12004 P28328 P49459 P50542 P51965 P55072 P61077 P61088 P62979 P62987 P63146 P68036 P78527 Q14527 Q149N8 Q15819 Q5VTR2 Q6P1J9 Q6PD62 Q8N2K1 Q8N7H5 Q8WVC0 Q92541 Q92968 Q9BQE4 Q9BTA9 Q9BUN8 Q9GZS3 Q9NS91	TMEM129 PEX10 H2BC12 RNF40 PEX14 BCL10 PCNA PEX2 UBE2A PEX5 UBE2E1 VCP UBE2D3 UBE2N RPS27A UBA52 UBE2B UBE2L3 PRKDC HLTF SHPRH UBE2V2 RNF20 CDC73 CTR9 UBE2J2 PAF1 LEO1 RTF1 PEX13 SELENOS WAC DERL1 WDR61 RAD18
BIOCARTA_LONGEVITY_PATHWAY	0.225044	0.548954	-0.527764	-1.23235	0.5556	5	AKT1 SHC1 PIK3CA CAT FOXO3	P31749 P29353 P42336 P04040 O43524	9	O43524 P00441 P01112 P04040 P04179 P08069 P29353 P31749 P42336	FOXO3 SOD1 HRAS CAT SOD2 IGF1R SHC1 AKT1 PIK3CA
REACTOME_SIGNALING_BY_TGF_BETA_FAMILY_MEMBERS	0.143999	0.453166	-0.327919	-1.23028	0.3906	25	UBA52 INHBB FURIN TGFB1 BMPR1A TGFBR2 NEDD4L PRKCZ SMURF2 RPS27A PARD3 SMAD5 TFDP1 SP1 SMAD3 USP9X STRAP SMAD2 CBL F11R SMAD4 SNW1 E2F4 BMPR2 WWTR1	P62987 P09529 P09958 P01137 P36894 P37173 Q96PU5 Q05513 Q9HAU4 P62979 Q8TEW0 Q99717 Q14186 P08047 P84022 Q93008 Q9Y3F4 Q15796 P22681 Q9Y624 Q13485 Q13573 Q16254 Q13873 Q9GZV5	64	O00255 O14980 O60563 O60583 O75376 O75909 O95405 P01106 P01137 P05121 P08047 P09529 P09874 P09958 P12757 P17275 P22681 P24863 P27037 P28749 P35813 P36873 P36894 P36897 P37173 P49336 P50750 P61077 P61081 P61586 P62136 P62140 P62942 P62979 P62987 P84022 Q05513 Q13485 Q13547 Q13573 Q13873 Q14186 Q14188 Q14919 Q15583 Q15796 Q15843 Q16254 Q6ZSZ5 Q7Z3T8 Q8TEW0 Q93008 Q969W9 Q96PU5 Q99717 Q9GZV5 Q9HAU4 …	MEN1 XPO1 CCNT1 CCNT2 NCOR1 CCNK ZFYVE9 MYC TGFB1 SERPINE1 SP1 INHBB PARP1 FURIN SKIL JUNB CBL CCNC ACVR2A RBL1 PPM1A PPP1CC BMPR1A TGFBR1 TGFBR2 CDK8 CDK9 UBE2D3 UBE2M RHOA PPP1CA PPP1CB FKBP1A RPS27A UBA52 SMAD3 PRKCZ SMAD4 HDAC1 SNW1 BMPR2 TFDP1 TFDP2 DRAP1 TGIF1 SMAD2 NEDD8 E2F4 ARHGEF18 ZFYVE16 PARD3 USP9X PMEPA1 NEDD4L SMAD5 WWTR1 SMURF2 CGN STUB1 TRIM33 STRAP USP15 NCOR2 F11R
KEGG_ACUTE_MYELOID_LEUKEMIA	0.17909	0.488264	-0.38577	-1.23022	0.5	15	PIK3R2 AKT1 RAF1 PIK3CA STAT3 AKT2 MAP2K2 IKBKB BRAF MAP2K1 ARAF SOS1 RELA NFKB1 GRB2	O00459 P31749 P04049 P42336 P40763 P31751 P36507 O14920 P15056 Q02750 P10398 Q07889 Q04206 P19838 P62993	30	O00459 O14920 O15111 P01106 P01111 P01112 P01116 P04049 P10398 P15056 P19838 P23443 P27361 P28482 P29590 P31749 P31751 P36507 P40763 P42336 P42345 P51692 P62993 Q01196 Q02750 Q04206 Q07889 Q92934 Q9UBS0 Q9Y6K9	PIK3R2 IKBKB CHUK MYC NRAS HRAS KRAS RAF1 ARAF BRAF NFKB1 RPS6KB1 MAPK3 MAPK1 PML AKT1 AKT2 MAP2K2 STAT3 PIK3CA MTOR STAT5B GRB2 RUNX1 MAP2K1 RELA SOS1 BAD RPS6KB2 IKBKG
PID_SHP2_PATHWAY	0.190621	0.504434	-0.394045	-1.22974	0.5185	14	PRKACA LMO4 RAF1 SHC1 PIK3CA ARHGAP35 IRS1 JAK1 EGFR MAP2K2 IFNGR1 MAP2K1 SOS1 GRB2	P17612 P61968 P04049 P29353 P42336 Q9NRY4 P35568 P23458 P00533 P36507 P15260 Q02750 Q07889 P62993	27	P00533 P01111 P01112 P01116 P04049 P06239 P08069 P08754 P15260 P17612 P23458 P29353 P35568 P36507 P40189 P42224 P42336 P55196 P61586 P61968 P62993 P63096 Q02750 Q06124 Q07889 Q8WU20 Q9NRY4	EGFR NRAS HRAS KRAS RAF1 LCK IGF1R GNAI3 IFNGR1 PRKACA JAK1 SHC1 IRS1 MAP2K2 IL6ST STAT1 PIK3CA AFDN RHOA LMO4 GRB2 GNAI1 MAP2K1 PTPN11 SOS1 FRS2 ARHGAP35
REACTOME_L1CAM_INTERACTIONS	0.149785	0.45934	-0.33318	-1.22909	0.339	20	TUBAL3 TUBA1C NRP2 TUBB2A TUBA1B ANK3 DPYSL2 DLG3 MSN TUBB3 TUBB4B SDCBP HSPA8 LYPLA2 CLTA EGFR MAP2K2 TUBA4A MAP2K1 LAMB1	A6NHL2 Q9BQE3 O60462 Q13885 P68363 Q12955 Q16555 Q92796 P26038 Q13509 P68371 O00560 P11142 O95372 P09496 P00533 P36507 P68366 Q02750 P07942	59	A0MZ66 A6NHL2 O00560 O14786 O15020 O60462 O75582 O75676 O94973 O95239 O95372 O95782 P00533 P05556 P06756 P07942 P08648 P09496 P11047 P11142 P12931 P15311 P17301 P19784 P26038 P27361 P28482 P29323 P35241 P36507 P49757 P50570 P51812 P53680 P56199 P60709 P63000 P63010 P67870 P68363 P68366 P68371 P68400 Q00610 Q01082 Q02750 Q12955 Q12959 Q13153 Q13509 Q13740 Q13813 Q13885 Q15418 Q16555 Q92796 Q96CW1 …	SHTN1 TUBAL3 SDCBP NRP1 SPTBN2 NRP2 RPS6KA5 RPS6KA4 AP2A2 KIF4A LYPLA2 AP2A1 EGFR ITGB1 ITGAV LAMB1 ITGA5 CLTA LAMC1 HSPA8 SRC EZR ITGA2 CSNK2A2 MSN MAPK3 MAPK1 EPHB2 RDX MAP2K2 NUMB DNM2 RPS6KA3 AP2S1 ITGA1 ACTB RAC1 AP2B1 CSNK2B TUBA1B TUBA4A TUBB4B CSNK2A1 CLTC SPTBN1 MAP2K1 ANK3 DLG1 PAK1 TUBB3 ALCAM SPTAN1 TUBB2A RPS6KA1 DPYSL2 DLG3 AP2M1 RANBP9 TUBA1C
PID_WNT_CANONICAL_PATHWAY	0.200506	0.519154	-0.440936	-1.22862	0.4706	8	FZD5 DVL1 DVL2 APC CAV1 GSK3A PPP2R5A DVL3	Q13467 O14640 O14641 P25054 Q03135 P49840 Q15172 Q92997	17	O14640 O14641 O75581 P25054 P35222 P49840 P49841 Q03135 Q13467 Q13618 Q15172 Q53G59 Q92997 Q969F2 Q9BTU6 Q9H6Z4 Q9HCP0	DVL1 DVL2 LRP6 APC CTNNB1 GSK3A GSK3B CAV1 FZD5 CUL3 PPP2R5A KLHL12 DVL3 NKD2 PI4K2A RANBP3 CSNK1G1
PID_SMAD2_3PATHWAY	0.207878	0.529094	-0.455294	-1.22858	0.6667	10	CTDSP2 PIAS4 KPNA2 CTDSPL CTDSP1 SMAD3 SMAD2 SMAD4 KPNB1 MAPK3	O14595 Q8N2W9 P52292 O15194 Q9GZU7 P84022 Q15796 Q13485 Q14974 P27361	15	O14595 O15194 P27361 P28482 P35658 P35813 P49790 P52292 P63279 P84022 Q13485 Q14974 Q15796 Q8N2W9 Q9GZU7	CTDSP2 CTDSPL MAPK3 MAPK1 NUP214 PPM1A NUP153 KPNA2 UBE2I SMAD3 SMAD4 KPNB1 SMAD2 PIAS4 CTDSP1
BIOCARTA_SODD_PATHWAY	0.241393	0.572393	-0.566352	-1.22712	0.2857	2	TNFRSF1A TRAF2	P19438 Q12933	7	O95429 P19438 Q12933 Q13158 Q13546 Q14790 Q15628	BAG4 TNFRSF1A TRAF2 FADD RIPK1 CASP8 TRADD
REACTOME_RRNA_MODIFICATION_IN_THE_MITOCHONDRION	0.243478	0.575331	-0.592156	-1.22486	0.1667	1	TFB1M	Q8WVM0	6	Q6IN84 Q7Z6M4 Q8WVM0 Q96CB9 Q9HC36 Q9UI43	MRM1 MTERF4 TFB1M NSUN4 MRM3 MRM2
PID_INTEGRIN_A4B1_PATHWAY	0.197137	0.515607	-0.412072	-1.22294	0.3636	8	PRKAR1B PRKACA PRKACB BCAR1 PTK2B PRKAR1A GIT1 PTK2	P31321 P17612 P22694 P56945 Q14289 P10644 Q9Y2X7 Q05397	22	P05556 P07996 P10644 P12931 P17612 P18433 P21741 P22694 P31321 P46108 P49023 P56945 P60033 P62330 P63000 P63104 Q05397 Q14289 Q8IZP0 Q9UKQ2 Q9Y2X7 Q9Y490	ITGB1 THBS1 PRKAR1A SRC PRKACA PTPRA MDK PRKACB PRKAR1B CRK PXN BCAR1 CD81 ARF6 RAC1 YWHAZ PTK2 PTK2B ABI1 ADAM28 GIT1 TLN1
KEGG_DILATED_CARDIOMYOPATHY	0.187476	0.500207	-0.37628	-1.21879	0.3438	11	PRKACA ITGA3 PRKACB ITGB4 TGFB1 DAG1 ADCY3 ITGA6 PRKX TPM4 TPM3	P17612 P26006 P22694 P16144 P01137 Q14118 O60266 P23229 P51817 P67936 P06753	32	O43306 O60266 O60503 P01137 P02545 P05556 P06753 P06756 P08648 P11532 P16144 P16615 P17301 P17612 P18084 P22694 P23229 P26006 P26012 P50402 P51817 P51828 P54284 P54289 P56199 P60709 P61812 P67936 Q13936 Q14118 Q5JWF2 Q9BXT2	ADCY6 ADCY3 ADCY9 TGFB1 LMNA ITGB1 TPM3 ITGAV ITGA5 DMD ITGB4 ATP2A2 ITGA2 PRKACA ITGB5 PRKACB ITGA6 ITGA3 ITGB8 EMD PRKX ADCY7 CACNB3 CACNA2D1 ITGA1 ACTB TGFB2 TPM4 CACNA1C DAG1 GNAS CACNG6
BIOCARTA_NKT_PATHWAY	0.252346	0.584124	-0.661759	-1.21834	0.75	3	TGFB1 IL4R IFNGR1	P01137 P24394 P15260	4	P01137 P15260 P24394 P61812	TGFB1 IFNGR1 IL4R TGFB2
BIOCARTA_EIF4_PATHWAY	0.207888	0.529094	-0.431496	-1.21772	0.6111	11	AKT1 PIK3CA EIF4A1 PDPK1 IRS1 EIF4A2 EIF4G3 PABPC1 EIF4G1 MAPK14 MAPK3	P31749 P42336 P60842 O15530 P35568 Q14240 O43432 P11940 Q04637 Q16539 P27361	18	O15530 O43432 P06730 P11940 P17252 P23443 P27361 P28482 P31749 P35568 P42336 P42345 P60842 P78344 Q04637 Q14240 Q15119 Q16539	PDPK1 EIF4G3 EIF4E PABPC1 PRKCA RPS6KB1 MAPK3 MAPK1 AKT1 IRS1 PIK3CA MTOR EIF4A1 EIF4G2 EIF4G1 EIF4A2 PDK2 MAPK14
REACTOME_UPTAKE_AND_ACTIONS_OF_BACTERIAL_TOXINS	0.217417	0.539673	-0.458706	-1.21669	0.2857	4	HSP90AB1 FURIN EEF2 MAP2K7	P08238 P09958 P13639 O14733	14	O14733 P07900 P08238 P09958 P13639 P21926 P36507 P45985 P46734 P58335 Q02750 Q16881 Q8WUM4 Q99075	MAP2K7 HSP90AA1 HSP90AB1 FURIN EEF2 CD9 MAP2K2 MAP2K4 MAP2K3 ANTXR2 MAP2K1 TXNRD1 PDCD6IP HBEGF
BIOCARTA_PLCE_PATHWAY	0.252671	0.584251	-0.560936	-1.21539	0.4286	3	PRKAR1B PLCE1 PRKACB	P31321 Q9P212 P22694	7	P07550 P10644 P13861 P22694 P31321 P61225 Q9P212	ADRB2 PRKAR1A PRKAR2A PRKACB PRKAR1B RAP2B PLCE1
REACTOME_PHOSPHOLIPASE_C_MEDIATED_CASCADE_FGFR2	0.179988	0.488862	-0.90846	-1.21416	1	1	PLCG1	P19174	1	P19174	PLCG1
REACTOME_PHOSPHOLIPASE_C_MEDIATED_CASCADE_FGFR4	0.179988	0.488862	-0.90846	-1.21416	1	1	PLCG1	P19174	1	P19174	PLCG1
REACTOME_VISUAL_PHOTOTRANSDUCTION	0.196429	0.515387	-0.377052	-1.21315	0.3871	12	GPC1 APOA4 LRP8 GPC4 APOB LDLR LRP10 APOE HSPG2 METAP2 NMT1 METAP1	P35052 P06727 Q14114 O75487 P04114 P01130 Q7Z4F1 P02649 P98160 P50579 P30419 P53582	31	O00468 O60551 O75487 O75911 O95445 P01130 P02647 P02649 P04114 P06727 P17252 P18827 P30419 P31431 P35052 P42330 P49354 P50579 P53582 P62873 P98160 Q14028 Q14114 Q6IQ20 Q6NUM9 Q7Z4F1 Q8IZV5 Q8TC12 Q9BPW9 Q9BYV7 Q9Y561	AGRN NMT2 GPC4 DHRS3 APOM LDLR APOA1 APOE APOB APOA4 PRKCA SDC1 NMT1 SDC4 GPC1 AKR1C3 FNTA METAP2 METAP1 GNB1 HSPG2 CNGB1 LRP8 NAPEPLD RETSAT LRP10 RDH10 RDH11 DHRS9 BCO2 LRP12
REACTOME_REGULATION_OF_SIGNALING_BY_CBL	0.238751	0.567854	-0.50353	-1.213	0.4	4	UBA52 PIK3R2 PIK3CA RPS27A	P62987 O00459 P42336 P62979	10	O00459 P07947 P07948 P22681 P42336 P46108 P46109 P62979 P62987 P62993	PIK3R2 YES1 LYN CBL PIK3CA CRK CRKL RPS27A UBA52 GRB2
REACTOME_COPI_DEPENDENT_GOLGI_TO_ER_RETROGRADE_TRAFFIC	0.158187	0.47003	-0.320076	-1.2129	0.2388	16	TUBAL3 KIF15 TUBA1C TUBB2A TUBA1B KIF3A TUBB3 KLC1 KIF3B KIF21A TUBB4B KIFAP3 KLC2 KLC4 ARFGAP2 KIF1C	A6NHL2 Q9NS87 Q9BQE3 Q13885 P68363 Q9Y496 Q13509 Q07866 O15066 Q7Z4S6 P68371 Q92845 Q9H0B6 Q9NSK0 Q8N6H7 O43896	67	A2RRP1 A6NHL2 O00139 O14579 O15066 O15260 O43264 O43896 O60333 O75396 O95235 O95239 P18085 P33176 P33947 P35606 P46459 P48444 P49755 P52732 P53618 P53621 P54920 P61204 P61923 P62820 P68363 P68366 P68371 P84085 Q02224 Q02241 Q07866 Q12981 Q13509 Q13885 Q14807 Q15363 Q6NUQ1 Q7Z4S6 Q86Y91 Q8N6H7 Q8N6T3 Q8NI77 Q92538 Q92845 Q96L93 Q96Q89 Q99661 Q99747 Q9BQE3 Q9BVK6 Q9BW19 Q9H0B6 Q9H0H5 Q9H0U4 Q9H115 …	NBAS TUBAL3 KIF2A COPE KIF3B SURF4 ZW10 KIF1C KIF1B SEC22B KIF20A KIF4A ARF4 KIF5B KDELR2 COPB2 NSF ARCN1 TMED10 KIF11 COPB1 COPA NAPA ARF3 COPZ1 RAB1A TUBA1B TUBA4A TUBB4B ARF5 CENPE KIF23 KLC1 BNIP1 TUBB3 TUBB2A KIF22 TMED2 RINT1 KIF21A KIF18B ARFGAP2 ARFGAP1 KIF18A GBF1 KIFAP3 KIF16B KIF20B KIF2C NAPG TUBA1C TMED9 KIFC1 KLC2 RACGAP1 RAB1B NAPB ARFGAP3 KIF13B KIF15 KLC4 USE1 STX18 COPG2 TMED3 K…
REACTOME_REGULATION_OF_PTEN_LOCALIZATION	0.254941	0.588869	-0.586358	-1.21287	0.5	3	UBA52 RPS27A NEDD4	P62987 P62979 P46934	6	P29590 P46934 P62979 P62987 P98170 Q93009	PML NEDD4 RPS27A UBA52 XIAP USP7
REACTOME_DNA_DAMAGE_RECOGNITION_IN_GG_NER	0.189662	0.502823	-0.365807	-1.21201	0.0857	3	CETN2 UBA52 XPC	P41208 P62987 Q01831	35	O96019 P09874 P0C1Z6 P25490 P41208 P54725 P54727 P60709 P61201 P62877 P62979 P62987 Q01831 Q13098 Q13619 Q13620 Q16531 Q6P4R8 Q6PI98 Q7L5N1 Q8NBZ0 Q92466 Q92905 Q96EZ8 Q99627 Q9BT78 Q9C086 Q9H981 Q9H9F9 Q9H9Q2 Q9UBW8 Q9UGN5 Q9ULG1 Q9UNS2 Q9Y265	ACTL6A PARP1 TFPT YY1 CETN2 RAD23A RAD23B ACTB COPS2 RBX1 RPS27A UBA52 XPC GPS1 CUL4A CUL4B DDB1 NFRKB INO80C COPS6 INO80E DDB2 COPS5 MCRS1 COPS8 COPS4 INO80B ACTR8 ACTR5 COPS7B COPS7A PARP2 INO80 COPS3 RUVBL1
REACTOME_RAP1_SIGNALLING	0.241453	0.572393	-0.518784	-1.21139	0.3333	3	PRKACA PRKACB RAF1	P17612 P22694 P04049	9	P04049 P17612 P22694 P31946 P61224 P62834 P63104 Q684P5 Q96FS4	RAF1 PRKACA PRKACB YWHAB RAP1B RAP1A YWHAZ RAP1GAP2 SIPA1
REACTOME_SIGNALING_BY_NOTCH	0.115288	0.402463	-0.286969	-1.2103	0.2366	31	DTX4 TNRC6A PLXND1 UBA52 ARRB1 FURIN HDAC7 H3C1 MAML2 H2BU1 H4C1 WWP2 H2BC12 MIB2 NOTCH1 AKT1 JAG2 YBX1 H3C15 DLGAP5 HDAC3 RPS27A H2AX H2AZ2 PSMA3 TFDP1 SMAD3 TLE1 PSMD10 NBEA EGFR	Q9Y2E6 Q8NDV7 Q9Y4D7 P62987 P49407 P09958 Q8WUI4 P68431 Q8IZL2 Q8N257 P62805 O00308 O60814 Q96AX9 P46531 P31749 Q9Y219 P67809 Q71DI3 Q15398 O15379 P62979 P16104 Q71UI9 P25788 Q14186 P84022 Q04724 O75832 Q8NFP9 P00533	131	O00231 O00232 O00233 O00308 O00487 O00716 O14672 O14818 O15379 O43242 O60814 O75376 O75832 P00533 P01106 P04637 P05412 P09958 P15291 P16104 P16220 P16615 P17980 P20340 P20618 P21741 P24863 P25786 P25787 P25788 P25789 P28062 P28065 P28066 P28070 P28072 P28074 P31749 P32121 P35998 P41743 P42224 P43686 P46531 P48556 P49336 P49407 P49720 P49721 P49757 P49768 P49810 P51665 P55036 P60900 P61289 P62191 …	PSMD11 PSMD12 PSMD9 WWP2 PSMD14 E2F3 ADAM10 PSMA7 HDAC3 PSMD3 H2BC12 NCOR1 PSMD10 EGFR MYC TP53 JUN FURIN B4GALT1 H2AX CREB1 ATP2A2 PSMC3 RAB6A PSMB1 MDK CCNC PSMA1 PSMA2 PSMA3 PSMA4 PSMB8 PSMB9 PSMA5 PSMB4 PSMB6 PSMB5 AKT1 ARRB2 PSMC2 PRKCI STAT1 PSMC4 NOTCH1 PSMD8 CDK8 ARRB1 PSMB3 PSMB2 NUMB PSEN1 PSEN2 PSMD7 PSMD4 PSMA6 PSME3 PSMC1 PSMC5 PSMC6 ACTA2 H4C1 RBX1 RPS27A UBA52 YWHAZ SKP1 YBX1 H3C1 …
REACTOME_SIGNALING_BY_FGFR1_IN_DISEASE	0.204607	0.525369	-0.403741	-1.20928	0.3478	8	BCR PLCG1 PIK3CA LRRFIP1 STAT3 TRIM24 FGFR1OP CNTRL	P11274 P19174 P42336 Q32MZ4 P40763 O15164 O95684 Q7Z7A1	23	O15164 O94905 O95429 O95684 P01111 P01112 P01116 P11274 P19174 P39880 P40763 P42224 P42336 P51692 P62993 Q07889 Q16630 Q32MZ4 Q7Z7A1 Q8WU20 Q92614 Q9NVK5 Q9UBW7	TRIM24 ERLIN2 BAG4 FGFR1OP NRAS HRAS KRAS BCR PLCG1 CUX1 STAT3 STAT1 PIK3CA STAT5B GRB2 SOS1 CPSF6 LRRFIP1 CNTRL FRS2 MYO18A FGFR1OP2 ZMYM2
REACTOME_TRP_CHANNELS	0.261265	0.600309	-0.583191	-1.20632	0.3333	2	TRPC4AP MLKL	Q8TEL6 Q8NB16	6	Q13546 Q8NB16 Q8TD43 Q8TEL6 Q96QT4 Q9GZU1	RIPK1 MLKL TRPM4 TRPC4AP TRPM7 MCOLN1
REACTOME_ANTI_INFLAMMATORY_RESPONSE_FAVOURING_LEISHMANIA_PARASITE_INFECTION	0.196053	0.515025	-0.364041	-1.20616	0.2857	10	PRKAR1B PRKACA FURIN PRKACB AHCYL1 PLCG1 ADCY3 PRKAR1A PRKX GNG5	P31321 P17612 P09958 P22694 O43865 P19174 O60266 P10644 P51817 P63218	35	O43194 O43306 O43865 O60266 O60503 P04899 P07550 P07947 P07948 P08754 P09958 P10644 P12931 P13861 P16220 P17612 P19086 P19174 P22694 P31321 P35579 P51817 P51828 P62873 P62879 P63096 P63218 P78536 Q14571 Q14573 Q14643 Q16539 Q5JWF2 Q6PJF5 Q9UBI6	GPR39 ADCY6 AHCYL1 ADCY3 ADCY9 GNAI2 ADRB2 YES1 LYN GNAI3 FURIN PRKAR1A SRC PRKAR2A CREB1 PRKACA GNAZ PLCG1 PRKACB PRKAR1B MYH9 PRKX ADCY7 GNB1 GNB2 GNAI1 GNG5 ADAM17 ITPR2 ITPR3 ITPR1 MAPK14 GNAS RHBDF2 GNG12
KEGG_TASTE_TRANSDUCTION	0.247705	0.582106	-0.515752	-1.20431	0.4444	4	PRKACA PRKACB SCNN1A PRKX	P17612 P22694 P37088 P51817	9	O43306 P17612 P22694 P37088 P51817 P62873 Q14573 Q16515 Q5JWF2	ADCY6 PRKACA PRKACB SCNN1A PRKX GNB1 ITPR3 ASIC2 GNAS
BIOCARTA_ARF_PATHWAY	0.247285	0.581751	-0.499796	-1.204	0.4	4	POLR1B POLR1C PIK3CA ABL1	Q9H9Y6 O15160 P42336 P00519	10	O15160 O95602 P00519 P01106 P04637 P06400 P42336 P63000 Q00987 Q9H9Y6	POLR1C POLR1A ABL1 MYC TP53 RB1 PIK3CA RAC1 MDM2 POLR1B
REACTOME_RETROGRADE_NEUROTROPHIN_SIGNALLING	0.250833	0.583441	-0.533711	-1.204	0.375	3	CLTA DNM2 AP2B1	P09496 P50570 P63010	8	O94973 O95782 P09496 P50570 P53680 P63010 Q00610 Q96CW1	AP2A2 AP2A1 CLTA DNM2 AP2S1 AP2B1 CLTC AP2M1
REACTOME_RNA_POLYMERASE_III_TRANSCRIPTION_INITIATION_FROM_TYPE_1_PROMOTER	0.212156	0.534209	-0.401435	-1.20238	0.3043	7	POLR2K POLR2H POLR1C POLR2E GTF3A POLR2L POLR3K	P53803 P52434 O15160 P19388 Q92664 P62875 Q9Y2Y1	23	A6H8Y1 O14802 O15160 O15318 P05423 P19388 P52434 P53803 P62875 Q12789 Q8WUA4 Q92664 Q92994 Q969F1 Q9BUI4 Q9H1D9 Q9NVU0 Q9NW08 Q9UKN8 Q9Y2Y1 Q9Y535 Q9Y5Q8 Q9Y5Q9	BDP1 POLR3A POLR1C POLR3G POLR3D POLR2E POLR2H POLR2K POLR2L GTF3C1 GTF3C2 GTF3A BRF1 GTF3C6 POLR3C POLR3F POLR3E POLR3B GTF3C4 POLR3K POLR3H GTF3C5 GTF3C3
REACTOME_DIGESTION	0.197705	0.515607	-0.899589	-1.20231	1	1	PIR	O00625	1	O00625	PIR
REACTOME_DIGESTION_AND_ABSORPTION	0.197705	0.515607	-0.899589	-1.20231	1	1	PIR	O00625	1	O00625	PIR
BIOCARTA_TALL1_PATHWAY	0.263751	0.603419	-0.554322	-1.20106	0.5714	4	TRAF2 RELA NFKB1 MAPK14	Q12933 Q04206 P19838 Q16539	7	O15111 P19838 P45983 Q04206 Q12933 Q16539 Q9Y4K3	CHUK NFKB1 MAPK8 RELA TRAF2 MAPK14 TRAF6
REACTOME_NEUROTRANSMITTER_RECEPTORS_AND_POSTSYNAPTIC_SIGNAL_TRANSMISSION	0.17155	0.478013	-0.315772	-1.19882	0.3235	22	PRKAR1B PRKACA TUBAL3 TUBA1C PRKACB TUBB2A PRKAG1 TUBA1B DLG3 TUBB3 TUBB4B PRKAB1 PDPK1 ADCY3 KPNA2 PRKAR1A PRKX GNG5 PICK1 PRKAA1 PPM1F GIT1	P31321 P17612 A6NHL2 Q9BQE3 P22694 Q13885 P54619 P68363 Q92796 Q13509 P68371 Q9Y478 O15530 O60266 P52292 P10644 P51817 P63218 Q9NRD5 Q13131 P49593 Q9Y2X7	68	A6NHL2 O14936 O15530 O43306 O60266 O60503 O94973 O95782 P01111 P01112 P01116 P04899 P05129 P08754 P10644 P12931 P13861 P16220 P17252 P17612 P22694 P24588 P27361 P28482 P31321 P46459 P49593 P51812 P51817 P51828 P52292 P53680 P54619 P62873 P62879 P63000 P63010 P63096 P63218 P68363 P68366 P68371 Q00987 Q01970 Q02410 Q12959 Q13131 Q13509 Q13555 Q13557 Q13885 Q14155 Q15418 Q16566 Q8NFP9 Q92796 Q96CW1 …	TUBAL3 CASK PDPK1 ADCY6 ADCY3 ADCY9 AP2A2 AP2A1 NRAS HRAS KRAS GNAI2 PRKCG GNAI3 PRKAR1A SRC PRKAR2A CREB1 PRKCA PRKACA PRKACB AKAP5 MAPK3 MAPK1 PRKAR1B NSF PPM1F RPS6KA3 PRKX ADCY7 KPNA2 AP2S1 PRKAG1 GNB1 GNB2 RAC1 AP2B1 GNAI1 GNG5 TUBA1B TUBA4A TUBB4B MDM2 PLCB3 APBA1 DLG1 PRKAA1 TUBB3 CAMK2G CAMK2D TUBB2A ARHGEF7 RPS6KA1 CAMK4 NBEA DLG3 AP2M1 LRRC7 TUBA1C EPB41L1 PICK1 LIN7C GNG12 PRKAG2 MYO6 …
REACTOME_FCGR3A_MEDIATED_IL10_SYNTHESIS	0.225218	0.548954	-0.41797	-1.19778	0.4211	8	PRKAR1B PRKACA PRKACB AHCYL1 PLCG1 ADCY3 PRKAR1A PRKX	P31321 P17612 P22694 O43865 P19174 O60266 P10644 P51817	19	O43306 O43865 O60266 O60503 P07947 P07948 P10644 P12931 P13861 P16220 P17612 P19174 P22694 P31321 P51817 P51828 Q14571 Q14573 Q14643	ADCY6 AHCYL1 ADCY3 ADCY9 YES1 LYN PRKAR1A SRC PRKAR2A CREB1 PRKACA PLCG1 PRKACB PRKAR1B PRKX ADCY7 ITPR2 ITPR3 ITPR1
REACTOME_CA_DEPENDENT_EVENTS	0.22451	0.548954	-0.408311	-1.19749	0.381	8	PRKAR1B GRK2 PRKACA PRKACB ADCY3 KPNA2 PRKAR1A PRKX	P31321 P25098 P17612 P22694 O60266 P52292 P10644 P51817	21	O43306 O60266 O60503 P05129 P10644 P13861 P16220 P17252 P17612 P22694 P25098 P28482 P31321 P51817 P51828 P52292 Q05655 Q13555 Q13557 Q16566 Q8NFP9	ADCY6 ADCY3 ADCY9 PRKCG PRKAR1A PRKAR2A CREB1 PRKCA PRKACA PRKACB GRK2 MAPK1 PRKAR1B PRKX ADCY7 KPNA2 PRKCD CAMK2G CAMK2D CAMK4 NBEA
REACTOME_ENERGY_DEPENDENT_REGULATION_OF_MTOR_BY_LKB1_AMPK	0.226382	0.54917	-0.417701	-1.19701	0.2632	5	PRKAG1 TSC2 STK11 PRKAB1 PRKAA1	P54619 P49815 Q15831 Q9Y478 Q13131	19	O43504 P35813 P42345 P49815 P54619 Q13131 Q15382 Q15831 Q5VZM2 Q6IAA8 Q8N122 Q8NBW4 Q92574 Q9HB90 Q9UGJ0 Q9UHA4 Q9Y2Q5 Q9Y376 Q9Y478	LAMTOR5 PPM1A MTOR TSC2 PRKAG1 PRKAA1 RHEB STK11 RRAGB LAMTOR1 RPTOR SLC38A9 TSC1 RRAGC PRKAG2 LAMTOR3 LAMTOR2 CAB39 PRKAB1
REACTOME_WAX_AND_PLASMALOGEN_BIOSYNTHESIS	0.277104	0.619988	-0.609155	-1.19699	0.4	2	FAR1 FAR2	Q8WVX9 Q96K12	5	O00116 O15228 Q6IAN0 Q8WVX9 Q96K12	AGPS GNPAT DHRS7B FAR1 FAR2
REACTOME_PHOSPHORYLATION_OF_EMI1	0.277301	0.619988	-0.650114	-1.1969	0.25	1	PLK1	P53350	4	P06493 P14635 P53350 Q9UKT4	CDK1 CCNB1 PLK1 FBXO5
REACTOME_TRAF6_MEDIATED_IRF7_ACTIVATION	0.246021	0.58004	-0.472437	-1.19636	0.4167	5	TRAF2 IFIH1 TBK1 IRF3 TANK	Q12933 Q9BYX4 Q9UHD2 Q14653 Q92844	12	O95786 Q09472 Q12933 Q14258 Q14653 Q7Z434 Q92793 Q92844 Q9BRV8 Q9BYX4 Q9UHD2 Q9Y4K3	DDX58 EP300 TRAF2 TRIM25 IRF3 MAVS CREBBP TANK SIKE1 IFIH1 TBK1 TRAF6
BIOCARTA_ERBB3_PATHWAY	0.259006	0.597621	-0.78565	-1.19476	1	2	ERBB3 EGFR	P21860 P00533	2	P00533 P21860	EGFR ERBB3
BIOCARTA_STAT3_PATHWAY	0.278695	0.619988	-0.607924	-1.19457	1	5	STAT3 JAK1 MAPK3 MAPK1 MTOR	P40763 P23458 P27361 P28482 P42345	5	P23458 P27361 P28482 P40763 P42345	JAK1 MAPK3 MAPK1 STAT3 MTOR
KEGG_HYPERTROPHIC_CARDIOMYOPATHY_HCM	0.225124	0.548954	-0.378126	-1.18984	0.3571	10	ITGA3 ITGB4 PRKAG1 TGFB1 DAG1 PRKAB1 ITGA6 TPM4 PRKAA1 TPM3	P26006 P16144 P54619 P01137 Q14118 Q9Y478 P23229 P67936 Q13131 P06753	28	P01137 P02545 P05556 P06753 P06756 P08648 P11532 P16144 P16615 P17301 P18084 P23229 P26006 P26012 P50402 P54284 P54289 P54619 P56199 P60709 P61812 P67936 Q13131 Q13936 Q14118 Q9BXT2 Q9UGJ0 Q9Y478	TGFB1 LMNA ITGB1 TPM3 ITGAV ITGA5 DMD ITGB4 ATP2A2 ITGA2 ITGB5 ITGA6 ITGA3 ITGB8 EMD CACNB3 CACNA2D1 PRKAG1 ITGA1 ACTB TGFB2 TPM4 PRKAA1 CACNA1C DAG1 CACNG6 PRKAG2 PRKAB1
REACTOME_SUPPRESSION_OF_APOPTOSIS	0.276482	0.619988	-0.574277	-1.18788	0.8333	5	GSK3A SFPQ TRIM27 MAPK3 MAPK1	P49840 P23246 P14373 P27361 P28482	6	P14373 P23246 P27361 P28482 P49840 Q63HN8	TRIM27 SFPQ MAPK3 MAPK1 GSK3A RNF213
REACTOME_RNA_POLYMERASE_I_TRANSCRIPTION_TERMINATION	0.228593	0.550415	-0.380542	-1.1876	0.5556	15	POLR1B POLR2K POLR2H POLR1C UBTF POLR2E TAF1C POLR2L POLR1E TAF1A TAF1B TWISTNB TAF1D CD3EAP TTF1	Q9H9Y6 P53803 P52434 O15160 P17480 P19388 Q15572 P62875 Q9GZS1 Q15573 Q53T94 Q3B726 Q9H5J8 O15446 Q15361	27	O15160 O15446 O95602 P17480 P18074 P19388 P19447 P32780 P50613 P51946 P51948 P52434 P53803 P62875 Q13888 Q13889 Q15361 Q15572 Q15573 Q3B726 Q53T94 Q6NZI2 Q92759 Q9GZS1 Q9H5J8 Q9H9Y6 Q9P1U0	POLR1C CD3EAP POLR1A UBTF ERCC2 POLR2E ERCC3 GTF2H1 CDK7 CCNH MNAT1 POLR2H POLR2K POLR2L GTF2H2 GTF2H3 TTF1 TAF1C TAF1A TWISTNB TAF1B CAVIN1 GTF2H4 POLR1E TAF1D POLR1B ZNRD1
REACTOME_SIGNALING_BY_WNT_IN_CANCER	0.234414	0.560004	-0.404457	-1.18618	0.1905	4	FZD5 LRP5 APC PPP2R5E	Q13467 O75197 P25054 Q16537	21	O60353 O75197 O75581 O94907 O95271 P25054 P30153 P30154 P35222 P48729 P49841 P56545 P62714 P67775 Q13362 Q13363 Q13467 Q14738 Q15172 Q16537 Q9H237	FZD6 LRP5 LRP6 DKK1 TNKS APC PPP2R1A PPP2R1B CTNNB1 CSNK1A1 GSK3B CTBP2 PPP2CB PPP2CA PPP2R5C CTBP1 FZD5 PPP2R5D PPP2R5A PPP2R5E PORCN
REACTOME_P2Y_RECEPTORS	0.220254	0.543979	-0.887246	-1.18581	1	1	P2RY2	P41231	1	P41231	P2RY2
REACTOME_NUCLEOTIDE_LIKE_PURINERGIC_RECEPTORS	0.220254	0.543979	-0.887246	-1.18581	1	1	P2RY2	P41231	1	P41231	P2RY2
REACTOME_HCMV_INFECTION	0.164146	0.474718	-0.299401	-1.18429	0.3523	31	TUBAL3 H2AC21 TUBA1C TUBB2A H3C1 TUBA1B H2BU1 H4C1 H2BC12 TUBB3 CHMP3 GPS2 TUBB4B DYNC1LI2 H3C15 HDAC3 CHMP4C VPS28 EGFR CHMP7 TUBA4A MVB12A H2AC18 VPS37C TRIM28 VPS4A TSG101 NFKB1 DYNC1LI1 CREB1 CHMP1A	A6NHL2 Q8IUE6 Q9BQE3 Q13885 P68431 P68363 Q8N257 P62805 O60814 Q13509 Q9Y3E7 Q13227 P68371 O43237 Q71DI3 O15379 Q96CF2 Q9UK41 P00533 Q8WUX9 P68366 Q96EY5 Q6FI13 A5D8V6 Q13263 Q9UN37 Q99816 P19838 Q9Y6G9 P16220 Q9HD42	88	A5D8V6 A6NHL2 A8CG34 O15379 O15504 O43237 O43633 O60814 O75376 O75530 O75694 P00533 P05556 P12270 P16220 P19838 P29590 P35658 P37198 P49716 P49790 P49792 P52948 P55735 P57740 P61978 P62805 P63167 P68363 P68366 P68371 P68431 P78406 P83916 Q09028 Q12769 Q13227 Q13263 Q13409 Q13509 Q13885 Q14204 Q15022 Q15910 Q16576 Q5SRE5 Q6FI13 Q71DI3 Q7Z3B4 Q86VN1 Q8IUE6 Q8N1F7 Q8N257 Q8NFH3 Q8NFH4 Q8NFH5 Q8TEM1 …	VPS37C TUBAL3 POM121C HDAC3 NUP42 DYNC1LI2 CHMP2A H2BC12 NCOR1 EED NUP155 EGFR ITGB1 TPR CREB1 NFKB1 PML NUP214 NUP62 CEBPD NUP153 RANBP2 NUP98 SEC13 NUP107 HNRNPK H4C1 DYNLL1 TUBA1B TUBA4A TUBB4B H3C1 RAE1 CBX1 RBBP4 NUP160 GPS2 TRIM28 DYNC1I2 TUBB3 TUBB2A DYNC1H1 SUZ12 EZH2 RBBP7 NUP188 H2AC18 H3C15 NUP54 VPS36 H2AC21 NUP93 H2BU1 NUP43 NUP37 NUP35 NUP210 NUP133 CHMP7 NUP205 CHMP4C SEH1L MVB12A …
REACTOME_O_GLYCOSYLATION_OF_TSR_DOMAIN_CONTAINING_PROTEINS	0.290233	0.627683	-0.602508	-1.18393	0.2	1	CFP	P27918	5	P07996 P27918 Q6Y288 Q9UHI8 Q9Y2G5	THBS1 CFP B3GLCT ADAMTS1 POFUT2
BIOCARTA_CBL_PATHWAY	0.272193	0.614281	-0.524232	-1.18262	0.75	6	SH3GLB2 EGFR CBL SH3GLB1 GRB2 MET	Q9NR46 P00533 P22681 Q9Y371 P62993 P08581	8	P00533 P08581 P17252 P22681 P62993 Q96B97 Q9NR46 Q9Y371	EGFR MET PRKCA CBL GRB2 SH3KBP1 SH3GLB2 SH3GLB1
REACTOME_M_PHASE	0.0864474	0.352858	-0.252156	-1.18257	0.2524	79	CETN2 PRKACA TUBAL3 ODF2 UBA52 VRK2 TUBB NCAPG TUBGCP4 TUBA1C RPS27 TUBB2A NCAPH H3C1 TUBA1B UBE2C HAUS5 TUBGCP6 H2BU1 HAUS3 H4C1 H2BC12 CSNK1D TUBB3 ENSA CHMP3 NUF2 HAUS4 TUBGCP5 CEP41 SKA1 CEP76 TUBB4B PPP2R5E DYNC1LI2 SPC25 PLK1 MZT2A MAD2L1 H3C15 GOLGA2 NME7 HAUS7 HAUS1 CEP164 NDC80 HAUS2 RPS27A NCAPD2 H2AX TUBGCP2 BUB1 FGFR1OP H2AZ2 PSMA3 MAD1L1 CENPS CNTRL CENPT NEK7 LBR CHMP4C PPP2R5A TUBG…	P41208 P17612 A6NHL2 Q5BJF6 P62987 Q86Y07 P07437 Q9BPX3 Q9UGJ1 Q9BQE3 P42677 Q13885 Q15003 P68431 P68363 O00762 O94927 Q96RT7 Q8N257 Q68CZ6 P62805 O60814 P48730 Q13509 O43768 Q9Y3E7 Q9BZD4 Q9H6D7 Q96RT8 Q9BYV8 Q96BD8 Q8TAP6 P68371 Q16537 O43237 Q9HBM1 P53350 Q6P582 Q13257 Q71DI3 Q08379 Q9Y5B8 Q99871 Q96CS2 Q9UPV0 O14777 Q9NVX0 P62979 Q15021 P16104 Q9BSJ2 O43683 O95684 Q71UI9 P25788 Q9Y6D9 Q8N2Z9 …	313	A6NHL2 A8CG34 O00139 O00231 O00232 O00233 O00487 O00762 O14777 O14818 O14980 O15078 O15392 O15504 O43237 O43242 O43264 O43633 O43683 O43684 O43768 O60216 O60566 O60763 O60814 O75531 O75665 O75694 O75832 O75935 O94927 O94986 O95067 O95229 O95235 O95347 O95613 O95684 O95997 P02545 P06400 P06493 P07437 P07900 P12270 P14635 P16104 P17252 P17612 P17980 P18754 P19784 P20618 P20700 P25786 P25787 P25788 …	TUBAL3 POM121C KIF2A PSMD11 PSMD12 PSMD9 PSMD14 UBE2C NDC80 PSMA7 XPO1 CEP290 BIRC5 NUP42 DYNC1LI2 PSMD3 ZW10 CHMP2A BUB1 BUB3 ENSA RAD21 BUB1B USO1 H2BC12 BANF1 OFD1 NUP155 PSMD10 DCTN3 HAUS5 CEP152 CCNB2 ZWINT KIF20A SMC2 PCNT FGFR1OP PTTG1 LMNA RB1 CDK1 TUBB HSP90AA1 TPR CCNB1 H2AX PRKCA PRKACA PSMC3 RCC1 CSNK2A2 PSMB1 LMNB1 PSMA1 PSMA2 PSMA3 PSMA4 MAPK3 PSMB8 PSMB9 PSMA5 PSMB4 PSMB6 PSMB5 MAP…
REACTOME_N_GLYCAN_TRIMMING_AND_ELONGATION_IN_THE_CIS_GOLGI	0.29232	0.627683	-0.697661	-1.18173	0.3333	1	MANEA	Q5SRI9	3	O60476 P26572 Q5SRI9	MAN1A2 MGAT1 MANEA
REACTOME_CLEC7A_INFLAMMASOME_PATHWAY	0.291824	0.627683	-0.600735	-1.18044	0.8	4	MALT1 CASP8 RELA NFKB1	Q9UDY8 Q14790 Q04206 P19838	5	P19838 Q04206 Q14790 Q9UDY8 Q9ULZ3	NFKB1 RELA CASP8 MALT1 PYCARD
REACTOME_SIGNALING_BY_MST1	0.296341	0.628925	-0.695697	-1.1784	0.6667	2	SPINT2 MST1R	O43291 Q04912	3	O43278 O43291 Q04912	SPINT1 SPINT2 MST1R
REACTOME_METALLOPROTEASE_DUBS	0.250437	0.583441	-0.41737	-1.17785	0.4444	8	UBA52 H2AC21 BABAM2 RPS27A BRCC3 BABAM1 H2AC18 ABRAXAS2	P62987 Q8IUE6 Q9NXR7 P62979 P46736 Q9NWV8 Q6FI13 Q15018	18	O00487 O95630 P38398 P46736 P62979 P62987 Q09472 Q15018 Q5VVJ2 Q6FI13 Q6UWZ7 Q8IUE6 Q92783 Q96FJ0 Q96RL1 Q99728 Q9NWV8 Q9NXR7	PSMD14 STAMBP BRCA1 BRCC3 RPS27A UBA52 EP300 ABRAXAS2 MYSM1 H2AC18 ABRAXAS1 H2AC21 STAM STAMBPL1 UIMC1 BARD1 BABAM1 BABAM2
REACTOME_DOWNREGULATION_OF_SMAD2_3_SMAD4_TRANSCRIPTIONAL_ACTIVITY	0.245235	0.57882	-0.422669	-1.17772	0.5882	10	UBA52 NEDD4L SMURF2 RPS27A SMAD3 USP9X SMAD2 SMAD4 NCOR1 SKIL	P62987 Q96PU5 Q9HAU4 P62979 P84022 Q93008 Q15796 Q13485 O75376 P12757	17	O75376 P09874 P12757 P35813 P61077 P62979 P62987 P84022 Q13485 Q13547 Q15583 Q15796 Q93008 Q96PU5 Q9HAU4 Q9UPN9 Q9Y618	NCOR1 PARP1 SKIL PPM1A UBE2D3 RPS27A UBA52 SMAD3 SMAD4 HDAC1 TGIF1 SMAD2 USP9X NEDD4L SMURF2 TRIM33 NCOR2
REACTOME_TLR3_MEDIATED_TICAM1_DEPENDENT_PROGRAMMED_CELL_DEATH	0.298754	0.62956	-0.694814	-1.17691	0.6667	2	CASP8 RIPK1	Q14790 Q13546	3	Q13158 Q13546 Q14790	FADD RIPK1 CASP8
REACTOME_G_BETA_GAMMA_SIGNALLING_THROUGH_PI3KGAMMA	0.278268	0.619988	-0.52118	-1.17573	0.5	4	AKT1 PDPK1 AKT2 GNG5	P31749 O15530 P31751 P63218	8	O15530 P31749 P31751 P61586 P62873 P62879 P63218 Q9UBI6	PDPK1 AKT1 AKT2 RHOA GNB1 GNB2 GNG5 GNG12
BIOCARTA_GH_PATHWAY	0.251667	0.583441	-0.428843	-1.17571	0.5	8	RAF1 PLCG1 SHC1 PIK3CA IRS1 MAP2K1 SOS1 GRB2	P04049 P19174 P29353 P42336 P35568 Q02750 Q07889 P62993	16	P01112 P04049 P11831 P17252 P19174 P27361 P28482 P29350 P29353 P35568 P42336 P51692 P62993 Q02750 Q07889 Q15418	HRAS RAF1 SRF PRKCA PLCG1 MAPK3 MAPK1 PTPN6 SHC1 IRS1 PIK3CA STAT5B GRB2 MAP2K1 SOS1 RPS6KA1
REACTOME_SIGNALING_BY_TGF_BETA_RECEPTOR_COMPLEX	0.201565	0.520498	-0.32002	-1.17546	0.3509	20	UBA52 FURIN TGFB1 TGFBR2 NEDD4L PRKCZ SMURF2 RPS27A PARD3 TFDP1 SP1 SMAD3 USP9X STRAP SMAD2 CBL F11R SMAD4 SNW1 E2F4	P62987 P09958 P01137 P37173 Q96PU5 Q05513 Q9HAU4 P62979 Q8TEW0 Q14186 P08047 P84022 Q93008 Q9Y3F4 Q15796 P22681 Q9Y624 Q13485 Q13573 Q16254	57	O00255 O14980 O60563 O60583 O75376 O75909 O95405 P01106 P01137 P05121 P08047 P09874 P09958 P12757 P17275 P22681 P24863 P28749 P35813 P36873 P36897 P37173 P49336 P50750 P61077 P61081 P61586 P62136 P62140 P62942 P62979 P62987 P84022 Q05513 Q13485 Q13547 Q13573 Q14186 Q14188 Q15583 Q15796 Q15843 Q16254 Q6ZSZ5 Q8TEW0 Q93008 Q969W9 Q96PU5 Q9GZV5 Q9HAU4 Q9P2M7 Q9UNE7 Q9UPN9 Q9Y3F4 Q9Y4E8 Q9Y618 Q9Y624	MEN1 XPO1 CCNT1 CCNT2 NCOR1 CCNK ZFYVE9 MYC TGFB1 SERPINE1 SP1 PARP1 FURIN SKIL JUNB CBL CCNC RBL1 PPM1A PPP1CC TGFBR1 TGFBR2 CDK8 CDK9 UBE2D3 UBE2M RHOA PPP1CA PPP1CB FKBP1A RPS27A UBA52 SMAD3 PRKCZ SMAD4 HDAC1 SNW1 TFDP1 TFDP2 TGIF1 SMAD2 NEDD8 E2F4 ARHGEF18 PARD3 USP9X PMEPA1 NEDD4L WWTR1 SMURF2 CGN STUB1 TRIM33 STRAP USP15 NCOR2 F11R
REACTOME_RHO_GTPASES_ACTIVATE_FORMINS	0.162532	0.47167	-0.283991	-1.17437	0.2783	32	DVL1 TUBAL3 TUBA1C RPS27 TUBB2A TUBA1B PFN1 TUBB3 DVL2 NUF2 PFN2 SKA1 TUBB4B PPP2R5E DYNC1LI2 SPC25 PLK1 MAD2L1 NDC80 BUB1 DIAPH2 MAD1L1 FMNL3 CENPS CENPT PPP2R5A CENPE DIAPH3 DVL3 ZWILCH TUBA4A DIAPH1	O14640 A6NHL2 Q9BQE3 P42677 Q13885 P68363 P07737 Q13509 O14641 Q9BZD4 P35080 Q96BD8 P68371 Q16537 O43237 Q9HBM1 P53350 Q13257 O14777 O43683 O60879 Q9Y6D9 Q8IVF7 Q8N2Z9 Q96BT3 Q15172 Q02224 Q9NSV4 Q92997 Q9H900 P68366 O60610	115	A6NHL2 O00139 O00212 O14640 O14641 O14777 O14980 O15392 O43237 O43264 O43683 O43684 O60566 O60610 O60879 O75044 O95229 O95466 P05556 P07737 P11831 P12931 P30153 P30154 P30622 P35080 P36873 P42677 P43034 P46060 P49454 P49792 P50748 P52948 P53350 P55735 P57740 P60709 P60953 P61586 P62714 P62745 P63000 P63167 P67775 P68363 P68366 P68371 Q02224 Q03188 Q12769 Q13257 Q13362 Q13409 Q13509 Q13885 Q14008 …	TUBAL3 KIF2A RHOD DVL1 DVL2 NDC80 XPO1 BIRC5 DYNC1LI2 ZW10 BUB1 BUB3 BUB1B DIAPH1 DIAPH2 SRGAP2 ZWINT FMNL1 ITGB1 PFN1 SRF SRC PPP2R1A PPP2R1B CLIP1 PFN2 PPP1CC RPS27 PAFAH1B1 RANGAP1 CENPF RANBP2 KNTC1 NUP98 PLK1 SEC13 NUP107 ACTB CDC42 RHOA PPP2CB RHOB RAC1 DYNLL1 PPP2CA TUBA1B TUBA4A TUBB4B CENPE CENPC NUP160 MAD2L1 PPP2R5C DYNC1I2 TUBB3 TUBB2A CKAP5 DYNC1H1 PPP2R5D PPP2R5A MAPRE1 PPP2R5E ERCC…
REACTOME_INCRETIN_SYNTHESIS_SECRETION_AND_INACTIVATION	0.291502	0.627683	-0.56697	-1.17277	0.6667	4	SEC11A PAX6 SPCS2 SPCS3	P67812 P26367 Q15005 P61009	6	P26367 P35222 P61009 P67812 Q15005 Q9BY50	PAX6 CTNNB1 SPCS3 SEC11A SPCS2 SEC11C
REACTOME_SYNTHESIS_SECRETION_AND_INACTIVATION_OF_GLUCAGON_LIKE_PEPTIDE_1_GLP_1	0.291502	0.627683	-0.56697	-1.17277	0.6667	4	SEC11A PAX6 SPCS2 SPCS3	P67812 P26367 Q15005 P61009	6	P26367 P35222 P61009 P67812 Q15005 Q9BY50	PAX6 CTNNB1 SPCS3 SEC11A SPCS2 SEC11C
PID_NEPHRIN_NEPH1_PATHWAY	0.249952	0.583441	-0.403646	-1.17173	0.6	12	PIK3R2 AKT1 PLCG1 PRKCZ PIK3CA CD2AP GRB2 NCK1 KIRREL1 ARRB2 BAD WASL	O00459 P31749 P19174 Q05513 P42336 Q9Y5K6 P62993 P16333 Q96J84 P32121 Q92934 O00401	20	O00401 O00459 O43639 P05412 P16333 P19174 P31749 P32121 P41743 P42336 P45983 P45984 P45985 P62993 P63000 Q05513 Q07157 Q92934 Q96J84 Q9Y5K6	WASL PIK3R2 NCK2 JUN NCK1 PLCG1 AKT1 ARRB2 PRKCI PIK3CA MAPK8 MAPK9 MAP2K4 GRB2 RAC1 PRKCZ TJP1 BAD KIRREL1 CD2AP
REACTOME_ERBB2_REGULATES_CELL_MOTILITY	0.290463	0.627683	-0.540709	-1.17156	0.7143	5	ERBB3 ERBB2 MEMO1 EGFR DIAPH1	P21860 P04626 Q9Y316 P00533 O60610	7	O60610 P00533 P04626 P21860 P61586 Q99075 Q9Y316	DIAPH1 EGFR ERBB2 ERBB3 RHOA HBEGF MEMO1
REACTOME_SIGNALING_BY_NOTCH1_T_7_9_NOTCH1_M1580_K2555_TRANSLOCATION_MUTANT	0.302566	0.632438	-0.595903	-1.17095	0.4	2	NOTCH1 JAG2	P46531 Q9Y219	5	O14672 P46531 P78504 P78536 Q9Y219	ADAM10 NOTCH1 JAG1 ADAM17 JAG2
REACTOME_G_PROTEIN_BETA_GAMMA_SIGNALLING	0.270785	0.614281	-0.474121	-1.17046	0.3636	4	AKT1 PDPK1 AKT2 GNG5	P31749 O15530 P31751 P63218	11	O15530 P31749 P31751 P60953 P61586 P62873 P62879 P63218 Q01970 Q13153 Q9UBI6	PDPK1 AKT1 AKT2 CDC42 RHOA GNB1 GNB2 GNG5 PLCB3 PAK1 GNG12
REACTOME_N_GLYCAN_TRIMMING_IN_THE_ER_AND_CALNEXIN_CALRETICULIN_CYCLE	0.235562	0.561949	-0.36318	-1.16851	0.2258	7	UBA52 AMFR OS9 MARCHF6 RNF185 RPS27A RNF139	P62987 Q9UKV5 Q13438 O60337 Q96GF1 P62979 Q8WU17	31	O60337 O60858 P14314 P27797 P27824 P30101 P54727 P55072 P62191 P62979 P62987 Q04323 Q13438 Q13724 Q14165 Q14697 Q86TM6 Q8WU17 Q92611 Q96GF1 Q96IV0 Q99942 Q9BUN8 Q9BV94 Q9BZQ6 Q9GZP9 Q9NYU1 Q9NYU2 Q9UBV2 Q9UKM7 Q9UKV5	MARCHF6 TRIM13 PRKCSH CALR CANX PDIA3 RAD23B VCP PSMC1 RPS27A UBA52 UBXN1 OS9 MOGS MLEC GANAB SYVN1 RNF139 EDEM1 RNF185 NGLY1 RNF5 DERL1 EDEM2 EDEM3 DERL2 UGGT2 UGGT1 SEL1L MAN1B1 AMFR
REACTOME_DAG_AND_IP3_SIGNALING	0.248991	0.583441	-0.378649	-1.16773	0.4231	11	PRKAR1B GRK2 PRKACA PRKACB AHCYL1 PLCG1 ADCY3 KPNA2 PRKAR1A PRKX PRKCE	P31321 P25098 P17612 P22694 O43865 P19174 O60266 P52292 P10644 P51817 Q02156	26	O43306 O43865 O60266 O60503 P05129 P10644 P13861 P16220 P17252 P17612 P19174 P22694 P25098 P31321 P51817 P51828 P52292 Q02156 Q05655 Q13555 Q13557 Q14571 Q14573 Q14643 Q16566 Q8NFP9	ADCY6 AHCYL1 ADCY3 ADCY9 PRKCG PRKAR1A PRKAR2A CREB1 PRKCA PRKACA PLCG1 PRKACB GRK2 PRKAR1B PRKX ADCY7 KPNA2 PRKCE PRKCD CAMK2G CAMK2D ITPR2 ITPR3 ITPR1 CAMK4 NBEA
REACTOME_ESR_MEDIATED_SIGNALING	0.176059	0.484274	-0.285141	-1.16624	0.3271	35	TNRC6A HSP90AB1 PIK3R2 H3C1 H2BU1 H4C1 H2BC12 AKT1 POLR2K SHC1 PPID PRKCZ POLR2H PIK3CA H3C15 PDPK1 ZNF217 CARM1 KPNA2 H2AX CAV1 AKT2 H2AZ2 GNG5 FOXO3 POLR2I KAT5 POLR2E SP1 USF1 PTK2 POLR2L DDX5 EGFR ATF2	Q8NDV7 P08238 O00459 P68431 Q8N257 P62805 O60814 P31749 P53803 P29353 Q08752 Q05513 P52434 P42336 Q71DI3 O15530 O75362 Q86X55 P52292 P16104 Q03135 P31751 Q71UI9 P63218 O43524 P36954 Q92993 P19388 P08047 P22415 Q05397 P62875 P17844 P00533 P15336	107	O00459 O00559 O14646 O14980 O15514 O15530 O43524 O43815 O60216 O60341 O60563 O60814 O75362 P00533 P01106 P01111 P01112 P01116 P04792 P04899 P05412 P07900 P08047 P08069 P08238 P08754 P11831 P12931 P13984 P14859 P15336 P15514 P16104 P16220 P17535 P17844 P19387 P19388 P22415 P24928 P25490 P27361 P28482 P29353 P30876 P31749 P31751 P35269 P36954 P42336 P50750 P51636 P52292 P52434 P52435 P52657 P53041 …	PIK3R2 EBAG9 CHD1 XPO1 POLR2D PDPK1 FOXO3 STRN RAD21 KDM1A CCNT1 H2BC12 ZNF217 EGFR MYC NRAS HRAS KRAS HSPB1 GNAI2 JUN HSP90AA1 SP1 IGF1R HSP90AB1 GNAI3 SRF SRC GTF2F2 POU2F1 ATF2 AREG H2AX CREB1 JUND DDX5 POLR2C POLR2E USF1 POLR2A YY1 MAPK3 MAPK1 SHC1 POLR2B AKT1 AKT2 GTF2F1 POLR2I PIK3CA CDK9 CAV2 KPNA2 POLR2H POLR2J GTF2A2 PPP5C FOSB POLR2K FOXA1 POLR2G H4C1 GNB1 POLR2L GNB2 GNAI1 GNG5 H3C1 H3…
REACTOME_VASOPRESSIN_REGULATES_RENAL_WATER_HOMEOSTASIS_VIA_AQUAPORINS	0.261083	0.600309	-0.425349	-1.16613	0.375	6	PRKAR1B PRKACA PRKACB ADCY3 PRKAR1A GNG5	P31321 P17612 P22694 O60266 P10644 P63218	16	O43306 O60266 O60503 P10644 P13861 P17612 P22694 P31321 P51828 P62491 P62873 P62879 P63218 Q5JWF2 Q7L804 Q9UBI6	ADCY6 ADCY3 ADCY9 PRKAR1A PRKAR2A PRKACA PRKACB PRKAR1B ADCY7 RAB11A GNB1 GNB2 GNG5 GNAS RAB11FIP2 GNG12
PID_MYC_REPRESS_PATHWAY	0.233083	0.558056	-0.349148	-1.16466	0.3333	12	CSDE1 ITGB4 LGALS1 TSC2 ITGA6 HDAC3 ZBTB17 ERBB2 FOXO3 FTH1 SP1 SMAD3	O75534 P16144 P09382 P49815 P23229 O15379 Q13105 P04626 O43524 P02794 P08047 P84022	36	O15379 O43524 O75534 O94907 P01106 P02794 P04626 P05556 P08047 P09382 P16144 P16220 P23229 P23511 P25208 P28749 P38398 P49189 P49716 P49815 P61244 P84022 Q07352 Q09472 Q13105 Q13485 Q13547 Q13888 Q13952 Q15257 Q15796 Q92597 Q9BWM7 Q9H061 Q9UDY2 Q9Y6K1	HDAC3 FOXO3 CSDE1 DKK1 MYC FTH1 ERBB2 ITGB1 SP1 LGALS1 ITGB4 CREB1 ITGA6 NFYA NFYB RBL1 BRCA1 ALDH9A1 CEBPD TSC2 MAX SMAD3 ZFP36L1 EP300 ZBTB17 SMAD4 HDAC1 GTF2H2 NFYC PTPA SMAD2 NDRG1 SFXN3 TMEM126A TJP2 DNMT3A
REACTOME_CELL_SURFACE_INTERACTIONS_AT_THE_VASCULAR_WALL	0.215493	0.537131	-0.319386	-1.16399	0.2909	16	GAS6 GPC1 ITGA3 APOB PIK3R2 TGFB1 INPP5D PLCG1 SHC1 GLG1 PIK3CA CXADR PPIL2 ITGA6 CAV1 SLC16A3	Q14393 P35052 P26006 P04114 O00459 P01137 Q92835 P19174 P29353 Q92896 P42336 P78310 Q13356 P23229 Q03135 O15427	55	O00220 O00459 O14763 O15427 P00734 P01111 P01112 P01116 P01137 P04114 P04233 P05026 P05107 P05556 P06239 P06756 P07204 P07947 P07948 P08195 P08648 P12931 P14174 P16070 P16422 P18827 P19174 P19256 P23229 P26006 P29350 P29353 P31431 P35052 P35613 P42336 P53985 P54709 P62993 P78310 Q01650 Q03135 Q06124 Q07889 Q08722 Q12866 Q13356 Q14393 Q92536 Q92835 Q92896 Q9NRD5 Q9UBN6 Q9UNN8 Q9Y624	TNFRSF10A PIK3R2 TNFRSF10B SLC16A3 F2 NRAS HRAS KRAS TGFB1 APOB CD74 ATP1B1 ITGB2 ITGB1 LCK ITGAV THBD YES1 LYN SLC3A2 ITGA5 SRC MIF CD44 EPCAM SDC1 PLCG1 CD58 ITGA6 ITGA3 PTPN6 SHC1 SDC4 GPC1 BSG PIK3CA SLC16A1 ATP1B3 GRB2 CXADR SLC7A5 CAV1 PTPN11 SOS1 CD47 MERTK PPIL2 GAS6 SLC7A6 INPP5D GLG1 PICK1 TNFRSF10D PROCR F11R
REACTOME_MRNA_SPLICING_MINOR_PATHWAY	0.226461	0.54917	-0.330341	-1.16361	0.3404	16	PRPF6 POLR2K POLR2H YBX1 TXNL4A PRPF8 SNRPB SNRPE POLR2I POLR2E SNRPD1 SNRPF SNRPD3 SNRNP40 POLR2L EFTUD2	O94906 P53803 P52434 P67809 P83876 Q6P2Q9 P14678 P62304 P36954 P19388 P62314 P62306 P62318 Q96DI7 P62875 Q15029	47	O15514 O75533 O75643 O94906 P13984 P14678 P19387 P19388 P24928 P30876 P35269 P36954 P52298 P52434 P52435 P53803 P55769 P62304 P62306 P62314 P62316 P62318 P62487 P62875 P67809 P83876 Q01130 Q07955 Q09161 Q13247 Q13435 Q15029 Q15393 Q15427 Q15696 Q16560 Q16629 Q6IEG0 Q6P2Q9 Q86XP3 Q8N8D1 Q96DI7 Q96LT9 Q9BUQ8 Q9BWJ5 Q9Y333 Q9Y3B4	POLR2D SF3B1 SNRNP200 PRPF6 GTF2F2 SNRPB POLR2C POLR2E POLR2A POLR2B GTF2F1 POLR2I NCBP2 POLR2H POLR2J POLR2K SNU13 SNRPE SNRPF SNRPD1 SNRPD2 SNRPD3 POLR2G POLR2L YBX1 TXNL4A SRSF2 SRSF1 NCBP1 SRSF6 SF3B2 EFTUD2 SF3B3 SF3B4 ZRSR2 SNRNP35 SRSF7 SNRNP48 PRPF8 DDX42 PDCD7 SNRNP40 RNPC3 DDX23 SF3B5 LSM2 SF3B6
REACTOME_AQUAPORIN_MEDIATED_TRANSPORT	0.260988	0.600309	-0.417438	-1.16314	0.3529	6	PRKAR1B PRKACA PRKACB ADCY3 PRKAR1A GNG5	P31321 P17612 P22694 O60266 P10644 P63218	17	O43306 O60266 O60503 P10644 P13861 P17612 P22694 P31321 P51828 P55064 P62491 P62873 P62879 P63218 Q5JWF2 Q7L804 Q9UBI6	ADCY6 ADCY3 ADCY9 PRKAR1A PRKAR2A PRKACA PRKACB PRKAR1B ADCY7 AQP5 RAB11A GNB1 GNB2 GNG5 GNAS RAB11FIP2 GNG12
REACTOME_SIGNALING_BY_FGFR2	0.227777	0.550227	-0.329936	-1.16218	0.6383	30	UBA52 HNRNPA1 PLCG1 POLR2K SHC1 POLR2H PIK3CA RPS27A POLR2I POLR2E ESRP2 POLR2L TIA1 RBFOX2 CBL BRAF SOS1 GRB2 PPP2CB ESRP1 MAPK3 POLR2G HNRNPF POLR2B HNRNPH1 PPP2CA HRAS PPP2R1A MAPK1 POLR2C	P62987 P09651 P19174 P53803 P29353 P52434 P42336 P62979 P36954 P19388 Q9H6T0 P62875 P31483 O43251 P22681 P15056 Q07889 P62993 P62714 Q6NXG1 P27361 P62487 P52597 P30876 P31943 P67775 P01112 P30153 P28482 P19387	47	O15514 O43251 O43597 P01111 P01112 P01116 P09651 P12931 P13984 P15056 P19174 P19387 P19388 P22681 P24928 P26599 P27361 P28482 P29353 P30153 P30876 P31483 P31943 P35269 P36954 P42336 P52272 P52298 P52434 P52435 P52597 P53803 P62487 P62714 P62875 P62979 P62987 P62993 P67775 Q01085 Q06124 Q07889 Q09161 Q14512 Q6NXG1 Q8WU20 Q9H6T0	POLR2D RBFOX2 SPRY2 NRAS HRAS KRAS HNRNPA1 SRC GTF2F2 BRAF PLCG1 POLR2C POLR2E CBL POLR2A PTBP1 MAPK3 MAPK1 SHC1 PPP2R1A POLR2B TIA1 HNRNPH1 GTF2F1 POLR2I PIK3CA HNRNPM NCBP2 POLR2H POLR2J HNRNPF POLR2K POLR2G PPP2CB POLR2L RPS27A UBA52 GRB2 PPP2CA TIAL1 PTPN11 SOS1 NCBP1 FGFBP1 ESRP1 FRS2 ESRP2
REACTOME_P75NTR_SIGNALS_VIA_NF_KB	0.280692	0.619988	-0.470364	-1.16119	0.6364	7	UBA52 IRAK1 RPS27A IKBKB RELA NFKB1 SQSTM1	P62987 P51617 P62979 O14920 Q04206 P19838 Q13501	11	O14920 O43353 P19838 P41743 P51617 P62979 P62987 Q04206 Q13501 Q99836 Q9Y4K3	IKBKB RIPK2 NFKB1 PRKCI IRAK1 RPS27A UBA52 RELA SQSTM1 MYD88 TRAF6
BIOCARTA_41BB_PATHWAY	0.281663	0.619988	-0.469922	-1.1601	0.6364	7	TNFSF9 TRAF2 ATF2 IKBKB RELA NFKB1 MAPK14	P41273 Q12933 P15336 O14920 Q04206 P19838 Q16539	11	O14920 O15111 P05412 P15336 P19838 P41273 P45983 Q04206 Q12933 Q16539 Q9Y4K4	IKBKB CHUK JUN ATF2 NFKB1 TNFSF9 MAPK8 RELA TRAF2 MAPK14 MAP4K5
REACTOME_NEUROFASCIN_INTERACTIONS	0.264143	0.603499	-0.867832	-1.15986	1	1	SDCBP	O00560	1	O00560	SDCBP
REACTOME_DEFECTIVE_CHST14_CAUSES_EDS_MUSCULOCONTRACTURAL_TYPE	0.264345	0.603499	-0.867447	-1.15935	1	1	CHST14	Q8NCH0	1	Q8NCH0	CHST14
REACTOME_CONSTITUTIVE_SIGNALING_BY_AKT1_E17K_IN_CANCER	0.267534	0.608774	-0.410469	-1.15838	0.6111	11	FOXO1 AKT1 TSC2 PDPK1 AKT2 GSK3A FOXO3 MDM2 RICTOR MAPKAP1 CREB1	Q12778 P31749 P49815 O15530 P31751 P49840 O43524 Q00987 Q6R327 Q9BPZ7 P16220	18	O15111 O15530 O43524 P16220 P22736 P31749 P31751 P42345 P49815 P49840 P49841 P55211 Q00987 Q12778 Q6R327 Q92934 Q9BPZ7 Q9UBS0	CHUK PDPK1 FOXO3 CREB1 NR4A1 AKT1 AKT2 MTOR TSC2 GSK3A GSK3B CASP9 MDM2 FOXO1 RICTOR BAD MAPKAP1 RPS6KB2
REACTOME_PROTON_COUPLED_MONOCARBOXYLATE_TRANSPORT	0.318626	0.646399	-0.628961	-1.15796	0.75	3	SLC16A3 BSG SLC16A1	O15427 P35613 P53985	4	O15427 P35613 P53985 Q6PCB8	SLC16A3 BSG SLC16A1 EMB
BIOCARTA_NOS1_PATHWAY	0.294729	0.628772	-0.513088	-1.15748	0.375	3	PRKAR1B PRKACB PRKAR1A	P31321 P22694 P10644	8	P10644 P13861 P16298 P17252 P22694 P31321 P48454 Q08209	PRKAR1A PRKAR2A PPP3CB PRKCA PRKACB PRKAR1B PPP3CC PPP3CA
REACTOME_RECYCLING_OF_BILE_ACIDS_AND_SALTS	0.318082	0.646329	-0.588433	-1.15627	0.2	1	RXRA	P19793	5	O15438 P19793 Q15596 Q15788 Q9NPD5	ABCC3 RXRA NCOA2 NCOA1 SLCO1B3
REACTOME_RNA_POLYMERASE_I_TRANSCRIPTION	0.224596	0.548954	-0.317257	-1.15623	0.3636	20	POLR1B H3C1 H2BU1 H4C1 H2BC12 POLR2K POLR2H POLR1C H3C15 MTA1 H2AX H2AZ2 UBTF POLR2E TAF1C POLR2L POLR1E TAF1A TAF1B H2AC18	Q9H9Y6 P68431 Q8N257 P62805 O60814 P53803 P52434 O15160 Q71DI3 Q13330 P16104 Q71UI9 P17480 P19388 Q15572 P62875 Q9GZS1 Q15573 Q53T94 Q6FI13	55	O15160 O15446 O60814 O94776 O95602 O95983 P16104 P17480 P18074 P19388 P19447 P27361 P32780 P50613 P51946 P51948 P52434 P53803 P62805 P62875 P68431 P84243 Q03468 Q09028 Q12873 Q13185 Q13330 Q13547 Q13888 Q13889 Q14839 Q15361 Q15572 Q15573 Q16576 Q3B726 Q53T94 Q6FI13 Q6NZI2 Q71DI3 Q71UI9 Q86YP4 Q8N257 Q8WXI9 Q92759 Q92769 Q92830 Q96KQ7 Q9BTC8 Q9GZS1 Q9H5J8 Q9H9Y6 Q9NYV6 Q9P1U0 Q9UBB5	POLR1C CD3EAP H2BC12 MTA2 POLR1A MBD3 H2AX UBTF ERCC2 POLR2E ERCC3 MAPK3 GTF2H1 CDK7 CCNH MNAT1 POLR2H POLR2K H4C1 POLR2L H3C1 H3-3A ERCC6 RBBP4 CHD3 CBX3 MTA1 HDAC1 GTF2H2 GTF2H3 CHD4 TTF1 TAF1C TAF1A RBBP7 TWISTNB TAF1B H2AC18 CAVIN1 H3C15 H2AZ2 GATAD2A H2BU1 GATAD2B GTF2H4 HDAC2 KAT2A EHMT2 MTA3 POLR1E TAF1D POLR1B RRN3 ZNRD1 MBD2
PID_EPHA2_FWD_PATHWAY	0.276125	0.619988	-0.435741	-1.15577	0.5714	8	BCAR1 SHC1 PIK3CA ARHGAP35 PTK2 CBL GRB2 ACP1	P56945 P29353 P42336 Q9NRY4 Q05397 P22681 P62993 P24666	14	O15357 P12931 P22681 P24666 P29317 P29353 P42336 P56945 P61586 P62993 P63000 Q05397 Q13153 Q9NRY4	INPPL1 SRC CBL ACP1 EPHA2 SHC1 PIK3CA BCAR1 RHOA GRB2 RAC1 PTK2 PAK1 ARHGAP35
REACTOME_PLATELET_SENSITIZATION_BY_LDL	0.284848	0.624587	-0.444947	-1.15535	0.2308	3	LRP8 APOB PPP2R5E	Q14114 P04114 Q16537	13	P04114 P29350 P30153 P30154 P62714 P67775 Q06124 Q13362 Q14114 Q14738 Q15172 Q16537 Q16539	APOB PTPN6 PPP2R1A PPP2R1B PPP2CB PPP2CA PTPN11 PPP2R5C LRP8 PPP2R5D PPP2R5A PPP2R5E MAPK14
REACTOME_SIGNALING_BY_MET	0.232615	0.557553	-0.32214	-1.15498	0.2353	12	TNS3 SH3GL1 SPINT2 UBA52 ITGA3 LAMA5 COL27A1 SHC1 PTPRJ PIK3CA RPS27A STAT3	Q68CZ2 Q99961 O43291 P62987 P26006 O15230 Q8IZC6 P29353 Q12913 P42336 P62979 P40763	51	O14964 O15230 O43278 O43291 O75886 P01111 P01112 P01116 P05556 P07942 P08581 P11047 P12931 P17301 P17706 P18031 P20338 P22681 P26006 P29353 P40763 P40818 P42336 P42566 P46108 P46109 P55268 P61224 P62330 P62834 P62979 P62987 P62993 P63000 Q05397 Q06124 Q07889 Q12913 Q13751 Q13753 Q16787 Q68CZ2 Q6VN20 Q8IZC6 Q8IZW8 Q92783 Q96B97 Q96N67 Q96S59 Q99961 Q9NZ52	HGS LAMA5 SPINT1 SPINT2 STAM2 NRAS HRAS KRAS ITGB1 LAMB1 MET LAMC1 SRC ITGA2 PTPN2 PTPN1 RAB4A CBL ITGA3 SHC1 STAT3 USP8 PIK3CA EPS15 CRK CRKL LAMB2 RAP1B ARF6 RAP1A RPS27A UBA52 GRB2 RAC1 PTK2 PTPN11 SOS1 PTPRJ LAMB3 LAMC2 LAMA3 TNS3 RANBP10 COL27A1 TNS4 STAM SH3KBP1 DOCK7 RANBP9 SH3GL1 GGA3
BIOCARTA_AKAP95_PATHWAY	0.292245	0.627683	-0.494269	-1.15414	0.4444	4	PRKACB PRKAG1 NCAPD2 DDX5	P22694 P54619 Q15021 P17844	9	O43823 P06493 P13861 P14635 P17844 P22694 P54619 P67775 Q15021	AKAP8 CDK1 PRKAR2A CCNB1 DDX5 PRKACB PRKAG1 PPP2CA NCAPD2
PID_RAS_PATHWAY	0.272073	0.614281	-0.413605	-1.15246	0.4706	8	PLCE1 LGALS1 PRKCZ NF1 PRKCE RIN1 SOS1 GRB2	Q9P212 P09382 Q05513 P21359 Q02156 Q13671 Q07889 P62993	17	P01111 P01112 P01116 P09382 P10301 P17252 P17931 P20936 P21359 P62993 Q02156 Q05513 Q07889 Q13671 Q15283 Q9P212 Q9UJ41	NRAS HRAS KRAS LGALS1 RRAS PRKCA LGALS3 RASA1 NF1 GRB2 PRKCE PRKCZ SOS1 RIN1 RASA2 PLCE1 RABGEF1
REACTOME_SYNTHESIS_OF_PIPS_AT_THE_LATE_ENDOSOME_MEMBRANE	0.294589	0.628772	-0.492863	-1.15086	0.6667	6	MTMR2 PIK3R4 MTMR9 VAC14 PIKFYVE PIK3C2A	Q13614 Q99570 Q96QG7 Q08AM6 Q9Y2I7 O00443	9	O00443 Q08AM6 Q13496 Q13614 Q8NEB9 Q92562 Q96QG7 Q99570 Q9Y2I7	PIK3C2A VAC14 MTM1 MTMR2 PIK3C3 FIG4 MTMR9 PIK3R4 PIKFYVE
BIOCARTA_NDKDYNAMIN_PATHWAY	0.287876	0.627683	-0.454235	-1.15027	0.5	6	SYNJ2 NME1 EPN1 EPS15 SYNJ1 NME2	O15056 P15531 Q9Y6I3 P42566 O43426 P22392	12	O15056 O43426 O95782 P15531 P16298 P22392 P42566 P48454 Q08209 Q13492 Q96CW1 Q9Y6I3	SYNJ2 SYNJ1 AP2A1 NME1 PPP3CB NME2 EPS15 PPP3CC PPP3CA PICALM AP2M1 EPN1
REACTOME_GLYCOGEN_STORAGE_DISEASES	0.302763	0.632438	-0.509544	-1.14948	0.5	4	UBA52 GYG1 GYS1 RPS27A	P62987 P46976 P13807 P62979	8	O43826 P10253 P13807 P46976 P62979 P62987 Q04446 Q9BUM1	SLC37A4 GAA GYS1 GYG1 RPS27A UBA52 GBE1 G6PC3
REACTOME_NOD1_2_SIGNALING_PATHWAY	0.267782	0.608774	-0.37946	-1.14904	0.4583	11	UBA52 IRAK1 TAB2 RPS27A IRAK2 TAB1 MAP3K7 BIRC2 IKBKB CASP8 ITCH	P62987 P51617 Q9NYJ8 P62979 O43187 Q15750 O43318 Q13490 O14920 Q14790 Q96J02	24	O14920 O15111 O15264 O43187 O43318 O43353 P21580 P42575 P49662 P51617 P55211 P61088 P62979 P62987 Q13490 Q13685 Q14790 Q15750 Q16539 Q96J02 Q9NQC7 Q9NYJ8 Q9Y4K3 Q9Y6K9	IKBKB CHUK MAPK13 IRAK2 MAP3K7 RIPK2 TNFAIP3 CASP2 CASP4 IRAK1 CASP9 UBE2N RPS27A UBA52 BIRC2 AAMP CASP8 TAB1 MAPK14 ITCH CYLD TAB2 TRAF6 IKBKG
BIOCARTA_HBX_PATHWAY	0.310447	0.639835	-0.530279	-1.14896	0.7143	5	PTK2B SHC1 SOS1 CREB1 GRB2	Q14289 P29353 Q07889 P16220 P62993	7	O43504 P01112 P16220 P29353 P62993 Q07889 Q14289	LAMTOR5 HRAS CREB1 SHC1 GRB2 SOS1 PTK2B
REACTOME_PREVENTION_OF_PHAGOSOMAL_LYSOSOMAL_FUSION	0.31203	0.641263	-0.529437	-1.14714	0.2857	2	UBA52 RPS27A	P62987 P62979	7	O14964 P20339 P31146 P51149 P62979 P62987 Q9H267	HGS RAB5A CORO1A RAB7A RPS27A UBA52 VPS33B
PID_IL3_PATHWAY	0.294819	0.628772	-0.441258	-1.14577	0.3077	4	PRKACA PRKACB SHC1 PIK3CA	P17612 P22694 P29353 P42336	13	P17612 P17676 P22694 P29353 P42336 P49458 P51692 P61981 P62993 P63104 Q06124 Q07817 Q13547	PRKACA CEBPB PRKACB SHC1 PIK3CA SRP9 STAT5B YWHAG GRB2 YWHAZ PTPN11 BCL2L1 HDAC1
REACTOME_APC_C_CDC20_MEDIATED_DEGRADATION_OF_CYCLIN_B	0.279269	0.619988	-0.411076	-1.14542	0.1765	3	UBA52 UBE2C RPS27A	P62987 O00762 P62979	17	O00762 P06493 P14635 P30260 P51965 P62979 P62987 Q13042 Q8NHZ8 Q96DE5 Q9H1A4 Q9UJX2 Q9UJX3 Q9UJX4 Q9UJX5 Q9UJX6 Q9UM13	UBE2C CDK1 CCNB1 CDC27 UBE2E1 RPS27A UBA52 CDC16 CDC26 ANAPC16 ANAPC1 CDC23 ANAPC7 ANAPC5 ANAPC4 ANAPC2 ANAPC10
BIOCARTA_PPARG_PATHWAY	0.320751	0.64758	-0.55335	-1.1446	0.1667	1	RXRA	P19793	6	P19793 P37231 Q09472 Q15648 Q15788 Q92793	RXRA PPARG EP300 MED1 NCOA1 CREBBP
BIOCARTA_BIOPEPTIDES_PATHWAY	0.281086	0.619988	-0.39933	-1.14436	0.7895	15	RAF1 PLCG1 PTK2B SHC1 STAT3 MAP2K2 MAP2K1 SOS1 GRB2 MAPK14 MAPK3 CDK5 GNA11 HRAS MAPK1	P04049 P19174 Q14289 P29353 P40763 P36507 Q02750 Q07889 P62993 Q16539 P27361 Q00535 P29992 P01112 P28482	19	P00734 P01112 P04049 P17252 P19174 P27361 P28482 P29353 P29992 P36507 P40763 P42224 P45983 P62993 Q00535 Q02750 Q07889 Q14289 Q16539	F2 HRAS RAF1 PRKCA PLCG1 MAPK3 MAPK1 SHC1 GNA11 MAP2K2 STAT3 STAT1 MAPK8 GRB2 CDK5 MAP2K1 SOS1 PTK2B MAPK14
REACTOME_CONSTITUTIVE_SIGNALING_BY_OVEREXPRESSED_ERBB2	0.297009	0.628925	-0.463339	-1.14385	0.5455	6	SHC1 ERBB2 PTPN12 SOS1 GRB2 HSP90AA1	P29353 P04626 Q05209 Q07889 P62993 P07900	11	P01111 P01112 P01116 P04626 P07900 P29353 P62993 Q05209 Q07889 Q16543 Q96RT1	NRAS HRAS KRAS ERBB2 HSP90AA1 SHC1 GRB2 PTPN12 SOS1 CDC37 ERBIN
BIOCARTA_EGF_PATHWAY	0.279814	0.619988	-0.393994	-1.14371	0.5	10	RAF1 PLCG1 SHC1 PIK3CA STAT3 JAK1 EGFR MAP2K1 SOS1 GRB2	P04049 P19174 P29353 P42336 P40763 P23458 P00533 Q02750 Q07889 P62993	20	P00533 P01112 P04049 P05412 P11831 P17252 P19174 P20936 P23458 P27361 P29353 P40763 P42224 P42336 P45983 P45985 P62993 P68400 Q02750 Q07889	EGFR HRAS RAF1 JUN SRF PRKCA PLCG1 RASA1 JAK1 MAPK3 SHC1 STAT3 STAT1 PIK3CA MAPK8 MAP2K4 GRB2 CSNK2A1 MAP2K1 SOS1
KEGG_PRION_DISEASES	0.288222	0.627683	-0.423676	-1.14327	0.4667	7	PRKACA PRKACB NOTCH1 PRKX STIP1 MAP2K2 MAP2K1	P17612 P22694 P46531 P51817 P31948 P36507 Q02750	15	P00441 P01583 P04156 P11021 P11047 P17612 P22694 P27361 P28482 P31948 P36507 P46531 P51817 Q02750 Q07812	SOD1 IL1A PRNP HSPA5 LAMC1 PRKACA PRKACB MAPK3 MAPK1 STIP1 MAP2K2 NOTCH1 PRKX MAP2K1 BAX
KEGG_REGULATION_OF_ACTIN_CYTOSKELETON	0.207661	0.529094	-0.280195	-1.14111	0.3592	37	ITGA3 IQGAP3 PIK3R2 ITGB4 BCAR1 MSN PFN1 SSH2 RAF1 PFN2 APC PAK4 PIK3CA ARHGAP35 ITGA6 CSK PDGFC ARPC3 DIAPH2 LIMK1 ROCK1 GIT1 PTK2 VCL EGFR MAP2K2 ARPC5 DIAPH3 DIAPH1 ROCK2 BRAF MAP2K1 ARHGEF1 ARAF PAK2 ARPC2 SOS1	P26006 Q86VI3 O00459 P16144 P56945 P26038 P07737 Q76I76 P04049 P35080 P25054 O96013 P42336 Q9NRY4 P23229 P41240 Q9NRA1 O15145 O60879 P53667 Q13464 Q9Y2X7 Q05397 P18206 P00533 P36507 O15511 Q9NSV4 O60610 O75116 P15056 Q02750 Q92888 P10398 Q13177 O15144 Q07889	103	O00401 O00459 O14950 O14974 O15143 O15144 O15145 O15511 O43707 O60610 O60879 O75116 O96013 P00533 P00734 P01111 P01112 P01116 P04049 P05107 P05556 P06396 P06756 P07737 P08648 P10301 P10398 P12814 P15056 P15311 P16144 P17301 P18084 P18206 P19634 P23229 P23528 P25054 P25116 P26006 P26012 P26038 P27361 P28482 P35080 P35241 P35579 P36507 P36873 P41240 P42336 P46108 P46109 P46940 P48426 P49023 P53667 …	WASL PIK3R2 MYL12B PPP1R12A ARPC1B ARPC2 ARPC3 ARPC5 ACTN4 DIAPH1 DIAPH2 ROCK2 PAK4 EGFR F2 NRAS HRAS KRAS RAF1 ITGB2 ITGB1 GSN ITGAV PFN1 ITGA5 RRAS ARAF ACTN1 BRAF EZR ITGB4 ITGA2 ITGB5 VCL SLC9A1 ITGA6 CFL1 APC F2R ITGA3 ITGB8 MSN MAPK3 MAPK1 PFN2 RDX MYH9 MAP2K2 PPP1CC CSK PIK3CA CRK CRKL IQGAP1 PIP4K2A PXN LIMK1 ITGA1 BCAR1 ARPC4 ACTB CDC42 RHOA PPP1CA PPP1CB RAC1 PIP4K2B MAP2K1 PTK2 SOS1 PA…
KEGG_FOCAL_ADHESION	0.219408	0.543589	-0.285526	-1.14034	0.3656	34	ITGA3 LAMA5 PIK3R2 CCND2 ITGB4 BCAR1 CAPN2 AKT1 RAF1 SHC1 PAK4 PIK3CA PDPK1 ARHGAP35 ILK ITGA6 PDGFC ERBB2 CAV1 AKT2 ROCK1 BIRC2 PTK2 PARVA VCL ARHGAP5 EGFR DIAPH1 ROCK2 BRAF MAP2K1 LAMB1 PAK2 SOS1	P26006 O15230 O00459 P30279 P16144 P56945 P17655 P31749 P04049 P29353 O96013 P42336 O15530 Q9NRY4 Q13418 P23229 Q9NRA1 P04626 Q03135 P31751 Q13464 Q13490 Q05397 Q9NVD7 P18206 Q13017 P00533 O60610 O75116 P15056 Q02750 P07942 Q13177 Q07889	93	A6NMZ7 O00459 O14950 O14974 O15230 O15530 O43707 O60610 O75116 O75369 O96013 P00533 P01112 P04004 P04049 P04626 P05129 P05412 P05556 P06756 P07942 P07996 P08069 P08581 P08648 P11047 P12109 P12814 P12931 P15056 P16144 P17252 P17301 P17655 P18084 P18206 P21333 P23229 P26006 P26012 P27361 P28482 P29353 P30279 P30281 P31749 P31751 P35222 P35443 P36873 P42336 P45983 P45984 P46108 P46109 P49023 P49841 …	COL6A6 PIK3R2 MYL12B PPP1R12A LAMA5 PDPK1 ACTN4 DIAPH1 ROCK2 FLNB PAK4 EGFR HRAS VTN RAF1 ERBB2 PRKCG JUN ITGB1 ITGAV LAMB1 THBS1 IGF1R MET ITGA5 LAMC1 COL6A1 ACTN1 SRC BRAF ITGB4 PRKCA ITGA2 CAPN2 ITGB5 VCL FLNA ITGA6 ITGA3 ITGB8 MAPK3 MAPK1 SHC1 CCND2 CCND3 AKT1 AKT2 CTNNB1 THBS4 PPP1CC PIK3CA MAPK8 MAPK9 CRK CRKL PXN GSK3B VASP CAV2 LAMB2 ITGA1 BCAR1 ACTB CDC42 RAP1B RHOA PPP1CA PPP1CB RAP1A G…
BIOCARTA_STRESS_PATHWAY	0.28452	0.624499	-0.408978	-1.13957	0.4706	8	TNFRSF1A TRAF2 TANK IKBKB RELA NFKB1 RIPK1 MAPK14	P19438 Q12933 Q92844 O14920 Q04206 P19838 Q13546 Q16539	17	O14920 O15111 P05412 P18846 P19438 P19838 P42575 P45983 P45985 P46734 Q04206 Q12933 Q13546 Q15628 Q16539 Q92844 Q9Y6K9	IKBKB CHUK JUN ATF1 TNFRSF1A NFKB1 CASP2 MAPK8 MAP2K4 MAP2K3 RELA TRAF2 RIPK1 TRADD MAPK14 TANK IKBKG
REACTOME_REGULATION_OF_LIPID_METABOLISM_BY_PPARALPHA	0.225764	0.54917	-0.29136	-1.13944	0.1585	13	HMGCR FAM120B FDFT1 RXRA HMGCS1 GPS2 TGS1 SREBF1 CHD9 SREBF2 HDAC3 CARM1 ME1	P04035 Q96EK7 P37268 P19793 Q01581 Q13227 Q96RS0 P36956 Q3L8U1 Q12772 O15379 Q86X55 P48163	82	A0JLT2 O00327 O15379 O15516 O43513 O60244 O75182 O75376 O75448 O75509 O75586 O95402 O95477 P02647 P04035 P08047 P11310 P11474 P13196 P19793 P23511 P23786 P24863 P25208 P27540 P28702 P33121 P35869 P36956 P37231 P37268 P48163 P49336 P50416 Q01581 Q09472 Q12772 Q13227 Q13503 Q13952 Q14192 Q14686 Q14872 Q15067 Q15528 Q15596 Q15648 Q15788 Q16656 Q16881 Q3L8U1 Q6P2C8 Q6PCB7 Q71F56 Q71SY5 Q86X55 Q92793 …	MED19 ARNTL HDAC3 CLOCK MED7 MED14 SIN3B NCOR1 MED24 TNFRSF21 MED6 MED26 ABCA1 APOA1 HMGCR SP1 ACADM ESRRA ALAS1 RXRA NFYA CPT2 CCNC NFYB ARNT RXRB ACSL1 AHR SREBF1 PPARG FDFT1 ME1 CDK8 CPT1A HMGCS1 EP300 SREBF2 GPS2 MED21 NFYC FHL2 NCOA6 MTF1 ACOX1 MED22 NCOA2 MED1 NCOA1 NRF1 TXNRD1 CHD9 MED27 SLC27A1 MED13L MED25 CARM1 CREBBP MED12 FAM120B MED8 MED30 MED15 TGS1 SIN3A MED10 MED18 HELZ2 TBL1XR1 M…
REACTOME_APOPTOSIS_INDUCED_DNA_FRAGMENTATION	0.303419	0.632937	-0.461486	-1.13927	0.2727	3	H1-2 H1-4 H1-5	P16403 P10412 P16401	11	O00273 O76075 P07305 P09429 P10412 P16401 P16403 P26583 P42574 P52294 Q14974	DFFA DFFB H1-0 HMGB1 H1-4 H1-5 H1-2 HMGB2 CASP3 KPNA1 KPNB1
REACTOME_ASSEMBLY_OF_ACTIVE_LPL_AND_LIPC_LIPASE_COMPLEXES	0.335389	0.658593	-0.579733	-1.13917	0.4	2	APOA4 FURIN	P06727 P09958	5	O43462 P06727 P09958 Q14703 Q9BU23	MBTPS2 APOA4 FURIN MBTPS1 LMF2
REACTOME_THE_ROLE_OF_GTSE1_IN_G2_M_PROGRESSION_AFTER_G2_CHECKPOINT	0.249722	0.583441	-0.306741	-1.13759	0.1833	11	TUBAL3 UBA52 HSP90AB1 TUBA1C TUBB2A TUBA1B TUBB3 TUBB4B PLK1 RPS27A PSMA3	A6NHL2 P62987 P08238 Q9BQE3 Q13885 P68363 Q13509 P68371 P53350 P62979 P25788	60	A6NHL2 O00231 O00232 O00233 O00487 O14818 O43242 O75832 O95067 P04637 P06493 P07900 P08238 P14635 P17980 P20618 P25786 P25787 P25788 P25789 P28062 P28065 P28066 P28070 P28072 P28074 P35998 P43686 P48556 P49720 P49721 P51665 P53350 P55036 P60900 P61289 P62191 P62195 P62333 P62979 P62987 P68363 P68366 P68371 Q06323 Q13200 Q13509 Q13885 Q14997 Q15008 Q15691 Q16401 Q92530 Q99436 Q99460 Q9BQE3 Q9NYZ3 …	TUBAL3 PSMD11 PSMD12 PSMD9 PSMD14 PSMA7 PSMD3 PSMD10 CCNB2 TP53 CDK1 HSP90AA1 HSP90AB1 CCNB1 PSMC3 PSMB1 PSMA1 PSMA2 PSMA3 PSMA4 PSMB8 PSMB9 PSMA5 PSMB4 PSMB6 PSMB5 PSMC2 PSMC4 PSMD8 PSMB3 PSMB2 PSMD7 PLK1 PSMD4 PSMA6 PSME3 PSMC1 PSMC5 PSMC6 RPS27A UBA52 TUBA1B TUBA4A TUBB4B PSME1 PSMD2 TUBB3 TUBB2A PSME4 PSMD6 MAPRE1 PSMD5 PSMF1 PSMB7 PSMD1 TUBA1C GTSE1 FKBPL PSME2 PSMD13
REACTOME_ESTROGEN_DEPENDENT_GENE_EXPRESSION	0.239126	0.568122	-0.29806	-1.13672	0.3143	22	TNRC6A HSP90AB1 H3C1 H2BU1 H4C1 H2BC12 POLR2K POLR2H H3C15 ZNF217 CARM1 KPNA2 H2AX H2AZ2 POLR2I KAT5 POLR2E SP1 USF1 POLR2L DDX5 ATF2	Q8NDV7 P08238 P68431 Q8N257 P62805 O60814 P53803 P52434 Q71DI3 O75362 Q86X55 P52292 P16104 Q71UI9 P36954 Q92993 P19388 P08047 P22415 P62875 P17844 P15336	70	O00559 O14646 O15514 O60216 O60341 O60563 O60814 O75362 P01106 P05412 P07900 P08047 P08238 P13984 P14859 P15336 P16104 P17535 P17844 P19387 P19388 P22415 P24928 P25490 P30876 P35269 P36954 P50750 P52292 P52434 P52435 P52657 P53539 P53803 P55317 P62487 P62805 P62875 P68431 P84243 Q01196 Q02790 Q04726 Q09472 Q13547 Q13951 Q14683 Q15185 Q15596 Q15648 Q15788 Q15853 Q6FI13 Q71DI3 Q71UI9 Q86X55 Q8N257 …	EBAG9 CHD1 POLR2D RAD21 KDM1A CCNT1 H2BC12 ZNF217 MYC JUN HSP90AA1 SP1 HSP90AB1 GTF2F2 POU2F1 ATF2 H2AX JUND DDX5 POLR2C POLR2E USF1 POLR2A YY1 POLR2B GTF2F1 POLR2I CDK9 KPNA2 POLR2H POLR2J GTF2A2 FOSB POLR2K FOXA1 POLR2G H4C1 POLR2L H3C1 H3-3A RUNX1 FKBP4 TLE3 EP300 HDAC1 CBFB SMC1A PTGES3 NCOA2 MED1 NCOA1 USF2 H2AC18 H3C15 H2AZ2 CARM1 H2BU1 STAG2 TNRC6A STAG1 CREBBP KAT5 PRMT1 AGO3 MOV10 GPAM A…
BIOCARTA_KERATINOCYTE_PATHWAY	0.281446	0.619988	-0.357652	-1.13509	0.4138	12	TNFRSF1A TRAF2 RAF1 MAP2K7 PRKCE SP1 EGFR IKBKB MAP2K1 RELA NFKB1 RIPK1	P19438 Q12933 P04049 O14733 Q02156 P08047 P00533 O14920 Q02750 Q04206 P19838 Q13546	29	O14733 O14920 O15111 O15264 P00533 P01112 P04049 P05129 P05412 P08047 P14921 P17252 P19438 P19838 P25445 P27361 P28482 P45983 P45985 P46734 P67775 Q02156 Q02750 Q04206 Q05655 Q12933 Q13546 Q16539 Q9UER7	MAP2K7 IKBKB CHUK MAPK13 EGFR HRAS RAF1 PRKCG JUN SP1 ETS1 PRKCA TNFRSF1A NFKB1 FAS MAPK3 MAPK1 MAPK8 MAP2K4 MAP2K3 PPP2CA PRKCE MAP2K1 RELA PRKCD TRAF2 RIPK1 MAPK14 DAXX
REACTOME_TRANSMISSION_ACROSS_CHEMICAL_SYNAPSES	0.224421	0.548954	-0.289054	-1.13478	0.2976	25	PRKAR1B PRKACA TUBAL3 NAAA TUBA1C PRKACB TUBB2A PRKAG1 TUBA1B DLG3 TUBB3 TUBB4B PRKAB1 PDPK1 ADCY3 SLC38A2 KPNA2 PRKAR1A PRKX HSPA8 GNG5 PICK1 PRKAA1 PPM1F GIT1	P31321 P17612 A6NHL2 Q02083 Q9BQE3 P22694 Q13885 P54619 P68363 Q92796 Q13509 P68371 Q9Y478 O15530 O60266 Q96QD8 P52292 P10644 P51817 P11142 P63218 Q9NRD5 Q13131 P49593 Q9Y2X7	84	A6NHL2 O14810 O14936 O15530 O43306 O60266 O60503 O75915 O94925 O94973 O95782 P01111 P01112 P01116 P04899 P05091 P05129 P08754 P10644 P11142 P12931 P13861 P15104 P16220 P17252 P17612 P21964 P22694 P24588 P27361 P28482 P31321 P43003 P46459 P49593 P51649 P51812 P51817 P51828 P52292 P53680 P54284 P54619 P61764 P62873 P62879 P63000 P63010 P63096 P63218 P68363 P68366 P68371 Q00987 Q01970 Q02083 Q02410 …	TUBAL3 CPLX1 CASK PDPK1 ADCY6 ADCY3 ADCY9 ARL6IP5 GLS AP2A2 AP2A1 NRAS HRAS KRAS GNAI2 ALDH2 PRKCG GNAI3 PRKAR1A HSPA8 SRC PRKAR2A GLUL CREB1 PRKCA PRKACA COMT PRKACB AKAP5 MAPK3 MAPK1 PRKAR1B SLC1A3 NSF PPM1F ALDH5A1 RPS6KA3 PRKX ADCY7 KPNA2 AP2S1 CACNB3 PRKAG1 STXBP1 GNB1 GNB2 RAC1 AP2B1 GNAI1 GNG5 TUBA1B TUBA4A TUBB4B MDM2 PLCB3 NAAA APBA1 DLG1 PRKAA1 PPFIA1 TUBB3 CAMK2G CAMK2D TUBB2A ARHGEF7 …
BIOCARTA_AGR_PATHWAY	0.291449	0.627683	-0.390776	-1.13437	0.6	12	DVL1 DAG1 PAK4 SP1 EGFR UTRN AGRN PAK2 ITGB1 MAPK3 PAK1 DMD	O14640 Q14118 O96013 P08047 P00533 P46939 O00468 Q13177 P05556 P27361 Q13153 P11532	20	O00468 O14640 O96013 P00533 P05412 P05556 P08047 P11532 P27361 P28482 P45983 P46939 P60953 P63000 Q13153 Q13177 Q14118 Q14161 Q14247 Q16787	AGRN DVL1 PAK4 EGFR JUN ITGB1 SP1 DMD MAPK3 MAPK1 MAPK8 UTRN CDC42 RAC1 PAK1 PAK2 DAG1 GIT2 CTTN LAMA3
REACTOME_CASPASE_ACTIVATION_VIA_EXTRINSIC_APOPTOTIC_SIGNALLING_PATHWAY	0.298557	0.62956	-0.420363	-1.13433	0.1333	2	MAGED1 TRAF2	Q9Y5V3 Q12933	15	O00220 O14763 O43293 P25445 P42574 P55211 Q12933 Q13158 Q13546 Q14790 Q15628 Q86XR7 Q8IZJ1 Q9UKG1 Q9Y5V3	TNFRSF10A TNFRSF10B DAPK3 FAS CASP3 CASP9 TRAF2 FADD RIPK1 CASP8 TRADD TICAM2 UNC5B APPL1 MAGED1
REACTOME_SUPPRESSION_OF_PHAGOSOMAL_MATURATION	0.314515	0.643921	-0.484213	-1.13066	0.5556	5	UBA52 RPS27A KPNA1 KPNB1 HGS	P62987 P62979 P52294 Q14974 O14964	9	O14964 P20339 P31146 P51149 P52294 P62979 P62987 Q14974 Q9H267	HGS RAB5A CORO1A RAB7A KPNA1 RPS27A UBA52 KPNB1 VPS33B
KEGG_ADIPOCYTOKINE_SIGNALING_PATHWAY	0.278503	0.619988	-0.343611	-1.12955	0.5294	18	RXRA TNFRSF1A PRKAG1 TRAF2 AKT1 STK11 PRKAB1 IRS1 STAT3 AKT2 PRKAA1 IKBKB NFKBIB RELA NFKB1 ACSL4 RXRB PRKAG2	P19793 P19438 P54619 Q12933 P31749 Q15831 Q9Y478 P35568 P40763 P31751 Q13131 O14920 Q15653 Q04206 P19838 O60488 P28702 Q9UGJ0	34	O14920 O15111 O60488 O95573 P11166 P19438 P19793 P19838 P28702 P31749 P31751 P33121 P35568 P40763 P42345 P45983 P45984 P50416 P54619 Q04206 Q06124 Q12933 Q13131 Q15628 Q15653 Q15831 Q16822 Q86V24 Q96A54 Q9UGJ0 Q9ULC5 Q9Y478 Q9Y4H2 Q9Y6K9	IKBKB CHUK ACSL4 ACSL3 SLC2A1 TNFRSF1A RXRA NFKB1 RXRB AKT1 AKT2 ACSL1 IRS1 STAT3 MTOR MAPK8 MAPK9 CPT1A PRKAG1 RELA PTPN11 TRAF2 PRKAA1 TRADD NFKBIB STK11 PCK2 ADIPOR2 ADIPOR1 PRKAG2 ACSL5 PRKAB1 IRS2 IKBKG
REACTOME_CASPASE_ACTIVATION_VIA_DEPENDENCE_RECEPTORS_IN_THE_ABSENCE_OF_LIGAND	0.336561	0.65927	-0.545724	-1.12882	0.1667	1	MAGED1	Q9Y5V3	6	O43293 P42574 P55211 Q8IZJ1 Q9UKG1 Q9Y5V3	DAPK3 CASP3 CASP9 UNC5B APPL1 MAGED1
REACTOME_AKT_PHOSPHORYLATES_TARGETS_IN_THE_NUCLEUS	0.328453	0.653279	-0.520737	-1.12829	0.5714	4	FOXO1 AKT1 AKT2 FOXO3	Q12778 P31749 P31751 O43524	7	O43524 P16220 P22736 P31749 P31751 Q12778 Q9UBS0	FOXO3 CREB1 NR4A1 AKT1 AKT2 FOXO1 RPS6KB2
REACTOME_DEFECTIVE_LFNG_CAUSES_SCDO3	0.348964	0.668254	-0.741775	-1.12804	0.5	1	NOTCH1	P46531	2	P46531 Q04721	NOTCH1 NOTCH2
BIOCARTA_RECK_PATHWAY	0.352166	0.672799	-0.612707	-1.12803	0.5	2	TIMP2 MMP14	P16035 P50281	4	P01033 P01112 P16035 P50281	TIMP1 HRAS TIMP2 MMP14
REACTOME_ONCOGENE_INDUCED_SENESCENCE	0.298232	0.62956	-0.399477	-1.12736	0.3889	7	TNRC6A UBA52 CDK6 CDK4 RPS27A TFDP1 SP1	Q8NDV7 P62987 Q00534 P11802 P62979 Q14186 P08047	18	O00716 P04637 P06400 P08047 P11802 P14921 P27361 P28482 P62979 P62987 Q00534 Q00987 Q14186 Q14188 Q8NDV7 Q9H9G7 Q9HCE1 Q9UPQ9	E2F3 TP53 RB1 SP1 CDK4 ETS1 MAPK3 MAPK1 RPS27A UBA52 CDK6 MDM2 TFDP1 TFDP2 TNRC6A AGO3 MOV10 TNRC6B
REACTOME_DOWNREGULATION_OF_ERBB4_SIGNALING	0.338142	0.659805	-0.5449	-1.12712	0.5	3	UBA52 RPS27A NEDD4	P62987 P62979 P46934	6	P12931 P46934 P62979 P62987 Q96J02 Q9H0M0	SRC NEDD4 RPS27A UBA52 ITCH WWP1
BIOCARTA_ACTINY_PATHWAY	0.32018	0.647548	-0.482599	-1.12689	0.6667	6	PIR NCK1 WASL NCKAP1 WASF1 ABI2	O00625 P16333 O00401 Q9Y2A7 Q92558 Q9NYB9	9	O00401 O00625 O14818 P16333 P63000 Q92558 Q9NYB9 Q9Y2A7 Q9Y6W5	WASL PIR PSMA7 NCK1 RAC1 WASF1 ABI2 NCKAP1 WASF2
KEGG_O_GLYCAN_BIOSYNTHESIS	0.305577	0.634995	-0.417568	-1.12678	0.2	3	GALNT10 ST3GAL2 B4GALT5	Q86SR1 Q16842 O43286	15	O43286 Q10471 Q10472 Q11201 Q14435 Q16842 Q86SF2 Q86SR1 Q8IXK2 Q8N4A0 Q8NCL4 Q8NCW6 Q96EU7 Q9NS00 Q9NSC7	B4GALT5 GALNT2 GALNT1 ST3GAL1 GALNT3 ST3GAL2 GALNT7 GALNT10 GALNT12 GALNT4 GALNT6 GALNT11 C1GALT1C1 C1GALT1 ST6GALNAC1
BIOCARTA_STATHMIN_PATHWAY	0.31126	0.640754	-0.444853	-1.12651	0.4167	5	PRKAR1B PRKACB PRKAR1A CAMK4 TSG101	P31321 P22694 P10644 Q16566 Q99816	12	O15264 P06493 P10644 P11021 P13861 P14635 P16949 P22694 P31321 Q16566 Q8TDY2 Q99816	MAPK13 CDK1 PRKAR1A HSPA5 PRKAR2A CCNB1 STMN1 PRKACB PRKAR1B CAMK4 RB1CC1 TSG101
REACTOME_SIGNALING_BY_FGFR4	0.297922	0.62956	-0.384016	-1.12624	0.7143	15	UBA52 PLCG1 SHC1 PIK3CA RPS27A CBL BRAF SOS1 GRB2 PPP2CB MAPK3 PPP2CA HRAS PPP2R1A MAPK1	P62987 P19174 P29353 P42336 P62979 P22681 P15056 Q07889 P62993 P62714 P27361 P67775 P01112 P30153 P28482	21	O43597 P01111 P01112 P01116 P12931 P15056 P19174 P22681 P27361 P28482 P29353 P30153 P42336 P62714 P62979 P62987 P62993 P67775 Q06124 Q07889 Q8WU20	SPRY2 NRAS HRAS KRAS SRC BRAF PLCG1 CBL MAPK3 MAPK1 SHC1 PPP2R1A PIK3CA PPP2CB RPS27A UBA52 GRB2 PPP2CA PTPN11 SOS1 FRS2
REACTOME_G1_S_SPECIFIC_TRANSCRIPTION	0.300097	0.629912	-0.392937	-1.12604	0.1053	2	TYMS ORC1	P04818 Q13415	19	O75419 P00374 P04183 P04818 P06493 P09884 P12004 P28749 P31350 Q09028 Q13415 Q13547 Q14186 Q14188 Q16254 Q52LA3 Q5TKA1 Q6MZP7 Q9UKT4	CDC45 DHFR TK1 TYMS CDK1 POLA1 PCNA RBL1 RRM2 RBBP4 ORC1 HDAC1 TFDP1 TFDP2 E2F4 LIN52 LIN9 LIN54 FBXO5
REACTOME_NOTCH1_INTRACELLULAR_DOMAIN_REGULATES_TRANSCRIPTION	0.288868	0.627683	-0.354564	-1.12529	0.4138	12	UBA52 HDAC7 MAML2 NOTCH1 HDAC3 RPS27A TLE1 NBEA HES1 SNW1 HDAC6 NCOR1	P62987 Q8WUI4 Q8IZL2 P46531 O15379 P62979 Q04724 Q8NFP9 Q14469 Q13573 Q9UBN7 O75376	29	O15379 O75376 P01106 P24863 P46531 P49336 P62877 P62979 P62987 P63208 Q04724 Q04726 Q06330 Q09472 Q13547 Q13573 Q13616 Q14469 Q8IZL2 Q8NFP9 Q8WUI4 Q92585 Q92769 Q92793 Q92830 Q9BZK7 Q9UBN7 Q9UKV0 Q9Y618	HDAC3 NCOR1 MYC CCNC NOTCH1 CDK8 RBX1 RPS27A UBA52 SKP1 TLE1 TLE3 RBPJ EP300 HDAC1 SNW1 CUL1 HES1 MAML2 NBEA HDAC7 MAML1 HDAC2 CREBBP KAT2A TBL1XR1 HDAC6 HDAC9 NCOR2
REACTOME_HSP90_CHAPERONE_CYCLE_FOR_STEROID_HORMONE_RECEPTORS_SHR	0.27782	0.619988	-0.336335	-1.12192	0.4722	17	TUBAL3 HSP90AB1 TUBA1C TUBB2A TUBA1B TUBB3 TUBB4B DYNC1LI2 HSPA8 STIP1 DCTN3 TUBA4A ACTR1A DCTN1 DCTN2 ACTR10 DYNC1LI1	A6NHL2 P08238 Q9BQE3 Q13885 P68363 Q13509 P68371 O43237 P11142 P31948 O75935 P68366 P61163 Q14203 Q13561 Q9NZ32 Q9Y6G9	36	A6NHL2 O43237 O60884 O75935 P04150 P07900 P08238 P11142 P25685 P31689 P31948 P34931 P47755 P47756 P52907 P54652 P61163 P63167 P68363 P68366 P68371 Q02790 Q13409 Q13451 Q13509 Q13561 Q13885 Q14203 Q14204 Q15185 Q8WW22 Q96FJ2 Q9BQE3 Q9NZ32 Q9UJW0 Q9Y6G9	TUBAL3 DYNC1LI2 DNAJA2 DCTN3 NR3C1 HSP90AA1 HSP90AB1 HSPA8 DNAJB1 DNAJA1 STIP1 HSPA1L CAPZA2 CAPZB CAPZA1 HSPA2 ACTR1A DYNLL1 TUBA1B TUBA4A TUBB4B FKBP4 DYNC1I2 FKBP5 TUBB3 DCTN2 TUBB2A DCTN1 DYNC1H1 PTGES3 DNAJA4 DYNLL2 TUBA1C ACTR10 DCTN4 DYNC1LI1
REACTOME_SIGNALING_BY_FGFR_IN_DISEASE	0.280801	0.619988	-0.333103	-1.12176	0.3421	13	BCR PLCG1 POLR2K POLR2H PIK3CA LRRFIP1 STAT3 TRIM24 FGFR1OP POLR2I CNTRL POLR2E POLR2L	P11274 P19174 P53803 P52434 P42336 Q32MZ4 P40763 O15164 O95684 P36954 Q7Z7A1 P19388 P62875	38	O15164 O15514 O94905 O95429 O95684 P01111 P01112 P01116 P11274 P13984 P19174 P19387 P19388 P24928 P30876 P35269 P36954 P39880 P40763 P42224 P42336 P51692 P52298 P52434 P52435 P53803 P62487 P62875 P62993 Q07889 Q09161 Q16630 Q32MZ4 Q7Z7A1 Q8WU20 Q92614 Q9NVK5 Q9UBW7	TRIM24 POLR2D ERLIN2 BAG4 FGFR1OP NRAS HRAS KRAS BCR GTF2F2 PLCG1 POLR2C POLR2E POLR2A POLR2B GTF2F1 POLR2I CUX1 STAT3 STAT1 PIK3CA STAT5B NCBP2 POLR2H POLR2J POLR2K POLR2G POLR2L GRB2 SOS1 NCBP1 CPSF6 LRRFIP1 CNTRL FRS2 MYO18A FGFR1OP2 ZMYM2
REACTOME_SIGNALING_BY_WNT	0.214324	0.536307	-0.257996	-1.12065	0.2195	36	FZD5 TNRC6A DVL1 UBA52 H3C1 H2BU1 H4C1 LRP5 H2BC12 PFN1 AKT1 DVL2 APC PPP2R5E H3C15 SMURF2 CCDC88C FZD2 KMT2D RPS27A BTRC H2AX CAV1 ROR1 AKT2 H2AZ2 PSMA3 GNG5 MAP3K7 USP8 KAT5 TLE1 FZD7 PPP2R5A FZD1 CLTA	Q13467 Q8NDV7 O14640 P62987 P68431 Q8N257 P62805 O75197 O60814 P07737 P31749 O14641 P25054 Q16537 Q71DI3 Q9HAU4 Q9P219 Q14332 O14686 P62979 Q9Y297 P16104 Q03135 Q01973 P31751 Q71UI9 P25788 P63218 O43318 P40818 Q92993 Q04724 O75084 Q15172 Q9UP38 P09496	164	O00231 O00232 O00233 O00255 O00487 O00512 O14640 O14641 O14686 O14818 O14980 O43242 O43318 O60353 O60493 O60814 O75084 O75197 O75436 O75581 O75832 O94907 O94973 O95271 O95782 P01106 P01116 P05129 P07737 P09496 P09497 P16104 P16298 P17252 P17980 P19784 P20618 P25054 P25786 P25787 P25788 P25789 P28062 P28065 P28066 P28070 P28072 P28074 P30153 P30154 P31749 P31751 P32121 P34925 P35222 P35998 P40818 …	PSMD11 PSMD12 PSMD9 MEN1 PSMD14 BCL9 DVL1 DVL2 KMT2D PSMA7 XPO1 PSMD3 MAP3K7 FZD6 SNX3 H2BC12 FZD7 LRP5 VPS26A LRP6 PSMD10 DKK1 AP2A2 TNKS AP2A1 MYC KRAS PRKCG PFN1 CLTA CLTB H2AX PPP3CB PRKCA PSMC3 CSNK2A2 PSMB1 APC PSMA1 PSMA2 PSMA3 PSMA4 PSMB8 PSMB9 PSMA5 PSMB4 PSMB6 PSMB5 PPP2R1A PPP2R1B AKT1 AKT2 ARRB2 RYK CTNNB1 PSMC2 USP8 PSMC4 SOX9 PSMD8 CSNK1A1 CSNK1E PSMB3 PSMB2 GSK3B SMARCA4 PSMD7 AP2S…
BIOCARTA_AKAPCENTROSOME_PATHWAY	0.321478	0.648141	-0.441648	-1.11839	0.25	3	PKN1 PRKACB PRKAG1	Q16512 P22694 P54619	12	O95613 P06493 P11137 P13861 P22694 P54619 P61586 P67775 Q02156 Q16512 Q99996 Q9BW27	PCNT CDK1 MAP2 PRKAR2A PRKACB PRKAG1 RHOA PPP2CA PRKCE PKN1 AKAP9 NUP85
REACTOME_RNA_POLYMERASE_III_TRANSCRIPTION_TERMINATION	0.307752	0.638407	-0.396226	-1.11818	0.5556	10	POLR2K POLR2H POLR1C POLR2E POLR2L POLR3K NFIX NFIB POLR3A POLR3E	P53803 P52434 O15160 P19388 P62875 Q9Y2Y1 Q14938 O00712 O14802 Q9NVU0	18	O00712 O14802 O15160 O15318 P05423 P05455 P08651 P19388 P52434 P53803 P62875 Q14938 Q9BUI4 Q9H1D9 Q9NVU0 Q9NW08 Q9Y2Y1 Q9Y535	NFIB POLR3A POLR1C POLR3G POLR3D SSB NFIC POLR2E POLR2H POLR2K POLR2L NFIX POLR3C POLR3F POLR3E POLR3B POLR3K POLR3H
REACTOME_CROSS_PRESENTATION_OF_PARTICULATE_EXOGENOUS_ANTIGENS_PHAGOSOMES	0.373542	0.694649	-0.659724	-1.11747	0.6667	2	CYBA ITGB5	P13498 P18084	3	P06756 P13498 P18084	ITGAV CYBA ITGB5
PID_S1P_S1P4_PATHWAY	0.323427	0.648141	-0.452621	-1.11739	0.1818	2	S1PR4 PLCG1	O95977 P19174	11	O95977 P04899 P08754 P19086 P19174 P27361 P28482 P60953 P61586 P63096 Q14344	S1PR4 GNAI2 GNAI3 GNAZ PLCG1 MAPK3 MAPK1 CDC42 RHOA GNAI1 GNA13
PID_HEDGEHOG_GLI_PATHWAY	0.300759	0.63069	-0.343941	-1.11404	0.1875	6	PRKACA KIF3A CSNK1D AKT1 FBXW11 SPOP	P17612 Q9Y496 P48730 P31749 Q9UKB1 O43791	32	O00422 O14980 O43791 O75182 O75446 O75925 P04899 P08754 P17612 P17931 P19086 P31749 P32121 P48729 P48730 P49674 P49841 P62873 P63096 Q02750 Q05655 Q09028 Q13547 Q16576 Q92769 Q92793 Q96ST3 Q9HCP0 Q9UKB1 Q9ULC3 Q9Y496 Q9Y6M4	SAP18 XPO1 SPOP SIN3B SAP30 PIAS1 GNAI2 GNAI3 PRKACA LGALS3 GNAZ AKT1 ARRB2 CSNK1A1 CSNK1D CSNK1E GSK3B GNB1 GNAI1 MAP2K1 PRKCD RBBP4 HDAC1 RBBP7 HDAC2 CREBBP SIN3A CSNK1G1 FBXW11 RAB23 KIF3A CSNK1G3
REACTOME_MET_ACTIVATES_PI3K_AKT_SIGNALING	0.37877	0.699914	-0.657407	-1.11355	1	3	PIK3CA GRB2 MET	P42336 P62993 P08581	3	P08581 P42336 P62993	MET PIK3CA GRB2
BIOCARTA_FCER1_PATHWAY	0.313167	0.641769	-0.383546	-1.11338	0.45	9	RAF1 PLCG1 MAP2K7 SHC1 PIK3CA MAP2K1 PAK2 SOS1 GRB2	P04049 P19174 O14733 P29353 P42336 Q02750 Q13177 Q07889 P62993	20	O14733 P01112 P04049 P05412 P07948 P16298 P19174 P27361 P28482 P29353 P42336 P45983 P45985 P48454 P62993 Q02750 Q07889 Q08209 Q13177 Q13469	MAP2K7 HRAS RAF1 JUN LYN PPP3CB PLCG1 MAPK3 MAPK1 SHC1 PIK3CA MAPK8 MAP2K4 PPP3CC GRB2 MAP2K1 SOS1 PPP3CA PAK2 NFATC2
PID_FAK_PATHWAY	0.286224	0.6257	-0.315677	-1.11195	0.5106	24	SH3GL1 BCAR1 CAPN2 RAF1 PLCG1 PIK3CA ARHGAP35 ASAP1 PTK2 VCL MMP14 ROCK2 BRAF MAP2K1 SOS1 GRB2 NCK1 ITGB1 ITGB5 TLN1 PXN YES1 WASL PAK1	Q99961 P56945 P17655 P04049 P19174 P42336 Q9NRY4 Q9ULH1 Q05397 P18206 P50281 O75116 P15056 Q02750 Q07889 P62993 P16333 P05556 P18084 Q9Y490 P49023 P07947 O00401 Q13153	47	O00401 O15085 O43639 O75116 P04049 P05412 P05556 P06756 P07947 P08648 P10301 P12814 P12931 P14921 P15056 P16333 P17655 P18084 P18206 P19174 P20936 P28482 P42336 P45983 P45984 P45985 P46108 P49023 P50281 P56945 P61224 P61586 P62834 P62993 P63000 Q02750 Q05397 Q07889 Q13153 Q14155 Q14161 Q99961 Q9NRY4 Q9ULH1 Q9UNA1 Q9UPT6 Q9Y490	WASL ARHGEF11 NCK2 ROCK2 RAF1 JUN ITGB1 ITGAV YES1 ITGA5 RRAS ACTN1 SRC ETS1 BRAF NCK1 CAPN2 ITGB5 VCL PLCG1 RASA1 MAPK1 PIK3CA MAPK8 MAPK9 MAP2K4 CRK PXN MMP14 BCAR1 RAP1B RHOA RAP1A GRB2 RAC1 MAP2K1 PTK2 SOS1 PAK1 ARHGEF7 GIT2 SH3GL1 ARHGAP35 ASAP1 ARHGAP26 MAPK8IP3 TLN1
KEGG_ALDOSTERONE_REGULATED_SODIUM_REABSORPTION	0.315034	0.644374	-0.387908	-1.11163	0.3684	7	PIK3R2 SCNN1A NEDD4L PIK3CA PDPK1 IRS1 SFN	O00459 P37088 Q96PU5 P42336 O15530 P35568 P31947	19	O00459 O15530 P01116 P05023 P05026 P05129 P13637 P17252 P27361 P28482 P28845 P31947 P35568 P37088 P42336 P54709 Q15599 Q96PU5 Q9Y4H2	PIK3R2 PDPK1 KRAS ATP1A1 ATP1B1 PRKCG ATP1A3 PRKCA MAPK3 MAPK1 HSD11B1 SFN IRS1 SCNN1A PIK3CA ATP1B3 SLC9A3R2 NEDD4L IRS2
REACTOME_FOXO_MEDIATED_TRANSCRIPTION_OF_CELL_CYCLE_GENES	0.345073	0.664927	-0.512443	-1.11032	0.8571	6	FOXO1 CAV1 FOXO3 SMAD3 SMAD2 SMAD4	Q12778 Q03135 O43524 P84022 Q15796 Q13485	7	O43474 O43524 P84022 Q03135 Q12778 Q13485 Q15796	KLF4 FOXO3 SMAD3 CAV1 FOXO1 SMAD4 SMAD2
REACTOME_WNT5A_DEPENDENT_INTERNALIZATION_OF_FZD4	0.331303	0.654732	-0.437745	-1.10851	0.4167	5	DVL2 CLTA CLTB AP2B1 ARRB2	O14641 P09496 P09497 P63010 P32121	12	O14641 O94973 O95782 P05129 P09496 P09497 P17252 P32121 P53680 P63010 Q00610 Q96CW1	DVL2 AP2A2 AP2A1 PRKCG CLTA CLTB PRKCA ARRB2 AP2S1 AP2B1 CLTC AP2M1
REACTOME_ASPARTATE_AND_ASPARAGINE_METABOLISM	0.365228	0.686032	-0.564125	-1.1085	0.2	1	ASNS	P08243	5	O75746 P00505 P08243 P17174 Q9UJS0	SLC25A12 GOT2 ASNS GOT1 SLC25A13
KEGG_NOD_LIKE_RECEPTOR_SIGNALING_PATHWAY	0.308278	0.638407	-0.349082	-1.10789	0.5172	15	HSP90AB1 TAB2 TAB1 MAP3K7 BIRC2 IKBKB CASP8 NFKBIB IL18 RELA NFKB1 HSP90AA1 SUGT1 MAPK14 MAPK3	P08238 Q9NYJ8 Q15750 O43318 Q13490 O14920 Q14790 Q15653 Q14116 Q04206 P19838 P07900 Q9Y2Z0 Q16539 P27361	29	O14920 O15111 O15264 O43318 O43353 P07900 P08238 P14625 P19838 P21580 P27361 P28482 P45983 P45984 P98170 Q04206 Q13490 Q14116 Q14790 Q15653 Q15654 Q15750 Q16539 Q96RT1 Q9NYJ8 Q9ULZ3 Q9Y2Z0 Q9Y4K3 Q9Y6K9	IKBKB CHUK MAPK13 MAP3K7 RIPK2 HSP90AA1 HSP90AB1 HSP90B1 NFKB1 TNFAIP3 MAPK3 MAPK1 MAPK8 MAPK9 XIAP RELA BIRC2 IL18 CASP8 NFKBIB TRIP6 TAB1 MAPK14 ERBIN TAB2 PYCARD SUGT1 TRAF6 IKBKG
REACTOME_SEMA4D_MEDIATED_INHIBITION_OF_CELL_ATTACHMENT_AND_MIGRATION	0.359289	0.679599	-0.5353	-1.10726	0.3333	2	SEMA4D ARHGAP35	Q92854 Q9NRY4	6	P08581 P10301 P61586 P63000 Q92854 Q9NRY4	MET RRAS RHOA RAC1 SEMA4D ARHGAP35
BIOCARTA_ECM_PATHWAY	0.329173	0.653601	-0.410317	-1.10722	0.7333	11	PFN1 RAF1 SHC1 PIK3CA ROCK1 ARHGAP5 DIAPH1 MAP2K1 ITGB1 MAPK3 TLN1	P07737 P04049 P29353 P42336 Q13464 Q13017 O60610 Q02750 P05556 P27361 Q9Y490	15	O60610 P01112 P04049 P05556 P06396 P07737 P27361 P28482 P29353 P42336 P61586 Q02750 Q13017 Q13464 Q9Y490	DIAPH1 HRAS RAF1 ITGB1 GSN PFN1 MAPK3 MAPK1 SHC1 PIK3CA RHOA MAP2K1 ARHGAP5 ROCK1 TLN1
REACTOME_PTK6_REGULATES_PROTEINS_INVOLVED_IN_RNA_PROCESSING	0.382773	0.701229	-0.727387	-1.10616	0.5	1	SFPQ	P23246	2	P23246 Q07666	SFPQ KHDRBS1
REACTOME_AMINE_LIGAND_BINDING_RECEPTORS	0.385591	0.7035	-0.726345	-1.10457	0.5	1	HRH1	P35367	2	P07550 P35367	ADRB2 HRH1
REACTOME_RNA_POLYMERASE_III_TRANSCRIPTION_INITIATION_FROM_TYPE_3_PROMOTER	0.32422	0.648704	-0.38025	-1.10381	0.3	6	POLR2K POLR2H POLR1C POLR2E POLR2L POLR3K	P53803 P52434 O15160 P19388 P62875 Q9Y2Y1	20	A6H8Y1 O14802 O15160 O15318 P05423 P14859 P19388 P52434 P52747 P53803 P62875 Q13487 Q16533 Q5SXM2 Q9BUI4 Q9H1D9 Q9NVU0 Q9NW08 Q9Y2Y1 Q9Y535	BDP1 POLR3A POLR1C POLR3G POLR3D POU2F1 POLR2E POLR2H ZNF143 POLR2K POLR2L SNAPC2 SNAPC1 SNAPC4 POLR3C POLR3F POLR3E POLR3B POLR3K POLR3H
BIOCARTA_CACAM_PATHWAY	0.389012	0.706166	-0.724701	-1.10208	1	2	CAMK4 CREB1	Q16566 P16220	2	P16220 Q16566	CREB1 CAMK4
REACTOME_NCAM1_INTERACTIONS	0.365217	0.686032	-0.532076	-1.10059	0.6667	4	AGRN COL6A1 COL6A6 CACNB3	O00468 P12109 A6NMZ7 P54284	6	A6NMZ7 O00468 P04156 P12109 P54284 Q13936	COL6A6 AGRN PRNP COL6A1 CACNB3 CACNA1C
BIOCARTA_VIP_PATHWAY	0.337965	0.659805	-0.414849	-1.10036	0.5	7	PRKAR1B PRKACB PLCG1 PRKAR1A GNAQ RELA NFKB1	P31321 P22694 P19174 P10644 P50148 Q04206 P19838	14	O15111 P01106 P10644 P13861 P16298 P19174 P19838 P22694 P31321 P48454 P50148 Q04206 Q08209 Q13469	CHUK MYC PRKAR1A PRKAR2A PPP3CB PLCG1 NFKB1 PRKACB PRKAR1B PPP3CC GNAQ RELA PPP3CA NFATC2
KEGG_ENDOMETRIAL_CANCER	0.316679	0.646329	-0.341489	-1.09872	0.5161	16	PIK3R2 AKT1 RAF1 APC PIK3CA PDPK1 ILK ERBB2 AKT2 FOXO3 EGFR MAP2K2 BRAF MAP2K1 ARAF SOS1	O00459 P31749 P04049 P25054 P42336 O15530 Q13418 P04626 P31751 O43524 P00533 P36507 P15056 Q02750 P10398 Q07889	31	O00459 O15530 O43524 P00533 P01106 P01111 P01112 P01116 P04049 P04626 P04637 P10398 P12830 P15056 P25054 P27361 P28482 P31749 P31751 P35221 P35222 P36507 P40692 P42336 P49841 P55211 P62993 Q02750 Q07889 Q13418 Q92934	PIK3R2 PDPK1 FOXO3 EGFR MYC NRAS HRAS KRAS RAF1 ERBB2 TP53 ARAF CDH1 BRAF APC MAPK3 MAPK1 AKT1 AKT2 CTNNA1 CTNNB1 MAP2K2 MLH1 PIK3CA GSK3B CASP9 GRB2 MAP2K1 SOS1 ILK BAD
REACTOME_PP2A_MEDIATED_DEPHOSPHORYLATION_OF_KEY_METABOLIC_FACTORS	0.376765	0.697403	-0.55906	-1.09855	0.8	4	PPP2CB PPP2CA PPP2R1A PPP2R1B	P62714 P67775 P30153 P30154	5	P30153 P30154 P62714 P67775 Q14738	PPP2R1A PPP2R1B PPP2CB PPP2CA PPP2R5D
REACTOME_MYD88_INDEPENDENT_TLR4_CASCADE	0.293506	0.628772	-0.296203	-1.09851	0.4167	25	UBA52 IRAK1 TAB2 MAP2K7 FBXW11 RPS27A BTRC IRAK2 TAB1 TBK1 MAP3K7 IRF3 BIRC2 TANK MAPKAPK3 ATF2 IKBKB MAP2K1 CASP8 NFKBIB RELA NFKB1 APP CREB1 RIPK1	P62987 P51617 Q9NYJ8 O14733 Q9UKB1 P62979 Q9Y297 O43187 Q15750 Q9UHD2 O43318 Q14653 Q13490 Q92844 Q16644 P15336 O14920 Q02750 Q14790 Q15653 Q04206 P19838 P05067 P16220 Q13546	60	O14733 O14920 O15111 O43187 O43318 O43353 O75582 P05067 P05412 P09429 P15336 P16220 P18846 P19838 P27361 P28482 P30153 P30154 P45983 P45984 P45985 P46734 P49137 P51452 P51617 P51812 P61077 P61088 P62714 P62979 P62987 P63208 P67775 Q00653 Q02078 Q02750 Q04206 Q06124 Q13115 Q13158 Q13490 Q13546 Q13616 Q14653 Q14738 Q14790 Q15418 Q15653 Q15750 Q16539 Q16644 Q86XR7 Q8IV63 Q92844 Q9NYJ8 Q9UHD2 Q9UKB1 …	MAP2K7 IKBKB CHUK IRAK2 MAP3K7 RIPK2 RPS6KA5 APP JUN HMGB1 ATF2 CREB1 ATF1 NFKB1 MAPK3 MAPK1 PPP2R1A PPP2R1B MAPK8 MAPK9 MAP2K4 MAP2K3 MAPKAPK2 DUSP3 IRAK1 RPS6KA3 UBE2D3 UBE2N PPP2CB RPS27A UBA52 SKP1 PPP2CA NFKB2 MEF2A MAP2K1 RELA PTPN11 DUSP4 FADD BIRC2 RIPK1 CUL1 IRF3 PPP2R5D CASP8 RPS6KA1 NFKBIB TAB1 MAPK14 MAPKAPK3 TICAM2 VRK3 TANK TAB2 TBK1 FBXW11 BTRC TRAF6 IKBKG
BIOCARTA_MSP_PATHWAY	0.393439	0.7105	-0.722258	-1.09836	1	2	MST1R CSF1	Q04912 P09603	2	P09603 Q04912	CSF1 MST1R
REACTOME_NOSTRIN_MEDIATED_ENOS_TRAFFICKING	0.397668	0.712356	-0.648277	-1.09808	1	3	CAV1 DNM2 WASL	Q03135 P50570 O00401	3	O00401 P50570 Q03135	WASL DNM2 CAV1
REACTOME_G_PROTEIN_MEDIATED_EVENTS	0.319149	0.646673	-0.34075	-1.09635	0.2903	9	PRKAR1B GRK2 PRKACA PRKACB AHCYL1 ADCY3 KPNA2 PRKAR1A PRKX	P31321 P25098 P17612 P22694 O43865 O60266 P52292 P10644 P51817	31	O43306 O43865 O60266 O60503 P04899 P05129 P08754 P10644 P13861 P16220 P17252 P17612 P19086 P22694 P25098 P28482 P31321 P51817 P51828 P52292 P63096 Q01970 Q05655 Q13555 Q13557 Q14571 Q14573 Q14643 Q15147 Q16566 Q8NFP9	ADCY6 AHCYL1 ADCY3 ADCY9 GNAI2 PRKCG GNAI3 PRKAR1A PRKAR2A CREB1 PRKCA PRKACA GNAZ PRKACB GRK2 MAPK1 PRKAR1B PRKX ADCY7 KPNA2 GNAI1 PLCB3 PRKCD CAMK2G CAMK2D ITPR2 ITPR3 ITPR1 PLCB4 CAMK4 NBEA
BIOCARTA_IRES_PATHWAY	0.362287	0.682882	-0.504936	-1.09405	0.5714	4	EIF4A1 EIF4A2 EIF3A EIF4G3	P60842 Q14240 Q14152 O43432	7	O43432 P06730 P60842 P78344 Q04637 Q14152 Q14240	EIF4G3 EIF4E EIF4A1 EIF4G2 EIF4G1 EIF3A EIF4A2
REACTOME_ACTIVATED_NTRK2_SIGNALS_THROUGH_PI3K	0.399678	0.712356	-0.719172	-1.09367	1	2	PIK3CA GRB2	P42336 P62993	2	P42336 P62993	PIK3CA GRB2
PID_PLK1_PATHWAY	0.31746	0.646329	-0.324648	-1.09329	0.2105	8	CDC25C ODF2 TPT1 FBXW11 PLK1 GOLGA2 NDC80 BUB1	P30307 Q5BJF6 P13693 Q9UKB1 P53350 Q08379 O14777 O43683	38	O00139 O14777 O14965 O14974 O43663 O43683 O60566 O75116 O95235 P06493 P13693 P14635 P30153 P30291 P30305 P30307 P53350 P61586 P62140 P62820 P67775 Q02224 Q08379 Q13153 Q2NKX8 Q5BJF6 Q5FBB7 Q71F23 Q8N3U4 Q8NBT2 Q9BQQ3 Q9H8V3 Q9HAW4 Q9NQS7 Q9UKB1 Q9UKT4 Q9ULW0 Q9Y266	KIF2A NDC80 AURKA PPP1R12A PRC1 BUB1 BUB1B ROCK2 KIF20A CDK1 TPT1 CCNB1 PPP2R1A WEE1 CDC25B CDC25C PLK1 RHOA PPP1CB RAB1A PPP2CA CENPE GOLGA2 PAK1 ERCC6L ODF2 SGO1 CENPU STAG2 SPC24 GORASP1 ECT2 CLSPN INCENP FBXW11 FBXO5 TPX2 NUDC
REACTOME_ACYL_CHAIN_REMODELLING_OF_PG	0.374308	0.695229	-0.528041	-1.09224	0.3333	2	PLA2G3 PLA2G4B	Q9NZ20 P0C869	6	P0C869 Q643R3 Q8NF37 Q92604 Q9NZ20 Q9UJA2	PLA2G4B LPCAT4 LPCAT1 LPGAT1 PLA2G3 CRLS1
BIOCARTA_AKT_PATHWAY	0.348089	0.667628	-0.404264	-1.09088	0.6	9	FOXO1 AKT1 PIK3CA PDPK1 FOXO3 IKBKB RELA NFKB1 HSP90AA1	Q12778 P31749 P42336 O15530 O43524 O14920 Q04206 P19838 P07900	15	O14920 O15111 O15530 O43524 P07900 P19838 P31749 P42336 P55211 P67775 Q04206 Q04917 Q12778 Q92934 Q9Y6K9	IKBKB CHUK PDPK1 FOXO3 HSP90AA1 NFKB1 AKT1 PIK3CA CASP9 PPP2CA RELA YWHAH FOXO1 BAD IKBKG
REACTOME_SYNTHESIS_OF_BILE_ACIDS_AND_BILE_SALTS_VIA_27_HYDROXYCHOLESTEROL	0.387702	0.70438	-0.591644	-1.08925	0.25	1	RXRA	P19793	4	P19793 P42330 Q15596 Q15788	RXRA AKR1C3 NCOA2 NCOA1
REACTOME_SHC1_EVENTS_IN_ERBB2_SIGNALING	0.354012	0.674932	-0.410215	-1.08807	0.5714	8	ERBB3 SHC1 ERBB2 PRKCE EGFR PTPN12 SOS1 GRB2	P21860 P29353 P04626 Q02156 P00533 Q05209 Q07889 P62993	14	P00533 P01111 P01112 P01116 P04626 P17252 P21860 P29353 P62993 Q02156 Q05209 Q05655 Q07889 Q99075	EGFR NRAS HRAS KRAS ERBB2 PRKCA ERBB3 SHC1 GRB2 PRKCE PTPN12 PRKCD SOS1 HBEGF
REACTOME_EXTRINSIC_PATHWAY_OF_FIBRIN_CLOT_FORMATION	0.375881	0.696362	-0.811905	-1.08512	1	1	F3	P13726	1	P13726	F3
REACTOME_TIE2_SIGNALING	0.367259	0.688864	-0.464543	-1.08473	0.3333	3	PIK3R2 SHC1 PIK3CA	O00459 P29353 P42336	9	O00459 P01111 P01112 P01116 P29353 P42336 P62993 Q06124 Q07889	PIK3R2 NRAS HRAS KRAS SHC1 PIK3CA GRB2 PTPN11 SOS1
REACTOME_SYNTHESIS_OF_PIPS_AT_THE_EARLY_ENDOSOME_MEMBRANE	0.358121	0.679174	-0.408827	-1.08439	0.5714	8	MTMR2 PI4K2B PIK3R4 INPP5F INPP4A VAC14 PIKFYVE MTMR12	Q13614 Q8TCG2 Q99570 Q9Y2H2 Q96PE3 Q08AM6 Q9Y2I7 Q9C0I1	14	O00443 O15327 Q08AM6 Q13496 Q13614 Q8NEB9 Q8TCG2 Q92562 Q96PE3 Q99570 Q9BTU6 Q9C0I1 Q9Y2H2 Q9Y2I7	PIK3C2A INPP4B VAC14 MTM1 MTMR2 PIK3C3 PI4K2B FIG4 INPP4A PIK3R4 PI4K2A MTMR12 INPP5F PIKFYVE
KEGG_APOPTOSIS	0.316243	0.646235	-0.294575	-1.08378	0.2931	17	PRKAR1B PRKACA TNFRSF1A PIK3R2 PRKACB TRAF2 CAPN2 IRAK1 AKT1 IRAK4 PIK3CA PRKAR1A PRKX AKT2 IRAK2 CAPN1 BIRC2	P31321 P17612 P19438 O00459 P22694 Q12933 P17655 P51617 P31749 Q9NWZ3 P42336 P10644 P51817 P31751 O43187 P07384 Q13490	58	O00220 O00273 O00459 O14727 O14763 O14920 O15111 O43187 O76075 O94919 O95831 P01583 P04637 P07384 P10644 P13861 P16298 P17612 P17655 P19438 P19838 P22694 P25445 P31321 P31749 P31751 P42336 P42574 P48454 P51617 P51817 P55210 P55211 P55957 P63098 P98170 P99999 Q04206 Q07812 Q07817 Q08209 Q12933 Q13158 Q13315 Q13490 Q13546 Q14249 Q14790 Q15628 Q92851 Q92934 Q99653 Q99836 Q9NPH3 Q9NWZ3 Q9UBN6 Q9Y2C4 …	TNFRSF10A DFFA PIK3R2 APAF1 TNFRSF10B IKBKB CHUK IRAK2 DFFB ENDOD1 AIFM1 IL1A TP53 CAPN1 PRKAR1A PRKAR2A PPP3CB PRKACA CAPN2 TNFRSF1A NFKB1 PRKACB FAS PRKAR1B AKT1 AKT2 PIK3CA CASP3 PPP3CC IRAK1 PRKX CASP7 CASP9 BID PPP3R1 XIAP CYCS RELA BAX BCL2L1 PPP3CA TRAF2 FADD ATM BIRC2 RIPK1 ENDOG CASP8 TRADD CASP10 BAD CHP1 MYD88 IL1RAP IRAK4 TNFRSF10D EXOG IKBKG
REACTOME_SIGNALING_BY_EGFR	0.331203	0.654732	-0.324317	-1.08183	0.4444	16	SH3GL1 UBA52 PLCG1 SHC1 PIK3CA CSK RPS27A EGFR CBL PTPN12 EPN1 SOS1 STAM2 SPRY1 EPS15 GRB2	Q99961 P62987 P19174 P29353 P42336 P41240 P62979 P00533 P22681 Q05209 Q9Y6I3 Q07889 O75886 O43609 P42566 P62993	36	O14672 O14964 O43597 O43609 O75886 P00533 P01111 P01112 P01116 P12931 P15514 P19174 P22681 P26045 P29353 P41240 P42336 P42566 P49023 P60953 P62979 P62987 P62993 P78536 Q05209 Q06124 Q07889 Q13685 Q14155 Q15262 Q92783 Q96B97 Q99075 Q99961 Q9UBC2 Q9Y6I3	ADAM10 HGS SPRY2 SPRY1 STAM2 EGFR NRAS HRAS KRAS SRC AREG PLCG1 CBL PTPN3 SHC1 CSK PIK3CA EPS15 PXN CDC42 RPS27A UBA52 GRB2 ADAM17 PTPN12 PTPN11 SOS1 AAMP ARHGEF7 PTPRK STAM SH3KBP1 HBEGF SH3GL1 EPS15L1 EPN1
BIOCARTA_PITX2_PATHWAY	0.362082	0.682882	-0.438049	-1.08141	0.3636	4	DVL1 APC KAT5 FZD1	O14640 P25054 Q92993 Q9UP38	11	O14640 P25054 P35222 P49841 Q09472 Q13547 Q15648 Q92793 Q92993 Q9UP38 Q9Y4A5	DVL1 APC CTNNB1 GSK3B EP300 HDAC1 MED1 CREBBP KAT5 FZD1 TRRAP
REACTOME_FCGAMMA_RECEPTOR_FCGR_DEPENDENT_PHAGOCYTOSIS	0.322905	0.648141	-0.29533	-1.08128	0.375	21	HSP90AB1 MYO10 PIK3R2 AHCYL1 PLCG1 PIK3CA ARPC3 ABL1 NF2 LIMK1 PRKCE WIPF2 PTK2 ELMO2 ARPC5 MYO9B ARPC2 PLD3 GRB2 NCK1 HSP90AA1	P08238 Q9HD67 O00459 O43865 P19174 P42336 O15145 P00519 P35240 P53667 Q02156 Q8TF74 Q05397 Q96JJ3 O15511 Q13459 O15144 Q8IV08 P62993 P16333 P07900	56	A6NGB9 O00159 O00401 O00459 O14939 O15143 O15144 O15145 O15511 O43865 P00519 P07900 P07947 P07948 P08238 P12931 P16333 P19174 P23528 P27361 P28482 P35240 P35579 P42336 P46108 P53667 P59998 P60709 P60953 P61158 P61160 P62993 P63000 Q02156 Q05397 Q05655 Q13153 Q13393 Q13459 Q14571 Q14573 Q14643 Q7L576 Q8IV08 Q8IZP0 Q8TF74 Q8WUW1 Q92558 Q92747 Q96F07 Q96JJ3 Q9HD67 Q9NYB9 Q9Y2A7 Q9Y4I1 Q9Y6W5	WIPF3 MYO1C WASL PIK3R2 PLD2 ARPC1B ARPC2 ARPC3 ARPC5 AHCYL1 ABL1 HSP90AA1 YES1 LYN HSP90AB1 SRC NCK1 PLCG1 CFL1 MAPK3 MAPK1 NF2 MYH9 PIK3CA CRK LIMK1 ARPC4 ACTB CDC42 ACTR3 ACTR2 GRB2 RAC1 PRKCE PTK2 PRKCD PAK1 PLD1 MYO9B ITPR2 ITPR3 ITPR1 CYFIP1 PLD3 ABI1 WIPF2 BRK1 WASF1 ARPC1A CYFIP2 ELMO2 MYO10 ABI2 NCKAP1 MYO5A WASF2
KEGG_PHOSPHATIDYLINOSITOL_SIGNALING_SYSTEM	0.326095	0.649786	-0.310994	-1.08089	0.2273	10	SYNJ2 IMPA2 PLCE1 ITPK1 PIK3R2 DGKZ INPP5D PLCG1 PI4KB PIK3CA	O15056 O14732 Q9P212 Q13572 O00459 Q13574 Q92835 P19174 Q9UBF8 P42336	44	O00443 O00459 O14732 O14735 O15056 O15327 O15357 O43426 O95674 P05129 P17252 P19174 P23677 P23743 P29218 P32019 P42336 P42356 P48426 P49441 P51178 P52429 P78356 Q01968 Q01970 Q13572 Q13574 Q14571 Q14573 Q14642 Q14643 Q15147 Q16760 Q8N3E9 Q8NEB9 Q8TBX8 Q92835 Q92903 Q96PE3 Q99755 Q9BT40 Q9P212 Q9UBF8 Q9Y2I7	PIK3C2A PIK3R2 IMPA2 CDIPT SYNJ2 INPP4B INPPL1 SYNJ1 CDS2 PRKCG PRKCA PLCG1 ITPKA DGKA IMPA1 INPP5B PIK3CA PI4KA PIP4K2A INPP1 PLCD1 DGKE PIP4K2B OCRL PLCB3 ITPK1 DGKZ ITPR2 ITPR3 INPP5A ITPR1 PLCB4 DGKD PLCD3 PIK3C3 PIP4K2C INPP5D CDS1 INPP4A PIP5K1A INPP5K PLCE1 PI4KB PIKFYVE
PID_INTEGRIN1_PATHWAY	0.348328	0.667628	-0.356764	-1.08031	0.1667	4	COL18A1 ITGA3 LAMA5 TGM2	P39060 P26006 O15230 P21980	24	O15230 P04004 P05556 P06756 P07942 P07996 P08648 P11047 P12109 P14543 P17301 P21741 P21980 P23229 P26006 P39060 P55268 P56199 P60033 Q03405 Q13751 Q13753 Q15582 Q16787	LAMA5 VTN ITGB1 ITGAV LAMB1 THBS1 ITGA5 LAMC1 COL6A1 NID1 ITGA2 MDK TGM2 ITGA6 ITGA3 COL18A1 LAMB2 ITGA1 CD81 PLAUR LAMB3 LAMC2 TGFBI LAMA3
REACTOME_FCERI_MEDIATED_NF_KB_ACTIVATION	0.322148	0.648141	-0.28851	-1.07873	0.1905	12	CARD11 UBA52 MALT1 TAB2 FBXW11 BCL10 PDPK1 RPS27A BTRC TAB1 PSMA3 MAP3K7	Q9BXL7 P62987 Q9UDY8 Q9NYJ8 Q9UKB1 O95999 O15530 P62979 Q9Y297 Q15750 P25788 O43318	63	O00231 O00232 O00233 O00487 O14818 O14920 O15111 O15530 O43242 O43318 O75832 O95999 P07948 P17980 P19838 P20618 P25786 P25787 P25788 P25789 P28062 P28065 P28066 P28070 P28072 P28074 P35998 P43686 P48556 P49427 P49720 P49721 P51665 P55036 P60900 P61088 P61289 P62191 P62195 P62333 P62979 P62987 P63208 Q04206 Q06323 Q13200 Q13616 Q14997 Q15008 Q15750 Q16401 Q92530 Q99436 Q99460 Q9BXL7 Q9NYJ8 Q9UDY8 …	PSMD11 PSMD12 PSMD9 PSMD14 PSMA7 IKBKB CHUK PDPK1 PSMD3 MAP3K7 PSMD10 BCL10 LYN PSMC3 NFKB1 PSMB1 PSMA1 PSMA2 PSMA3 PSMA4 PSMB8 PSMB9 PSMA5 PSMB4 PSMB6 PSMB5 PSMC2 PSMC4 PSMD8 CDC34 PSMB3 PSMB2 PSMD7 PSMD4 PSMA6 UBE2N PSME3 PSMC1 PSMC5 PSMC6 RPS27A UBA52 SKP1 RELA PSME1 PSMD2 CUL1 PSME4 PSMD6 TAB1 PSMD5 PSMF1 PSMB7 PSMD1 CARD11 TAB2 MALT1 FBXW11 PSME2 PSMD13 BTRC TRAF6 IKBKG
BIOCARTA_PDGF_PATHWAY	0.355383	0.67695	-0.375822	-1.07699	0.4737	9	RAF1 PLCG1 SHC1 PIK3CA STAT3 JAK1 MAP2K1 SOS1 GRB2	P04049 P19174 P29353 P42336 P40763 P23458 Q02750 Q07889 P62993	19	P01112 P04049 P05412 P11831 P17252 P19174 P20936 P23458 P27361 P29353 P40763 P42224 P42336 P45983 P45985 P62993 P68400 Q02750 Q07889	HRAS RAF1 JUN SRF PRKCA PLCG1 RASA1 JAK1 MAPK3 SHC1 STAT3 STAT1 PIK3CA MAPK8 MAP2K4 GRB2 CSNK2A1 MAP2K1 SOS1
PID_TCPTP_PATHWAY	0.343972	0.663432	-0.348842	-1.07581	0.6154	16	PIK3R2 SHC1 PIK3CA KPNA2 STAT3 JAK1 EGFR SOS1 PIAS1 CSF1 GRB2 KPNB1 ITGB1 ITGA1 MET STAT6	O00459 P29353 P42336 P52292 P40763 P23458 P00533 Q07889 O75925 P09603 P62993 Q14974 P05556 P56199 P08581 P42226	26	O00459 O75925 P00533 P05556 P08581 P09603 P12931 P17706 P18031 P19525 P20338 P23458 P29353 P40763 P42224 P42226 P42336 P49257 P51692 P52292 P56199 P62993 Q07889 Q13535 Q14974 Q92793	PIK3R2 PIAS1 EGFR ITGB1 MET CSF1 SRC PTPN2 PTPN1 EIF2AK2 RAB4A JAK1 SHC1 STAT3 STAT1 STAT6 PIK3CA LMAN1 STAT5B KPNA2 ITGA1 GRB2 SOS1 ATR KPNB1 CREBBP
REACTOME_MITOCHONDRIAL_TRNA_AMINOACYLATION	0.356963	0.678762	-0.366707	-1.07547	0.2857	6	FARS2 GARS1 QARS1 RARS2 KARS1 EARS2	O95363 P41250 P47897 Q5T160 Q15046 Q5JPH6	21	O95363 P41250 P47897 P49590 Q15031 Q15046 Q5JPH6 Q5JTZ9 Q5ST30 Q5T160 Q6PI48 Q7L3T8 Q96GW9 Q96I59 Q9BW92 Q9H2U2 Q9HA77 Q9NP81 Q9NSE4 Q9UGM6 Q9Y2Z4	FARS2 GARS1 QARS1 HARS2 LARS2 KARS1 EARS2 AARS2 VARS2 RARS2 DARS2 PARS2 MARS2 NARS2 TARS2 PPA2 CARS2 SARS2 IARS2 WARS2 YARS2
PID_AR_TF_PATHWAY	0.341541	0.663432	-0.322285	-1.07505	0.25	9	RXRA PKN1 FOXO1 HDAC7 RACK1 CARM1 TRIM24 NR2C2 KAT5	P19793 Q16512 Q12778 Q8WUI4 P63244 Q86X55 O15164 P49116 Q92993	36	O15164 O95251 P04150 P05412 P07900 P12931 P13056 P14859 P19793 P28702 P31689 P45983 P45985 P49116 P49841 P63244 Q00987 Q04864 Q09472 Q12778 Q13547 Q15596 Q15788 Q16512 Q16539 Q86X55 Q8NF64 Q8WUI4 Q92624 Q92793 Q92922 Q92993 Q969G3 Q96EB6 Q96KQ7 Q9P0U3	TRIM24 KAT7 NR3C1 JUN HSP90AA1 SRC NR2C1 POU2F1 RXRA RXRB DNAJA1 MAPK8 MAP2K4 NR2C2 GSK3B RACK1 MDM2 REL EP300 FOXO1 HDAC1 NCOA2 NCOA1 PKN1 MAPK14 CARM1 ZMIZ2 HDAC7 APPBP2 CREBBP SMARCC1 KAT5 SMARCE1 SIRT1 EHMT2 SENP1
REACTOME_SEMA3A_PAK_DEPENDENT_AXON_REPULSION	0.368493	0.689767	-0.435431	-1.07495	0.3636	4	PLXNA1 HSP90AB1 SEMA3A LIMK1	Q9UIW2 P08238 Q14563 P53667	11	O14786 P07900 P08238 P23528 P51805 P53667 P63000 Q13153 Q13177 Q14563 Q9UIW2	NRP1 HSP90AA1 HSP90AB1 CFL1 PLXNA3 LIMK1 RAC1 PAK1 PAK2 SEMA3A PLXNA1
BIOCARTA_CREB_PATHWAY	0.359199	0.679599	-0.385574	-1.07436	0.2941	5	PRKAR1B PRKACB AKT1 PIK3CA PRKAR1A	P31321 P22694 P31749 P42336 P10644	17	O75582 P01112 P10644 P13861 P16220 P17252 P22694 P27361 P28482 P31321 P31749 P42336 P62993 P63000 Q07889 Q15418 Q16539	RPS6KA5 HRAS PRKAR1A PRKAR2A CREB1 PRKCA PRKACB MAPK3 MAPK1 PRKAR1B AKT1 PIK3CA GRB2 RAC1 SOS1 RPS6KA1 MAPK14
KEGG_VEGF_SIGNALING_PATHWAY	0.343985	0.663432	-0.321846	-1.07359	0.3056	11	PLA2G3 PIK3R2 AKT1 RAF1 PLCG1 PLA2G4B PIK3CA AKT2 MAPKAPK3 PTK2 MAP2K2	Q9NZ20 O00459 P31749 P04049 P19174 P0C869 P42336 P31751 Q16644 Q05397 P36507	36	O00459 O15264 O94916 P01111 P01112 P01116 P04049 P04792 P05129 P0C869 P12931 P16298 P17252 P19174 P27361 P28482 P31749 P31751 P36507 P42336 P48454 P49023 P49137 P55211 P60953 P63000 P63098 Q02750 Q05397 Q08209 Q13469 Q16539 Q16644 Q92934 Q99653 Q9NZ20	PIK3R2 MAPK13 NFAT5 NRAS HRAS KRAS RAF1 HSPB1 PRKCG PLA2G4B SRC PPP3CB PRKCA PLCG1 MAPK3 MAPK1 AKT1 AKT2 MAP2K2 PIK3CA PPP3CC PXN MAPKAPK2 CASP9 CDC42 RAC1 PPP3R1 MAP2K1 PTK2 PPP3CA NFATC2 MAPK14 MAPKAPK3 BAD CHP1 PLA2G3
REACTOME_INOSITOL_PHOSPHATE_METABOLISM	0.352762	0.673144	-0.343669	-1.07253	0.1852	5	IMPA2 PLCE1 ITPK1 INPP5D PLCG1	O14732 Q9P212 Q13572 Q92835 P19174	27	O14732 O15327 O15357 O43314 O43426 O95989 P19174 P23677 P29218 P32019 P49441 P51178 Q01968 Q01970 Q13572 Q14642 Q15147 Q4KWH8 Q6PFW1 Q8N3E9 Q92551 Q92835 Q96PE3 Q96QG7 Q9NZJ9 Q9P212 Q9UNW1	IMPA2 INPP4B INPPL1 PPIP5K2 SYNJ1 NUDT3 PLCG1 ITPKA IMPA1 INPP5B INPP1 PLCD1 OCRL PLCB3 ITPK1 INPP5A PLCB4 PLCH1 PPIP5K1 PLCD3 IP6K1 INPP5D INPP4A MTMR9 NUDT4 PLCE1 MINPP1
PID_PRL_SIGNALING_EVENTS_PATHWAY	0.358964	0.679599	-0.391111	-1.07226	0.375	6	RABGGTB BCAR1 TUBA1B PTP4A2 RABGGTA ROCK1	P53611 P56945 P68363 Q12974 Q92696 Q13464	16	P05556 P12931 P20248 P24941 P27361 P28482 P53611 P56199 P56945 P61586 P63000 P68363 Q12974 Q13464 Q92696 Q93096	ITGB1 SRC CCNA2 CDK2 MAPK3 MAPK1 RABGGTB ITGA1 BCAR1 RHOA RAC1 TUBA1B PTP4A2 ROCK1 RABGGTA PTP4A1
REACTOME_G2_M_DNA_DAMAGE_CHECKPOINT	0.332588	0.656671	-0.286764	-1.0722	0.2222	14	CDC25C NSD2 DNA2 H2BU1 H4C1 H2BC12 RNF168 BABAM2 WRN PIAS4 HERC2 SFN H2AX BRCC3	P30307 O96028 P51530 Q8N257 P62805 O60814 Q8IYW5 Q9NXR7 Q14191 Q8N2W9 O95714 P31947 P16104 P46736	63	O14757 O60671 O60814 O60921 O60934 O75943 O76064 O95714 O96017 O96028 P04637 P06493 P14635 P15927 P16104 P27348 P27694 P30291 P30307 P31946 P31947 P35244 P35249 P35250 P38398 P40937 P40938 P46736 P49959 P51530 P54132 P61088 P61981 P62258 P62805 P63104 P63165 Q04917 Q12888 Q13315 Q13472 Q13535 Q14191 Q14676 Q15819 Q6UWZ7 Q8IYW5 Q8N257 Q8N2W9 Q8WXE1 Q92547 Q92878 Q92993 Q96E14 Q96RL1 Q99638 Q99708 …	CHEK1 RAD1 H2BC12 HUS1 NBN RAD17 RNF8 HERC2 CHEK2 NSD2 TP53 CDK1 CCNB1 RPA2 H2AX YWHAQ RPA1 WEE1 CDC25C YWHAB SFN RPA3 RFC4 RFC2 BRCA1 RFC5 RFC3 BRCC3 MRE11 DNA2 BLM UBE2N YWHAG YWHAE H4C1 YWHAZ SUMO1 YWHAH TP53BP1 ATM TOP3A ATR WRN MDC1 UBE2V2 ABRAXAS1 RNF168 H2BU1 PIAS4 ATRIP TOPBP1 RAD50 KAT5 RMI2 UIMC1 RAD9A RBBP8 BARD1 BRIP1 RMI1 BABAM1 BABAM2 EXO1
BIOCARTA_IL3_PATHWAY	0.381911	0.701229	-0.459157	-1.07215	0.6667	6	RAF1 SHC1 MAP2K1 SOS1 GRB2 MAPK3	P04049 P29353 Q02750 Q07889 P62993 P27361	9	P01112 P04049 P27361 P29350 P29353 P51692 P62993 Q02750 Q07889	HRAS RAF1 MAPK3 PTPN6 SHC1 STAT5B GRB2 MAP2K1 SOS1
REACTOME_INTRACELLULAR_SIGNALING_BY_SECOND_MESSENGERS	0.293993	0.628772	-0.241718	-1.07192	0.2011	38	PRKAR1B GRK2 TNRC6A PRKACA MECOM UBA52 ERBB3 PIK3R2 FOXO1 PRKACB HDAC7 MAF1 WWP2 IRAK1 AKT1 AHCYL1 PLCG1 TSC2 PPP2R5E IRAK4 PIK3CA PHLPP1 PDPK1 MTA1 ADCY3 CBX2 IRS1 HDAC3 RPS27A KPNA2 ERBB2 NEDD4 PRKAR1A PRKX AKT2 PSMA3 GSK3A FOXO3	P31321 P25098 Q8NDV7 P17612 Q03112 P62987 P21860 O00459 Q12778 P22694 Q8WUI4 Q9H063 O00308 P51617 P31749 O43865 P19174 P49815 Q16537 Q9NWZ3 P42336 O60346 O15530 Q13330 O60266 Q14781 P35568 O15379 P62979 P52292 P04626 P46934 P10644 P51817 P31751 P25788 P49840 O43524	189	O00231 O00232 O00233 O00257 O00308 O00459 O00487 O14818 O15111 O15379 O15530 O43242 O43306 O43504 O43524 O43815 O43865 O60266 O60341 O60346 O60503 O75530 O75832 O94776 O95271 O95503 O95983 P00533 P04626 P04637 P05129 P05412 P06239 P08581 P10644 P12931 P13861 P14373 P15336 P15514 P16220 P17252 P17612 P17980 P19174 P19784 P20618 P21860 P22694 P22736 P25098 P25786 P25787 P25788 P25789 P27361 P28062 …	PSMD11 PSMD12 PSMD9 CBX4 WWP2 PIK3R2 PSMD14 PSMA7 CHUK HDAC3 PDPK1 PSMD3 ADCY6 LAMTOR5 FOXO3 STRN AHCYL1 ADCY3 KDM1A PHLPP1 ADCY9 EED PSMD10 MTA2 TNKS CBX6 MBD3 EGFR ERBB2 TP53 PRKCG JUN LCK MET PRKAR1A SRC PRKAR2A TRIM27 ATF2 AREG CREB1 PRKCA PRKACA PSMC3 PLCG1 CSNK2A2 PSMB1 ERBB3 PRKACB NR4A1 GRK2 PSMA1 PSMA2 PSMA3 PSMA4 MAPK3 PSMB8 PSMB9 PSMA5 PSMB4 PSMB6 PSMB5 MAPK1 PML PPP2R1A PPP2R1B PRKAR1…
REACTOME_RUNX1_REGULATES_GENES_INVOLVED_IN_MEGAKARYOCYTE_DIFFERENTIATION_AND_PLATELET_FUNCTION	0.347001	0.666858	-0.329035	-1.07184	0.303	10	TNRC6A H3C1 H2BU1 H4C1 H2BC12 KMT2C H3C15 KMT2D H2AX H2AZ2	Q8NDV7 P68431 Q8N257 P62805 O60814 Q8NEZ4 Q71DI3 O14686 P16104 Q71UI9	33	O14686 O15047 O60814 O75182 P07996 P16104 P61964 P62805 P68431 P84243 Q01196 Q03164 Q09472 Q13547 Q13951 Q15291 Q6FI13 Q71DI3 Q71UI9 Q8IZD2 Q8N257 Q8NDV7 Q8NEZ4 Q96LA8 Q96ST3 Q99873 Q9C005 Q9H9G7 Q9HCE1 Q9UBL3 Q9UMN6 Q9UPQ9 Q9UPS6	KMT2D SETD1A H2BC12 SIN3B THBS1 H2AX WDR5 H4C1 H3C1 H3-3A RUNX1 KMT2A EP300 HDAC1 CBFB RBBP5 H2AC18 H3C15 H2AZ2 KMT2E H2BU1 TNRC6A KMT2C PRMT6 SIN3A PRMT1 DPY30 AGO3 MOV10 ASH2L KMT2B TNRC6B SETD1B
PID_ANTHRAX_PATHWAY	0.386404	0.70438	-0.457914	-1.06925	0.5556	5	MAP2K7 MAP2K2 MAP2K1 IL18 MAPK3	O14733 P36507 Q02750 Q14116 P27361	9	O14733 P27361 P28482 P36507 P45985 P46734 P58335 Q02750 Q14116	MAP2K7 MAPK3 MAPK1 MAP2K2 MAP2K4 MAP2K3 ANTXR2 MAP2K1 IL18
REACTOME_PI3K_EVENTS_IN_ERBB2_SIGNALING	0.398814	0.712356	-0.516836	-1.06907	0.8333	5	ERBB3 PIK3CA ERBB2 EGFR GRB2	P21860 P42336 P04626 P00533 P62993	6	P00533 P04626 P21860 P42336 P62993 Q99075	EGFR ERBB2 ERBB3 PIK3CA GRB2 HBEGF
KEGG_TGF_BETA_SIGNALING_PATHWAY	0.34144	0.663432	-0.313737	-1.06888	0.4	16	INHBB ACVR1 TGFB1 BMPR1A TGFBR2 SMURF2 SMAD5 TFDP1 ROCK1 SP1 SMAD3 SMAD2 ROCK2 SMAD4 E2F4 BMPR2	P09529 Q04771 P01137 P36894 P37173 Q9HAU4 Q99717 Q14186 Q13464 P08047 P84022 Q15796 O75116 Q13485 Q16254 Q13873	40	O75116 O95405 P01106 P01137 P07996 P08047 P09529 P12644 P23443 P27037 P27361 P28482 P28749 P30153 P30154 P35443 P36894 P36897 P37173 P61586 P61812 P62714 P62877 P63208 P67775 P84022 Q04771 Q09472 Q13464 Q13485 Q13616 Q13873 Q14186 Q15796 Q16254 Q7Z3T8 Q92793 Q99717 Q9HAU4 Q9UBS0	ROCK2 ZFYVE9 MYC TGFB1 THBS1 SP1 INHBB BMP4 RPS6KB1 ACVR2A MAPK3 MAPK1 RBL1 PPP2R1A PPP2R1B THBS4 BMPR1A TGFBR1 TGFBR2 RHOA TGFB2 PPP2CB RBX1 SKP1 PPP2CA SMAD3 ACVR1 EP300 ROCK1 SMAD4 CUL1 BMPR2 TFDP1 SMAD2 E2F4 ZFYVE16 CREBBP SMAD5 SMURF2 RPS6KB2
REACTOME_MHC_CLASS_II_ANTIGEN_PRESENTATION	0.330974	0.654732	-0.276935	-1.06822	0.3289	25	TUBAL3 KIF15 TUBA1C TUBB2A TUBA1B KIF3A TUBB3 KLC1 KIF3B TUBB4B DYNC1LI2 KIFAP3 KLC2 KLC4 CLTA AP1S1 SEC24A KIF5B DCTN3 CENPE ACTR1B SEC24D TUBA4A ACTR1A DCTN1	A6NHL2 Q9NS87 Q9BQE3 Q13885 P68363 Q9Y496 Q13509 Q07866 O15066 P68371 O43237 Q92845 Q9H0B6 Q9NSK0 P09496 P61966 O95486 P33176 O75935 Q02224 P42025 O94855 P68366 P61163 Q14203	76	A6NHL2 O00139 O15020 O15066 O43237 O43747 O60911 O75935 O94855 O94973 O94979 O95235 O95239 O95486 O95487 O95782 P01903 P04233 P07711 P07858 P09496 P10619 P13284 P27824 P33176 P42025 P47755 P47756 P50570 P51149 P52732 P52907 P53634 P53680 P53992 P55735 P61163 P61966 P63010 P63167 P68363 P68366 P68371 Q00610 Q02224 Q02241 Q07866 Q10567 Q13409 Q13509 Q13561 Q13885 Q14203 Q14204 Q14807 Q15436 Q8NI77 …	TUBAL3 KIF2A SPTBN2 KIF3B DYNC1LI2 AP1G1 CTSV DCTN3 SEC24D AP2A2 SEC31A KIF20A KIF4A SEC24A SEC24B AP2A1 HLA-DRA CD74 CTSL CTSB CLTA CTSA IFI30 CANX KIF5B ACTR1B CAPZA2 CAPZB DNM2 RAB7A KIF11 CAPZA1 CTSC AP2S1 SEC24C SEC13 ACTR1A AP1S1 AP2B1 DYNLL1 TUBA1B TUBA4A TUBB4B CLTC CENPE KIF23 KLC1 AP1B1 DYNC1I2 TUBB3 DCTN2 TUBB2A DCTN1 DYNC1H1 KIF22 SEC23A KIF18A KIFAP3 AP2M1 DYNLL2 AP1S3 LGMN KIF2C TUB…
REACTOME_TRIF_MEDIATED_PROGRAMMED_CELL_DEATH	0.414254	0.721972	-0.580201	-1.06819	0.5	2	CASP8 RIPK1	Q14790 Q13546	4	Q13158 Q13546 Q14790 Q86XR7	FADD RIPK1 CASP8 TICAM2
REACTOME_INTERACTION_BETWEEN_L1_AND_ANKYRINS	0.409389	0.718425	-0.543585	-1.06814	0.2	1	ANK3	Q12955	5	O15020 P60709 Q01082 Q12955 Q13813	SPTBN2 ACTB SPTBN1 ANK3 SPTAN1
REACTOME_GLYCOGEN_SYNTHESIS	0.387185	0.70438	-0.457428	-1.06812	0.4444	4	UBA52 GYG1 GYS1 RPS27A	P62987 P46976 P13807 P62979	9	P13807 P36871 P46976 P62979 P62987 Q04446 Q16851 Q6PCE3 Q96G03	GYS1 PGM1 GYG1 RPS27A UBA52 GBE1 UGP2 PGM2L1 PGM2
REACTOME_SYNTHESIS_SECRETION_AND_DEACYLATION_OF_GHRELIN	0.4	0.712356	-0.516267	-1.06789	0.6667	4	SEC11A SPCS2 SPCS3 PLA2G7	P67812 Q15005 P61009 Q13093	6	O43474 P61009 P67812 Q13093 Q15005 Q9BY50	KLF4 SPCS3 SEC11A PLA2G7 SPCS2 SEC11C
BIOCARTA_GATA3_PATHWAY	0.38979	0.706393	-0.492565	-1.06725	0.4286	3	PRKAR1B PRKACB PRKAR1A	P31321 P22694 P10644	7	P10644 P13861 P22694 P31321 P46734 Q13469 Q16539	PRKAR1A PRKAR2A PRKACB PRKAR1B MAP2K3 NFATC2 MAPK14
BIOCARTA_TNFR2_PATHWAY	0.383049	0.701229	-0.442964	-1.0671	0.7	7	TRAF2 ELP1 TANK IKBKB RELA NFKB1 RIPK1	Q12933 O95163 Q92844 O14920 Q04206 P19838 Q13546	10	O14920 O15111 O95163 P19838 P21580 Q04206 Q12933 Q13546 Q92844 Q9Y6K9	IKBKB CHUK ELP1 NFKB1 TNFAIP3 RELA TRAF2 RIPK1 TANK IKBKG
REACTOME_ORGANIC_CATION_ANION_ZWITTERION_TRANSPORT	0.442141	0.747388	-0.700106	-1.06467	0.5	1	SLC22A18	Q96BI1	2	Q01196 Q96BI1	RUNX1 SLC22A18
REACTOME_ORGANIC_CATION_TRANSPORT	0.442141	0.747388	-0.700106	-1.06467	0.5	1	SLC22A18	Q96BI1	2	Q01196 Q96BI1	RUNX1 SLC22A18
REACTOME_SEMA4D_INDUCED_CELL_MIGRATION_AND_GROWTH_CONE_COLLAPSE	0.3826	0.701229	-0.410007	-1.06462	0.3846	5	SEMA4D ERBB2 LIMK1 ROCK1 ROCK2	Q92854 P04626 P53667 Q13464 O75116	13	O14950 O15085 O75116 P04626 P35579 P53667 P60660 P61586 P62745 Q13464 Q7Z406 Q92854 Q9NZN5	MYL12B ARHGEF11 ROCK2 ERBB2 MYH9 LIMK1 MYL6 RHOA RHOB ROCK1 MYH14 SEMA4D ARHGEF12
REACTOME_INTERLEUKIN_17_SIGNALING	0.348154	0.667628	-0.305006	-1.06375	0.4444	20	UBA52 IRAK1 TAB2 MAP2K7 FBXW11 RPS27A BTRC IRAK2 TAB1 MAP3K7 MAPKAPK3 ATF2 IKBKB MAP2K1 NFKB1 CREB1 PPP2CB MAPK14 MAPK3 MAPKAPK2	P62987 P51617 Q9NYJ8 O14733 Q9UKB1 P62979 Q9Y297 O43187 Q15750 O43318 Q16644 P15336 O14920 Q02750 P19838 P16220 P62714 Q16539 P27361 P49137	45	O14733 O14920 O15111 O43187 O43318 O43353 O75582 P05412 P15336 P16220 P18846 P19838 P27361 P28482 P30153 P30154 P45983 P45984 P45985 P46734 P49137 P51452 P51617 P51812 P61088 P62714 P62979 P62987 P63208 P67775 Q02078 Q02750 Q13115 Q13616 Q14738 Q15418 Q15750 Q16539 Q16644 Q8IV63 Q9NYJ8 Q9UKB1 Q9Y297 Q9Y4K3 Q9Y6K9	MAP2K7 IKBKB CHUK IRAK2 MAP3K7 RIPK2 RPS6KA5 JUN ATF2 CREB1 ATF1 NFKB1 MAPK3 MAPK1 PPP2R1A PPP2R1B MAPK8 MAPK9 MAP2K4 MAP2K3 MAPKAPK2 DUSP3 IRAK1 RPS6KA3 UBE2N PPP2CB RPS27A UBA52 SKP1 PPP2CA MEF2A MAP2K1 DUSP4 CUL1 PPP2R5D RPS6KA1 TAB1 MAPK14 MAPKAPK3 VRK3 TAB2 FBXW11 BTRC TRAF6 IKBKG
PID_IL27_PATHWAY	0.394539	0.710828	-0.490769	-1.06336	0.5714	4	TGFB1 STAT3 JAK1 IL18	P01137 P40763 P23458 Q14116	7	P01137 P23458 P40189 P40763 P42224 Q14116 Q6UWB1	TGFB1 JAK1 IL6ST STAT3 STAT1 IL18 IL27RA
REACTOME_RHO_GTPASES_ACTIVATE_PAKS	0.38046	0.701229	-0.394006	-1.0632	0.5333	8	NF2 LIMK1 PPP1R12B PAK2 MYH9 MYL12B PAK1 MYL6	P35240 P53667 O60237 Q13177 P35579 O14950 Q13153 P60660	15	O14950 O14974 O60237 P21333 P35240 P35579 P53667 P60660 P60953 P62140 P63000 Q13153 Q13177 Q14247 Q7Z406	MYL12B PPP1R12A PPP1R12B FLNA NF2 MYH9 LIMK1 MYL6 CDC42 PPP1CB RAC1 PAK1 PAK2 CTTN MYH14
PID_PTP1B_PATHWAY	0.369858	0.691102	-0.350764	-1.06214	0.5833	14	BCAR1 AKT1 SHC1 YBX1 PIK3CA CSK IRS1 CAV1 STAT3 CAPN1 EGFR TXN CSF1 GRB2	P56945 P31749 P29353 P67809 P42336 P41240 P35568 Q03135 P40763 P07384 P00533 P10599 P09603 P62993	24	O43561 O43597 P00533 P06239 P07384 P07947 P07948 P09603 P10599 P12931 P18031 P29353 P31749 P35568 P40763 P41240 P42336 P46108 P51692 P56945 P61586 P62993 P67809 Q03135	LAT SPRY2 EGFR LCK CAPN1 YES1 LYN CSF1 TXN SRC PTPN1 SHC1 AKT1 IRS1 STAT3 CSK PIK3CA CRK STAT5B BCAR1 RHOA GRB2 YBX1 CAV1
REACTOME_RECEPTOR_TYPE_TYROSINE_PROTEIN_PHOSPHATASES	0.419336	0.728196	-0.538627	-1.0584	0.2	1	PTPRF	P10586	5	P10586 Q13136 Q86W92 Q8ND30 Q9NPH3	PTPRF PPFIA1 PPFIBP1 PPFIBP2 IL1RAP
BIOCARTA_CDC42RAC_PATHWAY	0.410079	0.719052	-0.511475	-1.05798	0.6667	4	PIK3CA WASL PAK1 RHOA	P42336 O00401 Q13153 P61586	6	O00401 P42336 P60953 P61586 P63000 Q13153	WASL PIK3CA CDC42 RHOA RAC1 PAK1
REACTOME_EPH_EPHRIN_SIGNALING	0.357701	0.679174	-0.291061	-1.05752	0.5741	31	EPHA1 EFNB1 EPHA5 SDCBP ARPC3 LIMK1 ROCK1 GIT1 CLTA PTK2 ARPC5 ROCK2 PAK2 ARPC2 CLTB AP2B1 MYH9 MYL12B YES1 WASL PAK1 ARPC4 MYL6 HRAS ACTR2 NCK2 RHOA APH1A ARPC1B ITSN1 EPHB2	P21709 P98172 P54756 O00560 O15145 P53667 Q13464 Q9Y2X7 P09496 Q05397 O15511 O75116 Q13177 O15144 P09497 P63010 P35579 O14950 P07947 O00401 Q13153 P59998 P60660 P01112 P61160 O43639 P61586 Q96BI3 O15143 Q15811 P29323	54	O00401 O00560 O14672 O14950 O15143 O15144 O15145 O15511 O43639 O75116 O94973 O95782 P01112 P07947 P07948 P09496 P09497 P12931 P20936 P21709 P23528 P29317 P29323 P35579 P49768 P49810 P52799 P53667 P53680 P54753 P54756 P59998 P60660 P60709 P60953 P61158 P61160 P61586 P63000 P63010 P98172 Q00610 Q05397 Q13153 Q13177 Q13464 Q14155 Q15811 Q7Z406 Q92542 Q92747 Q96BI3 Q96CW1 Q9Y2X7	WASL SDCBP ADAM10 MYL12B ARPC1B ARPC2 ARPC3 ARPC5 NCK2 ROCK2 AP2A2 AP2A1 HRAS YES1 LYN CLTA CLTB SRC RASA1 EPHA1 CFL1 EPHA2 EPHB2 MYH9 PSEN1 PSEN2 EFNB2 LIMK1 AP2S1 EPHB3 EPHA5 ARPC4 MYL6 ACTB CDC42 ACTR3 ACTR2 RHOA RAC1 AP2B1 EFNB1 CLTC PTK2 PAK1 PAK2 ROCK1 ARHGEF7 ITSN1 MYH14 NCSTN ARPC1A APH1A AP2M1 GIT1
REACTOME_CHREBP_ACTIVATES_METABOLIC_GENE_EXPRESSION	0.420728	0.729275	-0.537997	-1.05716	0.6	3	FASN ACACA PKLR	P49327 Q13085 P30613	5	P30613 P49327 P53396 Q13085 Q99943	PKLR FASN ACLY ACACA AGPAT1
REACTOME_SYNTHESIS_OF_PIPS_AT_THE_PLASMA_MEMBRANE	0.367692	0.688864	-0.324246	-1.05624	0.2121	7	SYNJ2 PIK3R2 MTMR2 INPP5D MTMR14 PI4K2B PIK3CA	O15056 O00459 Q13614 Q92835 Q8NCE2 Q8TCG2 P42336	33	O00443 O00459 O15056 O15327 O15357 O43426 P20338 P20339 P42336 P48426 P61106 P78356 Q01968 Q12923 Q13496 Q13613 Q13614 Q13615 Q8NCE2 Q8TBX8 Q8TCG2 Q92835 Q96PE3 Q96QG7 Q96T51 Q99755 Q9BT40 Q9BTU6 Q9HAU0 Q9HB19 Q9HB20 Q9HB21 Q9Y217	PIK3C2A PIK3R2 SYNJ2 INPP4B INPPL1 SYNJ1 RAB4A RAB5A PIK3CA PIP4K2A RAB14 PIP4K2B OCRL PTPN13 MTM1 MTMR1 MTMR2 MTMR3 MTMR14 PIP4K2C PI4K2B INPP5D INPP4A MTMR9 RUFY1 PIP5K1A INPP5K PI4K2A PLEKHA5 PLEKHA2 PLEKHA3 PLEKHA1 MTMR6
PID_CDC42_PATHWAY	0.364754	0.686032	-0.287116	-1.05461	0.3684	21	IQGAP3 BCAR1 RAF1 ARHGDIA MAP2K7 APC PRKCZ PAK4 PIK3CA PAX6 ARPC3 LIMK1 PRKCE ATF2 ARPC5 DIAPH3 TNK2 CBL BRAF PAK2 ARPC2	Q86VI3 P56945 P04049 P52565 O14733 P25054 Q05513 O96013 P42336 P26367 O15145 P53667 Q02156 P15336 O15511 Q9NSV4 Q07912 P22681 P15056 Q13177 O15144	57	O00401 O14733 O15143 O15144 O15145 O15511 O96013 P01112 P04049 P05412 P07947 P12830 P12931 P15056 P15336 P22681 P23443 P23528 P25054 P26367 P27361 P28482 P35221 P35222 P42336 P42345 P45983 P45984 P45985 P46734 P46940 P49841 P52565 P53667 P56945 P59998 P60953 P61158 P61160 P63000 Q02156 Q05513 Q07912 Q12929 Q12959 Q13153 Q13177 Q13393 Q14155 Q15019 Q16539 Q16584 Q5VT25 Q86VI3 Q8N8S7 Q9NSV4 Q9UPT5	WASL MAP2K7 ARPC1B ARPC2 ARPC3 ARPC5 PAK4 HRAS RAF1 JUN YES1 CDH1 SRC BRAF ATF2 CBL RPS6KB1 CFL1 APC PAX6 MAPK3 MAPK1 CTNNA1 CTNNB1 PIK3CA MTOR MAPK8 MAPK9 MAP2K4 MAP2K3 IQGAP1 GSK3B ARHGDIA LIMK1 BCAR1 ARPC4 CDC42 ACTR3 ACTR2 RAC1 PRKCE PRKCZ TNK2 EPS8 DLG1 PAK1 PAK2 PLD1 ARHGEF7 SEPTIN2 MAPK14 MAP3K11 CDC42BPA IQGAP3 ENAH DIAPH3 EXOC7
REACTOME_G_ALPHA_12_13_SIGNALLING_EVENTS	0.374953	0.695238	-0.325391	-1.05396	0.375	12	ARHGEF39 TRIO ARHGEF16 ARHGEF2 PLEKHG5 GNG5 ABR ROCK1 ARHGEF10 ROCK2 ARHGEF1 SOS1	Q8N4T4 O75962 Q5VV41 Q92974 O94827 P63218 Q12979 Q13464 O15013 O75116 Q92888 Q07889	32	O15013 O15085 O75116 O75962 O94827 P61586 P62745 P62873 P62879 P63218 Q07889 Q12774 Q12802 Q12979 Q13464 Q14155 Q14344 Q15811 Q5VV41 Q6ZSZ5 Q7Z628 Q8N4T4 Q92888 Q92974 Q96DR7 Q96M96 Q96PE2 Q9H8V3 Q9HCE6 Q9NR80 Q9NZN5 Q9UBI6	ARHGEF10 ARHGEF11 ROCK2 TRIO PLEKHG5 RHOA RHOB GNB1 GNB2 GNG5 SOS1 ARHGEF5 AKAP13 ABR ROCK1 ARHGEF7 GNA13 ITSN1 ARHGEF16 ARHGEF18 NET1 ARHGEF39 ARHGEF1 ARHGEF2 ARHGEF26 FGD4 ARHGEF17 ECT2 ARHGEF10L ARHGEF4 ARHGEF12 GNG12
REACTOME_CD28_CO_STIMULATION	0.387592	0.70438	-0.377761	-1.05259	0.5294	9	PIK3R2 AKT1 PIK3CA PDPK1 AKT2 RICTOR PAK2 MAPKAP1 GRB2	O00459 P31749 P42336 O15530 P31751 Q6R327 Q13177 Q9BPZ7 P62993	17	O00459 O15530 P06239 P07947 P07948 P12931 P31749 P31751 P42336 P42345 P60953 P62993 P63000 Q13153 Q13177 Q6R327 Q9BPZ7	PIK3R2 PDPK1 LCK YES1 LYN SRC AKT1 AKT2 PIK3CA MTOR CDC42 GRB2 RAC1 PAK1 PAK2 RICTOR MAPKAP1
BIOCARTA_TUBBY_PATHWAY	0.423394	0.731314	-0.786963	-1.05178	1	1	GNAQ	P50148	1	P50148	GNAQ
PID_KIT_PATHWAY	0.381811	0.701229	-0.336704	-1.05079	0.4444	12	AKT1 RAF1 SHC1 PIK3CA PDPK1 STAT3 FOXO3 MAP2K2 CBL MAP2K1 SOS1 GRB2	P31749 P04049 P29353 P42336 O15530 P40763 O43524 P36507 P22681 Q02750 Q07889 P62993	27	O15530 O43524 P01112 P04049 P07948 P22681 P23443 P27361 P29350 P29353 P31749 P36507 P40763 P42224 P42336 P42680 P45983 P46109 P49841 P62993 Q02750 Q06124 Q07889 Q7Z698 Q7Z699 Q92793 Q92934	PDPK1 FOXO3 HRAS RAF1 LYN CBL RPS6KB1 MAPK3 PTPN6 SHC1 AKT1 MAP2K2 STAT3 STAT1 PIK3CA TEC MAPK8 CRKL GSK3B GRB2 MAP2K1 PTPN11 SOS1 SPRED2 SPRED1 CREBBP BAD
REACTOME_IRS_ACTIVATION	0.462669	0.762889	-0.690147	-1.04953	0.5	1	IRS1	P35568	2	P35568 Q9Y4H2	IRS1 IRS2
PID_GLYPICAN_1PATHWAY	0.399218	0.712356	-0.403989	-1.04899	0.2308	3	GPC1 TGFB1 TGFBR2	P35052 P01137 P37173	13	P01008 P01137 P04156 P05067 P06239 P07947 P07948 P12931 P35052 P36897 P37173 P61812 Q15796	SERPINC1 TGFB1 PRNP APP LCK YES1 LYN SRC GPC1 TGFBR1 TGFBR2 TGFB2 SMAD2
REACTOME_SIGNALING_BY_GPCR	0.343884	0.663432	-0.238967	-1.04757	0.3006	52	ARHGEF39 GPC1 FZD5 APOA4 PRKAR1B GRK2 PRKACA LRP8 GPC4 ARRB1 APOB PIK3R2 LDLR PRKACB LRP10 APOE HSPG2 S1PR4 METAP2 DGKZ AKT1 AHCYL1 TRIO NMT1 P2RY2 PIK3CA PDPK1 METAP1 ARHGEF16 ADCY3 GRPR FZD2 KPNA2 ARHGEF2 PRKAR1A PRKX AKT2 PLEKHG5 GNG5 APOM ABR ECE1 PRKCE ROCK1 FZD7 NMT2 FZD1 LRP12 RETSAT GNAQ NBEA EGFR	Q8N4T4 P35052 Q13467 P06727 P31321 P25098 P17612 Q14114 O75487 P49407 P04114 O00459 P01130 P22694 Q7Z4F1 P02649 P98160 O95977 P50579 Q13574 P31749 O43865 O75962 P30419 P41231 P42336 O15530 P53582 Q5VV41 O60266 P30550 Q14332 P52292 Q92974 P10644 P51817 P31751 O94827 P63218 O95445 Q12979 P42892 Q02156 Q13464 O75084 O60551 Q9UP38 Q9Y561 Q6NUM9 P50148 Q8NFP9 P00533	173	O00421 O00459 O00468 O15013 O15085 O15530 O43194 O43306 O43665 O43865 O60266 O60353 O60503 O60551 O60658 O75084 O75116 O75487 O75911 O75962 O94827 O95136 O95445 O95977 P00533 P00734 P01024 P01111 P01112 P01116 P01130 P02647 P02649 P04083 P04114 P04899 P05067 P05129 P05305 P06727 P07550 P07602 P08174 P08754 P10644 P12931 P13861 P16220 P16298 P17252 P17612 P18827 P19086 P22694 P23743 P25098 P25116 …	CCRL2 PIK3R2 AGRN ARHGEF10 ARHGEF11 PDPK1 GPR39 ADCY6 RGS10 AHCYL1 ADCY3 FZD6 ADCY9 NMT2 PDE8A FZD7 ROCK2 GPC4 DHRS3 TRIO PLEKHG5 S1PR2 APOM S1PR4 EGFR F2 C3 NRAS HRAS KRAS LDLR APOA1 APOE ANXA1 APOB GNAI2 APP PRKCG EDN1 APOA4 ADRB2 PSAP CD55 GNAI3 PRKAR1A SRC PRKAR2A CREB1 PPP3CB PRKCA PRKACA SDC1 GNAZ PRKACB DGKA GRK2 F2R MAPK3 MAPK1 GNA11 PPP2R1A PPP2R1B NMT1 GRPR GNA15 PRKAR1B SDC4 AKT1 AKT2 …
REACTOME_ACTIVATION_OF_RAC1_DOWNSTREAM_OF_NMDARS	0.461399	0.762889	-0.61778	-1.04642	0.3333	1	GIT1	Q9Y2X7	3	P63000 Q14155 Q9Y2X7	RAC1 ARHGEF7 GIT1
NABA_BASEMENT_MEMBRANES	0.401911	0.713409	-0.387601	-1.04592	0.2	3	COL18A1 LAMA5 HSPG2	P39060 O15230 P98160	15	A6NMZ7 O00468 O15230 O95631 P07942 P11047 P12109 P14543 P39060 P55268 P98160 Q13751 Q13753 Q16787 Q9HB63	COL6A6 AGRN LAMA5 NTN1 LAMB1 LAMC1 COL6A1 NID1 COL18A1 LAMB2 HSPG2 LAMB3 LAMC2 LAMA3 NTN4
PID_CD8_TCR_PATHWAY	0.384157	0.702069	-0.338782	-1.04478	0.3077	8	CARD11 MALT1 AKT1 PLCG1 SHC1 BCL10 PDPK1 CSK	Q9BXL7 Q9UDY8 P31749 P19174 P29353 O95999 O15530 P41240	26	O14920 O15111 O15530 O43561 O95999 P01111 P01112 P01116 P06239 P17252 P19174 P22681 P29350 P29353 P31749 P41240 P61769 P62834 P62993 Q02156 Q07889 Q13586 Q9BXL7 Q9UDY8 Q9Y4K3 Q9Y6K9	IKBKB CHUK PDPK1 LAT BCL10 NRAS HRAS KRAS LCK PRKCA PLCG1 CBL PTPN6 SHC1 AKT1 CSK B2M RAP1A GRB2 PRKCE SOS1 STIM1 CARD11 MALT1 TRAF6 IKBKG
REACTOME_DISEASES_OF_SIGNAL_TRANSDUCTION_BY_GROWTH_FACTOR_RECEPTORS_AND_SECOND_MESSENGERS	0.338817	0.660525	-0.229366	-1.04425	0.2983	71	FZD5 UBA52 ARRB1 ERBB3 BCR PIK3R2 FOXO1 HDAC7 TGFB1 MAML2 LRP5 OS9 MIB2 NOTCH1 AKT1 RAF1 PLCG1 POLR2K TSC2 SHC1 TGFBR2 TENT4A APC AP3B1 SND1 POLR2H PPP2R5E JAG2 PIK3CA PDPK1 ATG7 CSK LRRFIP1 IRS1 HDAC3 RPS27A ERBB2 NF1 STAT3 TRIM24 AKT2 FGFR1OP PSMA3 GSK3A FOXO3 POLR2I CNTRL POLR2E SMAD3 PPP2R5A POLR2L VCL PSMD10 EGFR SMAD2 MAP2K2 MIB1 MDM2 SEL1L ETV6 BRAP CBL PTPN12 HES1 BRAF MAP2K1 ARAF TNKS RI…	Q13467 P62987 P49407 P21860 P11274 O00459 Q12778 Q8WUI4 P01137 Q8IZL2 O75197 Q13438 Q96AX9 P46531 P31749 P04049 P19174 P53803 P49815 P29353 P37173 Q5XG87 P25054 O00203 Q7KZF4 P52434 Q16537 Q9Y219 P42336 O15530 O95352 P41240 Q32MZ4 P35568 O15379 P62979 P04626 P21359 P40763 O15164 P31751 O95684 P25788 P49840 O43524 P36954 Q7Z7A1 P19388 P84022 Q15172 P62875 P18206 O75832 P00533 Q15796 P36507 Q86YT6 …	238	O00203 O00231 O00232 O00233 O00459 O00487 O14672 O14818 O15111 O15164 O15379 O15514 O15530 O43242 O43252 O43524 O43815 O60353 O75197 O75376 O75581 O75832 O94905 O94907 O95271 O95352 O95405 O95429 O95684 P00533 P01106 P01111 P01112 P01116 P01137 P02545 P04049 P04626 P06239 P07900 P08581 P10398 P11274 P12931 P13984 P15056 P15514 P16220 P17980 P18206 P19174 P19387 P19388 P20618 P21359 P21860 P22681 …	AP3B1 PSMD11 PSMD12 PSMD9 PIK3R2 PSMD14 ADAM10 PSMA7 CHUK TRIM24 HDAC3 POLR2D PDPK1 PSMD3 PAPSS1 FOXO3 STRN FZD6 LRP5 NCOR1 LRP6 PSMD10 ERLIN2 DKK1 TNKS ATG7 ZFYVE9 BAG4 FGFR1OP EGFR MYC NRAS HRAS KRAS TGFB1 LMNA RAF1 ERBB2 LCK HSP90AA1 MET ARAF BCR SRC GTF2F2 BRAF AREG CREB1 PSMC3 VCL PLCG1 POLR2C POLR2E PSMB1 NF1 ERBB3 CBL NR4A1 CCNC POLR2A APC PSMA1 PSMA2 PSMA3 PSMA4 MAPK3 MARK3 PSMB8 PSMB9 PS…
REACTOME_RHO_GTPASES_ACTIVATE_WASPS_AND_WAVES	0.396493	0.712356	-0.331484	-1.04307	0.6071	17	ARPC3 ABL1 WIPF2 PTK2 ARPC5 ARPC2 GRB2 NCK1 MAPK3 WASL ARPC4 MAPK1 ACTR2 CYFIP2 ARPC1B NCKAP1 WASF1	O15145 P00519 Q8TF74 Q05397 O15511 O15144 P62993 P16333 P27361 O00401 P59998 P28482 P61160 Q96F07 O15143 Q9Y2A7 Q92558	28	A6NGB9 O00401 O15143 O15144 O15145 O15511 P00519 P16333 P27361 P28482 P59998 P60709 P60953 P61158 P61160 P62993 P63000 Q05397 Q7L576 Q8IZP0 Q8TF74 Q8WUW1 Q92558 Q92747 Q96F07 Q9NYB9 Q9Y2A7 Q9Y6W5	WIPF3 WASL ARPC1B ARPC2 ARPC3 ARPC5 ABL1 NCK1 MAPK3 MAPK1 ARPC4 ACTB CDC42 ACTR3 ACTR2 GRB2 RAC1 PTK2 CYFIP1 ABI1 WIPF2 BRK1 WASF1 ARPC1A CYFIP2 ABI2 NCKAP1 WASF2
REACTOME_NOTCH_HLH_TRANSCRIPTION_PATHWAY	0.401011	0.712982	-0.373632	-1.04108	0.2353	4	HDAC7 MAML2 NOTCH1 HDAC3	Q8WUI4 Q8IZL2 P46531 O15379	17	O15379 O75376 P46531 Q04721 Q06330 Q13547 Q13573 Q8IZL2 Q8WUI4 Q92585 Q92769 Q92793 Q92830 Q9BZK7 Q9UBN7 Q9UKV0 Q9Y618	HDAC3 NCOR1 NOTCH1 NOTCH2 RBPJ HDAC1 SNW1 MAML2 HDAC7 MAML1 HDAC2 CREBBP KAT2A TBL1XR1 HDAC6 HDAC9 NCOR2
REACTOME_TFAP2_AP_2_FAMILY_REGULATES_TRANSCRIPTION_OF_GROWTH_FACTORS_AND_THEIR_RECEPTORS	0.438631	0.743781	-0.529813	-1.04108	0.6	3	ATAD2 ERBB2 EGFR	Q6PL18 P04626 P00533	5	P00533 P04626 P05549 P25490 Q6PL18	EGFR ERBB2 TFAP2A YY1 ATAD2
SIG_INSULIN_RECEPTOR_PATHWAY_IN_CARDIAC_MYOCYTES	0.39229	0.709733	-0.309085	-1.04088	0.2895	11	FOXO1 AKT1 RAF1 SHC1 PIK3CA PDPK1 IRS1 SFN AKT2 PARD3 GSK3A	Q12778 P31749 P04049 P29353 P42336 O15530 P35568 P31947 P31751 Q8TEW0 P49840	38	O15357 O15530 O43739 O60885 O75955 P04049 P18031 P22681 P23443 P27348 P27361 P28482 P29353 P31749 P31751 P31946 P31947 P35237 P35568 P42336 P49840 P49841 P51812 P60953 P61981 P62258 P62993 P63104 Q01518 Q04917 Q07889 Q12778 Q14254 Q15418 Q8TEW0 Q9BX66 Q9UIQ6 Q9Y4H2	INPPL1 PDPK1 CYTH3 BRD4 FLOT1 RAF1 PTPN1 CBL RPS6KB1 YWHAQ MAPK3 MAPK1 SHC1 AKT1 AKT2 YWHAB SFN SERPINB6 IRS1 PIK3CA GSK3A GSK3B RPS6KA3 CDC42 YWHAG YWHAE GRB2 YWHAZ CAP1 YWHAH SOS1 FOXO1 FLOT2 RPS6KA1 PARD3 SORBS1 LNPEP IRS2
BIOCARTA_PAR1_PATHWAY	0.40676	0.716378	-0.41053	-1.03959	0.5833	7	PTK2B PIK3CA MAP3K7 ROCK1 GNAQ PPP1R12B ARHGEF1	Q14289 P42336 O43318 Q13464 P50148 O60237 Q92888	12	O43318 O60237 P00734 P17252 P25116 P42336 P50148 P61586 Q13464 Q14289 Q14344 Q92888	MAP3K7 PPP1R12B F2 PRKCA F2R PIK3CA GNAQ RHOA ROCK1 PTK2B GNA13 ARHGEF1
REACTOME_RECYCLING_OF_EIF2_GDP	0.422301	0.730411	-0.460761	-1.03943	0.5	4	EIF2B2 EIF2B4 EIF2B5 EIF2B3	P49770 Q9UI10 Q13144 Q9NR50	8	P05198 P20042 P41091 P49770 Q13144 Q14232 Q9NR50 Q9UI10	EIF2S1 EIF2S2 EIF2S3 EIF2B2 EIF2B5 EIF2B1 EIF2B3 EIF2B4
REACTOME_G_ALPHA_I_SIGNALLING_EVENTS	0.38226	0.701229	-0.262722	-1.03921	0.2727	24	GPC1 APOA4 PRKAR1B GRK2 PRKACA LRP8 GPC4 APOB LDLR PRKACB LRP10 APOE HSPG2 S1PR4 METAP2 AHCYL1 NMT1 METAP1 ADCY3 KPNA2 PRKAR1A PRKX GNG5 APOM	P35052 P06727 P31321 P25098 P17612 Q14114 O75487 P04114 P01130 P22694 Q7Z4F1 P02649 P98160 O95977 P50579 O43865 P30419 P53582 O60266 P52292 P10644 P51817 P63218 O95445	88	O00468 O43306 O43665 O43865 O60266 O60503 O60551 O75487 O75911 O95136 O95445 O95977 P01024 P01130 P02647 P02649 P04083 P04114 P04899 P05067 P05129 P06727 P07602 P08754 P10644 P12931 P13861 P16220 P16298 P17252 P17612 P18827 P19086 P22694 P25098 P28482 P30153 P30154 P30419 P31321 P31431 P35052 P42330 P48454 P49354 P49795 P49796 P50579 P51817 P51828 P52292 P53582 P62136 P62714 P62873 P62879 P63096 …	AGRN ADCY6 RGS10 AHCYL1 ADCY3 ADCY9 NMT2 GPC4 DHRS3 S1PR2 APOM S1PR4 C3 LDLR APOA1 APOE ANXA1 APOB GNAI2 APP PRKCG APOA4 PSAP GNAI3 PRKAR1A SRC PRKAR2A CREB1 PPP3CB PRKCA PRKACA SDC1 GNAZ PRKACB GRK2 MAPK1 PPP2R1A PPP2R1B NMT1 PRKAR1B SDC4 GPC1 AKR1C3 PPP3CC FNTA RGS19 RGS3 METAP2 PRKX ADCY7 KPNA2 METAP1 PPP1CA PPP2CB GNB1 GNB2 GNAI1 PPP3R1 GNG5 PPP2CA HSPG2 CDK5 PLCB3 PRKCD PPP3CA CAMK2G CAMK2D …
REACTOME_RUNX3_REGULATES_NOTCH_SIGNALING	0.418348	0.727064	-0.430474	-1.03701	0.4	4	MAML2 NOTCH1 HES1 SNW1	Q8IZL2 P46531 Q14469 Q13573	10	P46531 P78504 Q06330 Q09472 Q13573 Q14469 Q8IZL2 Q92585 Q92793 Q92830	NOTCH1 JAG1 RBPJ EP300 SNW1 HES1 MAML2 MAML1 CREBBP KAT2A
BIOCARTA_GLEEVEC_PATHWAY	0.40529	0.716378	-0.371965	-1.03644	0.2353	4	BCR AKT1 RAF1 PIK3CA	P11274 P31749 P04049 P42336	17	P01106 P01112 P04049 P05412 P11274 P27361 P31749 P42224 P42336 P45983 P45985 P46109 P51692 P62993 Q02750 Q07889 Q92934	MYC HRAS RAF1 JUN BCR MAPK3 AKT1 STAT1 PIK3CA MAPK8 MAP2K4 CRKL STAT5B GRB2 MAP2K1 SOS1 BAD
PID_NETRIN_PATHWAY	0.402797	0.714394	-0.352955	-1.03514	0.619	13	MYO10 BCAR1 PLCG1 TRIO PIK3CA PTK2 MAP2K2 MAP2K1 NCK1 MAPK3 YES1 WASL PAK1	Q9HD67 P56945 P19174 O75962 P42336 Q05397 P36507 Q02750 P16333 P27361 P07947 O00401 Q13153	21	O00401 O75962 O95631 P07947 P12931 P16333 P19174 P27361 P28482 P36507 P42336 P56945 P60953 P61586 P63000 Q00169 Q02750 Q05397 Q13153 Q8IZJ1 Q9HD67	WASL TRIO NTN1 YES1 SRC NCK1 PLCG1 MAPK3 MAPK1 MAP2K2 PIK3CA BCAR1 CDC42 RHOA RAC1 PITPNA MAP2K1 PTK2 PAK1 UNC5B MYO10
REACTOME_CYTOSOLIC_SENSORS_OF_PATHOGEN_ASSOCIATED_DNA	0.393905	0.7105	-0.294959	-1.03482	0.413	19	DTX4 UBA52 POLR2K TRIM32 POLR2H POLR1C LRRFIP1 RPS27A TBK1 IRF3 POLR2E POLR2L POLR3K IKBKB NFKBIB RELA NFKB1 RIPK1 DHX36	Q9Y2E6 P62987 P53803 Q13049 P52434 O15160 Q32MZ4 P62979 Q9UHD2 Q14653 P19388 P62875 Q9Y2Y1 O14920 Q15653 Q04206 P19838 Q13546 Q9H2U1	46	O14802 O14920 O15111 O15160 O15318 P05423 P12956 P13010 P19388 P19474 P19838 P35222 P42226 P49959 P52434 P53803 P62875 P62979 P62987 P78527 Q00653 Q04206 Q08211 Q09472 Q13049 Q13546 Q14653 Q15653 Q32MZ4 Q86WV6 Q8N884 Q92793 Q99836 Q9BRZ2 Q9BUI4 Q9H1D9 Q9H2U1 Q9NSU2 Q9NVU0 Q9NW08 Q9UHD2 Q9UJV9 Q9Y2E6 Q9Y2Y1 Q9Y535 Q9Y6K9	POLR3A IKBKB CHUK POLR1C POLR3G POLR3D XRCC6 XRCC5 POLR2E TRIM21 NFKB1 CTNNB1 STAT6 MRE11 POLR2H POLR2K POLR2L RPS27A UBA52 PRKDC NFKB2 RELA DHX9 EP300 TRIM32 RIPK1 IRF3 NFKBIB LRRFIP1 STING1 CGAS CREBBP MYD88 TRIM56 POLR3C POLR3F DHX36 TREX1 POLR3E POLR3B TBK1 DDX41 DTX4 POLR3K POLR3H IKBKG
REACTOME_NOTCH2_INTRACELLULAR_DOMAIN_REGULATES_TRANSCRIPTION	0.428571	0.735958	-0.477318	-1.03421	0.5714	4	MAML2 HES1 CREB1 NOTCH2	Q8IZL2 Q14469 P16220 Q04721	7	P16220 Q04721 Q06330 Q09472 Q14469 Q8IZL2 Q92585	CREB1 NOTCH2 RBPJ EP300 HES1 MAML2 MAML1
REACTOME_RUNX1_REGULATES_TRANSCRIPTION_OF_GENES_INVOLVED_IN_DIFFERENTIATION_OF_HSCS	0.398024	0.712356	-0.275919	-1.03166	0.2063	13	UBA52 H3C1 H2BU1 H4C1 H2BC12 TCF3 H3C15 RPS27A H2AX TCF12 ABL1 H2AZ2 PSMA3	P62987 P68431 Q8N257 P62805 O60814 P15923 Q71DI3 P62979 P16104 Q99081 P00519 Q71UI9 P25788	63	O00231 O00232 O00233 O00487 O14818 O43242 O60814 O75832 P00519 P15923 P16104 P17980 P20618 P25786 P25787 P25788 P25789 P28062 P28065 P28066 P28070 P28072 P28074 P35998 P43686 P46937 P48556 P49720 P49721 P50613 P51665 P51946 P51948 P55036 P60900 P61289 P62191 P62195 P62333 P62805 P62979 P62987 P68431 P84243 Q01196 Q03164 Q06323 Q13200 Q13951 Q14997 Q15008 Q16401 Q6FI13 Q71DI3 Q71UI9 Q8N257 Q92530 …	PSMD11 PSMD12 PSMD9 PSMD14 PSMA7 PSMD3 H2BC12 PSMD10 ABL1 TCF3 H2AX PSMC3 PSMB1 PSMA1 PSMA2 PSMA3 PSMA4 PSMB8 PSMB9 PSMA5 PSMB4 PSMB6 PSMB5 PSMC2 PSMC4 YAP1 PSMD8 PSMB3 PSMB2 CDK7 PSMD7 CCNH MNAT1 PSMD4 PSMA6 PSME3 PSMC1 PSMC5 PSMC6 H4C1 RPS27A UBA52 H3C1 H3-3A RUNX1 KMT2A PSME1 PSMD2 CBFB PSME4 PSMD6 PSMD5 H2AC18 H3C15 H2AZ2 H2BU1 PSMF1 ITCH TCF12 PSMB7 PSMD1 PSME2 PSMD13
BIOCARTA_NFAT_PATHWAY	0.407422	0.716378	-0.334094	-1.03032	0.2308	6	PRKAR1B PRKACB AKT1 RAF1 PIK3CA PRKAR1A	P31321 P22694 P31749 P04049 P42336 P10644	26	P00734 P01112 P04049 P05305 P10644 P13861 P16298 P22694 P23443 P27361 P27797 P28482 P31321 P31749 P42336 P45983 P48454 P48729 P49841 Q02750 Q08209 Q13469 Q16539 Q16566 Q92793 Q99075	F2 HRAS RAF1 EDN1 PRKAR1A PRKAR2A PPP3CB PRKACB RPS6KB1 MAPK3 CALR MAPK1 PRKAR1B AKT1 PIK3CA MAPK8 PPP3CC CSNK1A1 GSK3B MAP2K1 PPP3CA NFATC2 MAPK14 CAMK4 CREBBP HBEGF
PID_CERAMIDE_PATHWAY	0.410933	0.719393	-0.323071	-1.03028	0.2333	7	TNFRSF1A MADD TRAF2 AKT1 RAF1 PRKCZ PAWR	P19438 Q8WXG6 Q12933 P31749 P04049 Q05513 Q96IZ0	30	O75569 O95429 O95831 P01106 P04049 P19438 P19525 P19838 P27361 P28482 P31749 P36507 P45983 P45985 P55957 P99999 Q02750 Q04206 Q05513 Q05655 Q07812 Q12933 Q13158 Q13510 Q13546 Q14790 Q15628 Q8WXG6 Q92934 Q96IZ0	PRKRA BAG4 AIFM1 MYC RAF1 TNFRSF1A EIF2AK2 NFKB1 MAPK3 MAPK1 AKT1 MAP2K2 MAPK8 MAP2K4 BID CYCS MAP2K1 RELA PRKCZ PRKCD BAX TRAF2 FADD ASAH1 RIPK1 CASP8 TRADD MADD BAD PAWR
REACTOME_INTEGRIN_SIGNALING	0.425636	0.732663	-0.388353	-1.03008	0.3571	5	BCAR1 AKT1 SHC1 PDPK1 CSK	P56945 P31749 P29353 O15530 P41240	14	O15530 P12931 P18031 P29353 P31749 P41240 P46108 P56945 P61224 P62834 P62993 Q05397 Q07889 Q9Y490	PDPK1 SRC PTPN1 SHC1 AKT1 CSK CRK BCAR1 RAP1B RAP1A GRB2 PTK2 SOS1 TLN1
REACTOME_SIGNALING_BY_FGFR3	0.412459	0.720886	-0.347053	-1.02998	0.6818	15	UBA52 PLCG1 SHC1 PIK3CA RPS27A CBL BRAF SOS1 GRB2 PPP2CB MAPK3 PPP2CA HRAS PPP2R1A MAPK1	P62987 P19174 P29353 P42336 P62979 P22681 P15056 Q07889 P62993 P62714 P27361 P67775 P01112 P30153 P28482	22	O43597 P01111 P01112 P01116 P12931 P15056 P19174 P22681 P27361 P28482 P29353 P30153 P42336 P62714 P62979 P62987 P62993 P67775 Q06124 Q07889 Q14435 Q8WU20	SPRY2 NRAS HRAS KRAS SRC BRAF PLCG1 CBL MAPK3 MAPK1 SHC1 PPP2R1A PIK3CA PPP2CB RPS27A UBA52 GRB2 PPP2CA PTPN11 SOS1 GALNT3 FRS2
BIOCARTA_ERK_PATHWAY	0.414416	0.721972	-0.364879	-1.02972	0.7222	13	RAF1 SHC1 STAT3 EGFR MAP2K2 MAP2K1 SOS1 GRB2 ITGB1 MAPK3 PPP2CA HRAS MAPK1	P04049 P29353 P40763 P00533 P36507 Q02750 Q07889 P62993 P05556 P27361 P67775 P01112 P28482	18	O75582 P00533 P01106 P01112 P04049 P05556 P08069 P27361 P28482 P29353 P36507 P40763 P62993 P67775 Q02750 Q07889 Q15418 Q5JWF2	RPS6KA5 EGFR MYC HRAS RAF1 ITGB1 IGF1R MAPK3 MAPK1 SHC1 MAP2K2 STAT3 GRB2 PPP2CA MAP2K1 SOS1 RPS6KA1 GNAS
REACTOME_NONHOMOLOGOUS_END_JOINING_NHEJ	0.407373	0.716378	-0.306887	-1.02938	0.3243	12	NSD2 H2BU1 H4C1 H2BC12 RNF168 BABAM2 PIAS4 HERC2 H2AX RIF1 BRCC3 KAT5	O96028 Q8N257 P62805 O60814 Q8IYW5 Q9NXR7 Q8N2W9 O95714 P16104 Q5UIP0 P46736 Q92993	37	O60814 O60934 O76064 O95551 O95714 O96028 P12956 P13010 P16104 P38398 P46736 P49917 P49959 P61088 P62805 P63165 P78527 Q12888 Q13315 Q13426 Q14676 Q15819 Q5UIP0 Q6UWZ7 Q6ZW49 Q8IYW5 Q8N257 Q8N2W9 Q92878 Q92993 Q96RL1 Q96SD1 Q99728 Q9H9Q4 Q9NUW8 Q9NWV8 Q9NXR7	H2BC12 NBN RNF8 TDP2 HERC2 NSD2 XRCC6 XRCC5 H2AX BRCA1 BRCC3 LIG4 MRE11 UBE2N H4C1 SUMO1 PRKDC TP53BP1 ATM XRCC4 MDC1 UBE2V2 RIF1 ABRAXAS1 PAXIP1 RNF168 H2BU1 PIAS4 RAD50 KAT5 UIMC1 DCLRE1C BARD1 NHEJ1 TDP1 BABAM1 BABAM2
REACTOME_PRE_NOTCH_PROCESSING_IN_THE_ENDOPLASMIC_RETICULUM	0.459972	0.762889	-0.55879	-1.02877	0.25	1	NOTCH1	P46531	4	P46531 Q04721 Q8NBL1 Q9H488	NOTCH1 NOTCH2 POGLUT1 POFUT1
KEGG_PYRIMIDINE_METABOLISM	0.398133	0.712356	-0.265979	-1.02816	0.2857	22	TYMS RRM1 DPYD UCKL1 POLR1B NME1 CTPS1 POLR2K POLR2H POLR1C NME7 CAD UPRT NT5E POLR2I POLR2E POLE ENTPD6 POLR2L POLR3K POLE2 POLR1E	P04818 P23921 Q12882 Q9NWZ5 Q9H9Y6 P15531 P17812 P53803 P52434 O15160 Q9Y5B8 P27708 Q96BW1 P21589 P36954 P19388 Q07864 O75354 P62875 Q9Y2Y1 P56282 Q9GZS1	77	O00142 O14802 O15160 O15318 O15514 O75354 O75356 O95602 P00491 P04183 P04818 P05423 P09884 P11172 P15531 P17812 P19387 P19388 P21589 P22392 P23919 P23921 P24928 P27707 P27708 P28340 P30085 P30876 P31350 P32320 P32321 P33316 P36954 P49005 P49642 P49643 P49902 P50583 P52434 P52435 P53803 P56282 P62487 P62875 Q02127 Q07864 Q12882 Q13232 Q14181 Q15054 Q16831 Q16881 Q5EBM0 Q8TCD5 Q8TCS8 Q8WVQ1 Q96BW1 …	TK2 POLR3A POLR1C POLR3G POLR2D ENTPD6 ENTPD5 POLR1A PNP TK1 TYMS POLR3D POLA1 UMPS NME1 CTPS1 POLR2C POLR2E NT5E NME2 DTYMK RRM1 POLR2A DCK CAD POLD1 CMPK1 POLR2B RRM2 CDA DCTD DUT POLR2I POLD2 PRIM1 PRIM2 NT5C2 NUDT2 POLR2H POLR2J POLR2K POLE2 POLR2G POLR2L DHODH POLE DPYD NME3 POLA2 POLD3 UPP1 TXNRD1 CMPK2 NT5C PNPT1 CANT1 UPRT POLR3C ITPA UCK2 POLR1E NT5C3A POLR3F POLR1B UCK1 POLD4 POLE4 CTPS…
REACTOME_PCP_CE_PATHWAY	0.400703	0.712982	-0.269388	-1.02737	0.3286	23	FZD5 DVL1 UBA52 PFN1 DVL2 SMURF2 FZD2 RPS27A ROR1 PSMA3 FZD7 FZD1 CLTA PSMD10 DVL3 SCRIB PSMD7 CLTB FZD6 AP2B1 PSMD13 DAAM1 ARRB2	Q13467 O14640 P62987 P07737 O14641 Q9HAU4 Q14332 P62979 Q01973 P25788 O75084 Q9UP38 P09496 O75832 Q92997 Q14160 P51665 P09497 O60353 P63010 Q9UNM6 Q9Y4D1 P32121	70	O00231 O00232 O00233 O00487 O14640 O14641 O14818 O43242 O60353 O75084 O75832 O94973 O95782 P05129 P07737 P09496 P09497 P17252 P17980 P20618 P25786 P25787 P25788 P25789 P28062 P28065 P28066 P28070 P28072 P28074 P32121 P34925 P35998 P43686 P48556 P49720 P49721 P51665 P53680 P55036 P60900 P61289 P61586 P62191 P62195 P62333 P62979 P62987 P63000 P63010 Q00610 Q01973 Q06323 Q13200 Q13467 Q14160 Q14332 …	PSMD11 PSMD12 PSMD9 PSMD14 DVL1 DVL2 PSMA7 PSMD3 FZD6 FZD7 PSMD10 AP2A2 AP2A1 PRKCG PFN1 CLTA CLTB PRKCA PSMC3 PSMB1 PSMA1 PSMA2 PSMA3 PSMA4 PSMB8 PSMB9 PSMA5 PSMB4 PSMB6 PSMB5 ARRB2 RYK PSMC2 PSMC4 PSMD8 PSMB3 PSMB2 PSMD7 AP2S1 PSMD4 PSMA6 PSME3 RHOA PSMC1 PSMC5 PSMC6 RPS27A UBA52 RAC1 AP2B1 CLTC ROR1 PSME1 PSMD2 FZD5 SCRIB FZD2 PSME4 PSMD6 PSMD5 PSMF1 DVL3 AP2M1 PSMB7 PSMD1 SMURF2 PSME2 PSMD13 …
REACTOME_P75NTR_RECRUITS_SIGNALLING_COMPLEXES	0.434655	0.740474	-0.439738	-1.02681	0.3333	3	UBA52 IRAK1 RPS27A	P62987 P51617 P62979	9	O14920 O43353 P41743 P51617 P62979 P62987 Q13501 Q99836 Q9Y4K3	IKBKB RIPK2 PRKCI IRAK1 RPS27A UBA52 SQSTM1 MYD88 TRAF6
PID_CXCR4_PATHWAY	0.40756	0.716378	-0.278925	-1.0262	0.2241	13	GRK2 ITGA3 PIK3R2 FOXO1 BCAR1 RACK1 AKT1 PTK2B PRKCZ PIK3CA PDPK1 ITGA6 CSK	P25098 P26006 O00459 Q12778 P56945 P63244 P31749 Q14289 Q05513 P42336 O15530 P23229 P41240	58	O00459 O14964 O15530 O75351 P01903 P04899 P05556 P06239 P06756 P07947 P07948 P08648 P08754 P11234 P12931 P17301 P19086 P23229 P23528 P25098 P26006 P29350 P31749 P32121 P40763 P41240 P42224 P42336 P42345 P43250 P46108 P49023 P51692 P53667 P56199 P56945 P60953 P61224 P61586 P62745 P62873 P63000 P63096 P63244 Q01970 Q05397 Q05513 Q06124 Q12778 Q13153 Q14289 Q14344 Q6R327 Q92934 Q96J02 Q9BPZ7 Q9UMX0 …	PIK3R2 HGS PDPK1 VPS4B HLA-DRA GNAI2 ITGB1 LCK ITGAV YES1 LYN ITGA5 GNAI3 RALB SRC ITGA2 GNAZ ITGA6 CFL1 GRK2 ITGA3 PTPN6 AKT1 ARRB2 STAT3 CSK STAT1 PIK3CA MTOR GRK6 CRK PXN STAT5B LIMK1 ITGA1 BCAR1 CDC42 RAP1B RHOA RHOB GNB1 RAC1 GNAI1 RACK1 PLCB3 PTK2 PRKCZ PTPN11 FOXO1 PAK1 PTK2B GNA13 RICTOR BAD ITCH MAPKAP1 UBQLN1 VPS4A
BIOCARTA_TPO_PATHWAY	0.423499	0.731314	-0.374244	-1.02602	0.5	8	RAF1 PLCG1 SHC1 PIK3CA STAT3 MAP2K1 SOS1 GRB2	P04049 P19174 P29353 P42336 P40763 Q02750 Q07889 P62993	16	P01112 P04049 P05412 P17252 P19174 P20936 P27361 P29353 P40763 P42224 P42336 P51692 P62993 P68400 Q02750 Q07889	HRAS RAF1 JUN PRKCA PLCG1 RASA1 MAPK3 SHC1 STAT3 STAT1 PIK3CA STAT5B GRB2 CSNK2A1 MAP2K1 SOS1
REACTOME_SIGNALING_BY_FGFR	0.411322	0.719481	-0.287106	-1.02549	0.6	30	UBA52 HNRNPA1 PLCG1 POLR2K SHC1 POLR2H PIK3CA RPS27A POLR2I POLR2E ESRP2 POLR2L TIA1 RBFOX2 CBL BRAF SOS1 GRB2 PPP2CB ESRP1 MAPK3 POLR2G HNRNPF POLR2B HNRNPH1 PPP2CA HRAS PPP2R1A MAPK1 POLR2C	P62987 P09651 P19174 P53803 P29353 P52434 P42336 P62979 P36954 P19388 Q9H6T0 P62875 P31483 O43251 P22681 P15056 Q07889 P62993 P62714 Q6NXG1 P27361 P62487 P52597 P30876 P31943 P67775 P01112 P30153 P28482 P19387	50	O15514 O43251 O43597 P01111 P01112 P01116 P09651 P12931 P13984 P15056 P19174 P19387 P19388 P22681 P24928 P26599 P27361 P28482 P29353 P30153 P30876 P31483 P31943 P35269 P36954 P42336 P52272 P52298 P52434 P52435 P52597 P53803 P62487 P62714 P62875 P62979 P62987 P62993 P67775 Q01085 Q06124 Q07889 Q09161 Q14435 Q14512 Q6NXG1 Q7Z698 Q7Z699 Q8WU20 Q9H6T0	POLR2D RBFOX2 SPRY2 NRAS HRAS KRAS HNRNPA1 SRC GTF2F2 BRAF PLCG1 POLR2C POLR2E CBL POLR2A PTBP1 MAPK3 MAPK1 SHC1 PPP2R1A POLR2B TIA1 HNRNPH1 GTF2F1 POLR2I PIK3CA HNRNPM NCBP2 POLR2H POLR2J HNRNPF POLR2K POLR2G PPP2CB POLR2L RPS27A UBA52 GRB2 PPP2CA TIAL1 PTPN11 SOS1 NCBP1 GALNT3 FGFBP1 ESRP1 SPRED2 SPRED1 FRS2 ESRP2
REACTOME_IL_6_TYPE_CYTOKINE_RECEPTOR_LIGAND_INTERACTIONS	0.488138	0.785498	-0.604985	-1.02475	0.3333	1	JAK1	P23458	3	P23458 P40189 Q99650	JAK1 IL6ST OSMR
REACTOME_PTK6_REGULATES_CELL_CYCLE	0.496881	0.787634	-0.673627	-1.02441	0.5	1	CDK4	P11802	2	P11802 P24941	CDK4 CDK2
REACTOME_SIGNALING_BY_RECEPTOR_TYROSINE_KINASES	0.389662	0.706393	-0.222575	-1.02265	0.3735	96	TNS3 SH3GL1 PRKACA SPINT2 UBA52 ITGA3 LAMA5 FURIN ERBB3 PIK3R2 NRP2 PRKACB BCAR1 HNRNPA1 APOE COL27A1 AKT1 AHCYL1 PLCG1 TAB2 PTK2B POLR2K CYBA SHC1 PRKCZ PTPRJ POLR2H PIK3CA PDPK1 CSK PDGFC IRS1 RPS27A ERBB2 TCF12 NEDD4 CAV1 STAT3 AKT2 PIK3R4 POLR2I KIDINS220 USP8 PRKCE POLR2E ROCK1 ESRP2 ADAP1 MEMO1 F3 AXL MAPKAPK3 CLTA PTK2 ELMO2 POLR2L TIA1 YAP1 EGFR MST1R MAP2K2 ATF2 DIAPH1 RBFOX2 ROCK2 CBL P…	Q68CZ2 Q99961 P17612 O43291 P62987 P26006 O15230 P09958 P21860 O00459 O60462 P22694 P56945 P09651 P02649 Q8IZC6 P31749 O43865 P19174 Q9NYJ8 Q14289 P53803 P13498 P29353 Q05513 Q12913 P52434 P42336 O15530 P41240 Q9NRA1 P35568 P62979 P04626 Q99081 P46934 Q03135 P40763 P31751 Q99570 P36954 Q9ULH0 P40818 Q02156 P19388 Q13464 Q9H6T0 O75689 Q9Y316 P13726 P30530 Q16644 P09496 Q05397 Q96JJ3 P62875 P31483 …	257	A6NMZ7 O00459 O14672 O14757 O14786 O14964 O15230 O15264 O15514 O15530 O43251 O43278 O43291 O43597 O43609 O43639 O43865 O60462 O60610 O60716 O75116 O75348 O75376 O75582 O75689 O75886 O94973 O95782 P00533 P01111 P01112 P01116 P02649 P04626 P04792 P05556 P06239 P06756 P07900 P07942 P07947 P07948 P07996 P08069 P08581 P09496 P09651 P09958 P11047 P11233 P11234 P11831 P12109 P12931 P13498 P13726 P13984 …	COL6A6 PIK3R2 ADAM10 CHEK1 NRP1 HGS LAMA5 MAPK13 POLR2D PDPK1 RBFOX2 SPINT1 SPINT2 SPRY2 SPRY1 NCK2 AHCYL1 NRP2 DIAPH1 CTNND1 ROCK2 ATP6V1G1 NCOR1 RPS6KA5 ADAP1 STAM2 AP2A2 AP2A1 EGFR NRAS HRAS KRAS APOE ERBB2 HSPB1 ITGB1 LCK ITGAV HSP90AA1 LAMB1 YES1 LYN THBS1 IGF1R MET CLTA HNRNPA1 FURIN LAMC1 RALA RALB SRF COL6A1 SRC CYBA F3 GTF2F2 BRAF ATF2 FOSL1 AREG CREB1 NCK1 STMN1 PRKCA JUNB ITGA2 JUND PR…
BIOCARTA_TID_PATHWAY	0.438562	0.743781	-0.437891	-1.0225	0.5556	5	TNFRSF1A IFNGR1 IKBKB RELA NFKB1	P19438 P15260 O14920 Q04206 P19838	9	O14907 O14920 P04637 P06400 P15260 P19438 P19838 Q04206 Q96EY1	TAX1BP3 IKBKB TP53 RB1 IFNGR1 TNFRSF1A NFKB1 RELA DNAJA3
REACTOME_GOLGI_ASSOCIATED_VESICLE_BIOGENESIS	0.413268	0.721717	-0.290156	-1.02206	0.2766	13	ARRB1 SNX5 GAK AP3B1 NECAP1 SORT1 HSPA8 FTH1 SNX2 TFRC CLTA AP1S1 AP3S1	P49407 Q9Y5X3 O14976 O00203 Q8NC96 Q99523 P11142 P02794 O60749 P02786 P09496 P61966 Q92572	47	O00203 O00443 O14976 O43493 O43747 O60749 O75146 O75976 O95295 P02786 P02792 P02794 P09496 P11142 P11717 P49407 P50570 P51148 P51809 P54920 P55327 P61966 P78537 Q00610 Q01968 Q10567 Q13492 Q14671 Q14677 Q14789 Q16890 Q5HYK7 Q8NBS9 Q8NC96 Q92572 Q96EC8 Q96PC3 Q99523 Q9BV40 Q9BXS5 Q9H3P7 Q9UL45 Q9UPM8 Q9Y5X1 Q9Y5X3 Q9Y6B7 Q9Y6Q5	AP3B1 PIK3C2A GAK TGOLN2 AP1G1 SNX2 HIP1R CPD SNAPIN TFRC FTL FTH1 CLTA HSPA8 IGF2R ARRB1 DNM2 RAB5C VAMP7 NAPA TPD52 AP1S1 BLOC1S1 CLTC OCRL AP1B1 PICALM PUM1 CLINT1 GOLGB1 TPD52L1 SH3D19 TXNDC5 NECAP1 AP3S1 YIPF6 AP1S3 SORT1 VAMP8 AP1M1 ACBD3 BLOC1S6 AP4E1 SNX9 SNX5 AP4B1 AP1M2
KEGG_OLFACTORY_TRANSDUCTION	0.440917	0.746486	-0.452665	-1.02117	0.5	4	PRKACA PRKACB ADCY3 PRKX	P17612 P22694 O60266 P51817	8	O60266 P17612 P22694 P32121 P51817 Q13555 Q13557 Q14028	ADCY3 PRKACA PRKACB ARRB2 PRKX CAMK2G CAMK2D CNGB1
REACTOME_ROLE_OF_PHOSPHOLIPIDS_IN_PHAGOCYTOSIS	0.431912	0.738177	-0.402732	-1.01985	0.4167	5	PIK3R2 AHCYL1 PLCG1 PIK3CA PRKCE	O00459 O43865 P19174 P42336 Q02156	12	O00459 O14939 O43865 P19174 P42336 Q02156 Q05655 Q13393 Q14571 Q14573 Q14643 Q8IV08	PIK3R2 PLD2 AHCYL1 PLCG1 PIK3CA PRKCE PRKCD PLD1 ITPR2 ITPR3 ITPR1 PLD3
REACTOME_EGFR_DOWNREGULATION	0.430064	0.737322	-0.341943	-1.01482	0.5909	13	SH3GL1 UBA52 RPS27A EGFR CBL PTPN12 EPN1 STAM2 SPRY1 EPS15 GRB2 HGS PTPRK	Q99961 P62987 P62979 P00533 P22681 Q05209 Q9Y6I3 O75886 O43609 P42566 P62993 O14964 Q15262	22	O14964 O43597 O43609 O75886 P00533 P15514 P22681 P26045 P42566 P60953 P62979 P62987 P62993 Q05209 Q14155 Q15262 Q92783 Q96B97 Q99075 Q99961 Q9UBC2 Q9Y6I3	HGS SPRY2 SPRY1 STAM2 EGFR AREG CBL PTPN3 EPS15 CDC42 RPS27A UBA52 GRB2 PTPN12 ARHGEF7 PTPRK STAM SH3KBP1 HBEGF SH3GL1 EPS15L1 EPN1
REACTOME_SIGNALING_BY_NUCLEAR_RECEPTORS	0.425409	0.732663	-0.236521	-1.01412	0.2973	44	SCD RXRA FASN TNRC6A HSP90AB1 PIK3R2 H3C1 APOE H2BU1 H4C1 H2BC12 AKT1 POLR2K GPS2 SHC1 PPID PRKCZ POLR2H PIK3CA SREBF1 H3C15 PDPK1 ZNF217 EEPD1 RARG HDAC3 CARM1 KPNA2 H2AX CAV1 AKT2 H2AZ2 GNG5 FOXO3 POLR2I KAT5 POLR2E SP1 USF1 PTK2 POLR2L DDX5 EGFR ATF2	O00767 P19793 P49327 Q8NDV7 P08238 O00459 P68431 P02649 Q8N257 P62805 O60814 P31749 P53803 Q13227 P29353 Q08752 Q05513 P52434 P42336 P36956 Q71DI3 O15530 O75362 Q7L9B9 P13631 O15379 Q86X55 P52292 P16104 Q03135 P31751 Q71UI9 P63218 O43524 P36954 Q92993 P19388 P08047 P22415 Q05397 P62875 P17844 P00533 P15336	148	O00330 O00459 O00559 O00767 O14646 O14980 O15379 O15514 O15530 O43524 O43815 O60216 O60341 O60563 O60814 O75164 O75362 O75376 O75911 O94788 O95477 P00326 P00352 P00533 P01106 P01111 P01112 P01116 P02649 P04792 P04899 P05412 P07900 P08047 P08069 P08238 P08559 P08754 P09622 P10515 P11177 P11831 P12931 P13631 P13984 P14859 P15336 P15514 P16104 P16220 P17535 P17844 P19387 P19388 P19793 P22415 P24928 …	PDHX PIK3R2 EBAG9 SCD CHD1 XPO1 HDAC3 POLR2D PDPK1 FOXO3 STRN RAD21 KDM1A CCNT1 H2BC12 KDM4A ZNF217 NCOR1 DHRS3 ALDH1A2 ABCA1 ADH1C ALDH1A1 EGFR MYC NRAS HRAS KRAS APOE HSPB1 GNAI2 JUN HSP90AA1 SP1 IGF1R HSP90AB1 PDHA1 GNAI3 DLD DLAT PDHB SRF SRC RARG GTF2F2 POU2F1 ATF2 AREG H2AX CREB1 JUND DDX5 POLR2C POLR2E RXRA USF1 POLR2A YY1 MAPK3 MAPK1 RXRB SHC1 CRABP2 POLR2B AKT1 AKT2 GTF2F1 POLR2I SREBF1 …
KEGG_FC_GAMMA_R_MEDIATED_PHAGOCYTOSIS	0.428199	0.735904	-0.27872	-1.01268	0.3148	17	PLPP3 MYO10 PIK3R2 AKT1 RAF1 INPP5D PLCG1 PLA2G4B PIK3CA ARPC3 AKT2 LIMK1 ASAP1 PRKCE ASAP2 DNM1L ARPC5	O14495 Q9HD67 O00459 P31749 P04049 Q92835 P19174 P0C869 P42336 O15145 P31751 P53667 Q9ULH1 Q02156 O43150 O00429 O15511	54	O00401 O00429 O00459 O14494 O14495 O14939 O15143 O15144 O15145 O15511 O43150 O43561 P04049 P05129 P06396 P07948 P0C869 P17252 P19174 P23443 P23528 P27361 P28482 P29966 P31749 P31751 P42336 P46108 P46109 P49006 P50552 P50570 P53667 P59998 P60953 P62330 P63000 P78356 Q02156 Q02750 Q05655 Q13153 Q13393 Q92558 Q92747 Q92835 Q99755 Q9BPX5 Q9HD67 Q9UBS0 Q9ULH1 Q9Y281 Q9Y2I7 Q9Y6W5	WASL DNM1L PIK3R2 PLPP1 PLPP3 PLD2 ARPC1B ARPC2 ARPC3 ARPC5 ASAP2 LAT RAF1 PRKCG GSN LYN PLA2G4B PRKCA PLCG1 RPS6KB1 CFL1 MAPK3 MAPK1 MARCKS AKT1 AKT2 PIK3CA CRK CRKL MARCKSL1 VASP DNM2 LIMK1 ARPC4 CDC42 ARF6 RAC1 PIP4K2B PRKCE MAP2K1 PRKCD PAK1 PLD1 WASF1 ARPC1A INPP5D PIP5K1A ARPC5L MYO10 RPS6KB2 ASAP1 CFL2 PIKFYVE WASF2
REACTOME_P75NTR_REGULATES_AXONOGENESIS	0.473747	0.772173	-0.550029	-1.01264	0.5	2	ARHGDIA RTN4R	P52565 Q9BZR6	4	P52565 P61586 Q9BZR6 Q9NQC3	ARHGDIA RHOA RTN4R RTN4
BIOCARTA_ALTERNATIVE_PATHWAY	0.514792	0.793275	-0.665875	-1.01262	0.5	1	CFP	P27918	2	P01024 P27918	C3 CFP
REACTOME_ALTERNATIVE_COMPLEMENT_ACTIVATION	0.514792	0.793275	-0.665875	-1.01262	0.5	1	CFP	P27918	2	P01024 P27918	C3 CFP
KEGG_MAPK_SIGNALING_PATHWAY	0.430389	0.737322	-0.24415	-1.0126	0.3248	38	PLA2G3 PRKACA MECOM ARRB1 TNFRSF1A PRKACB TGFB1 TRAF2 AKT1 RAF1 TAB2 MAP2K7 TGFBR2 PLA2G4B MAP3K6 TAOK3 NF1 PRKX HSPA8 AKT2 TAB1 MAP3K7 TAOK2 MAPKAPK3 EGFR MAP2K2 ATF2 MAP3K2 MAP3K4 IKBKB BRAF MAP2K1 PAK2 PPP5C SOS1 RELA MAP4K3 NFKB1	Q9NZ20 P17612 Q03112 P49407 P19438 P22694 P01137 Q12933 P31749 P04049 Q9NYJ8 O14733 P37173 P0C869 O95382 Q9H2K8 P21359 P51817 P11142 P31751 Q15750 O43318 Q9UL54 Q16644 P00533 P36507 P15336 Q9Y2U5 Q9Y6R4 O14920 P15056 Q02750 Q13177 P53041 Q07889 Q04206 Q8IVH8 P19838	117	O14733 O14920 O15111 O15264 O43318 O75369 O75582 O75676 O75688 O95382 P00533 P01106 P01111 P01112 P01116 P01137 P01583 P04049 P04637 P04792 P05129 P05412 P0C869 P10301 P11142 P11831 P15056 P15336 P16298 P16949 P17252 P17535 P17612 P19438 P19838 P20936 P21333 P21359 P22694 P22736 P25445 P27361 P28482 P30305 P31749 P31751 P32121 P34931 P35813 P36507 P36897 P37173 P42574 P45983 P45984 P45985 P46108 …	MAP2K7 IKBKB CHUK MAPK13 MAP3K7 FLNB RPS6KA5 RPS6KA4 PPM1B MAP3K6 EGFR MYC NRAS HRAS KRAS TGFB1 IL1A RAF1 TP53 HSPB1 PRKCG JUN PLA2G4B RRAS HSPA8 SRF BRAF ATF2 PPP3CB STMN1 PRKCA JUND PRKACA TNFRSF1A NFKB1 RASA1 FLNA NF1 PRKACB NR4A1 FAS MAPK3 MAPK1 CDC25B AKT1 AKT2 ARRB2 HSPA1L PPM1A MAP2K2 TGFBR1 TGFBR2 CASP3 MAPK8 MAPK9 MAP2K4 CRK CRKL MAP2K3 PPP3CC MAPKAPK2 ARRB1 DUSP3 RPS6KA3 PRKX PPP5C CACN…
REACTOME_RUNX2_REGULATES_GENES_INVOLVED_IN_CELL_MIGRATION	0.473947	0.772173	-0.549768	-1.01216	0.5	2	AKT1 AKT2	P31749 P31751	4	P08648 P31749 P31751 Q13951	ITGA5 AKT1 AKT2 CBFB
PID_CXCR3_PATHWAY	0.436398	0.741157	-0.330714	-1.01134	0.24	6	ARRB1 PIK3R2 AKT1 RAF1 PIK3CA PDPK1	P49407 O00459 P31749 P04049 P42336 O15530	25	O00459 O15530 P01111 P01112 P01116 P04049 P04899 P05107 P08754 P12931 P19086 P27361 P28482 P31749 P36507 P42336 P42345 P46734 P49407 P62873 P63096 Q02750 Q16539 Q6R327 Q9BPZ7	PIK3R2 PDPK1 NRAS HRAS KRAS RAF1 GNAI2 ITGB2 GNAI3 SRC GNAZ MAPK3 MAPK1 AKT1 MAP2K2 PIK3CA MTOR MAP2K3 ARRB1 GNB1 GNAI1 MAP2K1 MAPK14 RICTOR MAPKAP1
REACTOME_ESTROGEN_STIMULATED_SIGNALING_THROUGH_PRKCZ	0.46087	0.762889	-0.488506	-1.01047	0.3333	2	PRKCZ PDPK1	Q05513 O15530	6	O15530 P01111 P01112 P01116 P28482 Q05513	PDPK1 NRAS HRAS KRAS MAPK1 PRKCZ
REACTOME_NONCANONICAL_ACTIVATION_OF_NOTCH3	0.473443	0.772173	-0.512917	-1.00788	0.2	1	YBX1	P67809	5	P49768 P49810 P67809 Q92542 Q96BI3	PSEN1 PSEN2 YBX1 NCSTN APH1A
REACTOME_TNFR1_INDUCED_PROAPOPTOTIC_SIGNALING	0.451901	0.757959	-0.418308	-1.0077	0.2	2	TNFRSF1A TRAF2	P19438 Q12933	10	P19438 P21580 Q12933 Q13107 Q13158 Q13546 Q14790 Q15628 Q6GQQ9 Q9NQC7	TNFRSF1A TNFAIP3 TRAF2 USP4 FADD RIPK1 CASP8 TRADD OTUD7B CYLD
REACTOME_NEGATIVE_REGULATION_OF_TCF_DEPENDENT_SIGNALING_BY_WNT_LIGAND_ANTAGONISTS	0.510856	0.791783	-0.592854	-1.0042	0.3333	1	LRP5	O75197	3	O75197 O75581 O94907	LRP5 LRP6 DKK1
REACTOME_COLLAGEN_DEGRADATION	0.44868	0.754946	-0.386429	-1.0034	0.1538	2	COL18A1 FURIN	P39060 P09958	13	A6NMZ7 O14672 P07711 P07858 P09958 P12109 P39060 P50281 P51511 P78536 Q13443 Q99715 Q9UMD9	COL6A6 ADAM10 CTSL CTSB FURIN COL6A1 COL18A1 MMP14 MMP15 ADAM17 ADAM9 COL12A1 COL17A1
REACTOME_COENZYME_A_BIOSYNTHESIS	0.461219	0.762889	-0.462992	-1.00317	0.2857	2	SLC25A16 PANK4	P16260 Q9NVE7	7	P16260 Q13057 Q8TE04 Q96CD2 Q9BZ23 Q9HAB8 Q9NVE7	SLC25A16 COASY PANK1 PPCDC PANK2 PPCS PANK4
REACTOME_SIGNALLING_TO_P38_VIA_RIT_AND_RIN	0.497483	0.787634	-0.750579	-1.00315	1	1	BRAF	P15056	1	P15056	BRAF
PID_RAC1_PATHWAY	0.440691	0.746486	-0.292136	-1.00181	0.3171	13	IQGAP3 BCAR1 ARHGDIA CYBA MAP2K7 ARPC3 STAT3 LIMK1 ARHGAP5 ATF2 ARPC5 PAK2 ARPC2	Q86VI3 P56945 P52565 P13498 O14733 O15145 P40763 P53667 Q13017 P15336 O15511 Q13177 O15144	41	O14733 O15143 O15144 O15145 O15511 P05412 P12830 P13498 P15336 P23528 P35221 P35222 P40763 P45983 P45984 P45985 P46108 P46734 P46940 P52565 P53667 P56945 P59998 P61158 P61160 P63000 Q13017 Q13153 Q13177 Q16539 Q16584 Q86VI3 Q8IZP0 Q8WUW1 Q92558 Q96F07 Q99755 Q9H0H5 Q9NYB9 Q9Y2A7 Q9Y6W5	MAP2K7 ARPC1B ARPC2 ARPC3 ARPC5 JUN CDH1 CYBA ATF2 CFL1 CTNNA1 CTNNB1 STAT3 MAPK8 MAPK9 MAP2K4 CRK MAP2K3 IQGAP1 ARHGDIA LIMK1 BCAR1 ARPC4 ACTR3 ACTR2 RAC1 ARHGAP5 PAK1 PAK2 MAPK14 MAP3K11 IQGAP3 ABI1 BRK1 WASF1 CYFIP2 PIP5K1A RACGAP1 ABI2 NCKAP1 WASF2
REACTOME_CELL_CYCLE_MITOTIC	0.450109	0.755541	-0.207378	-1.00152	0.2207	94	TYMS CETN2 ORC1 PRKACA TUBAL3 CDC25C ODF2 UBA52 HSP90AB1 VRK2 DNA2 TUBB NCAPG CCND2 TUBGCP4 TUBA1C RPS27 TUBB2A NCAPH H3C1 TUBA1B UBE2C HAUS5 TUBGCP6 H2BU1 HAUS3 H4C1 CDK6 H2BC12 CSNK1D TUBB3 AKT1 ENSA CHMP3 NUF2 HAUS4 TUBGCP5 CEP41 SKA1 CEP76 TUBB4B CDK4 PPP2R5E FBXW11 DYNC1LI2 SPC25 PLK1 MZT2A MAD2L1 H3C15 GOLGA2 NME7 HAUS7 HAUS1 CEP164 NDC80 HAUS2 RPS27A NCAPD2 BTRC H2AX ABL1 TUBGCP2 BUB1 AKT2…	P04818 P41208 Q13415 P17612 A6NHL2 P30307 Q5BJF6 P62987 P08238 Q86Y07 P51530 P07437 Q9BPX3 P30279 Q9UGJ1 Q9BQE3 P42677 Q13885 Q15003 P68431 P68363 O00762 O94927 Q96RT7 Q8N257 Q68CZ6 P62805 Q00534 O60814 P48730 Q13509 P31749 O43768 Q9Y3E7 Q9BZD4 Q9H6D7 Q96RT8 Q9BYV8 Q96BD8 Q8TAP6 P68371 P11802 Q16537 Q9UKB1 O43237 Q9HBM1 P53350 Q6P582 Q13257 Q71DI3 Q08379 Q9Y5B8 Q99871 Q96CS2 Q9UPV0 O14777 Q9NVX0 …	426	A6NHL2 A8CG34 O00139 O00231 O00232 O00233 O00311 O00487 O00716 O00762 O14777 O14818 O14965 O14974 O14980 O15078 O15392 O15504 O43237 O43242 O43264 O43633 O43683 O43684 O43768 O43913 O43929 O60216 O60237 O60566 O60763 O60814 O75330 O75419 O75496 O75531 O75665 O75694 O75832 O75935 O94927 O94986 O95067 O95229 O95235 O95347 O95613 O95684 O95997 O96020 P00374 P00519 P01106 P02545 P04183 P04637 P04818 …	TUBAL3 POM121C KIF2A PSMD11 PSMD12 PSMD9 CDC7 PSMD14 E2F3 UBE2C NDC80 PSMA7 AURKA PPP1R12A XPO1 CEP290 BIRC5 NUP42 DYNC1LI2 PSMD3 ZW10 CHMP2A BUB1 BUB3 ENSA ORC5 ORC4 RAD21 PPP1R12B BUB1B USO1 H2BC12 HMMR CDC45 GMNN BANF1 OFD1 NUP155 PSMD10 DCTN3 HAUS5 CEP152 CCNB2 ZWINT KIF20A SMC2 PCNT FGFR1OP PTTG1 CCNE2 DHFR ABL1 MYC LMNA TK1 TP53 TYMS RB1 CDK1 TUBB HSP90AA1 LYN HSP90AB1 POLA1 MYBL2 TOP2A CDK…
REACTOME_DEACTIVATION_OF_THE_BETA_CATENIN_TRANSACTIVATING_COMPLEX	0.455172	0.761654	-0.326852	-0.999532	0.32	8	UBA52 AKT1 APC KMT2D RPS27A BTRC AKT2 TLE1	P62987 P31749 P25054 O14686 P62979 Q9Y297 P31751 Q04724	25	O00255 O00512 O14686 O14980 P25054 P31749 P31751 P35222 P48436 P62979 P62987 P63104 P98170 Q04724 Q04726 Q13363 Q13547 Q15291 Q86UU0 Q9BRQ0 Q9BT81 Q9HCK8 Q9UBL3 Q9UN79 Q9Y297	MEN1 BCL9 KMT2D XPO1 APC AKT1 AKT2 CTNNB1 SOX9 RPS27A UBA52 YWHAZ XIAP TLE1 TLE3 CTBP1 HDAC1 RBBP5 BCL9L PYGO2 SOX7 CHD8 ASH2L SOX13 BTRC
PID_IL1_PATHWAY	0.45867	0.762889	-0.329955	-0.999132	0.4583	11	IRAK1 TAB2 PRKCZ IRAK4 PIK3CA TAB1 MAP3K7 IKBKB RELA NFKB1 SQSTM1	P51617 Q9NYJ8 Q05513 Q9NWZ3 P42336 Q15750 O43318 O14920 Q04206 P19838 Q13501	24	O14920 O15111 O43318 P01583 P05412 P19838 P41743 P42336 P45983 P51617 P61088 Q04206 Q05513 Q13501 Q15750 Q86XR7 Q8IUD2 Q99836 Q9H0E2 Q9NPH3 Q9NWZ3 Q9NYJ8 Q9Y4K3 Q9Y6K9	IKBKB CHUK MAP3K7 IL1A JUN NFKB1 PRKCI PIK3CA MAPK8 IRAK1 UBE2N RELA PRKCZ SQSTM1 TAB1 TICAM2 ERC1 MYD88 TOLLIP IL1RAP IRAK4 TAB2 TRAF6 IKBKG
KEGG_SPLICEOSOME	0.460923	0.762889	-0.240855	-0.998936	0.4274	50	PRPF31 SNRNP27 HNRNPA1 PRPF6 TXNL4A PRPF8 HSPA8 SNRPB CDC40 SNRPE SNRPD1 SNRPF SNRPC SNRPD3 SNRNP40 DDX5 EFTUD2 SYF2 SNRPA SRSF3 PCBP1 DHX8 SF3B3 CWC15 CRNKL1 SNRPD2 SNW1 SNRNP70 PPIL1 SNRNP200 SF3B1 BUD31 SRSF1 PRPF18 RBMX SART1 DDX39B SNU13 PRPF38A SNRPB2 ALYREF SRSF10 SF3B6 PRPF4 DDX23 LSM8 PRPF3 SRSF5 PPIH ZMAT2	Q8WWY3 Q8WVK2 P09651 O94906 P83876 Q6P2Q9 P11142 P14678 O60508 P62304 P62314 P62306 P09234 P62318 Q96DI7 P17844 Q15029 O95926 P09012 P84103 Q15365 Q14562 Q15393 Q9P013 Q9BZJ0 P62316 Q13573 P08621 Q9Y3C6 O75643 O75533 P41223 Q07955 Q99633 P38159 O43290 Q13838 P55769 Q8NAV1 P08579 Q86V81 O75494 Q9Y3B4 O43172 Q9BUQ8 O95777 O43395 Q13243 O43447 Q96NC0	117	O14776 O15042 O43143 O43172 O43290 O43395 O43447 O43660 O60231 O60306 O60508 O60828 O75400 O75494 O75533 O75643 O75934 O75940 O94906 O95391 O95777 O95926 P07910 P08579 P08621 P09012 P09234 P09651 P09661 P11142 P14678 P17844 P26368 P34931 P38159 P38919 P41223 P49756 P51991 P52272 P52298 P54652 P55769 P61978 P62304 P62306 P62312 P62314 P62316 P62318 P62995 P83876 P84103 Q00839 Q01081 Q01130 Q07955 …	TCERG1 U2SURP DHX15 PRPF4 SART1 PRPF3 PPIH PLRG1 DHX16 AQR CDC40 PQBP1 PRPF40A SRSF10 SF3B1 SNRNP200 BCAS2 SMNDC1 PRPF6 SLU7 LSM8 SYF2 HNRNPC SNRPB2 SNRNP70 SNRPA SNRPC HNRNPA1 SNRPA1 HSPA8 SNRPB DDX5 U2AF2 HSPA1L RBMX EIF4A3 BUD31 RBM25 HNRNPA3 HNRNPM NCBP2 HSPA2 SNU13 HNRNPK SNRPE SNRPF LSM6 SNRPD1 SNRPD2 SNRPD3 TRA2B TXNL4A SRSF3 HNRNPU U2AF1 SRSF2 SRSF1 SRSF4 NCBP1 SF3A3 SRSF9 SRSF5 SRSF6 SF3…
BIOCARTA_DREAM_PATHWAY	0.467353	0.768962	-0.460751	-0.998315	0.4286	3	PRKAR1B PRKACB PRKAR1A	P31321 P22694 P10644	7	P05412 P10644 P13861 P16220 P22694 P27361 P31321	JUN PRKAR1A PRKAR2A CREB1 PRKACB MAPK3 PRKAR1B
REACTOME_DOWNSTREAM_SIGNALING_OF_ACTIVATED_FGFR1	0.462956	0.762889	-0.414152	-0.997688	0.3	3	PLCG1 SHC1 PIK3CA	P19174 P29353 P42336	10	P01111 P01112 P01116 P19174 P29353 P42336 P62993 Q06124 Q07889 Q8WU20	NRAS HRAS KRAS PLCG1 SHC1 PIK3CA GRB2 PTPN11 SOS1 FRS2
REACTOME_DOWNSTREAM_SIGNALING_OF_ACTIVATED_FGFR2	0.462956	0.762889	-0.414152	-0.997688	0.3	3	PLCG1 SHC1 PIK3CA	P19174 P29353 P42336	10	P01111 P01112 P01116 P19174 P29353 P42336 P62993 Q06124 Q07889 Q8WU20	NRAS HRAS KRAS PLCG1 SHC1 PIK3CA GRB2 PTPN11 SOS1 FRS2
REACTOME_DOWNSTREAM_SIGNALING_OF_ACTIVATED_FGFR3	0.462956	0.762889	-0.414152	-0.997688	0.3	3	PLCG1 SHC1 PIK3CA	P19174 P29353 P42336	10	P01111 P01112 P01116 P19174 P29353 P42336 P62993 Q06124 Q07889 Q8WU20	NRAS HRAS KRAS PLCG1 SHC1 PIK3CA GRB2 PTPN11 SOS1 FRS2
REACTOME_DOWNSTREAM_SIGNALING_OF_ACTIVATED_FGFR4	0.462956	0.762889	-0.414152	-0.997688	0.3	3	PLCG1 SHC1 PIK3CA	P19174 P29353 P42336	10	P01111 P01112 P01116 P19174 P29353 P42336 P62993 Q06124 Q07889 Q8WU20	NRAS HRAS KRAS PLCG1 SHC1 PIK3CA GRB2 PTPN11 SOS1 FRS2
REACTOME_PROCESSING_OF_DNA_DOUBLE_STRAND_BREAK_ENDS	0.458427	0.762889	-0.266569	-0.996698	0.2222	14	UBA52 NSD2 DNA2 H2BU1 H4C1 H2BC12 RNF168 BABAM2 WRN PIAS4 HERC2 RPS27A H2AX BRCC3	P62987 O96028 P51530 Q8N257 P62805 O60814 Q8IYW5 Q9NXR7 Q14191 Q8N2W9 O95714 P62979 P16104 P46736	63	O14757 O60671 O60814 O60921 O60934 O75943 O76064 O95714 O96028 P15927 P16104 P20248 P24941 P27694 P35244 P35249 P35250 P38398 P40937 P40938 P46736 P49959 P51530 P54132 P60510 P61088 P61956 P62805 P62979 P62987 P63165 P63279 P78317 Q12888 Q13315 Q13472 Q13535 Q14191 Q14676 Q15819 Q6UWZ7 Q8IYW5 Q8N257 Q8N2W9 Q8N6T7 Q8WXE1 Q92547 Q92878 Q92993 Q96E14 Q96RL1 Q99638 Q99708 Q99728 Q9BVW5 Q9BX63 Q9H9A7 …	CHEK1 RAD1 H2BC12 HUS1 NBN RAD17 RNF8 HERC2 NSD2 RPA2 H2AX CCNA2 CDK2 RPA1 RPA3 RFC4 RFC2 BRCA1 RFC5 RFC3 BRCC3 MRE11 DNA2 BLM PPP4C UBE2N SUMO2 H4C1 RPS27A UBA52 SUMO1 UBE2I RNF4 TP53BP1 ATM TOP3A ATR WRN MDC1 UBE2V2 ABRAXAS1 RNF168 H2BU1 PIAS4 SIRT6 ATRIP TOPBP1 RAD50 KAT5 RMI2 UIMC1 RAD9A RBBP8 BARD1 TIPIN BRIP1 RMI1 CLSPN BABAM1 BABAM2 PPP4R2 TIMELESS EXO1
REACTOME_SEMA4D_IN_SEMAPHORIN_SIGNALING	0.456826	0.76267	-0.357592	-0.996389	0.3529	6	SEMA4D ARHGAP35 ERBB2 LIMK1 ROCK1 ROCK2	Q92854 Q9NRY4 P04626 P53667 Q13464 O75116	17	O14950 O15085 O75116 P04626 P08581 P10301 P35579 P53667 P60660 P61586 P62745 P63000 Q13464 Q7Z406 Q92854 Q9NRY4 Q9NZN5	MYL12B ARHGEF11 ROCK2 ERBB2 MET RRAS MYH9 LIMK1 MYL6 RHOA RHOB RAC1 ROCK1 MYH14 SEMA4D ARHGAP35 ARHGEF12
BIOCARTA_GPCR_PATHWAY	0.459491	0.762889	-0.352943	-0.996036	0.2222	4	PRKAR1B PRKACB RAF1 PLCG1	P31321 P22694 P04049 P19174	18	P01112 P04049 P05412 P10644 P13861 P16220 P16298 P17252 P19174 P22694 P27361 P31321 P48454 P50148 P51812 Q02750 Q08209 Q13469	HRAS RAF1 JUN PRKAR1A PRKAR2A CREB1 PPP3CB PRKCA PLCG1 PRKACB MAPK3 PRKAR1B PPP3CC GNAQ RPS6KA3 MAP2K1 PPP3CA NFATC2
REACTOME_INTERLEUKIN_18_SIGNALING	0.507952	0.789499	-0.744922	-0.995593	1	1	IL18	Q14116	1	Q14116	IL18
KEGG_ALPHA_LINOLENIC_ACID_METABOLISM	0.495708	0.78745	-0.540464	-0.995028	0.75	3	PLA2G3 PLA2G4B ACOX1	Q9NZ20 P0C869 Q15067	4	O15254 P0C869 Q15067 Q9NZ20	ACOX3 PLA2G4B ACOX1 PLA2G3
BIOCARTA_IGF1MTOR_PATHWAY	0.472504	0.772173	-0.367392	-0.991386	0.2	3	AKT1 PIK3CA PDPK1	P31749 P42336 O15530	15	O15357 O15530 P05198 P06730 P08069 P20042 P23443 P31749 P41091 P42336 P42345 P49841 P67775 Q13144 Q15119	INPPL1 PDPK1 EIF2S1 EIF4E IGF1R EIF2S2 RPS6KB1 AKT1 EIF2S3 PIK3CA MTOR GSK3B PPP2CA EIF2B5 PDK2
PID_SYNDECAN_1_PATHWAY	0.470841	0.772173	-0.373528	-0.99076	0.2857	4	PRKACA LAMA5 TGFB1 SDCBP	P17612 O15230 P01137 O00560	14	O00560 O14936 O15230 P01137 P08581 P12109 P17612 P18827 P23284 P27361 P28482 P35613 Q99715 Q9UMD9	SDCBP CASK LAMA5 TGFB1 MET COL6A1 PRKACA SDC1 PPIB MAPK3 MAPK1 BSG COL12A1 COL17A1
PID_P38_MK2_PATHWAY	0.463438	0.763103	-0.355515	-0.990601	0.2941	5	RAF1 TCF3 TSC2 SFN MAPKAPK3	P04049 P15923 P49815 P31947 Q16644	17	P04049 P04792 P11831 P15923 P16220 P27348 P30305 P31946 P31947 P49137 P49815 P61981 P62258 P63104 Q04917 Q16539 Q16644	RAF1 HSPB1 SRF TCF3 CREB1 YWHAQ CDC25B YWHAB SFN MAPKAPK2 TSC2 YWHAG YWHAE YWHAZ YWHAH MAPK14 MAPKAPK3
REACTOME_SIGNALING_BY_ERYTHROPOIETIN	0.469051	0.771006	-0.39098	-0.990087	0.25	3	PLCG1 SHC1 PIK3CA	P19174 P29353 P42336	12	P01111 P01112 P01116 P07948 P19174 P29353 P42336 P46109 P51692 P62993 Q07889 Q9Y4H2	NRAS HRAS KRAS LYN PLCG1 SHC1 PIK3CA CRKL STAT5B GRB2 SOS1 IRS2
SA_G1_AND_S_PHASES	0.478829	0.776033	-0.456619	-0.989362	0.5714	4	CDK4 MDM2 CDK2 TP53	P11802 Q00987 P24941 P04637	7	P04637 P11802 P23528 P24941 P61204 Q00987 Q9UKK6	TP53 CDK4 CFL1 CDK2 ARF3 MDM2 NXT1
REACTOME_NUCLEOBASE_BIOSYNTHESIS	0.472727	0.772173	-0.380188	-0.987194	0.3077	4	IMPDH2 CAD ADSS2 PAICS	P12268 P27708 P30520 P22234	13	O15067 P11172 P12268 P22102 P22234 P27708 P30520 P30566 P31939 P49915 Q02127 Q06203 Q9H008	PFAS UMPS IMPDH2 GART PAICS CAD ADSS2 ADSL ATIC GMPS DHODH PPAT LHPP
REACTOME_TRANSCRIPTIONAL_REGULATION_BY_SMALL_RNAS	0.469308	0.771006	-0.271659	-0.987026	0.2222	12	TNRC6A H3C1 H2BU1 H4C1 H2BC12 POLR2K POLR2H H3C15 H2AX H2AZ2 POLR2I POLR2E	Q8NDV7 P68431 Q8N257 P62805 O60814 P53803 P52434 Q71DI3 P16104 Q71UI9 P36954 P19388	54	A8CG34 O15397 O15504 O15514 O60814 O75694 P12270 P16104 P19387 P19388 P24928 P30876 P35658 P36954 P37198 P49790 P49792 P52434 P52435 P52948 P53803 P55735 P57740 P62487 P62805 P62826 P62875 P68431 P78406 P84243 Q12769 Q5SRE5 Q6FI13 Q71DI3 Q71UI9 Q7Z3B4 Q8N1F7 Q8N257 Q8NDV7 Q8NFH3 Q8NFH4 Q8NFH5 Q8TEM1 Q8WUM0 Q92621 Q96EE3 Q96HA1 Q99567 Q9BTX1 Q9BVL2 Q9BW27 Q9NRG9 Q9UKV8 Q9UKX7	POM121C IPO8 NUP42 POLR2D H2BC12 NUP155 TPR H2AX POLR2C POLR2E POLR2A POLR2B NUP214 POLR2I NUP62 NUP153 RANBP2 POLR2H POLR2J NUP98 POLR2K SEC13 NUP107 POLR2G H4C1 RAN POLR2L H3C1 RAE1 H3-3A NUP160 NUP188 H2AC18 H3C15 H2AZ2 NUP54 NUP93 H2BU1 TNRC6A NUP43 NUP37 NUP35 NUP210 NUP133 NUP205 SEH1L POM121 NUP88 NDC1 NUP58 NUP85 AAAS AGO2 NUP50
REACTOME_NEURONAL_SYSTEM	0.487661	0.785498	-0.241242	-0.986692	0.2523	27	PRKAR1B PRKACA TUBAL3 NAAA TUBA1C PRKACB TUBB2A PRKAG1 TUBA1B SHANK2 DLG3 TUBB3 DBNL PTPRF TUBB4B SIPA1L1 PRKAB1 PDPK1 ADCY3 SLC38A2 KPNA2 PRKAR1A PRKX HSPA8 GNG5 PICK1 PRKAA1	P31321 P17612 A6NHL2 Q02083 Q9BQE3 P22694 Q13885 P54619 P68363 Q9UPX8 Q92796 Q13509 Q9UJU6 P10586 P68371 O43166 Q9Y478 O15530 O60266 Q96QD8 P52292 P10644 P51817 P11142 P63218 Q9NRD5 Q13131	107	A6NHL2 O00180 O14810 O14936 O15530 O15554 O43166 O43306 O43491 O60266 O60503 O75915 O75955 O94925 O94973 O95197 O95259 O95782 O96018 P01111 P01112 P01116 P04899 P05091 P05129 P08754 P10586 P10644 P11142 P11171 P12931 P13861 P15104 P16220 P17252 P17612 P21964 P22694 P24588 P27361 P28482 P31321 P43003 P46459 P49593 P51649 P51812 P51817 P51828 P52292 P53680 P54284 P54619 P61764 P62873 P62879 P63000 …	TUBAL3 KCNK1 CPLX1 CASK PDPK1 KCNN4 SIPA1L1 ADCY6 EPB41L2 ADCY3 ADCY9 ARL6IP5 FLOT1 GLS AP2A2 RTN3 KCNH1 AP2A1 APBA3 NRAS HRAS KRAS GNAI2 ALDH2 PRKCG GNAI3 PTPRF PRKAR1A HSPA8 EPB41 SRC PRKAR2A GLUL CREB1 PRKCA PRKACA COMT PRKACB AKAP5 MAPK3 MAPK1 PRKAR1B SLC1A3 NSF PPM1F ALDH5A1 RPS6KA3 PRKX ADCY7 KPNA2 AP2S1 CACNB3 PRKAG1 STXBP1 GNB1 GNB2 RAC1 AP2B1 GNAI1 GNG5 TUBA1B TUBA4A TUBB4B MDM2 PLCB3 NA…
REACTOME_ERYTHROPOIETIN_ACTIVATES_PHOSPHOLIPASE_C_GAMMA_PLCG	0.532368	0.800404	-0.581915	-0.985674	0.3333	1	PLCG1	P19174	3	P07948 P19174 Q9Y4H2	LYN PLCG1 IRS2
PID_THROMBIN_PAR1_PATHWAY	0.473073	0.772173	-0.310306	-0.984828	0.3448	10	ARRB1 PKN1 ARHGDIA SNX1 PIK3CA ROCK1 SNX2 GNAQ ROCK2 ARHGEF1	P49407 Q16512 P52565 Q13596 P42336 Q13464 O60749 P50148 O75116 Q92888	29	O60749 O75116 P00734 P04899 P05129 P08754 P17252 P19086 P25116 P29992 P30679 P42336 P49407 P50148 P50552 P50570 P52565 P61586 P62873 P63096 Q01970 Q05655 Q12802 Q13464 Q13596 Q14344 Q15942 Q16512 Q92888	SNX2 ROCK2 F2 GNAI2 PRKCG GNAI3 PRKCA GNAZ F2R GNA11 GNA15 PIK3CA ARRB1 GNAQ VASP DNM2 ARHGDIA RHOA GNB1 GNAI1 PLCB3 PRKCD AKAP13 ROCK1 SNX1 GNA13 ZYX PKN1 ARHGEF1
PID_RHOA_PATHWAY	0.473624	0.772173	-0.308753	-0.984616	0.3	9	PKN1 MSN PRKCZ LIMK1 ROCK1 VCL ATF2 DIAPH1 ROCK2	Q16512 P26038 Q05513 P53667 Q13464 P18206 P15336 O60610 O75116	30	O00622 O14578 O14939 O14974 O60610 O75116 P05412 P05556 P11831 P15311 P15336 P18206 P19634 P23528 P26038 P35241 P45983 P45985 P46734 P53667 P60953 P61586 Q05513 Q13393 Q13464 Q16512 Q16513 Q8N9R8 Q99755 Q9Y490	CCN1 CIT PLD2 PPP1R12A DIAPH1 ROCK2 JUN ITGB1 SRF EZR ATF2 VCL SLC9A1 CFL1 MSN RDX MAPK8 MAP2K4 MAP2K3 LIMK1 CDC42 RHOA PRKCZ PLD1 ROCK1 PKN1 PKN2 SCAI PIP5K1A TLN1
REACTOME_RETINOID_CYCLE_DISEASE_EVENTS	0.522247	0.79479	-0.735922	-0.983565	1	1	NAPEPLD	Q6IQ20	1	Q6IQ20	NAPEPLD
REACTOME_CELL_CYCLE	0.516962	0.79335	-0.200498	-0.983404	0.2157	110	TYMS CETN2 SUN2 ORC1 PRKACA TUBAL3 CDC25C ODF2 UBA52 NSD2 HSP90AB1 VRK2 DNA2 TUBB NCAPG CCND2 TUBGCP4 TUBA1C RPS27 TUBB2A NCAPH H3C1 TUBA1B UBE2C HAUS5 TUBGCP6 H2BU1 HAUS3 H4C1 CDK6 H2BC12 CSNK1D RNF168 TUBB3 AKT1 ENSA BABAM2 CHMP3 NUF2 HAUS4 TUBGCP5 WRN CEP41 SKA1 PIAS4 CEP76 TUBB4B CDK4 PPP2R5E FBXW11 DYNC1LI2 SPC25 PLK1 MZT2A MAD2L1 H3C15 GOLGA2 NME7 OIP5 HAUS7 HAUS1 CEP164 NDC80 HAUS2 HERC2 N…	P04818 P41208 Q9UH99 Q13415 P17612 A6NHL2 P30307 Q5BJF6 P62987 O96028 P08238 Q86Y07 P51530 P07437 Q9BPX3 P30279 Q9UGJ1 Q9BQE3 P42677 Q13885 Q15003 P68431 P68363 O00762 O94927 Q96RT7 Q8N257 Q68CZ6 P62805 Q00534 O60814 P48730 Q8IYW5 Q13509 P31749 O43768 Q9NXR7 Q9Y3E7 Q9BZD4 Q9H6D7 Q96RT8 Q14191 Q9BYV8 Q96BD8 Q8N2W9 Q8TAP6 P68371 P11802 Q16537 Q9UKB1 O43237 Q9HBM1 P53350 Q6P582 Q13257 Q71DI3 Q08379 …	510	A6NHL2 A8CG34 O00139 O00231 O00232 O00233 O00311 O00487 O00716 O00762 O14757 O14777 O14818 O14965 O14974 O14980 O15078 O15392 O15504 O43237 O43242 O43264 O43482 O43502 O43633 O43683 O43684 O43768 O43913 O43929 O60216 O60237 O60264 O60566 O60671 O60763 O60814 O60832 O60921 O60934 O75330 O75419 O75496 O75531 O75665 O75694 O75832 O75935 O75943 O76064 O94901 O94927 O94986 O95067 O95229 O95235 O95347 …	TUBAL3 POM121C KIF2A PSMD11 PSMD12 PSMD9 CDC7 PSMD14 E2F3 UBE2C CHEK1 NDC80 PSMA7 AURKA PPP1R12A XPO1 CEP290 BIRC5 NUP42 DYNC1LI2 PSMD3 ZW10 OIP5 RAD51C CHMP2A BUB1 BUB3 ENSA ORC5 ORC4 RAD21 PPP1R12B SMARCA5 BUB1B RAD1 USO1 H2BC12 DKC1 HUS1 NBN HMMR CDC45 GMNN BANF1 OFD1 NUP155 PSMD10 DCTN3 RAD17 RNF8 SUN1 HAUS5 CEP152 CCNB2 ZWINT KIF20A SMC2 PCNT FGFR1OP HERC2 PTTG1 CHEK2 CCNE2 NSD2 DHFR ABL1 MY…
REACTOME_UPTAKE_AND_FUNCTION_OF_DIPHTHERIA_TOXIN	0.489328	0.785979	-0.475247	-0.98304	0.3333	2	HSP90AB1 EEF2	P08238 P13639	6	P07900 P08238 P13639 P21926 Q16881 Q99075	HSP90AA1 HSP90AB1 EEF2 CD9 TXNRD1 HBEGF
REACTOME_HDL_ASSEMBLY	0.49811	0.787794	-0.500142	-0.982776	0.4	2	PRKACA PRKACB	P17612 P22694	5	O95477 P01023 P02647 P17612 P22694	ABCA1 A2M APOA1 PRKACA PRKACB
REACTOME_REGULATION_OF_PTEN_MRNA_TRANSLATION	0.499304	0.787952	-0.499805	-0.982114	0.2	1	TNRC6A	Q8NDV7	5	Q8NDV7 Q9H9G7 Q9HCE1 Q9UKV8 Q9UPQ9	TNRC6A AGO3 MOV10 AGO2 TNRC6B
REACTOME_COMPETING_ENDOGENOUS_RNAS_CERNAS_REGULATE_PTEN_TRANSLATION	0.499304	0.787952	-0.499805	-0.982114	0.2	1	TNRC6A	Q8NDV7	5	Q8NDV7 Q9H9G7 Q9HCE1 Q9UKV8 Q9UPQ9	TNRC6A AGO3 MOV10 AGO2 TNRC6B
KEGG_AXON_GUIDANCE	0.480755	0.778571	-0.260851	-0.98203	0.2154	14	PLXNA1 SEMA4D DPYSL5 DPYSL2 EPHA1 EFNB1 EPHA5 PAK4 SEMA3A SEMA3C ABL1 SEMA4B LIMK1 ROCK1	Q9UIW2 Q92854 Q9BPU6 Q16555 P21709 P98172 P54756 O96013 Q14563 Q99985 P00519 Q9NPR2 P53667 Q13464	65	O00212 O14639 O14786 O15031 O43639 O75044 O75116 O75326 O94916 O94929 O95631 O96013 P00519 P01111 P01112 P01116 P04899 P05556 P08581 P08754 P16298 P16333 P20936 P21709 P23528 P27361 P28482 P29317 P29323 P48454 P49796 P49841 P51805 P52799 P53667 P54753 P54756 P60953 P61586 P63000 P63096 P63098 P98172 Q00535 Q05397 Q08209 Q13153 Q13177 Q13464 Q13469 Q14563 Q16555 Q7Z6B7 Q8IZJ1 Q92854 Q99653 Q99985 …	RHOD ABLIM1 NRP1 PLXNB2 NCK2 SRGAP2 ROCK2 SEMA7A NFAT5 ABLIM3 NTN1 PAK4 ABL1 NRAS HRAS KRAS GNAI2 ITGB1 MET GNAI3 PPP3CB NCK1 RASA1 EPHA1 CFL1 MAPK3 MAPK1 EPHA2 EPHB2 PPP3CC RGS3 GSK3B PLXNA3 EFNB2 LIMK1 EPHB3 EPHA5 CDC42 RHOA RAC1 GNAI1 PPP3R1 EFNB1 CDK5 PTK2 PPP3CA PAK1 PAK2 ROCK1 NFATC2 SEMA3A DPYSL2 SRGAP1 UNC5B SEMA4D CHP1 SEMA3C DPYSL5 SEMA4C NTN4 SEMA4B PAK6 ARHGEF12 PLXNA1 CFL2
BIOCARTA_SRCRPTP_PATHWAY	0.486228	0.784496	-0.419704	-0.980029	0.2222	2	CDC25C CSK	P30307 P41240	9	P06493 P14635 P17252 P18433 P30305 P30307 P41240 P62993 Q9H269	CDK1 CCNB1 PRKCA PTPRA CDC25B CDC25C CSK GRB2 VPS16
REACTOME_SIGNALING_BY_PDGF	0.483577	0.78197	-0.313675	-0.978923	0.2593	7	FURIN PIK3R2 BCAR1 PLCG1 PIK3CA PDGFC STAT3	P09958 O00459 P56945 P19174 P42336 Q9NRA1 P40763	27	A6NMZ7 O00459 O43639 P01111 P01112 P01116 P07996 P09958 P12109 P12931 P16333 P19174 P20936 P35443 P40763 P42224 P42226 P42336 P46108 P46109 P51692 P56945 P62993 Q05209 Q06124 Q07889 Q9NRA1	COL6A6 PIK3R2 NCK2 NRAS HRAS KRAS THBS1 FURIN COL6A1 SRC NCK1 PLCG1 RASA1 THBS4 STAT3 STAT1 STAT6 PIK3CA CRK CRKL STAT5B BCAR1 GRB2 PTPN12 PTPN11 SOS1 PDGFC
PID_HDAC_CLASSII_PATHWAY	0.484901	0.783525	-0.326761	-0.978716	0.1739	4	GRK2 TUBB2A HDAC7 TUBA1B	P25098 Q13885 Q8WUI4 P68363	23	O14980 O15379 P04150 P07900 P11831 P25098 P31946 P41182 P46060 P49792 P62258 P62826 P62873 P63165 P63279 P68363 Q13885 Q16566 Q6W2J9 Q8WUI4 Q9UBN7 Q9UKV0 Q9Y618	XPO1 HDAC3 NR3C1 HSP90AA1 SRF GRK2 YWHAB BCL6 RANGAP1 RANBP2 YWHAE RAN GNB1 SUMO1 UBE2I TUBA1B TUBB2A CAMK4 BCOR HDAC7 HDAC6 HDAC9 NCOR2
[truncated: 1,409 more rows]

## Sheet: 8902.7d.Low
Term	P	FDR	ES	NES	Ratio	Size	Gene	ID	Background.Size	Background.ID	Background.Gene
[truncated: 2,162 more rows]

## Sheet: 8988T.7d.High
Term	P	FDR	ES	NES	Ratio	Size	Gene	ID	Background.Size	Background.ID	Background.Gene
[truncated: 2,155 more rows]

## Sheet: 8988T.7d.Low
Term	P	FDR	ES	NES	Ratio	Size	Gene	ID	Background.Size	Background.ID	Background.Gene
[truncated: 2,155 more rows]
