# Supplementary material for: De novo pyrimidine biosynthesis inhibition synergizes with BCL-XL targeting in pancreatic cancer
Source: Nat Commun. 2025 Jul 30;16:6987. doi: 10.1038/s41467-025-61242-x (PMC12311037; doi:10.1038/s41467-025-61242-x)
Supplement: Supplementary file 6 — Supplementary Data 4 [file 41467_2025_61242_MOESM6_ESM.xlsx]

## Sheet: Sheet1
Supplementary Data 4: Summary of sgRNA coverage across CRISPR screens in this study.
	Whole genome screening (Pa-Tu-8988T)					In vivo mini-pool screening (Pa-Tu-8988T)
	Label	Total sgRNAs	Zero counts sgRNAs	Coverage		Label	Total sgRNAs	Zero counts sgRNAs	Coverage
	Initial sample - before screening	77441	50	0.999354		Initial sample - before screening	2000	0	1
	DMSO #1	77441	152	0.998037		Vehicle #1	2000	0	1
	DMSO #2	77441	180	0.997676		Vehicle #2	2000	0	1
	DMSO #3	77441	145	0.998128		Vehicle #3	2000	3	0.9985
	BQ low dose #1	77441	123	0.998412		Vehicle #4	2000	2	0.999
	BQ low dose #2	77441	113	0.998541		Vehicle #5	2000	0	1
	BQ low dose #3	77441	127	0.99836		Vehicle #6	2000	0	1
	BQ high dose #1	77441	89	0.998851		Vehicle #7	2000	0	1
	BQ high dose #2	77441	78	0.998993		Vehicle #8	2000	2	0.999
	BQ high dose #3	77441	123	0.998412		Vehicle #9	2000	0	1
						Vehicle #10	2000	1	0.9995
	Mini-pool screening (Pa-Tu-8988T)					BQ #1	2000	1	0.9995
	Label	Total sgRNAs	Zero counts sgRNAs	Coverage		BQ #2	2000	0	1
	Initial sample - before screening	2000	0	1		BQ #3	2000	0	1
	DMSO #1	2000	0	1		BQ #4	2000	0	1
	DMSO #2	2000	0	1		BQ #5	2000	2	0.999
	DMSO #3	2000	0	1		BQ #6	2000	0	1
	BQ low dose #1	2000	0	1		BQ #7	2000	0	1
	BQ low dose #2	2000	0	1		BQ #8	2000	0	1
	BQ low dose #3	2000	0	1		BQ #9	2000	1	0.9995
	BQ high dose #1	2000	0	1		BQ #10	2000	0	1
	BQ high dose #2	2000	0	1
	BQ high dose #3	2000	0	1
	Mini-pool screening (PANC-1)
	Label	Total sgRNAs	Zero counts sgRNAs	Coverage
	Initial sample - before screening	2000	0	1
	DMSO #1	2000	1	0.9995
	DMSO #2	2000	0	1
	DMSO #3	2000	0	1
	BQ low dose #1	2000	0	1
	BQ low dose #2	2000	0	1
	BQ low dose #3	2000	0	1
	BQ high dose #1	2000	0	1
	BQ high dose #2	2000	0	1
	BQ high dose #3	2000	1	0.9995
