# Supplementary material for: De novo pyrimidine biosynthesis inhibition synergizes with BCL-XL targeting in pancreatic cancer
Source: Nat Commun. 2025 Jul 30;16:6987. doi: 10.1038/s41467-025-61242-x (PMC12311037; doi:10.1038/s41467-025-61242-x)
Supplement: Supplementary file 7 — Supplementary Data 5 [file 41467_2025_61242_MOESM7_ESM.xlsx]

## Sheet: BQ.High.Positive
Supplementary Data 5: MAGeCK analysis results of BQ-anchored genome-wide CRISPR screen. MAGeCK uses a negative binomial model to analyze sgRNA count data and applies Robust Rank Aggregation (RRA) to score gene-level effects. Adjusted p-value is calculated using Benjamini-Hochberg method.
id	num	neg|score	neg|p-value	neg|fdr	neg|rank	neg|goodsgrna	neg|lfc	pos|score	pos|p-value	pos|fdr	pos|rank	pos|goodsgrna	pos|lfc
NM_003115.4;UAP1	4	1	1	1	20113	0	3.2073	4.9769e-17	2.4613e-07	6.8e-05	1	4	3.2073
NM_018686.4;CMAS	4	1	1	1	20112	0	2.4936	2.3014e-11	2.4613e-07	6.8e-05	2	4	2.4936
NM_173467.4;MCAT	4	1	1	1	20111	0	2.5731	3.0256e-11	2.4613e-07	6.8e-05	3	4	2.5731
NM_138395.3;MARS2	4	1	1	1	20110	0	2.6268	2.4605e-10	2.4613e-07	6.8e-05	4	4	2.6268
NM_007103.3;NDUFV1	4	1	1	1	20109	0	1.9168	3.4078e-10	2.4613e-07	6.8e-05	5	4	1.9168
NM_001013703.3;EIF2AK4	4	1	1	1	20108	0	2.693	5.1971e-10	2.4613e-07	6.8e-05	6	4	2.693
NM_004146.5;NDUFB7	4	1	1	1	20107	0	2.3252	6.3514e-10	2.4613e-07	6.8e-05	7	4	2.3252
NM_016417.2;GLRX5	4	1	1	1	20106	0	2.7909	7.031e-10	2.4613e-07	6.8e-05	8	4	2.7909
NM_002490.3;NDUFA6	4	1	1	1	20105	0	1.9322	8.1509e-10	2.4613e-07	6.8e-05	9	4	1.9322
NM_175614.4;NDUFA11	4	1	1	1	20104	0	2.3071	8.4709e-10	2.4613e-07	6.8e-05	10	4	2.3071
NM_138384.2;MTG1	4	1	1	1	20103	0	2.0261	8.8003e-10	2.4613e-07	6.8e-05	11	4	2.0261
NM_032795.2;RPUSD4	4	1	1	1	20102	0	2.6327	8.8841e-10	2.4613e-07	6.8e-05	12	4	2.6327
NM_021830.4;C10orf2	4	1	1	1	20101	0	2.357	1.2757e-09	2.4613e-07	6.8e-05	13	4	2.357
NM_006516.2;SLC2A1	4	1	1	1	20100	0	2.2647	1.549e-09	2.4613e-07	6.8e-05	14	4	2.2647
NM_017952.5;PTCD3	4	1	1	1	20099	0	1.8711	1.5747e-09	2.4613e-07	6.8e-05	15	4	1.8711
NM_004541.3;NDUFA1	4	1	1	1	20089	0	3.0246	2.6526e-09	2.4613e-07	6.8e-05	16	4	3.0246
NM_018947.5;CYCS	4	1	1	1	20098	0	2.4247	2.9951e-09	2.4613e-07	6.8e-05	17	4	2.4247
NM_022061.3;MRPL17	4	1	1	1	20097	0	1.5992	4.3228e-09	2.4613e-07	6.8e-05	18	4	1.5992
NM_005006.6;NDUFS1	4	1	1	1	20096	0	1.7417	5.3709e-09	2.4613e-07	6.8e-05	19	4	1.7417
NM_015599.2;PGM3	4	0.90499	0.90457	1	17318	0	2.9614	7.5101e-09	2.4613e-07	6.8e-05	20	3	2.9614
NM_001082578.1;RBFOX2	4	1	1	1	20079	0	2.3804	7.9918e-09	2.4613e-07	6.8e-05	21	4	2.3804
NM_146388.1;MRPL4	4	1	1	1	20095	0	2.0847	8.7046e-09	2.4613e-07	6.8e-05	22	4	2.0847
NM_022916.4;VPS33A	4	1	1	1	20094	0	1.8913	9.1315e-09	2.4613e-07	6.8e-05	23	4	1.8913
NM_194279.3;ISCA2	4	1	1	1	20093	0	3.0668	9.7248e-09	2.4613e-07	6.8e-05	24	4	3.0668
NM_032477.2;MRPL41	4	1	1	1	20092	0	2.1434	1.056e-08	2.4613e-07	6.8e-05	25	4	2.1434
NM_004208.3;AIFM1	4	1	1	1	20091	0	2.2613	1.0777e-08	2.4613e-07	6.8e-05	26	4	2.2613
NM_020857.2;VPS18	4	1	1	1	20090	0	1.304	1.1221e-08	2.4613e-07	6.8e-05	27	4	1.304
NM_006836.1;GCN1L1	4	1	1	1	20088	0	1.658	1.3328e-08	2.4613e-07	6.8e-05	28	4	1.658
NM_016034.4;MRPS2	4	1	1	1	20087	0	2.1902	1.5936e-08	2.4613e-07	6.8e-05	29	4	2.1902
NM_003365.2;UQCRC1	4	1	1	1	20086	0	1.0043	1.8497e-08	2.4613e-07	6.8e-05	30	4	1.0043
NM_006859.3;LIAS	4	1	1	1	20085	0	1.5072	1.9671e-08	2.4613e-07	6.8e-05	31	4	1.5072
NM_172251.2;MRPL54	4	1	1	1	20084	0	1.0759	1.9844e-08	2.4613e-07	6.8e-05	32	4	1.0759
NM_007215.3;POLG2	4	1	1	1	20083	0	1.993	2.0367e-08	2.4613e-07	6.8e-05	33	4	1.993
NM_004552.2;NDUFS5	4	1	1	1	20082	0	2.1035	2.0456e-08	2.4613e-07	6.8e-05	34	4	2.1035
NM_024805.2;RBFA	4	1	1	1	20081	0	1.4674	2.0722e-08	2.4613e-07	6.8e-05	35	4	1.4674
NM_022575.3;VPS16	4	1	1	1	20080	0	1.7714	2.1081e-08	2.4613e-07	6.8e-05	36	4	1.7714
NM_001040436.2;YARS2	4	1	1	1	20078	0	2.0824	2.2757e-08	2.4613e-07	6.8e-05	37	4	2.0824
NM_020151.3;STARD7	4	1	1	1	20077	0	1.2812	2.3142e-08	2.4613e-07	6.8e-05	38	4	1.2812
NM_053050.4;MRPL53	4	1	1	1	20076	0	1.721	2.4228e-08	2.4613e-07	6.8e-05	39	4	1.721
NM_001164811.1;PET117	4	1	1	1	20075	0	2.1852	2.7054e-08	2.4613e-07	6.8e-05	40	4	2.1852
NM_003321.4;TUFM	4	1	1	1	20074	0	2.0504	3.3058e-08	2.4613e-07	6.8e-05	41	4	2.0504
NM_000402.4;G6PD	4	1	1	1	20073	0	1.5696	3.3185e-08	2.4613e-07	6.8e-05	42	4	1.5696
NM_024026.4;MRPL57	4	1	1	1	20046	0	3.1394	3.5628e-08	2.4613e-07	6.8e-05	43	4	3.1394
NM_024419.4;PGS1	4	1	1	1	20072	0	1.4596	3.58e-08	2.4613e-07	6.8e-05	44	4	1.4596
NM_016011.3;MECR	4	1	1	1	20071	0	1.4668	3.8284e-08	2.4613e-07	6.8e-05	45	4	1.4668
NM_018135.3;MRPS18A	4	1	1	1	20070	0	2.3378	3.8568e-08	2.4613e-07	6.8e-05	46	4	2.3378
NM_004493.2;HSD17B10	4	1	1	1	20069	0	2.2765	3.9284e-08	2.4613e-07	6.8e-05	47	4	2.2765
NM_023936.1;MRPS34	4	1	1	1	20068	0	1.704	4.4107e-08	2.4613e-07	6.8e-05	48	4	1.704
NM_001861.3;COX4I1	4	1	1	1	20067	0	1.602	4.6025e-08	2.4613e-07	6.8e-05	49	4	1.602
NM_012235.2;SCAP	4	1	1	1	20066	0	1.4332	4.6187e-08	2.4613e-07	6.8e-05	50	4	1.4332
NM_017900.2;AURKAIP1	4	1	1	1	20065	0	1.6741	4.851e-08	2.4613e-07	6.8e-05	51	4	1.6741
NM_001301733.1;COA6	4	1	1	1	20064	0	1.9722	5.3235e-08	2.4613e-07	6.8e-05	52	4	1.9722
NM_005002.4;NDUFA9	4	1	1	1	20063	0	2.0155	5.7333e-08	2.4613e-07	6.8e-05	53	4	2.0155
NM_031901.5;MRPS21	4	1	1	1	20062	0	1.376	6.3712e-08	2.4613e-07	6.8e-05	54	4	1.376
NM_002496.3;NDUFS8	4	0.094864	0.20053	0.948909	4122	1	2.3188	6.7373e-08	2.4613e-07	6.8e-05	55	3	2.3188
NM_022734.2;METTL17	4	1	1	1	20061	0	2.1668	6.9054e-08	2.4613e-07	6.8e-05	56	4	2.1668
NM_138414.2;CCDC101	4	1	1	1	20060	0	1.1558	6.9939e-08	2.4613e-07	6.8e-05	57	4	1.1558
NM_015456.3;NELFB	4	1	1	1	20059	0	1.0699	7.5193e-08	2.4613e-07	6.8e-05	58	4	1.0699
NM_024996.5;GFM1	4	1	1	1	20058	0	1.877	8.6846e-08	2.4613e-07	6.8e-05	59	4	1.877
NM_021129.3;PPA1	4	1	1	1	20057	0	1.4601	8.9759e-08	2.4613e-07	6.8e-05	60	4	1.4601
NM_018292.4;QRSL1	4	1	1	1	20056	0	2.0056	9.2469e-08	2.4613e-07	6.8e-05	61	4	2.0056
NM_004550.4;NDUFS2	4	1	1	1	20055	0	1.8713	9.4403e-08	2.4613e-07	6.8e-05	62	4	1.8713
NM_031304.4;DOHH	4	1	1	1	20054	0	1.8779	9.9514e-08	2.4613e-07	6.8e-05	63	4	1.8779
NM_016070.3;MRPS23	4	0.98616	0.98613	1	19228	0	2.4522	1.014e-07	2.4613e-07	6.8e-05	64	3	2.4522
NM_052850.3;GADD45GIP1	4	1	1	1	20053	0	1.7969	1.2513e-07	2.4613e-07	6.8e-05	65	4	1.7969
NM_206831.2;DPH3	4	1	1	1	20052	0	1.1206	1.2931e-07	2.4613e-07	6.8e-05	66	4	1.1206
NM_012208.3;HARS2	4	1	1	1	20051	0	1.1294	1.5784e-07	2.4613e-07	6.8e-05	67	4	1.1294
NM_004548.2;NDUFB10	4	0.99994	0.99995	1	19899	0	2.1384	1.6663e-07	2.4613e-07	6.8e-05	68	4	2.1384
NM_152268.3;PARS2	4	1	1	1	20050	0	1.5627	1.7004e-07	2.4613e-07	6.8e-05	69	4	1.5627
NM_004069.4;AP2S1	4	1	1	1	20049	0	1.5312	1.9754e-07	2.4613e-07	6.8e-05	70	4	1.5312
NM_030811.3;MRPS26	4	1	1	1	20048	0	1.2738	2.049e-07	2.4613e-07	6.8e-05	71	4	1.2738
NM_001083614.1;EARS2	4	1	1	1	20047	0	2.3635	2.069e-07	2.4613e-07	6.8e-05	72	4	2.3635
NM_014306.4;RTCB	4	1	1	1	20045	0	1.4748	2.3041e-07	2.4613e-07	6.8e-05	73	4	1.4748
NM_002467.4;MYC	4	1	1	1	20044	0	1.8978	2.5822e-07	7.384e-07	0.000158	74	4	1.8978
NM_015523.3;REXO2	4	1	1	1	20043	0	0.66073	2.5881e-07	7.384e-07	0.000158	75	4	0.66073
NM_018109.3;MTPAP	4	0.96287	0.96275	1	18595	0	3.176	2.6259e-07	7.384e-07	0.000158	76	3	3.176
NM_006838.3;METAP2	4	1	1	1	20042	0	1.3112	2.8719e-07	7.384e-07	0.000158	77	4	1.3112
NM_001194946.1;EIF4G1	4	1	1	1	20041	0	2.0495	3.3478e-07	7.384e-07	0.000158	78	4	2.0495
NM_000636.2;SOD2	4	1	1	1	20040	0	1.9125	3.4349e-07	7.384e-07	0.000158	79	4	1.9125
NM_032476.3;MRPS6	4	1	1	1	20039	0	1.6669	3.5463e-07	7.384e-07	0.000158	80	4	1.6669
NM_001086521.1;C17orf89	4	1	1	1	20038	0	1.8905	3.6068e-07	7.384e-07	0.000158	81	4	1.8905
NM_031903.2;MRPL32	4	1	1	1	20037	0	1.8488	3.6144e-07	7.384e-07	0.000158	82	4	1.8488
NM_001064.3;TKT	4	1	1	1	20036	0	0.89812	3.6296e-07	7.384e-07	0.000158	83	4	0.89812
NM_016589.3;TIMMDC1	4	1	1	1	20035	0	1.1644	3.6757e-07	7.384e-07	0.000158	84	4	1.1644
NM_005005.2;NDUFB9	4	1	1	1	20025	0	1.8618	3.7673e-07	7.384e-07	0.000158	85	4	1.8618
NM_031298.3;EMC6	4	1	1	1	20034	0	1.0064	4.0272e-07	7.384e-07	0.000158	86	4	1.0064
NM_006597.5;HSPA8	4	1	1	1	20033	0	1.4311	4.195e-07	7.384e-07	0.000158	87	4	1.4311
NM_001168551.1;NDC1	4	1	1	1	20032	0	0.96587	4.4476e-07	7.384e-07	0.000158	88	4	0.96587
NM_015697.7;COQ2	4	1	1	1	20031	0	1.3954	4.5192e-07	7.384e-07	0.000158	89	4	1.3954
NM_024339.3;THOC6	4	1	1	1	20030	0	0.81222	4.758e-07	7.384e-07	0.000158	90	4	0.81222
NM_001001.4;RPL36AL	4	1	1	1	20029	0	1.327	4.7768e-07	7.384e-07	0.000158	91	4	1.327
NM_004046.5;ATP5A1	4	1	1	1	20028	0	1.4107	4.8714e-07	7.384e-07	0.000158	92	4	1.4107
NM_001126121.1;SLC25A19	4	1	1	1	20027	0	1.2247	4.8905e-07	7.384e-07	0.000158	93	4	1.2247
NM_017547.3;FOXRED1	4	1	1	1	20026	0	1.7402	4.9288e-07	7.384e-07	0.000158	94	4	1.7402
NM_000365.5;TPI1	4	1	1	1	20024	0	1.363	5.3147e-07	1.2307e-06	0.000227	95	4	1.363
NM_005793.3;NME6	4	1	1	1	20023	0	0.81479	5.5002e-07	1.2307e-06	0.000227	96	4	0.81479
NM_022915.3;MRPL44	4	0.99999	0.99999	1	19968	0	1.9179	5.6897e-07	1.2307e-06	0.000227	97	4	1.9179
NM_198066.3;GNPNAT1	4	0.99991	0.99992	1	19883	0	1.9895	5.7319e-07	1.2307e-06	0.000227	98	4	1.9895
NM_203298.2;CHCHD1	4	1	1	1	20022	0	1.2135	5.7335e-07	1.2307e-06	0.000227	99	4	1.2135
NM_001278289.1;RPE	4	1	1	1	20021	0	1.1672	5.7658e-07	1.2307e-06	0.000227	100	4	1.1672
NM_003001.3;SDHC	4	0.91438	0.91411	1	17528	0	2.9144	5.8599e-07	1.2307e-06	0.000227	101	3	2.9144
NM_176818.2;GATC	4	0.86758	0.86708	1	16567	0	2.1078	5.9898e-07	1.2307e-06	0.000227	102	3	2.1078
NM_153188.2;TNPO1	4	1	1	1	20020	0	1.5494	6.1085e-07	1.2307e-06	0.000227	103	4	1.5494
NM_001933.4;DLST	4	1	1	1	20019	0	1.5776	6.2566e-07	1.2307e-06	0.000227	104	4	1.5776
NM_001008395.2;LAMTOR4	4	1	1	1	20008	0	1.8099	6.3003e-07	1.2307e-06	0.000227	105	4	1.8099
NM_004547.5;NDUFB4	4	0.99966	0.99967	1	19821	0	1.8933	6.5117e-07	1.2307e-06	0.000227	106	4	1.8933
NM_001212.3;C1QBP	4	0.99992	0.99993	1	19885	0	1.5219	6.8095e-07	1.2307e-06	0.000227	107	4	1.5219
NM_001098833.1;ATXN7L3	4	1	1	1	20018	0	1.4931	6.9756e-07	1.2307e-06	0.000227	108	4	1.4931
NM_017582.6;UBE2Q1	4	1	1	1	20017	0	0.78828	7.0759e-07	1.2307e-06	0.000227	109	4	0.78828
NM_021821.3;MRPS35	4	0.92952	0.92927	1	17837	0	1.7188	7.5981e-07	1.7229e-06	0.000309	110	3	1.7188
NM_032259.3;WDR24	4	1	1	1	20016	0	1.2167	7.9182e-07	1.7229e-06	0.000309	111	4	1.2167
NM_004546.2;NDUFB2	4	0.99999	0.99999	1	19969	0	2.1522	8.8347e-07	1.7229e-06	0.000309	112	4	2.1522
NM_002541.3;OGDH	4	1	1	1	20015	0	0.97591	9.1198e-07	2.2152e-06	0.000374	113	4	0.97591
NM_054016.3;SRSF10	4	1	1	1	20014	0	0.92017	9.1351e-07	2.2152e-06	0.000374	114	4	0.92017
NM_001005369.1;MTIF2	4	1	1	1	20013	0	1.4616	9.1657e-07	2.2152e-06	0.000374	115	4	1.4616
NM_014017.3;LAMTOR2	4	0.99783	0.99785	1	19664	0	1.7719	9.3148e-07	2.2152e-06	0.000374	116	4	1.7719
NM_006775.2;QKI	4	0.59467	0.62872	1	11981	1	1.2831	9.4117e-07	2.2152e-06	0.000374	117	3	1.2831
NM_000108.4;DLD	4	1	1	1	20012	0	1.1706	9.4288e-07	2.2152e-06	0.000374	118	4	1.1706
NM_015666.3;MTG2	4	1	1	1	20011	0	1.8412	9.5545e-07	2.2152e-06	0.000374	119	4	1.8412
NM_001142593.1;ITPK1	4	1	1	1	20010	0	0.61751	1.0087e-06	2.7075e-06	0.000446	120	4	0.61751
NM_152415.2;VPS37A	4	0.87001	0.86952	1	16606	0	1.6455	1.0198e-06	2.7075e-06	0.000446	121	3	1.6455
NM_053035.2;MRPS33	4	0.54355	0.59647	1	11381	1	1.1319	1.0512e-06	2.7075e-06	0.000446	122	3	1.1319
NM_004544.3;NDUFA10	4	0.99273	0.99274	1	19422	0	1.6839	1.1493e-06	3.1997e-06	0.000491	123	4	1.6839
NM_005694.1;COX17	4	1	1	1	20009	0	1.995	1.1577e-06	3.1997e-06	0.000491	124	4	1.995
NM_182641.3;BPTF	4	0.99951	0.99952	1	19796	0	1.77	1.1628e-06	3.1997e-06	0.000491	125	4	1.77
NM_015289.3;VPS39	4	0.99154	0.99152	1	19375	0	1.3756	1.2249e-06	3.1997e-06	0.000491	126	3	1.3756
NM_014396.3;VPS41	4	0.99933	0.99933	1	19765	0	1.584	1.2747e-06	3.1997e-06	0.000491	127	4	1.584
NM_002647.2;PIK3C3	4	1	1	1	20007	0	1.427	1.2928e-06	3.1997e-06	0.000491	128	4	1.427
NM_133259.3;LRPPRC	4	0.99916	0.99915	1	19754	0	2.091	1.3332e-06	3.1997e-06	0.000491	129	4	2.091
NM_002949.3;MRPL12	4	1	1	1	20006	0	1.5609	1.4223e-06	3.1997e-06	0.000491	130	4	1.5609
NM_018122.4;DARS2	4	0.89041	0.89001	1	16999	0	2.1568	1.44e-06	3.1997e-06	0.000491	131	3	2.1568
NM_198318.4;PRMT1	4	1	1	1	20005	0	1.2393	1.485e-06	3.692e-06	0.000542	132	4	1.2393
NM_003132.2;SRM	4	1	1	1	20004	0	1.7676	1.5818e-06	3.692e-06	0.000542	133	4	1.7676
NM_025152.2;NUBPL	4	1	1	1	19987	0	1.5933	1.6189e-06	3.692e-06	0.000542	134	4	1.5933
NM_001183.5;ATP6AP1	4	1	1	1	20003	0	1.8252	1.7125e-06	3.692e-06	0.000542	135	4	1.8252
NM_053053.3;TADA1	4	1	1	1	20002	0	0.85083	1.7272e-06	3.692e-06	0.000542	136	4	0.85083
NM_001144869.1;LIPT2	4	1	1	1	20001	0	2.554	1.8304e-06	3.692e-06	0.000542	137	4	2.554
NM_003791.3;MBTPS1	4	1	1	1	20000	0	1.0652	1.9788e-06	4.1843e-06	0.000601	138	4	1.0652
NM_032478.3;MRPL38	4	0.99995	0.99995	1	19909	0	1.7059	2.1705e-06	4.1843e-06	0.000601	139	4	1.7059
NM_002488.4;NDUFA2	4	0.99938	0.99938	1	19774	0	1.4614	2.1807e-06	4.1843e-06	0.000601	140	4	1.4614
NM_017827.3;SARS2	4	0.99973	0.99973	1	19828	0	1.9065	2.2854e-06	4.6765e-06	0.000649	141	4	1.9065
NM_004564.2;GATB	4	1	1	1	19999	0	1.541	2.2962e-06	4.6765e-06	0.000649	142	4	1.541
NM_000190.3;HMBS	4	1	1	1	19998	0	1.3802	2.3023e-06	4.6765e-06	0.000649	143	4	1.3802
NM_015679.1;TRUB2	4	1	1	1	19997	0	1.4263	2.3115e-06	4.6765e-06	0.000649	144	4	1.4263
NM_019037.2;EXOSC4	4	1	1	1	19996	0	1.3368	2.333e-06	4.6765e-06	0.000649	145	4	1.3368
NM_173471.3;SLC25A26	4	1	1	1	19995	0	1.1099	2.5237e-06	5.1688e-06	0.000712	146	4	1.1099
NM_001204830.1;LIPT1	4	1	1	1	19994	0	1.1055	2.5965e-06	5.6611e-06	0.000775	147	4	1.1055
NM_153831.3;PTK2	4	1	1	1	19993	0	1.2783	2.664e-06	6.6456e-06	0.000903	148	4	1.2783
NM_025150.4;TARS2	4	0.99999	0.99999	1	19971	0	1.6288	2.7737e-06	7.6302e-06	0.00103	149	4	1.6288
NM_012189.3;CABYR	4	1	1	1	19992	0	0.91501	2.8601e-06	8.3686e-06	0.001122	150	4	0.91501
NM_148912.2;ABHD11	4	0.21862	0.34164	1	6684	1	2.0917	2.9844e-06	8.6147e-06	0.001132	151	3	2.0917
NM_015971.3;MRPS7	4	1	1	1	19991	0	1.0831	3.0366e-06	8.6147e-06	0.001132	152	4	1.0831
NM_000175.3;GPI	4	1	1	1	19990	0	1.2973	3.0516e-06	8.6147e-06	0.001132	153	4	1.2973
NM_002056.3;GFPT1	4	0.90426	0.90386	1	17303	0	2.2528	3.3405e-06	9.5992e-06	0.001246	154	3	2.2528
NM_012458.3;TIMM13	4	1	1	1	19989	0	1.1595	3.4469e-06	9.5992e-06	0.001246	155	4	1.1595
NM_001096.2;ACLY	4	1	1	1	19988	0	1.4516	3.611e-06	1.0091e-05	0.001277	156	4	1.4516
NM_175732.2;PTPMT1	4	0.99862	0.99862	1	19713	0	1.9629	3.6632e-06	1.0091e-05	0.001277	157	4	1.9629
NM_004147.3;DRG1	4	1	1	1	19986	0	0.83315	3.6713e-06	1.0091e-05	0.001277	158	4	0.83315
NM_014905.4;GLS	4	0.98363	0.9836	1	19136	0	2.3023	3.6945e-06	1.0091e-05	0.001277	159	3	2.3023
NM_001198879.1;ATP5J2-PTCD1	4	0.99981	0.99982	1	19856	0	1.8098	3.9642e-06	1.0584e-05	0.001314	160	4	1.8098
NM_199141.1;CARM1	4	1	1	1	19985	0	0.72508	4.0679e-06	1.0584e-05	0.001314	161	4	0.72508
NM_033114.3;ZCRB1	4	0.99706	0.99705	1	19611	0	1.9971	4.0881e-06	1.0584e-05	0.001314	162	4	1.9971
NM_021970.3;LAMTOR3	4	0.97152	0.97145	1	18832	0	2.009	4.1195e-06	1.1076e-05	0.001358	163	3	2.009
NM_004375.3;COX11	4	0.99943	0.99943	1	19782	0	1.8383	4.1828e-06	1.1076e-05	0.001358	164	4	1.8383
NM_006570.4;RRAGA	4	0.54064	0.59474	1	11350	1	1.0336	4.2789e-06	1.1568e-05	0.00141	165	3	1.0336
NM_015143.2;METAP1	4	1	1	1	19984	0	1.5315	4.4157e-06	1.3045e-05	0.001571	166	4	1.5315
NM_145255.3;MRPL10	4	1	1	1	19983	0	0.94632	4.4256e-06	1.3045e-05	0.001571	167	4	0.94632
NM_001093771.2;TXNRD1	3	1	1	1	19982	0	1.7619	4.4984e-06	1.5506e-05	0.001762	168	3	1.7619
NM_015362.4;ELP5	4	0.18948	0.30861	0.99445	6066	1	1.2127	4.5087e-06	1.403e-05	0.00168	169	3	1.2127
NM_016065.3;MRPS16	4	0.65471	0.67039	1	12788	1	1.2116	4.695e-06	1.5014e-05	0.001746	170	3	1.2116
NM_022497.3;MRPS25	4	0.81833	0.81779	1	15606	0	1.2334	4.8162e-06	1.5014e-05	0.001746	171	3	1.2334
NM_001272095.1;STX4	4	0.99101	0.99099	1	19363	0	1.2814	4.8336e-06	1.5014e-05	0.001746	172	3	1.2814
NM_138769.2;RHOT2	4	1	1	1	19981	0	1.1201	4.849e-06	1.5014e-05	0.001746	173	4	1.1201
NM_001134875.1;C14orf80	4	0.99986	0.99987	1	19870	0	1.3894	4.975e-06	1.5014e-05	0.001746	174	4	1.3894
NM_005726.5;TSFM	4	0.99999	1	1	19980	0	1.0314	5.0662e-06	1.5506e-05	0.001762	175	4	1.0314
NM_004888.3;ATP6V1G1	4	0.99999	1	1	19979	0	1.5872	5.1327e-06	1.5506e-05	0.001762	176	4	1.5872
NM_004930.4;CAPZB	4	0.99999	1	1	19978	0	1.0575	5.1607e-06	1.5506e-05	0.001762	177	4	1.0575
NM_014763.3;MRPL19	4	0.99999	1	1	19977	0	0.91309	5.3249e-06	1.5999e-05	0.001798	178	4	0.91309
NM_001040284.2;PAPD5	4	0.99999	1	1	19976	0	0.89115	5.3824e-06	1.5999e-05	0.001798	179	4	0.89115
NM_138417.2;KTI12	4	0.99999	1	1	19975	0	1.603	5.4229e-06	1.6983e-05	0.001887	180	4	1.603
NM_182501.3;MTERF4	4	0.95436	0.95419	1	18383	0	1.2678	5.5486e-06	1.6983e-05	0.001887	181	3	1.2678
NM_138446.1;MALSU1	4	0.99999	1	1	19974	0	1.7281	5.7072e-06	1.7968e-05	0.001986	182	4	1.7281
NM_001199849.1;DAP3	4	0.99697	0.99696	1	19608	0	1.7847	6.0217e-06	1.846e-05	0.002018	183	4	1.7847
NM_005690.4;DNM1L	4	0.99437	0.99439	1	19498	0	1.4641	6.0419e-06	1.846e-05	0.002018	184	4	1.4641
NM_024678.5;NARS2	4	0.71884	0.72167	1	13791	1	1.3568	6.1235e-06	1.8952e-05	0.002028	185	3	1.3568
NM_033362.3;MRPS12	4	0.99999	1	1	19973	0	1.3716	6.1735e-06	1.8952e-05	0.002028	186	4	1.3716
NM_019041.6;MTRF1L	4	0.39706	0.51787	1	9889	1	1.3173	6.3305e-06	1.8952e-05	0.002028	187	3	1.3173
NM_001033714.2;NOP2	4	0.99999	0.99999	1	19972	0	1.711	6.5198e-06	1.8952e-05	0.002028	188	4	1.711
NM_001005362.2;DNM2	4	0.95238	0.95221	1	18342	0	1.4764	6.6931e-06	1.9445e-05	0.002058	189	3	1.4764
NM_001916.4;CYC1	4	0.74429	0.74461	1	14227	1	1.731	6.9127e-06	1.9445e-05	0.002058	190	3	1.731
NM_014874.3;MFN2	4	0.99999	0.99999	1	19970	0	1.1526	7.1768e-06	2.0429e-05	0.002151	191	4	1.1526
NM_021134.3;MRPL23	4	0.43314	0.53584	1	10234	1	1.5396	7.6475e-06	2.2398e-05	0.002322	192	3	1.5396
NM_015285.2;WDR7	4	0.97796	0.97797	1	18999	0	1.2658	7.6713e-06	2.2398e-05	0.002322	193	3	1.2658
NM_017646.4;TRIT1	4	0.23853	0.36393	1	7085	1	1.7774	7.7428e-06	2.2398e-05	0.002322	194	3	1.7774
NM_016640.3;MRPS30	4	0.53091	0.58897	1	11258	1	1.1352	7.7668e-06	2.289e-05	0.002361	195	3	1.1352
NM_005004.3;NDUFB8	4	0.99997	0.99997	1	19936	0	1.9549	7.8873e-06	2.3383e-05	0.002399	196	4	1.9549
NM_180982.2;MRPL52	4	0.99276	0.99277	1	19425	0	1.6691	8.4832e-06	2.486e-05	0.002538	197	4	1.6691
NM_005481.2;MED16	4	0.99999	0.99999	1	19967	0	0.57452	8.6139e-06	2.5352e-05	0.002562	198	4	0.57452
NM_003766.3;BECN1	4	0.99999	0.99999	1	19966	0	1.061	8.655e-06	2.5352e-05	0.002562	199	4	1.061
NM_005207.3;CRKL	4	0.99999	0.99999	1	19965	0	1.0698	8.6715e-06	2.5844e-05	0.002599	200	4	1.0698
NM_173659.3;RPUSD3	4	0.9873	0.98728	1	19256	0	1.5764	8.792e-06	2.6336e-05	0.002622	201	3	1.5764
NM_001197297.1;GABPA	4	0.99999	0.99999	1	19964	0	0.94205	8.7961e-06	2.6336e-05	0.002622	202	4	0.94205
NM_030798.4;WBSCR16	4	0.99999	0.99999	1	19963	0	1.7624	8.8379e-06	2.6829e-05	0.002645	203	4	1.7624
NM_014672.3;KIAA0391	4	0.99993	0.99994	1	19890	0	1.8787	8.8966e-06	2.6829e-05	0.002645	204	4	1.8787
NM_020761.2;RPTOR	4	0.99999	0.99999	1	19962	0	1.0374	9.1778e-06	2.8798e-05	0.002825	205	4	1.0374
NM_020442.5;VARS2	4	0.99078	0.99075	1	19359	0	2.0352	9.2422e-06	2.929e-05	0.00286	206	3	2.0352
NM_002136.2;HNRNPA1	4	0.99997	0.99997	1	19928	0	1.3933	9.3232e-06	2.9782e-05	0.002894	207	4	1.3933
NM_001077394.1;DPH5	4	0.99986	0.99987	1	19869	0	1.6371	9.4319e-06	3.0274e-05	0.002927	208	4	1.6371
NM_001293235.1;MED15	4	0.99999	0.99999	1	19961	0	0.67851	9.5719e-06	3.0767e-05	0.002961	209	4	0.67851
NM_002494.3;NDUFC1	4	0.74703	0.74722	1	14280	1	1.6495	9.8191e-06	3.1751e-05	0.003041	210	3	1.6495
NM_138422.2;ADAT3	4	0.99999	0.99999	1	19960	0	0.57245	1.0052e-05	3.2244e-05	0.003062	211	4	0.57245
NM_031420.3;MRPL9	4	0.95456	0.95438	1	18388	0	1.0646	1.0274e-05	3.249e-05	0.003062	212	3	1.0646
NM_022100.2;MRPS14	4	0.6248	0.6492	1	12371	1	1.6173	1.0303e-05	3.2736e-05	0.003062	213	3	1.6173
NM_173630.3;RTTN	4	0.99999	0.99999	1	19959	0	0.81099	1.0322e-05	3.2736e-05	0.003062	214	4	0.81099
NM_001135811.1;FAM60A	4	0.99999	0.99999	1	19958	0	0.7278	1.0474e-05	3.2736e-05	0.003062	215	4	0.7278
NM_012204.2;GTF3C4	4	0.99999	0.99999	1	19957	0	0.80287	1.0938e-05	3.3228e-05	0.00308	216	4	0.80287
NM_153336.2;PSTK	4	0.99999	0.99999	1	19956	0	0.89005	1.0958e-05	3.3228e-05	0.00308	217	4	0.89005
NM_002491.2;NDUFB3	4	0.98966	0.98962	1	19317	0	1.1453	1.1074e-05	3.372e-05	0.003111	218	3	1.1453
NM_001142448.1;SPNS1	4	0.98794	0.98791	1	19273	0	1.5136	1.1131e-05	3.5197e-05	0.003233	219	3	1.5136
NM_015474.3;SAMHD1	4	0.98393	0.9839	1	19146	0	1.006	1.1319e-05	3.6674e-05	0.003353	220	3	1.006
NM_000291.3;PGK1	4	0.99999	0.99999	1	19955	0	0.75162	1.2785e-05	4.5535e-05	0.004144	221	4	0.75162
NM_018198.3;DNAJC11	4	0.99995	0.99995	1	19907	0	1.4803	1.3132e-05	4.7012e-05	0.004253	222	4	1.4803
NM_078470.4;COX15	4	0.99996	0.99996	1	19925	0	1.5344	1.3234e-05	4.7504e-05	0.004253	223	4	1.5344
NM_012227.3;GTPBP6	4	0.68102	0.69054	1	13167	1	1.4535	1.3406e-05	4.7504e-05	0.004253	224	3	1.4535
NM_004551.2;NDUFS3	4	0.94406	0.94393	1	18173	0	0.89248	1.344e-05	4.7996e-05	0.004253	225	3	0.89248
NM_003000.2;SDHB	4	0.91904	0.91878	1	17614	0	1.5115	1.3544e-05	4.7996e-05	0.004253	226	3	1.5115
NM_152274.4;FAM58A	4	0.99406	0.99408	1	19483	0	1.1878	1.3579e-05	4.7996e-05	0.004253	227	4	1.1878
NM_017819.3;TRMT10C	4	0.43916	0.53891	1	10302	1	1.1943	1.4467e-05	5.095e-05	0.004475	228	3	1.1943
NM_016138.4;COQ7	4	0.99999	0.99999	1	19954	0	0.79064	1.4476e-05	5.095e-05	0.004475	229	4	0.79064
NM_198976.2;NELFCD	4	0.99998	0.99998	1	19949	0	1.3927	1.4722e-05	5.1934e-05	0.004542	230	4	1.3927
NM_002882.3;RANBP1	4	0.99998	0.99998	1	19953	0	0.89539	1.5105e-05	5.2919e-05	0.004608	231	4	0.89539
NM_015340.3;LARS2	4	0.99995	0.99995	1	19913	0	1.6406	1.5248e-05	5.3411e-05	0.004611	232	4	1.6406
NM_032314.3;COQ5	4	0.99998	0.99998	1	19952	0	0.96557	1.5306e-05	5.3411e-05	0.004611	233	4	0.96557
NM_001694.3;ATP6V0C	4	0.99998	0.99998	1	19951	0	1.0048	1.7335e-05	6.0795e-05	0.005226	234	4	1.0048
NM_020246.3;SLC12A9	4	0.99998	0.99998	1	19950	0	0.47766	1.753e-05	6.1287e-05	0.005245	235	4	0.47766
NM_017971.3;MRPL20	4	0.69179	0.69905	1	13314	1	1.7556	1.8063e-05	6.178e-05	0.005265	236	3	1.7556
NM_152344.3;LSM12	4	0.99998	0.99998	1	19948	0	0.59901	1.9257e-05	6.7687e-05	0.00572	237	4	0.59901
NM_144563.2;RPIA	4	0.9807	0.98071	1	19068	0	1.9232	1.9397e-05	6.7687e-05	0.00572	238	3	1.9232
NM_004383.2;CSK	4	0.99682	0.99681	1	19595	0	0.95618	1.953e-05	6.8179e-05	0.005738	239	4	0.95618
NM_181311.3;TAZ	4	0.99998	0.99998	1	19947	0	0.59726	1.9942e-05	6.941e-05	0.005817	240	4	0.59726
NM_017612.4;ZCCHC8	4	0.99075	0.99072	1	19357	0	0.83943	2.0156e-05	7.064e-05	0.005895	241	3	0.83943
NM_001002909.3;GPATCH8	4	0.99996	0.99996	1	19924	0	1.3611	2.0428e-05	7.1133e-05	0.005912	242	4	1.3611
NM_020162.3;DHX33	4	0.99998	0.99998	1	19946	0	1.3788	2.0614e-05	7.1625e-05	0.005928	243	4	1.3788
NM_032906.4;PYURF	4	0.99998	0.99998	1	19945	0	0.80343	2.0709e-05	7.2117e-05	0.005945	244	4	0.80343
NM_020745.3;AARS2	4	0.99861	0.99861	1	19712	0	1.4906	2.0749e-05	7.261e-05	0.005961	245	4	1.4906
NM_005120.2;MED12	4	0.99998	0.99998	1	19944	0	1.7657	2.0772e-05	7.3102e-05	0.005977	246	4	1.7657
NM_025108.2;C16orf59	4	0.99998	0.99998	1	19943	0	0.85338	2.1335e-05	7.5071e-05	0.006113	247	4	0.85338
NM_018237.3;CCAR1	4	0.99998	0.99998	1	19942	0	0.99246	2.14e-05	7.5563e-05	0.006128	248	4	0.99246
NM_003369.3;UVRAG	4	0.99998	0.99998	1	19941	0	0.88502	2.1497e-05	7.6055e-05	0.006143	249	4	0.88502
NM_006473.3;TAF6L	4	0.74362	0.74398	1	14210	1	1.1424	2.3039e-05	8.2947e-05	0.006673	250	3	1.1424
NM_080650.3;DPH6	4	0.99376	0.99377	1	19471	0	1.389	2.3137e-05	8.3439e-05	0.006686	251	4	1.389
NM_001256532.1;MSTO1	4	0.85344	0.85282	1	16282	0	1.5311	2.4449e-05	8.6885e-05	0.006935	252	3	1.5311
NM_001099737.2;WDR83	4	0.99997	0.99998	1	19940	0	1.016	2.519e-05	8.9347e-05	0.007103	253	4	1.016
NM_198076.4;COX20	4	0.99997	0.99997	1	19939	0	0.86129	2.5933e-05	8.9839e-05	0.007114	254	4	0.86129
NM_014175.3;MRPL15	4	0.99997	0.99997	1	19938	0	1.1497	2.6654e-05	9.1808e-05	0.007185	255	4	1.1497
NM_014377.1;DNAJC2	4	0.99995	0.99995	1	19906	0	1.0749	2.6669e-05	9.1808e-05	0.007185	256	4	1.0749
NM_005596.3;NFIB	4	0.99997	0.99997	1	19937	0	0.9168	2.6731e-05	9.1808e-05	0.007185	257	4	0.9168
NM_000140.3;FECH	4	0.99995	0.99995	1	19905	0	1.2739	2.7494e-05	9.4762e-05	0.007387	258	4	1.2739
NM_012473.3;TXN2	4	0.99997	0.99997	1	19935	0	1.1539	2.8201e-05	9.7715e-05	0.007588	259	4	1.1539
NM_003366.2;UQCRC2	4	0.46049	0.54996	1	10515	1	1.4552	2.995e-05	0.00010165	0.007864	260	3	1.4552
NM_001171155.1;PET100	4	0.99997	0.99997	1	19934	0	0.56807	3.0765e-05	0.00010411	0.008023	261	4	0.56807
NM_002631.3;PGD	4	0.99997	0.99997	1	19933	0	0.72829	3.141e-05	0.00010608	0.008144	262	4	0.72829
NM_015545.3;PTCD1	4	0.9987	0.9987	1	19724	0	1.5527	3.1565e-05	0.00010756	0.008195	263	4	1.5527
NM_001171203.2;UBAP1	4	0.99997	0.99997	1	19932	0	0.73356	3.1606e-05	0.00010756	0.008195	264	4	0.73356
NM_001384.4;DPH2	4	0.99997	0.99997	1	19931	0	0.80125	3.1978e-05	0.00010855	0.008238	265	4	0.80125
NM_005035.3;POLRMT	4	0.99997	0.99997	1	19930	0	1.6872	3.2176e-05	0.00010904	0.008245	266	4	1.6872
NM_020320.3;RARS2	4	0.81065	0.81014	1	15462	0	1.3653	3.2424e-05	0.00011051	0.008294	267	3	1.3653
NM_024100.3;WDR18	4	0.99997	0.99997	1	19929	0	1.0818	3.2509e-05	0.00011051	0.008294	268	4	1.0818
NM_138477.2;CDAN1	4	0.99997	0.99997	1	19927	0	0.62269	3.4025e-05	0.00011544	0.008622	269	4	0.62269
NM_031902.3;MRPS5	4	0.99662	0.99662	1	19587	0	1.0567	3.4125e-05	0.00011593	0.008622	270	4	1.0567
NM_014303.3;PES1	4	0.99997	0.99997	1	19926	0	0.77862	3.4233e-05	0.00011618	0.008622	271	4	0.77862
NM_006567.3;FARS2	4	0.99731	0.9973	1	19629	0	1.1847	3.5096e-05	0.00012085	0.008936	272	4	1.1847
NM_000551.3;VHL	4	0.99305	0.99304	1	19437	0	1.9384	3.5686e-05	0.00012282	0.009049	273	4	1.9384
NM_001428.3;ENO1	4	0.9929	0.99291	1	19432	0	1.4935	3.5885e-05	0.00012381	0.009088	274	4	1.4935
NM_003171.4;SUPV3L1	4	0.99935	0.99936	1	19769	0	1.3997	3.615e-05	0.00012479	0.009127	275	4	1.3997
NM_001859.3;SLC31A1	4	0.94914	0.94902	1	18284	0	0.86904	3.6217e-05	0.00012528	0.00913	276	3	0.86904
NM_014170.2;GTPBP8	4	0.99793	0.99795	1	19667	0	1.0762	3.6618e-05	0.00012627	0.009168	277	4	1.0762
NM_001288728.1;PPRC1	4	0.99996	0.99996	1	19923	0	1.5301	3.8137e-05	0.00013365	0.009669	278	4	1.5301
NM_014415.3;ZBTB11	4	0.99996	0.99996	1	19922	0	0.76456	3.8313e-05	0.00013513	0.009741	279	4	0.76456
NM_015969.2;MRPS17	4	0.99981	0.99982	1	19855	0	1.0004	3.944e-05	0.00013907	0.009989	280	4	1.0004
NM_024407.4;NDUFS7	4	0.99716	0.99715	1	19617	0	0.62813	4.0795e-05	0.00014448	0.01034	281	4	0.62813
NM_005918.3;MDH2	4	0.99996	0.99996	1	19921	0	0.6918	4.0946e-05	0.00014497	0.01034	282	4	0.6918
NM_013393.1;FTSJ2	4	0.99996	0.99996	1	19920	0	1.6281	4.1397e-05	0.00014694	0.010443	283	4	1.6281
NM_033109.4;PNPT1	4	0.84417	0.84347	1	16101	0	1.2643	4.1887e-05	0.0001499	0.010616	284	3	1.2643
NM_019056.6;NDUFB11	4	0.99923	0.99923	1	19760	0	1.6729	4.2402e-05	0.0001526	0.010769	285	4	1.6729
NM_016263.3;FZR1	4	0.99996	0.99996	1	19919	0	0.55483	4.2665e-05	0.00015383	0.010818	286	4	0.55483
NM_001905.3;CTPS1	4	0.99996	0.99996	1	19918	0	0.91915	4.2857e-05	0.00015482	0.01085	287	4	0.91915
NM_015607.3;CHTOP	4	0.99996	0.99996	1	19917	0	0.45254	4.3545e-05	0.0001563	0.010915	288	4	0.45254
NM_000411.6;HLCS	4	0.99996	0.99996	1	19916	0	0.80107	4.427e-05	0.00015925	0.011079	289	4	0.80107
NM_182476.2;COQ6	4	0.96473	0.96462	1	18633	0	0.70424	4.4584e-05	0.00015974	0.011079	290	3	0.70424
NM_023937.3;MRPL34	4	0.99995	0.99996	1	19915	0	0.76944	4.682e-05	0.00016614	0.011478	291	4	0.76944
NM_030918.5;SNX27	4	0.99995	0.99996	1	19914	0	0.82382	4.6996e-05	0.00016663	0.011478	292	4	0.82382
NM_003223.2;TFAP4	4	0.99995	0.99995	1	19912	0	0.77845	4.848e-05	0.00017254	0.011844	293	4	0.77845
NM_005444.2;RQCD1	4	0.83444	0.83378	1	15893	0	1.5694	4.9088e-05	0.000175	0.011932	294	3	1.5694
NM_005507.2;CFL1	4	0.99995	0.99995	1	19911	0	0.74595	4.9174e-05	0.000175	0.011932	295	4	0.74595
NM_032479.3;MRPL36	4	0.90045	0.90002	1	17214	0	1.1271	4.9408e-05	0.00017599	0.011958	296	3	1.1271
NM_001017980.3;VMA21	4	0.99995	0.99995	1	19910	0	0.94728	4.9692e-05	0.00017697	0.011985	297	4	0.94728
NM_001032363.3;MINOS1	4	0.97962	0.97966	1	19038	0	0.71978	5.0321e-05	0.00017845	0.012044	298	3	0.71978
NM_024120.4;NDUFAF5	4	0.99995	0.99995	1	19908	0	0.65895	5.099e-05	0.00017992	0.012103	299	4	0.65895
NM_013975.3;LIG3	4	0.34111	0.47912	1	9171	1	1.1859	5.107e-05	0.00018091	0.012129	300	3	1.1859
NM_001001975.1;ATP5D	4	0.9961	0.99611	1	19556	0	1.0844	5.1658e-05	0.00018386	0.012286	301	4	1.0844
NM_001130060.1;ATF7	4	0.99995	0.99995	1	19904	0	0.60348	5.2312e-05	0.00018632	0.012352	302	4	0.60348
NM_001199973.1;RPL36A-HNRNPH2	4	0.99995	0.99995	1	19903	0	0.70692	5.2663e-05	0.00018682	0.012352	303	4	0.70692
NM_006221.3;PIN1	4	0.99973	0.99973	1	19829	0	0.9788	5.2677e-05	0.00018682	0.012352	304	4	0.9788
NM_024839.2;RPP21	4	0.99575	0.99576	1	19545	0	0.99498	5.2763e-05	0.00018731	0.012352	305	4	0.99498
NM_001010867.2;IBA57	4	0.81722	0.81671	1	15587	0	1.3493	5.394e-05	0.00019198	0.01261	306	3	1.3493
NM_001079866.1;BCS1L	4	0.80873	0.80822	1	15412	0	1.2722	5.3969e-05	0.00019248	0.01261	307	3	1.2722
NM_005628.2;SLC1A5	4	0.99995	0.99995	1	19902	0	0.64865	5.441e-05	0.00019371	0.012649	308	4	0.64865
NM_017620.2;ILF3	4	0.99994	0.99995	1	19901	0	0.74326	5.5333e-05	0.00019715	0.012833	309	4	0.74326
NM_020810.3;TRMT5	4	0.11814	0.22714	0.961904	4609	1	0.76455	5.7426e-05	0.00020651	0.013398	310	3	0.76455
NM_014389.2;PELP1	4	0.99994	0.99995	1	19900	0	1.0066	5.8309e-05	0.00020897	0.013471	311	4	1.0066
NM_015329.3;MAU2	4	0.99994	0.99995	1	19898	0	0.91992	5.8335e-05	0.00020897	0.013471	312	4	0.91992
NM_005680.2;TAF1B	4	0.99994	0.99995	1	19897	0	0.84174	5.9281e-05	0.0002134	0.013713	313	4	0.84174
NM_001282418.1;STAG2	4	0.99994	0.99995	1	19896	0	0.86952	5.949e-05	0.00021438	0.013732	314	4	0.86952
NM_022163.3;MRPL46	4	0.93191	0.93164	1	17894	0	0.93257	6.065e-05	0.0002198	0.014034	315	3	0.93257
NM_001166105.2;TADA2A	4	0.99049	0.99043	1	19343	0	0.90409	6.1309e-05	0.00022275	0.014178	316	3	0.90409
NM_032982.3;CASP2	4	0.99994	0.99995	1	19895	0	0.43543	6.1763e-05	0.00022472	0.014213	317	4	0.43543
NM_015169.3;RRS1	4	0.55368	0.60268	1	11500	1	1.3999	6.1783e-05	0.00022472	0.014213	318	3	1.3999
NM_014046.3;MRPS18B	4	0.99994	0.99994	1	19894	0	0.5332	6.3033e-05	0.00023112	0.014572	319	4	0.5332
NM_004674.4;ASH2L	4	0.99956	0.99958	1	19802	0	0.73848	6.3604e-05	0.0002326	0.014619	320	4	0.73848
NM_003482.3;KMT2D	4	0.99994	0.99994	1	19893	0	0.71625	6.4063e-05	0.00023506	0.014728	321	4	0.71625
NM_001039876.1;SYNE4	4	0.99993	0.99994	1	19892	0	0.56541	6.5481e-05	0.00024293	0.015174	322	4	0.56541
NM_001970.4;EIF5A	4	0.79135	0.7908	1	15070	0	1.5073	6.6553e-05	0.00024687	0.015373	323	3	1.5073
NM_022051.2;EGLN1	4	0.99993	0.99994	1	19891	0	0.6763	6.7691e-05	0.0002513	0.0156	324	4	0.6763
NM_005566.3;LDHA	4	0.99993	0.99994	1	19889	0	0.81278	6.8582e-05	0.00025327	0.015674	325	4	0.81278
NM_172002.3;HSCB	4	0.99993	0.99994	1	19888	0	0.851	6.9719e-05	0.00025869	0.01596	326	4	0.851
NM_024834.3;MCMBP	4	0.99993	0.99994	1	19887	0	0.63473	7.0233e-05	0.00026016	0.016002	327	4	0.63473
NM_021937.4;EEFSEC	4	0.99993	0.99993	1	19886	0	0.75881	7.2846e-05	0.00026902	0.016497	328	4	0.75881
NM_021931.3;DHX35	4	0.99769	0.9977	1	19655	0	0.80196	7.3567e-05	0.00027247	0.016657	329	4	0.80196
NM_001867.2;COX7C	4	0.62966	0.65254	1	12439	1	0.99573	7.5285e-05	0.00028281	0.017237	330	3	0.99573
NM_017588.2;WDR5	4	0.99268	0.99268	1	19419	0	0.86965	7.5394e-05	0.00028478	0.017304	331	4	0.86965
NM_016013.3;NDUFAF1	4	0.99913	0.99912	1	19747	0	1.3238	7.5937e-05	0.00028675	0.017371	332	4	1.3238
NM_004068.3;AP2M1	4	0.99964	0.99966	1	19818	0	0.94146	7.6701e-05	0.0002897	0.017498	333	4	0.94146
NM_004251.4;RAB9A	4	0.99205	0.99206	1	19396	0	0.59176	7.9585e-05	0.00030151	0.018157	334	3	0.59176
NM_024646.2;ZYG11B	4	0.68502	0.69368	1	13226	1	0.79618	8.1281e-05	0.00030988	0.018605	335	3	0.79618
NM_001281433.1;ZNHIT3	4	0.99992	0.99992	1	19884	0	0.80141	8.1612e-05	0.00031087	0.018609	336	4	0.80141
NM_024322.2;CENPO	4	0.58331	0.62126	1	11843	1	0.92088	8.9392e-05	0.00033203	0.019817	337	3	0.92088
NM_015658.3;NOC2L	4	0.73297	0.73429	1	14024	1	1.2615	8.9635e-05	0.00033351	0.019846	338	3	1.2615
NM_015135.2;NUP205	4	0.88143	0.88092	1	16816	0	1.5744	9.0122e-05	0.00033696	0.019992	339	3	1.5744
NM_014161.3;MRPL18	4	0.9751	0.97501	1	18929	0	0.895	9.1199e-05	0.00033991	0.020108	340	3	0.895
NM_016226.4;VPS29	4	0.9972	0.99721	1	19619	0	0.87055	9.3079e-05	0.00034582	0.020395	341	4	0.87055
NM_005718.4;ARPC4	4	0.99991	0.99991	1	19882	0	0.59911	9.3237e-05	0.0003468	0.020395	342	4	0.59911
NM_032111.2;MRPL14	4	0.98058	0.98059	1	19064	0	1.2743	9.5846e-05	0.00035763	0.020971	343	3	1.2743
NM_018141.3;MRPS10	4	0.99731	0.9973	1	19630	0	1.0329	9.9183e-05	0.00037339	0.021831	344	4	1.0329
NM_181514.1;MRPL21	4	0.9999	0.99991	1	19881	0	1.0291	9.9984e-05	0.00037732	0.021991	345	4	1.0291
NM_001673.4;ASNS	4	0.9999	0.99991	1	19880	0	0.95302	0.00010029	0.00037831	0.021991	346	4	0.95302
NM_006601.6;PTGES3	4	0.9999	0.9999	1	19879	0	0.45959	0.00010181	0.00038471	0.022299	347	4	0.45959
NM_002086.4;GRB2	4	0.9999	0.9999	1	19878	0	0.84485	0.00010275	0.00038815	0.022434	348	4	0.84485
NM_005089.3;ZRSR2	4	0.99835	0.99835	1	19697	0	0.75648	0.00010582	0.00039997	0.02305	349	4	0.75648
NM_001686.3;ATP5B	4	0.94464	0.9445	1	18189	0	1.3561	0.00010705	0.00040538	0.023296	350	3	1.3561
NM_003902.4;FUBP1	4	0.99989	0.9999	1	19877	0	0.52526	0.00010873	0.00040932	0.023455	351	4	0.52526
NM_000031.5;ALAD	4	0.99989	0.99989	1	19876	0	0.81253	0.00011219	0.00042089	0.024049	352	4	0.81253
NM_017907.2;LAMTOR1	4	0.3825	0.51082	1	9760	1	0.97631	0.00011345	0.00042655	0.02425	353	3	0.97631
NM_002199.3;IRF2	4	0.69689	0.70316	1	13410	1	0.71429	0.00011374	0.00042753	0.02425	354	3	0.71429
NM_001003713.2;ATP5J2	4	0.99989	0.99989	1	19875	0	0.87806	0.00011394	0.00042803	0.02425	355	4	0.87806
NM_006428.4;MRPL28	4	0.99379	0.9938	1	19474	0	1.3912	0.0001148	0.00043246	0.024364	356	4	1.3912
NM_003201.2;TFAM	4	0.99989	0.99989	1	19874	0	1.1884	0.00011486	0.00043246	0.024364	357	4	1.1884
NM_005932.3;MIPEP	4	0.95881	0.95871	1	18497	0	1.0002	0.00011835	0.00044723	0.025126	358	3	1.0002
NM_003143.2;SSBP1	4	0.7979	0.79745	1	15197	0	1.4889	0.00011893	0.00045116	0.025276	359	3	1.4889
NM_002492.3;NDUFB5	4	0.98247	0.98246	1	19105	0	0.95423	0.00012189	0.00046249	0.025839	360	3	0.95423
NM_004092.3;ECHS1	4	0.99794	0.99796	1	19668	0	1.3607	0.00012514	0.00047282	0.026343	361	4	1.3607
NM_023077.2;COA7	4	0.11465	0.22329	0.960959	4534	1	1.3752	0.00012748	0.00048316	0.026752	362	3	1.3752
NM_032731.3;TXNDC17	4	0.99987	0.99988	1	19873	0	0.57861	0.00012757	0.00048316	0.026752	363	4	0.57861
NM_004255.3;COX5A	4	0.99979	0.99979	1	19847	0	0.90086	0.0001284	0.00048415	0.026752	364	4	0.90086
NM_133452.2;RAVER1	4	0.99987	0.99988	1	19872	0	0.52913	0.00013038	0.0004935	0.027194	365	4	0.52913
NM_144736.4;NDUFAF7	4	0.63728	0.65783	1	12544	1	1.0005	0.00013151	0.00049891	0.027417	366	3	1.0005
NM_002894.2;RBBP8	4	0.99987	0.99987	1	19871	0	0.791	0.0001335	0.00050777	0.027828	367	4	0.791
NM_013240.5;N6AMT1	4	0.99906	0.99904	1	19740	0	1.0792	0.00013626	0.00051664	0.028214	368	4	1.0792
NM_001242307.1;PITRM1	4	0.88775	0.88735	1	16937	0	0.97918	0.00013706	0.00051762	0.028214	369	3	0.97918
NM_194247.2;HNRNPA3	4	0.99986	0.99987	1	19868	0	0.34966	0.00013891	0.00052205	0.028378	370	4	0.34966
NM_014602.2;PIK3R4	4	0.98442	0.98439	1	19156	0	0.96649	0.00013965	0.0005255	0.028489	371	3	0.96649
NM_003170.3;SUPT6H	4	0.99811	0.99813	1	19679	0	1.3058	0.00014047	0.00052697	0.028492	372	4	1.3058
NM_058219.2;EXOSC6	4	0.99986	0.99986	1	19867	0	0.53079	0.00014117	0.00052943	0.028548	373	4	0.53079
NM_005830.3;MRPS31	4	0.99986	0.99986	1	19866	0	0.83174	0.00014245	0.00053534	0.028768	374	4	0.83174
NM_033301.1;RPL8	4	0.69737	0.70355	1	13417	1	1.7119	0.00014293	0.00053731	0.028768	375	3	1.7119
NM_007263.3;COPE	4	0.32346	0.45915	1	8815	1	1.3136	0.00014327	0.0005378	0.028768	376	3	1.3136
NM_013387.3;UQCR10	4	0.9998	0.99981	1	19853	0	1.3979	0.00014637	0.00055109	0.029247	377	4	1.3979
NM_024773.2;KDM8	4	0.99359	0.99359	1	19459	0	0.89356	0.00014694	0.00055159	0.029247	378	4	0.89356
NM_022839.3;MRPS11	4	0.94305	0.94292	1	18145	0	0.90253	0.00014711	0.00055257	0.029247	379	3	0.90253
NM_002013.3;FKBP3	4	0.99985	0.99986	1	19865	0	0.67104	0.00014716	0.00055257	0.029247	380	4	0.67104
NM_012123.3;MTO1	4	0.99985	0.99986	1	19864	0	0.87999	0.00014771	0.00055454	0.029274	381	4	0.87999
NM_004749.3;TBRG4	4	0.99985	0.99986	1	19863	0	0.5087	0.00014819	0.000557	0.029327	382	4	0.5087
NM_198390.2;CMIP	4	0.76799	0.76752	1	14654	1	1.35	0.00015085	0.00056783	0.029819	383	3	1.35
NM_000540.2;RYR1	4	0.99985	0.99985	1	19862	0	0.54923	0.00015411	0.00058211	0.030436	384	4	0.54923
NM_007007.2;CPSF6	4	0.99985	0.99985	1	19861	0	0.68011	0.00015433	0.0005826	0.030436	385	4	0.68011
NM_001008215.2;COA5	4	0.97158	0.9715	1	18836	0	1.4943	0.00015643	0.00058949	0.030716	386	3	1.4943
NM_001419.2;ELAVL1	4	0.99384	0.99384	1	19475	0	0.92311	0.00016119	0.00060377	0.031379	387	4	0.92311
NM_014484.4;MOCS3	4	0.99983	0.99984	1	19860	0	0.79325	0.00016861	0.00062789	0.032548	388	4	0.79325
NM_014047.2;C19orf53	4	0.99973	0.99974	1	19832	0	1.0801	0.00017499	0.00065053	0.033635	389	4	1.0801
NM_001002755.2;NFU1	4	0.68131	0.69076	1	13169	1	0.77119	0.00017838	0.00066382	0.034235	390	2	0.77119
NM_004111.5;FEN1	4	0.99959	0.9996	1	19806	0	1.1102	0.00017937	0.00066678	0.034299	391	4	1.1102
NM_020381.3;PDSS2	4	0.99982	0.99982	1	19859	0	1.0095	0.00018386	0.00068401	0.035095	392	4	1.0095
NM_015004.3;EXOSC7	4	0.99981	0.99982	1	19858	0	0.89073	0.00018542	0.0006909	0.035359	393	4	0.89073
NM_031991.3;PTBP1	4	0.99975	0.99976	1	19839	0	0.86494	0.00018836	0.00070222	0.035832	394	4	0.86494
NM_014222.2;NDUFA8	4	0.99981	0.99982	1	19857	0	0.74901	0.00018873	0.0007037	0.035832	395	4	0.74901
NM_017854.1;TMEM160	4	0.99981	0.99981	1	19854	0	0.71101	0.00019445	0.00072782	0.036923	396	4	0.71101
NM_004927.3;MRPL49	4	0.94753	0.94744	1	18250	0	1.0117	0.00019458	0.0007288	0.036923	397	3	1.0117
NM_032730.4;RTN4IP1	4	0.99959	0.99961	1	19807	0	1.5654	0.00019579	0.00073471	0.037129	398	4	1.5654
NM_002685.3;EXOSC10	4	0.99813	0.99816	1	19681	0	1.0736	0.00019845	0.00074259	0.037433	399	4	1.0736
NM_000026.2;ADSL	4	0.9998	0.99981	1	19852	0	1.237	0.00020178	0.00075539	0.037983	400	4	1.237
NM_173156.2;SMG7	4	0.99979	0.9998	1	19851	0	0.73561	0.00020513	0.00076917	0.038579	401	4	0.73561
NM_005765.2;ATP6AP2	4	0.96357	0.96346	1	18607	0	1.2968	0.00020624	0.00077458	0.038754	402	3	1.2968
NM_001078172.1;FAM127B	4	0.99979	0.9998	1	19850	0	0.6053	0.00020915	0.00078246	0.039051	403	4	0.6053
NM_014180.3;MRPL22	4	0.99979	0.99979	1	19848	0	0.93518	0.00020975	0.00078591	0.039103	404	4	0.93518
NM_024072.3;DDX54	4	0.99979	0.99979	1	19849	0	0.52653	0.00021032	0.00078738	0.039103	405	4	0.52653
NM_006331.7;EMG1	4	0.93383	0.9336	1	17937	0	0.64318	0.0002121	0.00079231	0.039178	406	3	0.64318
NM_032351.5;MRPL45	4	0.95662	0.9565	1	18444	0	1.4208	0.00021253	0.0007928	0.039178	407	3	1.4208
NM_015426.4;POC1A	4	0.99964	0.99965	1	19816	0	0.69409	0.00021447	0.00080117	0.039495	408	4	0.69409
NM_024899.3;CEP76	4	0.99978	0.99979	1	19846	0	0.4932	0.00021569	0.00080658	0.039664	409	4	0.4932
NM_001144831.1;PHB2	4	0.99978	0.99978	1	19845	0	1.1788	0.00021782	0.00081224	0.039845	410	4	1.1788
NM_001025596.2;CELF1	4	0.99978	0.99978	1	19844	0	0.55434	0.00022192	0.0008248	0.040363	411	4	0.55434
NM_001100619.2;CABLES1	4	0.99977	0.99978	1	19843	0	0.49072	0.00022666	0.00084621	0.04131	412	4	0.49072
NM_021826.4;FASTKD5	4	0.95388	0.9537	1	18366	0	0.75627	0.00023322	0.00087501	0.042613	413	3	0.75627
NM_004589.3;SCO1	4	0.056769	0.13165	0.921919	2769	1	1.1188	0.00023613	0.00088633	0.04306	414	3	1.1188
NM_018373.2;SYNJ2BP	4	0.99976	0.99976	1	19842	0	0.54692	0.00023794	0.00089174	0.043121	415	4	0.54692
NM_016497.3;MRPL51	4	0.99976	0.99976	1	19841	0	1.0824	0.00023844	0.00089322	0.043121	416	4	1.0824
NM_053043.2;RBM33	4	0.99976	0.99976	1	19840	0	0.57141	0.00023864	0.00089421	0.043121	417	4	0.57141
NM_016581.4;ECSIT	4	0.99963	0.99964	1	19815	0	0.77414	0.00023891	0.00089617	0.043121	418	4	0.77414
NM_181788.1;H1FNT	4	0.99975	0.99975	1	19838	0	0.36566	0.00025211	0.00093752	0.044931	419	4	0.36566
NM_015939.4;TRMT6	4	0.97377	0.97367	1	18889	0	0.81258	0.00025311	0.00093999	0.044931	420	3	0.81258
NM_000993.4;RPL31	4	0.99975	0.99975	1	19837	0	1.0755	0.00025335	0.00094048	0.044931	421	4	1.0755
NM_005837.2;POP7	4	0.99974	0.99975	1	19836	0	0.90069	0.00025554	0.00094737	0.045153	422	4	0.90069
NM_002080.3;GOT2	4	0.99974	0.99975	1	19835	0	0.85226	0.00025785	0.00095525	0.04542	423	4	0.85226
NM_001085411.2;NADK2	4	0.99974	0.99975	1	19834	0	0.8751	0.00025911	0.00096165	0.045617	424	4	0.8751
NM_001697.2;ATP5O	4	0.99945	0.99946	1	19786	0	1.0284	0.00026017	0.00096608	0.045682	425	4	1.0284
NM_001256534.1;SLC25A1	4	0.99915	0.99914	1	19751	0	1.3169	0.00026041	0.00096755	0.045682	426	4	1.3169
NM_016019.4;LUC7L2	4	0.99974	0.99974	1	19833	0	0.59451	0.0002608	0.00097198	0.045783	427	4	0.59451
NM_001383.3;DPH1	4	0.99834	0.99834	1	19694	0	1.4925	0.00026489	0.00099118	0.04653	428	4	1.4925
NM_002074.4;GNB1	4	0.93805	0.93797	1	18040	0	0.93849	0.00026685	0.00099512	0.04653	429	3	0.93849
NM_004891.3;MRPL33	4	0.65034	0.66719	1	12718	1	1.5405	0.00026694	0.00099561	0.04653	430	3	1.5405
NM_016368.4;ISYNA1	4	0.99973	0.99973	1	19831	0	0.7088	0.00026734	0.00099709	0.04653	431	4	0.7088
NM_001029.3;RPS26	4	0.99973	0.99973	1	19830	0	1.2654	0.00027157	0.0010119	0.04711	432	4	1.2654
NM_003134.4;SRP14	4	0.99972	0.99973	1	19827	0	0.65802	0.00027708	0.0010315	0.047916	433	4	0.65802
NM_005153.2;USP10	4	0.99773	0.99774	1	19657	0	0.72938	0.00027954	0.0010384	0.048105	434	4	0.72938
NM_024683.3;TEFM	4	0.91177	0.91151	1	17471	0	0.75989	0.00028108	0.0010404	0.048105	435	3	0.75989
NM_006559.2;KHDRBS1	4	0.58409	0.62176	1	11849	1	0.89996	0.00028498	0.0010581	0.048812	436	3	0.89996
NM_017922.3;PRPF39	4	0.99745	0.99745	1	19639	0	0.54049	0.00029341	0.0010911	0.050217	437	4	0.54049
NM_003718.4;CDK13	4	0.99971	0.99971	1	19826	0	0.68327	0.000294	0.0010936	0.050217	438	4	0.68327
NM_003002.3;SDHD	4	0.93091	0.93065	1	17874	0	0.88019	0.00029822	0.0011069	0.050712	439	3	0.88019
NM_012318.2;LETM1	4	0.90523	0.90482	1	17324	0	0.79303	0.00029929	0.0011113	0.050773	440	3	0.79303
NM_198129.2;LAMA3	4	0.9973	0.9973	1	19628	0	0.68872	0.00030037	0.0011133	0.050773	441	4	0.68872
NM_021729.5;VPS11	4	0.95091	0.95078	1	18313	0	0.6239	0.00030511	0.001131	0.051371	442	3	0.6239
NM_001520.3;GTF3C1	4	0.99969	0.99971	1	19825	0	0.48311	0.00030524	0.0011315	0.051371	443	4	0.48311
NM_015906.3;TRIM33	4	0.99331	0.99331	1	19449	0	0.84583	0.00030717	0.0011374	0.051523	444	4	0.84583
NM_002128.4;HMGB1	4	0.99969	0.9997	1	19824	0	0.43563	0.00030908	0.0011438	0.051697	445	4	0.43563
NM_139242.3;MTFMT	4	0.99969	0.9997	1	19823	0	0.96329	0.00031192	0.0011536	0.052025	446	4	0.96329
NM_003295.3;TPT1	4	0.97081	0.97071	1	18812	0	0.60487	0.00031602	0.0011704	0.052661	447	3	0.60487
NM_016299.3;HSPA14	4	0.17405	0.29106	0.987429	5752	1	0.88963	0.0003299	0.0012186	0.05461	448	3	0.88963
NM_000976.3;RPL12	4	0.96571	0.96559	1	18660	0	1.4737	0.00033019	0.0012191	0.05461	449	3	1.4737
NM_176794.1;MRPL43	4	0.99696	0.99695	1	19606	0	1.4606	0.00033538	0.0012403	0.055435	450	4	1.4606
NM_021198.2;CTDSP1	4	0.99966	0.99968	1	19822	0	0.35274	0.00033935	0.0012521	0.055839	451	4	0.35274
NM_005138.2;SCO2	4	0.98908	0.98907	1	19301	0	1.1039	0.00034211	0.0012605	0.056087	452	3	1.1039
NM_020154.2;EMC7	4	0.96825	0.96813	1	18728	0	1.1597	0.00034347	0.0012698	0.056379	453	3	1.1597
NM_006886.3;ATP5E	4	0.99965	0.99966	1	19820	0	0.6589	0.00035299	0.0013087	0.057977	454	4	0.6589
NM_006582.3;GMEB1	4	0.99765	0.99765	1	19652	0	0.73365	0.00035431	0.0013151	0.058133	455	4	0.73365
NM_198489.2;CCDC84	4	0.93798	0.93788	1	18036	0	0.55184	0.00035522	0.00132	0.05816	456	3	0.55184
NM_001206799.1;PKM	4	0.99964	0.99966	1	19819	0	0.74109	0.00035539	0.0013215	0.05816	457	4	0.74109
NM_002629.2;PGAM1	4	0.99964	0.99965	1	19817	0	0.5678	0.00036118	0.0013427	0.058963	458	4	0.5678
NM_000819.4;GART	4	0.99919	0.99917	1	19756	0	1.2622	0.00037553	0.0013983	0.061272	459	4	1.2622
NM_015950.4;MRPL2	4	0.97305	0.97296	1	18873	0	0.84756	0.00037737	0.0014032	0.061328	460	3	0.84756
NM_003776.2;MRPL40	4	0.99962	0.99963	1	19814	0	1.002	0.0003777	0.0014057	0.061328	461	4	1.002
NM_024516.3;PAGR1	4	0.83869	0.83792	1	15974	0	0.49664	0.00038273	0.0014214	0.061881	462	3	0.49664
NM_207346.2;TSEN54	4	0.98128	0.98128	1	19079	0	0.46586	0.00039716	0.0014707	0.063855	463	3	0.46586
NM_014878.4;KIAA0020	4	0.9726	0.97251	1	18858	0	0.70638	0.00039846	0.0014731	0.063855	464	3	0.70638
NM_018486.2;HDAC8	4	0.9996	0.99962	1	19813	0	0.45012	0.0003993	0.001478	0.063871	465	4	0.45012
NM_058243.2;BRD4	4	0.99953	0.99955	1	19799	0	0.7393	0.00040041	0.001482	0.063871	466	4	0.7393
NM_001414.3;EIF2B1	4	0.9996	0.99962	1	19812	0	0.40294	0.0004009	0.0014835	0.063871	467	4	0.40294
NM_014078.5;MRPL13	4	0.9996	0.99961	1	19811	0	1.0872	0.00040296	0.0014894	0.063871	468	4	1.0872
NM_007100.3;ATP5I	4	0.99818	0.9982	1	19686	0	0.82156	0.00040303	0.0014894	0.063871	469	4	0.82156
NM_017818.3;WRAP73	4	0.8819	0.8814	1	16827	0	0.98601	0.00040434	0.0014948	0.063967	470	3	0.98601
NM_001004134.1;OR10AD1	4	0.9996	0.99961	1	19810	0	0.41386	0.00040487	0.0014992	0.06402	471	4	0.41386
NM_005663.4;NELFA	4	0.99959	0.99961	1	19809	0	0.64496	0.00040561	0.0015031	0.064052	472	4	0.64496
NM_004341.3;CAD	4	0.79622	0.79571	1	15167	0	1.1678	0.00040631	0.0015081	0.064126	473	3	1.1678
NM_012456.2;TIMM10	4	0.99959	0.99961	1	19808	0	1.1779	0.00040768	0.001513	0.0642	474	4	1.1779
NM_014814.2;PSMD6	4	0.99959	0.9996	1	19805	0	0.68474	0.00041365	0.0015351	0.065003	475	4	0.68474
NM_002598.3;PDCD2	4	0.25793	0.38574	1	7484	1	1.3485	0.00041645	0.0015415	0.065136	476	3	1.3485
NM_000375.2;UROS	4	0.99363	0.99363	1	19462	0	0.77038	0.0004193	0.0015494	0.065332	477	4	0.77038
NM_001079524.1;PAICS	4	0.95166	0.9515	1	18330	0	1.21	0.00042064	0.0015529	0.06534	478	3	1.21
NM_001193357.1;NUP62	4	0.99762	0.99761	1	19648	0	0.82436	0.00042538	0.0015647	0.0657	479	4	0.82436
NM_020825.3;CRAMP1L	4	0.99957	0.99959	1	19804	0	0.73713	0.00043442	0.0016036	0.067193	480	4	0.73713
NM_025215.5;PUS1	4	0.99956	0.99958	1	19803	0	0.46267	0.00043629	0.0016095	0.0673	481	4	0.46267
NM_020191.2;MRPS22	4	0.9995	0.99951	1	19794	0	0.89686	0.00044433	0.0016444	0.068619	482	4	0.89686
NM_133433.3;NIPBL	4	0.99955	0.99957	1	19801	0	0.95594	0.00045146	0.0016759	0.069726	483	4	0.95594
NM_004708.3;PDCD5	4	0.58729	0.6238	1	11892	1	0.57387	0.00045206	0.0016779	0.069726	484	3	0.57387
NM_004047.4;ATP6V0B	4	0.97966	0.9797	1	19041	0	1.6881	0.00045525	0.0016882	0.070011	485	3	1.6881
NM_198887.2;NUP43	4	0.98001	0.98005	1	19046	0	0.9132	0.00045667	0.0016941	0.070112	486	3	0.9132
NM_004958.3;MTOR	4	0.99886	0.99884	1	19733	0	2.3529	0.00045986	0.001704	0.070311	487	4	2.3529
NM_004793.3;LONP1	4	0.99936	0.99936	1	19771	0	0.70185	0.00046059	0.001706	0.070311	488	4	0.70185
NM_018060.3;IARS2	4	0.99953	0.99955	1	19800	0	0.97784	0.00046522	0.0017271	0.071038	489	4	0.97784
NM_018146.2;RNMTL1	4	0.9986	0.99859	1	19711	0	1.0521	0.00047287	0.0017581	0.072166	490	4	1.0521
NM_007345.3;ZNF236	4	0.99712	0.99711	1	19615	0	0.73004	0.00047469	0.001767	0.072295	491	4	0.73004
NM_001302757.1;OVOL3	4	0.949	0.94889	1	18282	0	0.558	0.00047505	0.0017685	0.072295	492	3	0.558
NM_033043.1;CGB5	4	0.99952	0.99954	1	19798	0	0.59492	0.0004803	0.0017882	0.072952	493	4	0.59492
NM_007146.2;VEZF1	4	0.99151	0.99149	1	19373	0	0.39863	0.00048906	0.0018202	0.074077	494	3	0.39863
NM_001527.3;HDAC2	4	0.99951	0.99953	1	19797	0	0.62563	0.00048976	0.0018231	0.074077	495	4	0.62563
NM_030940.3;ISCA1	4	0.27029	0.39955	1	7726	1	1.1452	0.00049094	0.0018271	0.074088	496	3	1.1452
NM_031216.3;SEH1L	4	0.97297	0.97288	1	18870	0	1.0712	0.00049429	0.0018413	0.074516	497	3	1.0712
NM_024063.2;SPATA5L1	4	0.9995	0.99951	1	19795	0	0.84594	0.00050126	0.0018645	0.075301	498	4	0.84594
NM_016020.3;TFB1M	4	0.94757	0.94748	1	18252	0	0.93762	0.00050518	0.0018822	0.075865	499	3	0.93762
NM_005702.2;ERAL1	4	0.99949	0.9995	1	19793	0	0.9025	0.00050857	0.001891	0.076069	500	4	0.9025
NM_017846.4;TRNAU1AP	4	0.78189	0.78128	1	14902	0	0.82795	0.00051519	0.0019176	0.07689	501	3	0.82795
NM_014953.4;DIS3	4	0.99699	0.99698	1	19609	0	1.3193	0.00051557	0.0019191	0.07689	502	4	1.3193
NM_012087.3;GTF3C5	4	0.99866	0.99866	1	19719	0	0.61042	0.00051828	0.0019265	0.076933	503	4	0.61042
NM_002493.4;NDUFB6	4	0.99948	0.99949	1	19792	0	0.98049	0.00051969	0.0019334	0.076933	504	4	0.98049
NM_017704.2;ANKRD49	4	0.99735	0.99735	1	19632	0	1.2472	0.00051982	0.0019339	0.076933	505	4	1.2472
NM_001130413.3;SCNN1D	4	0.99948	0.99949	1	19791	0	0.36442	0.00052183	0.0019383	0.076933	506	4	0.36442
NM_000977.3;RPL13	4	0.99948	0.99949	1	19790	0	0.93666	0.00052219	0.0019393	0.076933	507	4	0.93666
NM_003443.2;ZBTB17	4	0.99565	0.99566	1	19541	0	1.1569	0.00052505	0.0019482	0.077132	508	4	1.1569
NM_053004.2;GNB1L	4	0.99947	0.99948	1	19789	0	0.89337	0.00053443	0.0019787	0.078115	509	4	0.89337
NM_004645.2;COIL	4	0.99946	0.99947	1	19788	0	0.28274	0.00053589	0.0019836	0.078115	510	4	0.28274
NM_203500.1;KEAP1	4	0.7044	0.70935	1	13538	1	0.60206	0.00053657	0.0019856	0.078115	511	3	0.60206
NM_002092.3;GRSF1	4	0.99946	0.99947	1	19787	0	1.101	0.00053863	0.0019885	0.078115	512	4	1.101
NM_015029.2;POP1	4	0.99161	0.99159	1	19378	0	0.87812	0.00054262	0.0020013	0.078409	513	3	0.87812
NM_024540.3;MRPL24	4	0.63498	0.6562	1	12512	1	0.94111	0.00054383	0.0020038	0.078409	514	2	0.94111
NM_016504.2;MRPL27	4	0.66505	0.67817	1	12922	1	0.74159	0.00054701	0.0020141	0.07866	515	3	0.74159
NM_133644.3;GTPBP3	4	0.98218	0.98217	1	19100	0	0.47199	0.00055103	0.0020328	0.079237	516	3	0.47199
NM_014300.3;SEC11A	4	0.96444	0.96434	1	18627	0	0.78155	0.00055555	0.002053	0.079869	517	3	0.78155
NM_019896.2;POLE4	4	0.99944	0.99945	1	19785	0	0.28021	0.00055713	0.0020624	0.080078	518	4	0.28021
NM_001105530.1;CAP1	4	0.99944	0.99945	1	19784	0	0.55863	0.00055864	0.0020678	0.080133	519	4	0.55863
NM_003682.3;MADD	4	0.99885	0.99883	1	19731	0	0.42202	0.00056034	0.0020747	0.080246	520	4	0.42202
NM_018096.4;NLE1	4	0.99566	0.99567	1	19542	0	1.4335	0.00056197	0.0020825	0.080396	521	4	1.4335
NM_016067.3;MRPS18C	4	0.998	0.99802	1	19675	0	0.68486	0.00056401	0.0020909	0.080564	522	4	0.68486
NM_019040.4;ELP4	4	0.84137	0.84059	1	16038	0	0.75584	0.00056852	0.0021106	0.081167	523	3	0.75584
NM_024936.2;ZCCHC4	4	0.99943	0.99944	1	19783	0	0.23155	0.00057247	0.0021224	0.081443	524	4	0.23155
NM_017446.3;MRPL39	4	0.99901	0.99898	1	19738	0	1.2148	0.00057346	0.0021259	0.081443	525	4	1.2148
NM_024656.2;COLGALT1	4	0.99942	0.99943	1	19781	0	0.45695	0.000579	0.002151	0.082248	526	4	0.45695
NM_024653.3;PRKRIP1	4	0.99942	0.99943	1	19780	0	0.47421	0.00058326	0.0021633	0.082561	527	4	0.47421
NM_002788.3;PSMA3	4	0.99941	0.99942	1	19779	0	0.642	0.00058579	0.0021707	0.082686	528	4	0.642
NM_001100169.1;IMMT	4	0.61421	0.64182	1	12225	1	0.59387	0.00058847	0.002179	0.082848	529	3	0.59387
NM_001303.3;COX10	4	0.8881	0.88771	1	16946	0	0.43725	0.00059297	0.0021943	0.083271	530	2	0.43725
NM_007208.3;MRPL3	4	0.96237	0.96223	1	18580	0	0.92047	0.00059754	0.002212	0.083675	531	3	0.92047
NM_018255.2;ELP2	4	0.9251	0.92487	1	17736	0	0.8845	0.00059861	0.0022164	0.083675	532	3	0.8845
NM_001042480.1;GEMIN8	4	0.9994	0.99941	1	19778	0	0.48541	0.00059933	0.0022174	0.083675	533	4	0.48541
NM_130836.2;OPA1	4	0.70044	0.70603	1	13472	1	0.74675	0.00060213	0.0022307	0.083918	534	3	0.74675
NM_013341.3;OLA1	4	0.9994	0.9994	1	19777	0	0.52445	0.0006027	0.0022322	0.083918	535	4	0.52445
NM_004804.2;CIAO1	4	0.99528	0.99529	1	19528	0	0.69644	0.00060672	0.0022479	0.084352	536	4	0.69644
NM_013267.3;GLS2	4	0.99939	0.99939	1	19776	0	0.59273	0.00060969	0.0022548	0.084453	537	4	0.59273
NM_145232.3;CTU1	4	0.93326	0.93302	1	17926	0	0.8975	0.00061145	0.0022622	0.084572	538	3	0.8975
NM_176880.5;NR2C2AP	4	0.93518	0.935	1	17969	0	0.92134	0.000616	0.0022819	0.08515	539	3	0.92134
NM_007375.3;TARDBP	4	0.99938	0.99939	1	19775	0	0.71378	0.00061877	0.0022913	0.085341	540	4	0.71378
NM_012225.3;NUBP2	4	0.99934	0.99935	1	19768	0	0.73433	0.00062622	0.0023149	0.085915	541	4	0.73433
NM_002228.3;JUN	4	0.96565	0.96553	1	18657	0	1.1537	0.0006271	0.0023183	0.085915	542	3	1.1537
NM_006392.3;NOP56	4	0.99621	0.99623	1	19563	0	1.178	0.00062842	0.0023223	0.085915	543	4	1.178
NM_022120.1;OXCT2	4	0.99937	0.99938	1	19773	0	0.41769	0.00062876	0.0023238	0.085915	544	4	0.41769
NM_015229.3;CLUH	4	0.99936	0.99936	1	19772	0	0.30517	0.00063847	0.0023617	0.087156	545	4	0.30517
NM_020438.4;DOLPP1	4	0.98702	0.98699	1	19250	0	0.70396	0.00064345	0.0023804	0.087685	546	3	0.70396
NM_207334.2;FAM43B	4	0.99935	0.99936	1	19770	0	0.32009	0.00064618	0.0023892	0.087851	547	4	0.32009
NM_003756.2;EIF3H	4	0.74949	0.74955	1	14322	1	0.61043	0.00065056	0.002406	0.08818	548	2	0.61043
NM_015235.2;CSTF2T	4	0.95712	0.95703	1	18455	0	0.44117	0.00065106	0.0024069	0.08818	549	3	0.44117
NM_015938.3;NMD3	4	0.91211	0.91186	1	17482	0	0.62634	0.00065873	0.002436	0.089082	550	3	0.62634
NM_032315.2;SLC25A33	4	0.99934	0.99934	1	19767	0	0.55706	0.00066033	0.0024429	0.089172	551	4	0.55706
NM_032889.4;MFSD5	4	0.99934	0.99934	1	19766	0	0.39678	0.00066417	0.0024572	0.08953	552	4	0.39678
NM_001289174.1;VPS52	4	0.97953	0.97956	1	19037	0	0.46815	0.00066919	0.0024739	0.089977	553	3	0.46815
NM_001109938.2;C6orf136	4	0.99759	0.99759	1	19647	0	0.80921	0.00068532	0.002531	0.091758	554	4	0.80921
NM_033428.1;TMEM261	4	0.42496	0.53162	1	10153	1	0.89611	0.00068579	0.002532	0.091758	555	3	0.89611
NM_152353.2;CLDND2	4	0.98746	0.98745	1	19260	0	0.41266	0.00069185	0.0025541	0.092394	556	3	0.41266
NM_031280.3;MRPS15	4	0.30503	0.4385	1	8432	1	0.69331	0.00069841	0.0025783	0.092742	557	3	0.69331
NM_018380.3;DDX28	4	0.95241	0.95224	1	18344	0	0.78799	0.00069919	0.0025787	0.092742	558	3	0.78799
NM_001203261.1;NDUFC2-KCTD14	4	0.90267	0.90224	1	17261	0	0.75761	0.00070077	0.0025822	0.092742	559	3	0.75761
NM_015466.3;PTPN23	4	0.98653	0.98648	1	19235	0	0.63339	0.00070084	0.0025822	0.092742	560	3	0.63339
NM_013449.3;BAZ2A	4	0.9991	0.99909	1	19745	0	0.68515	0.00070597	0.0026048	0.093389	561	4	0.68515
NM_016622.3;MRPL35	4	0.8446	0.84392	1	16106	0	0.87398	0.00072247	0.0026595	0.095178	562	3	0.87398
NM_024654.4;NOL9	4	0.99927	0.99927	1	19764	0	0.62547	0.00072542	0.0026688	0.095343	563	4	0.62547
NM_017948.5;NOL8	4	0.99927	0.99927	1	19763	0	0.54672	0.00072794	0.0026821	0.095648	564	4	0.54672
NM_212552.2;BOLA3	4	0.86039	0.85986	1	16429	0	0.85327	0.00073257	0.0026984	0.096057	565	3	0.85327
NM_003407.3;ZFP36	4	0.99927	0.99927	1	19762	0	0.39771	0.00073449	0.0027067	0.096185	566	4	0.39771
NM_145212.3;MRPL30	4	0.99614	0.99615	1	19559	0	0.78337	0.00075389	0.0027629	0.097833	567	4	0.78337
NM_006556.3;PMVK	4	0.99925	0.99925	1	19761	0	0.58733	0.00075393	0.0027629	0.097833	568	4	0.58733
NM_001267716.1;ZNF728	4	0.98883	0.98882	1	19296	0	0.61836	0.00075736	0.0027771	0.098115	569	3	0.61836
NM_003640.3;IKBKAP	4	0.99187	0.99188	1	19387	0	0.8558	0.0007581	0.0027806	0.098115	570	3	0.8558
NM_014409.3;TAF5L	4	0.99203	0.99204	1	19393	0	0.76666	0.00077183	0.0028288	0.099643	571	3	0.76666
NM_001128159.2;VPS53	4	0.90269	0.90227	1	17263	0	0.55272	0.00077762	0.0028539	0.100351	572	3	0.55272
NM_005119.3;THRAP3	4	0.9992	0.99919	1	19759	0	0.55109	0.0008038	0.0029455	0.10339	573	4	0.55109
NM_007279.2;U2AF2	4	0.99919	0.99918	1	19758	0	0.93332	0.00080652	0.0029548	0.103402	574	4	0.93332
NM_014669.4;NUP93	4	0.99919	0.99918	1	19757	0	0.99237	0.00080875	0.0029612	0.103402	575	4	0.99237
NM_173470.1;MMGT1	4	0.99859	0.99859	1	19710	0	0.55023	0.00080907	0.0029612	0.103402	576	4	0.55023
NM_018944.2;MIS18A	4	0.56	0.60656	1	11577	1	0.97962	0.00081115	0.0029706	0.103438	577	3	0.97962
NM_014727.2;KMT2B	4	0.97943	0.97944	1	19035	0	0.49648	0.00081166	0.0029726	0.103438	578	3	0.49648
NM_153365.2;TAPT1	4	0.3367	0.47411	1	9084	1	0.49834	0.00081635	0.0029888	0.103824	579	3	0.49834
NM_018028.3;SAMD4B	4	0.99917	0.99916	1	19755	0	0.59977	0.0008318	0.0030395	0.105403	580	4	0.59977
NM_022756.5;MEAF6	4	0.99916	0.99915	1	19753	0	0.65837	0.00083916	0.0030651	0.106108	581	4	0.65837
NM_005955.2;MTF1	4	0.99916	0.99915	1	19752	0	0.47481	0.00084248	0.0030754	0.106283	582	4	0.47481
NM_001675.4;ATF4	4	0.65358	0.66955	1	12773	1	0.97834	0.0008448	0.0030828	0.106355	583	3	0.97834
NM_006003.2;UQCRFS1	4	0.99828	0.99829	1	19691	0	0.88488	0.00084633	0.0030882	0.106359	584	4	0.88488
NM_018035.2;ATP5SL	4	0.83993	0.83917	1	16004	0	0.69474	0.00085177	0.0031089	0.106888	585	3	0.69474
NM_032856.3;WDR73	4	0.99914	0.99913	1	19750	0	0.72033	0.00085637	0.0031271	0.107283	586	4	0.72033
NM_001011.3;RPS7	4	0.99914	0.99913	1	19749	0	0.61201	0.0008574	0.0031311	0.107283	587	4	0.61201
NM_003883.3;HDAC3	4	0.21341	0.33576	1	6567	1	1.0152	0.0008663	0.0031645	0.108246	588	3	1.0152
NM_001033088.1;NGRN	4	0.98534	0.98531	1	19196	0	0.56021	0.00087227	0.0031901	0.108852	589	3	0.56021
NM_033088.3;STRIP1	4	0.99913	0.99912	1	19748	0	0.42402	0.00087292	0.0031931	0.108852	590	4	0.42402
NM_006620.3;HBS1L	4	0.41038	0.5243	1	10010	1	0.49394	0.00088155	0.0032226	0.109673	591	3	0.49394
NM_024894.3;NOL10	4	0.9964	0.9964	1	19574	0	0.83469	0.00088429	0.0032325	0.109822	592	4	0.83469
NM_004169.4;SHMT1	4	0.95802	0.95794	1	18475	0	0.54122	0.00088869	0.0032522	0.110305	593	3	0.54122
NM_004704.4;RRP9	4	0.99911	0.9991	1	19746	0	0.49454	0.0008905	0.0032586	0.110336	594	4	0.49454
NM_001101.3;ACTB	4	0.99529	0.9953	1	19529	0	0.84987	0.00090421	0.0033029	0.111648	595	4	0.84987
NM_016390.3;C9orf114	4	0.94653	0.94644	1	18229	0	0.87034	0.00091483	0.0033405	0.112732	596	3	0.87034
NM_032309.3;CHCHD5	4	0.99908	0.99907	1	19744	0	0.36577	0.00091881	0.003358	0.112976	597	4	0.36577
NM_004373.3;COX6A1	4	0.99373	0.99373	1	19466	0	0.53462	0.00091933	0.003359	0.112976	598	4	0.53462
NM_032735.2;BEST3	4	0.99908	0.99906	1	19743	0	0.39124	0.00092264	0.0033723	0.113233	599	4	0.39124
NM_152289.2;ZNF561	4	0.99907	0.99905	1	19742	0	0.48777	0.0009306	0.0034003	0.113927	600	4	0.48777
NM_020936.1;DDX55	4	0.99497	0.99498	1	19518	0	0.89213	0.00093178	0.0034043	0.113927	601	4	0.89213
NM_016586.2;MBIP	4	0.99906	0.99904	1	19741	0	0.4451	0.00093723	0.0034225	0.114347	602	4	0.4451
NM_033661.4;WDR4	4	0.99834	0.99835	1	19696	0	0.94644	0.00094663	0.0034555	0.115257	603	4	0.94644
NM_015262.2;FAM21C	4	0.054194	0.12655	0.916008	2678	1	0.38689	0.00096164	0.0035081	0.116807	604	3	0.38689
NM_004109.4;FDX1	4	0.99872	0.99871	1	19725	0	0.77264	0.00096428	0.0035136	0.116807	605	4	0.77264
NM_002213.4;ITGB5	4	0.99275	0.99276	1	19424	0	0.47139	0.00097446	0.0035416	0.117546	606	4	0.47139
NM_007349.3;PAXIP1	4	0.66368	0.67713	1	12908	1	0.8598	0.00097738	0.003551	0.117582	607	3	0.8598
NM_015884.3;MBTPS2	4	0.99902	0.999	1	19739	0	0.78538	0.00097888	0.0035544	0.117582	608	4	0.78538
NM_080748.2;ROMO1	4	0.98816	0.98813	1	19278	0	1.1837	0.0010152	0.0036878	0.121795	609	3	1.1837
NM_000704.2;ATP4A	4	0.99898	0.99896	1	19737	0	0.28531	0.0010169	0.0036942	0.121807	610	4	0.28531
NM_031989.4;PCBP2	4	0.68032	0.68998	1	13156	1	0.51032	0.0010202	0.003706	0.121845	611	3	0.51032
NM_152233.2;SNX6	4	0.96601	0.96589	1	18670	0	0.4505	0.0010208	0.0037075	0.121845	612	3	0.4505
NM_005063.4;SCD	4	0.87924	0.87874	1	16781	0	1.1378	0.0010317	0.0037464	0.122922	613	3	1.1378
NM_144997.5;FLCN	4	0.98928	0.98928	1	19308	0	0.80298	0.0010537	0.0038242	0.125195	614	3	0.80298
NM_030914.3;URM1	4	0.94683	0.94675	1	18236	0	1.0648	0.0010543	0.0038281	0.125195	615	3	1.0648
NM_033360.3;KRAS	4	0.79512	0.79462	1	15139	0	0.94581	0.0010653	0.0038655	0.126214	616	2	0.94581
NM_005967.3;NAB2	4	0.93312	0.93286	1	17922	0	0.32065	0.0010679	0.0038749	0.126314	617	3	0.32065
NM_178014.3;TUBB	4	0.95905	0.95892	1	18506	0	0.99877	0.0010792	0.0039207	0.127599	618	3	0.99877
NM_006711.4;RNPS1	4	0.22102	0.34427	1	6732	1	0.47752	0.0010854	0.0039418	0.128034	619	3	0.47752
NM_001288629.1;EPHA7	4	0.99891	0.9989	1	19736	0	0.26075	0.0010866	0.0039468	0.128034	620	4	0.26075
NM_002431.3;MNAT1	4	0.99691	0.99689	1	19601	0	0.64197	0.0010943	0.003965	0.128418	621	4	0.64197
NM_001135734.2;ZNF384	4	0.9989	0.99888	1	19735	0	0.34267	0.0010981	0.0039891	0.128927	622	4	0.34267
NM_016261.3;TUBD1	4	0.80688	0.80641	1	15365	0	0.81367	0.0010993	0.0039935	0.128927	623	3	0.81367
NM_181468.2;EIF6	4	0.99889	0.99888	1	19734	0	0.54222	0.0011056	0.0040142	0.129387	624	4	0.54222
NM_024854.3;PYROXD1	4	0.96451	0.96442	1	18628	0	0.69688	0.0011083	0.0040236	0.129481	625	3	0.69688
NM_014847.3;UBAP2L	4	0.98252	0.98251	1	19107	0	0.47794	0.0011191	0.0040607	0.130468	626	3	0.47794
NM_005736.3;ACTR1A	4	0.93389	0.93367	1	17939	0	0.75984	0.0011216	0.0040674	0.130474	627	3	0.75984
NM_016050.4;MRPL11	4	0.83036	0.82969	1	15817	0	0.84912	0.0011417	0.0041378	0.13252	628	3	0.84912
NM_015836.3;WARS2	4	0.95898	0.95886	1	18503	0	0.34086	0.001148	0.0041575	0.132939	629	2	0.34086
NM_000097.5;CPOX	4	0.99885	0.99883	1	19732	0	0.39461	0.0011514	0.0041742	0.133263	630	4	0.39461
NM_145272.3;C17orf50	4	0.70795	0.71233	1	13601	1	0.58225	0.0011625	0.004216	0.134117	631	3	0.58225
NM_032014.2;MRPS24	4	0.93843	0.93834	1	18048	0	0.59164	0.0011628	0.004217	0.134117	632	3	0.59164
NM_020529.2;NFKBIA	4	0.99623	0.99624	1	19565	0	0.42939	0.0011638	0.004221	0.134117	633	4	0.42939
NM_012179.3;FBXO7	4	0.99883	0.99881	1	19730	0	0.40527	0.0011719	0.0042505	0.134842	634	4	0.40527
NM_130760.2;MADCAM1	4	0.99882	0.99881	1	19729	0	0.35482	0.0011772	0.0042687	0.135207	635	4	0.35482
NM_001923.4;DDB1	4	0.73817	0.73892	1	14119	1	1.1304	0.0011923	0.0043169	0.13652	636	3	1.1304
NM_001257134.1;COX14	4	0.96055	0.96041	1	18535	0	0.52254	0.0011969	0.0043352	0.136881	637	3	0.52254
NM_000687.2;AHCY	4	0.8931	0.89271	1	17057	0	0.81968	0.0012004	0.0043504	0.137147	638	3	0.81968
NM_018169.3;KIAA1551	4	0.99879	0.99877	1	19728	0	0.49917	0.0012124	0.0043932	0.138281	639	4	0.49917
NM_001289119.1;ZCCHC7	4	0.98831	0.98828	1	19283	0	0.66383	0.0012376	0.0044907	0.141128	640	3	0.66383
NM_001002.3;RPLP0	4	0.99875	0.99873	1	19727	0	0.62491	0.0012549	0.0045439	0.142576	641	4	0.62491
NM_199069.1;NDUFAF3	4	0.98971	0.98966	1	19321	0	0.87769	0.0012666	0.0045872	0.143711	642	3	0.87769
NM_001042631.2;SDHAF1	4	0.88902	0.88861	1	16967	0	0.45716	0.0012763	0.0046167	0.144411	643	3	0.45716
NM_021247.2;PRM3	4	0.99872	0.99871	1	19726	0	0.23943	0.0012788	0.0046281	0.144541	644	4	0.23943
NM_002137.3;HNRNPA2B1	4	0.29352	0.42563	1	8193	1	0.69026	0.0012925	0.0046738	0.145744	645	3	0.69026
NM_015473.3;HEATR5A	4	0.9987	0.9987	1	19723	0	0.26787	0.0012999	0.0047044	0.146469	646	4	0.26787
NM_006471.3;MYL12A	4	0.99869	0.99869	1	19722	0	0.46976	0.0013113	0.0047433	0.147302	647	4	0.46976
NM_001290256.1;KHNYN	4	0.99869	0.99869	1	19721	0	0.28101	0.001312	0.0047462	0.147302	648	4	0.28101
NM_033542.3;SYS1	4	0.97805	0.97806	1	19003	0	1.1157	0.0013134	0.0047531	0.147302	649	3	1.1157
NM_001326.2;CSTF3	4	0.93878	0.9387	1	18056	0	0.56729	0.001323	0.0047905	0.148112	650	3	0.56729
NM_001193534.1;FBXL5	4	0.58636	0.62323	1	11880	1	0.71672	0.0013237	0.004794	0.148112	651	3	0.71672
NM_003169.3;SUPT5H	4	0.99867	0.99867	1	19720	0	0.61263	0.0013285	0.0048112	0.148416	652	4	0.61263
NM_032449.2;CC2D1B	4	0.96975	0.96963	1	18771	0	0.52881	0.0013409	0.004853	0.149478	653	3	0.52881
NM_152709.4;STOX1	4	0.99866	0.99866	1	19718	0	0.2803	0.0013447	0.0048673	0.149503	654	4	0.2803
NM_017909.3;RMND1	4	0.9599	0.95976	1	18524	0	0.77757	0.0013451	0.0048693	0.149503	655	3	0.77757
NM_003120.2;SPI1	4	0.99865	0.99865	1	19717	0	0.2584	0.0013469	0.0048762	0.149503	656	4	0.2584
NM_031212.3;SLC25A28	4	0.99865	0.99865	1	19716	0	0.43266	0.0013491	0.004887	0.149607	657	4	0.43266
NM_001282439.1;BLOC1S2	4	0.42397	0.5311	1	10144	1	0.5675	0.0013597	0.0049279	0.150629	658	3	0.5675
NM_016654.4;GABPB1	4	0.16515	0.28088	0.985013	5563	1	0.56892	0.0013679	0.0049564	0.150889	659	2	0.56892
NM_175834.2;KRT79	4	0.99863	0.99863	1	19715	0	0.2012	0.0013681	0.0049569	0.150889	660	4	0.2012
NM_001105578.1;SYCE2	4	0.99863	0.99863	1	19714	0	0.34954	0.0013689	0.0049589	0.150889	661	4	0.34954
NM_017838.3;NHP2	4	0.95441	0.95424	1	18384	0	0.76146	0.0013972	0.0050563	0.15348	662	3	0.76146
NM_021079.4;NMT1	4	0.9091	0.90876	1	17408	0	0.91731	0.0013979	0.0050593	0.15348	663	3	0.91731
NM_152272.3;CHMP7	4	0.98021	0.98024	1	19053	0	0.91396	0.0014142	0.0051134	0.154889	664	3	0.91396
NM_138962.2;MSI2	4	0.99858	0.99857	1	19709	0	0.25977	0.0014207	0.0051366	0.155356	665	4	0.25977
NM_000374.4;UROD	4	0.99856	0.99856	1	19708	0	0.62021	0.0014359	0.0051976	0.156924	666	4	0.62021
NM_001271428.1;EMC1	4	0.89932	0.89891	1	17190	0	1.0513	0.0014376	0.005204	0.156924	667	3	1.0513
NM_005174.2;ATP5C1	4	0.97858	0.97858	1	19010	0	0.92141	0.0014446	0.0052271	0.157195	668	3	0.92141
NM_021044.2;DHH	4	0.99855	0.99856	1	19707	0	0.63799	0.0014451	0.0052286	0.157195	669	4	0.63799
NM_173802.3;METTL20	4	0.99855	0.99855	1	19706	0	0.18917	0.0014485	0.0052409	0.15733	670	4	0.18917
NM_024742.2;ARMC5	4	0.9663	0.96618	1	18679	0	0.9189	0.0014778	0.0053438	0.160179	671	3	0.9189
NM_002816.3;PSMD12	4	0.99851	0.99852	1	19705	0	0.81881	0.0014865	0.0053724	0.160795	672	4	0.81881
NM_138777.3;MRRF	4	0.74455	0.74483	1	14235	1	0.7463	0.0014969	0.0054181	0.161925	673	2	0.7463
NM_001080543.1;CACTIN	4	0.9942	0.99422	1	19491	0	0.54815	0.0015096	0.0054669	0.162986	674	4	0.54815
NM_001037806.3;NCKAP5L	4	0.99849	0.9985	1	19704	0	0.30758	0.0015129	0.0054807	0.162986	675	4	0.30758
NM_001039360.2;ZBTB7C	4	0.99849	0.9985	1	19703	0	0.27294	0.0015133	0.0054817	0.162986	676	4	0.27294
NM_005591.3;MRE11A	4	0.92374	0.92355	1	17700	0	0.56458	0.0015138	0.0054861	0.162986	677	2	0.56458
NM_001948.3;DUT	4	0.95379	0.95361	1	18362	0	0.83477	0.0015339	0.0055535	0.164746	678	3	0.83477
NM_024775.9;GEMIN6	4	0.99845	0.99846	1	19702	0	0.88201	0.0015515	0.0056151	0.166326	679	4	0.88201
NM_001198838.1;RBM12	4	0.95339	0.9532	1	18356	0	0.53354	0.0015623	0.0056549	0.167074	680	2	0.53354
NM_017546.4;CNOT11	4	0.94623	0.94613	1	18217	0	0.36581	0.0015632	0.0056569	0.167074	681	3	0.36581
NM_139012.2;MAPK14	4	0.99842	0.99843	1	19701	0	0.27114	0.001581	0.005717	0.1686	682	4	0.27114
NM_153451.2;ORAOV1	4	0.80229	0.80177	1	15269	0	0.91286	0.0015881	0.0057445	0.169019	683	3	0.91286
NM_013248.2;NXT1	4	0.99604	0.99606	1	19552	0	0.7836	0.0015889	0.005748	0.169019	684	4	0.7836
NM_001197051.1;ZFP91	4	0.9984	0.99841	1	19700	0	0.47128	0.0015987	0.0057849	0.169693	685	4	0.47128
NM_005445.3;SMC3	4	0.9984	0.99841	1	19699	0	0.82724	0.0016016	0.0057913	0.169693	686	4	0.82724
NM_032840.2;SPRYD3	4	0.9984	0.9984	1	19698	0	0.44333	0.0016033	0.0057962	0.169693	687	4	0.44333
NM_018979.3;WNK1	4	0.94959	0.94949	1	18290	0	1.0507	0.0016197	0.0058523	0.171087	688	3	1.0507
NM_018048.3;MAGOHB	4	0.90861	0.90826	1	17398	0	0.58014	0.0016341	0.0059084	0.172477	689	3	0.58014
NM_021961.5;TEAD1	4	0.96738	0.96727	1	18705	0	0.89408	0.0016517	0.00597	0.173769	690	3	0.89408
NM_031209.2;QTRT1	4	0.97122	0.97113	1	18822	0	0.57856	0.0016517	0.00597	0.173769	691	3	0.57856
NM_001137549.1;FAM25G	4	0.23104	0.35559	1	6928	1	0.45737	0.0016542	0.0059793	0.17379	692	3	0.45737
NM_001519.3;BRF1	4	0.99834	0.99834	1	19695	0	0.28541	0.0016599	0.0059995	0.174125	693	4	0.28541
NM_058181.1;YBEY	4	0.88781	0.88741	1	16939	0	0.55967	0.0016719	0.0060384	0.175001	694	3	0.55967
NM_012247.4;SEPHS1	4	0.88294	0.88248	1	16848	0	0.64114	0.0016866	0.0060891	0.176216	695	3	0.64114
NM_138778.3;DPH7	4	0.99831	0.99831	1	19693	0	0.52547	0.0016925	0.0061073	0.176489	696	4	0.52547
NM_014366.4;GNL3	4	0.99829	0.99829	1	19692	0	0.5162	0.0017115	0.0061767	0.178239	697	4	0.5162
NM_194292.2;SASS6	4	0.99147	0.99146	1	19369	0	0.63468	0.0017144	0.0061866	0.178267	698	3	0.63468
NM_014976.1;PDCD11	4	0.99533	0.99534	1	19533	0	0.90776	0.001717	0.0061984	0.178352	699	4	0.90776
NM_003591.3;CUL2	4	0.99826	0.99827	1	19690	0	0.41727	0.0017373	0.0062757	0.180318	700	4	0.41727
NM_004501.3;HNRNPU	4	0.99028	0.99022	1	19337	0	1.0014	0.0017408	0.006285	0.180329	701	3	1.0014
NM_033066.2;MPP4	4	0.99667	0.99667	1	19590	0	0.34137	0.0017476	0.0063151	0.180933	702	4	0.34137
NM_001243159.1;TAF1C	4	0.98326	0.98325	1	19129	0	0.59796	0.0017512	0.0063249	0.180957	703	3	0.59796
NM_014263.3;YME1L1	4	0.97229	0.97221	1	18851	0	0.4759	0.001759	0.0063495	0.181403	704	2	0.4759
NM_004719.2;SCAF11	4	0.82606	0.82541	1	15751	0	0.45776	0.0017674	0.0063835	0.182115	705	3	0.45776
NM_004618.3;TOP3A	4	0.42455	0.53139	1	10149	1	0.45804	0.0017746	0.006412	0.18267	706	3	0.45804
NM_004231.3;ATP6V1F	4	0.46289	0.55121	1	10542	1	0.88699	0.0017804	0.0064386	0.183168	707	3	0.88699
NM_017421.3;COQ3	4	0.99355	0.99356	1	19455	0	0.8196	0.0017874	0.0064672	0.183476	708	4	0.8196
NM_021639.4;GPBP1L1	4	0.99821	0.99823	1	19689	0	0.335	0.0017876	0.0064677	0.183476	709	4	0.335
NM_018648.3;NOP10	4	0.9982	0.99822	1	19688	0	0.41973	0.0017979	0.0064947	0.183984	710	4	0.41973
NM_005956.3;MTHFD1	4	0.99541	0.99542	1	19536	0	0.46511	0.0018057	0.0065248	0.184575	711	4	0.46511
NM_016289.3;CAB39	4	0.99818	0.99821	1	19687	0	0.29868	0.0018165	0.0065543	0.18515	712	4	0.29868
NM_004859.3;CLTC	4	0.99148	0.99147	1	19372	0	0.9921	0.0018241	0.0065809	0.185519	713	3	0.9921
NM_001272051.1;C16orf91	4	0.99817	0.9982	1	19685	0	0.32971	0.0018256	0.0065858	0.185519	714	4	0.32971
NM_001040110.1;NRF1	4	0.99479	0.9948	1	19511	0	0.70727	0.0018312	0.006608	0.185882	715	4	0.70727
NM_032881.2;LSM10	4	0.99817	0.99819	1	19684	0	0.57906	0.0018343	0.0066183	0.185913	716	4	0.57906
NM_016468.6;COX16	4	0.79178	0.79123	1	15076	0	0.65984	0.0018403	0.00664	0.186262	717	3	0.65984
NM_004549.5;NDUFC2	4	0.51509	0.57981	1	11071	1	0.907	0.0018509	0.0066838	0.187229	718	3	0.907
NM_003826.2;NAPG	4	0.99814	0.99817	1	19683	0	0.96001	0.0018555	0.0066976	0.187355	719	4	0.96001
NM_019051.2;MRPL50	4	0.99814	0.99816	1	19682	0	0.42061	0.0018601	0.0067104	0.187452	720	4	0.42061
NM_003317.3;NKX2-1	4	0.99032	0.99027	1	19339	0	0.39093	0.0018748	0.0067635	0.188675	721	3	0.39093
NM_133372.2;FNIP1	4	0.99812	0.99813	1	19680	0	0.35584	0.0018847	0.006799	0.189401	722	4	0.35584
NM_001193509.1;TTC27	4	0.84887	0.84823	1	16179	0	0.79083	0.0018901	0.0068206	0.189742	723	3	0.79083
NM_014424.4;HSPB7	4	0.9981	0.99812	1	19678	0	0.39426	0.0018988	0.0068516	0.190338	724	4	0.39426
NM_005381.2;NCL	4	0.9927	0.9927	1	19420	0	0.76509	0.0019017	0.006861	0.190338	725	4	0.76509
NM_001517.4;GTF2H4	4	0.994	0.99402	1	19480	0	0.45817	0.0019137	0.0069102	0.19144	726	4	0.45817
NM_000981.3;RPL19	4	0.9934	0.9934	1	19451	0	0.77335	0.0019206	0.0069368	0.191912	727	4	0.77335
NM_004168.3;SDHA	4	0.99456	0.99458	1	19505	0	0.6759	0.0019255	0.006954	0.192124	728	4	0.6759
NM_018650.4;MARK1	4	0.99805	0.99806	1	19677	0	0.26419	0.0019539	0.0070436	0.194332	729	4	0.26419
NM_000956.3;PTGER2	4	0.89293	0.89254	1	17053	0	0.33434	0.0019623	0.0070761	0.194961	730	3	0.33434
NM_001693.3;ATP6V1B2	4	0.71706	0.72009	1	13760	1	0.69505	0.0019697	0.0071066	0.195534	731	2	0.69505
NM_000845.2;GRM8	4	0.99802	0.99803	1	19676	0	0.23633	0.0019834	0.0071598	0.196473	732	4	0.23633
NM_001035267.1;RPL41	4	0.94389	0.94376	1	18166	0	0.81324	0.0019834	0.0071603	0.196473	733	3	0.81324
NM_014177.2;TIMM21	4	0.95539	0.95524	1	18409	0	0.39009	0.0019948	0.0071997	0.197285	734	3	0.39009
NM_133462.3;TTC14	4	0.99744	0.99744	1	19638	0	0.51131	0.0020051	0.007239	0.198094	735	4	0.51131
NM_001040431.2;COA3	4	0.98823	0.9882	1	19281	0	0.81474	0.0020082	0.0072514	0.198161	736	3	0.81474
NM_002808.4;PSMD2	4	0.92572	0.9255	1	17748	0	0.58427	0.0020183	0.0072937	0.198763	737	3	0.58427
NM_019005.3;MIOS	4	0.82913	0.82845	1	15798	0	0.53045	0.0020192	0.0072952	0.198763	738	3	0.53045
NM_016016.2;SLC25A39	4	0.99798	0.998	1	19674	0	0.27391	0.0020221	0.007303	0.198763	739	4	0.27391
NM_004044.6;ATIC	4	0.99208	0.99209	1	19397	0	1.0016	0.0020277	0.0073163	0.198856	740	3	1.0016
NM_021074.4;NDUFV2	4	0.75711	0.75683	1	14458	1	0.39933	0.0020401	0.0073587	0.199209	741	3	0.39933
NM_014673.3;EMC2	4	0.99796	0.99798	1	19673	0	0.40908	0.0020413	0.0073631	0.199209	742	4	0.40908
NM_001195581.1;ARL14EPL	4	0.99796	0.99798	1	19672	0	0.5332	0.0020421	0.0073661	0.199209	743	4	0.5332
NM_031208.3;FAHD1	4	0.99796	0.99798	1	19671	0	0.26437	0.0020433	0.007371	0.199209	744	4	0.26437
NM_003142.4;SSB	4	0.99468	0.9947	1	19506	0	0.55934	0.0020457	0.0073789	0.199209	745	4	0.55934
NM_001374.2;DNASE1L2	4	0.99795	0.99797	1	19670	0	0.29098	0.0020513	0.0073931	0.199327	746	4	0.29098
NM_032364.5;DNAJC14	4	0.99794	0.99796	1	19669	0	0.27393	0.0020588	0.0074192	0.199763	747	4	0.27393
NM_004627.4;WRB	4	0.97585	0.97577	1	18945	0	0.50904	0.0020762	0.0074896	0.201389	748	3	0.50904
NM_005870.4;SAP18	4	0.9979	0.99792	1	19666	0	0.4405	0.0021023	0.0075881	0.203763	749	4	0.4405
NM_014676.2;PUM1	4	0.99789	0.99791	1	19665	0	0.42649	0.0021072	0.0076038	0.203914	750	4	0.42649
NM_001798.4;CDK2	4	0.96692	0.96681	1	18689	0	0.65977	0.0021372	0.0077141	0.206596	751	3	0.65977
NM_005614.3;RHEB	4	0.93907	0.93901	1	18061	0	0.81439	0.0021718	0.0078362	0.209586	752	3	0.81439
NM_000995.3;RPL34	4	0.99781	0.99783	1	19663	0	1.0915	0.0021891	0.0078903	0.210754	753	4	1.0915
NM_022156.4;DUS1L	4	0.99781	0.99782	1	19662	0	0.35316	0.0021939	0.0079046	0.210856	754	4	0.35316
NM_020753.4;CASKIN2	4	0.9978	0.99782	1	19661	0	0.32109	0.0022007	0.0079341	0.211363	755	4	0.32109
NM_020750.2;XPO5	4	0.99545	0.99547	1	19537	0	0.46059	0.0022174	0.0079942	0.212681	756	4	0.46059
NM_003850.2;SUCLA2	4	0.99778	0.9978	1	19660	0	0.51691	0.0022212	0.0080075	0.212754	757	4	0.51691
NM_024945.2;RMI1	4	0.8049	0.8044	1	15318	0	0.65991	0.0022244	0.0080203	0.212813	758	3	0.65991
NM_019589.2;YLPM1	4	0.76551	0.76504	1	14598	1	0.42691	0.0022268	0.0080321	0.212845	759	2	0.42691
NM_001003699.3;RREB1	4	0.99776	0.99777	1	19659	0	0.40951	0.0022387	0.0080685	0.21347	760	4	0.40951
NM_022574.4;GIGYF1	4	0.99776	0.99777	1	19658	0	0.38657	0.0022419	0.0080769	0.21347	761	4	0.38657
NM_015030.1;FRYL	4	0.99358	0.99358	1	19458	0	0.4047	0.0022765	0.0081931	0.216256	762	4	0.4047
NM_014159.6;SETD2	4	0.99772	0.99773	1	19656	0	0.32262	0.0022821	0.0082152	0.216273	763	4	0.32262
NM_013392.2;NRBP1	4	0.92337	0.92317	1	17690	0	0.63981	0.0022824	0.0082152	0.216273	764	3	0.63981
NM_006301.3;MAP3K12	4	0.94865	0.94857	1	18275	0	0.43389	0.0022974	0.008264	0.217272	765	3	0.43389
NM_015132.4;SNX13	4	0.99768	0.99769	1	19654	0	0.24364	0.0023174	0.0083373	0.218914	766	4	0.24364
NM_019612.3;IRGC	4	0.98916	0.98914	1	19304	0	0.31965	0.002322	0.008356	0.219119	767	3	0.31965
NM_007280.1;OIP5	4	0.99767	0.99768	1	19653	0	0.31645	0.0023267	0.0083698	0.219195	768	4	0.31645
NM_133171.3;ELMO2	4	0.74913	0.74921	1	14314	1	0.35344	0.0023476	0.0084402	0.220329	769	2	0.35344
NM_001256696.1;PRDM11	4	0.99641	0.99642	1	19576	0	0.40074	0.0023479	0.0084407	0.220329	770	4	0.40074
NM_019070.4;DDX49	4	0.99765	0.99765	1	19651	0	1.0269	0.0023515	0.0084559	0.220329	771	4	1.0269
NM_003753.3;EIF3D	4	0.99765	0.99765	1	19650	0	1.1449	0.002352	0.0084569	0.220329	772	4	1.1449
NM_033420.3;TMEM259	4	0.99764	0.99764	1	19649	0	0.28351	0.0023564	0.0084697	0.220377	773	4	0.28351
NM_017728.3;TMEM104	4	0.89421	0.89382	1	17085	0	0.55156	0.0023986	0.0086218	0.224045	774	3	0.55156
NM_153223.3;CEP120	4	0.9607	0.96055	1	18540	0	0.46809	0.0024066	0.0086489	0.224459	775	3	0.46809
NM_001145260.1;NCOA4	4	0.9933	0.9933	1	19448	0	0.38747	0.002414	0.0086784	0.224935	776	4	0.38747
NM_004483.4;GCSH	4	0.024629	0.065225	0.871218	1440	2	0.032545	0.0024228	0.0087104	0.225474	777	2	0.032545
NM_003959.2;HIP1R	4	0.99755	0.99755	1	19646	0	0.22441	0.0024453	0.0087853	0.226928	778	4	0.22441
NM_139281.2;WDR36	4	0.98053	0.98053	1	19063	0	0.43228	0.0024472	0.0087892	0.226928	779	3	0.43228
NM_017840.3;MRPL16	4	0.54647	0.59821	1	11416	1	0.50728	0.0024563	0.0088291	0.227374	780	2	0.50728
NM_001206801.1;RFC5	4	0.99754	0.99753	1	19645	0	0.93625	0.0024627	0.0088463	0.227527	781	4	0.93625
NM_138820.2;HIGD2A	4	0.061016	0.14005	0.927496	2924	2	0.5205	0.0024746	0.0088813	0.227666	782	2	0.5205
NM_032562.3;PLA2G12B	4	0.67544	0.68617	1	13077	1	0.46085	0.0024758	0.0088852	0.227666	783	3	0.46085
NM_173544.4;FAM129C	4	0.99752	0.99752	1	19644	0	0.35979	0.0024761	0.0088857	0.227666	784	4	0.35979
NM_001037283.1;EIF3B	4	0.9975	0.99751	1	19643	0	0.96932	0.0024965	0.0089492	0.229001	785	4	0.96932
NM_001004304.3;ZNF740	4	0.93575	0.93557	1	17985	0	0.41885	0.0025147	0.0090033	0.229922	786	3	0.41885
NM_001282475.1;AP1G2	4	0.99748	0.99748	1	19642	0	0.25818	0.0025162	0.0090088	0.229922	787	4	0.25818
NM_182679.2;GPATCH4	4	0.99369	0.99368	1	19463	0	0.58058	0.0025202	0.0090245	0.229922	788	4	0.58058
NM_012207.2;HNRNPH3	4	0.99316	0.99316	1	19442	0	0.45569	0.0025223	0.0090309	0.229922	789	4	0.45569
NM_032013.3;NDRG3	4	0.99746	0.99747	1	19641	0	0.28236	0.0025384	0.0090988	0.231117	790	4	0.28236
NM_014212.3;HOXC11	4	0.99746	0.99746	1	19640	0	0.34809	0.002539	0.0091008	0.231117	791	4	0.34809
NM_032489.2;ACRBP	4	0.84489	0.8442	1	16112	0	0.32919	0.0025486	0.0091264	0.231295	792	3	0.32919
NM_032656.3;DHX37	4	0.97667	0.97664	1	18964	0	0.98507	0.0025497	0.0091308	0.231295	793	3	0.98507
NM_021809.6;TGIF2	4	0.99744	0.99744	1	19637	0	0.22372	0.002563	0.0091702	0.232001	794	4	0.22372
NM_002266.2;KPNA2	4	0.99741	0.99741	1	19636	0	0.45676	0.002586	0.0092505	0.233737	795	4	0.45676
NM_020158.3;EXOSC5	4	0.99739	0.99739	1	19635	0	0.59519	0.0026098	0.0093199	0.235195	796	4	0.59519
NM_201398.2;FLAD1	4	0.99736	0.99736	1	19634	0	0.33369	0.0026386	0.0094183	0.237382	797	4	0.33369
NM_138358.2;C19orf52	4	0.99736	0.99735	1	19633	0	1.1534	0.0026428	0.0094336	0.237469	798	4	1.1534
NM_002634.3;PHB	4	0.88985	0.88944	1	16984	0	0.72891	0.0026507	0.0094587	0.237803	799	3	0.72891
NM_016490.4;FAM178B	4	0.99734	0.99734	1	19631	0	0.27529	0.0026561	0.009471	0.237815	800	4	0.27529
NM_017495.5;RBM38	4	0.81436	0.81386	1	15535	0	0.41963	0.0026625	0.0094917	0.238037	801	3	0.41963
NM_001469.4;XRCC6	4	0.46205	0.55077	1	10534	1	0.74886	0.0026744	0.0095286	0.238666	802	3	0.74886
NM_001080849.2;DNLZ	4	0.95132	0.95118	1	18323	0	0.75409	0.0026904	0.0095886	0.239871	803	3	0.75409
NM_001286701.1;RCL1	4	0.97242	0.97234	1	18853	0	0.75648	0.0026967	0.0096103	0.240114	804	2	0.75648
NM_001126339.3;THTPA	4	0.9973	0.99729	1	19627	0	0.31354	0.0027036	0.0096369	0.24048	805	4	0.31354
NM_015279.1;TBC1D30	4	0.99729	0.99729	1	19626	0	0.45595	0.0027085	0.0096566	0.240673	806	4	0.45595
NM_014639.3;TTC37	4	0.99728	0.99728	1	19625	0	0.44384	0.0027196	0.009696	0.241355	807	4	0.44384
NM_001085437.2;C2orf54	4	0.99725	0.99725	1	19624	0	0.27585	0.0027508	0.0098097	0.243619	808	4	0.27585
NM_024707.2;GEMIN7	4	0.99514	0.99514	1	19521	0	0.7411	0.0027513	0.0098112	0.243619	809	4	0.7411
NM_007235.4;XPOT	4	0.99724	0.99724	1	19623	0	0.40495	0.0027579	0.0098338	0.243848	810	4	0.40495
NM_152293.2;TADA2B	4	0.99724	0.99724	1	19622	0	0.36934	0.002761	0.0098446	0.243848	811	4	0.36934
NM_001022.3;RPS19	4	0.99723	0.99722	1	19621	0	1.2809	0.0027748	0.0098939	0.244766	812	4	1.2809
NM_002624.3;PFDN5	4	0.99722	0.99722	1	19620	0	0.80965	0.0027798	0.0099126	0.244928	813	4	0.80965
NM_004553.4;NDUFS6	4	0.99695	0.99694	1	19605	0	0.46051	0.002789	0.0099382	0.245259	814	4	0.46051
NM_001284203.1;JKAMP	4	0.64916	0.66634	1	12701	1	0.3051	0.0027983	0.0099726	0.245808	815	3	0.3051
NM_173527.2;REM2	4	0.99718	0.99718	1	19618	0	0.25515	0.0028207	0.010059	0.247628	816	4	0.25515
NM_003194.4;TBP	4	0.95473	0.95454	1	18392	0	0.61642	0.0028404	0.010123	0.248911	817	3	0.61642
NM_002053.2;GBP1	4	0.76516	0.76469	1	14593	1	0.55612	0.0028463	0.010148	0.249211	818	3	0.55612
NM_003370.3;VASP	4	0.95428	0.95411	1	18379	0	0.53171	0.0028521	0.010169	0.249426	819	3	0.53171
NM_001135821.1;FDPS	4	0.73696	0.73781	1	14099	1	0.8519	0.0028587	0.010182	0.249448	820	3	0.8519
NM_000075.3;CDK4	4	0.99714	0.99713	1	19616	0	0.51518	0.0028646	0.010208	0.249528	821	4	0.51518
NM_006541.4;GLRX3	4	0.99235	0.99236	1	19406	0	0.73541	0.0028652	0.01021	0.249528	822	4	0.73541
NM_000309.3;PPOX	4	0.99711	0.9971	1	19614	0	0.36751	0.0028851	0.010281	0.250675	823	4	0.36751
NM_001015891.1;AK6	4	0.99711	0.9971	1	19613	0	0.71017	0.0028857	0.010282	0.250675	824	4	0.71017
NM_018119.3;POLR3E	4	0.97309	0.973	1	18875	0	0.68746	0.0028996	0.010329	0.251498	825	3	0.68746
NM_001533.2;HNRNPL	4	0.99708	0.99708	1	19612	0	0.54864	0.0029187	0.010405	0.253062	826	4	0.54864
NM_181672.2;OGT	4	0.99181	0.99181	1	19385	0	0.78407	0.0029247	0.010426	0.25327	827	3	0.78407
NM_001862.2;COX5B	4	0.93125	0.931	1	17879	0	0.6562	0.0029347	0.010461	0.253801	828	3	0.6562
NM_006693.2;CPSF4	4	0.99705	0.99703	1	19610	0	0.62751	0.0029539	0.01052	0.254927	829	4	0.62751
NM_020832.2;ZNF687	4	0.85127	0.85064	1	16234	0	0.38408	0.0029681	0.01057	0.255823	830	2	0.38408
NM_001145971.1;RDH13	4	0.99448	0.99449	1	19503	0	0.34609	0.0030033	0.010699	0.258119	831	4	0.34609
NM_005051.2;QARS	4	0.54484	0.59723	1	11396	1	1.5443	0.0030045	0.010705	0.258119	832	3	1.5443
NM_017850.2;C1orf109	4	0.73745	0.73829	1	14109	1	0.69789	0.003005	0.010706	0.258119	833	2	0.69789
NM_012157.3;FBXL2	4	0.96271	0.96259	1	18589	0	0.47007	0.0030081	0.010716	0.258119	834	3	0.47007
NM_022366.2;TFB2M	4	0.99061	0.99055	1	19350	0	0.85922	0.0030117	0.010733	0.258213	835	3	0.85922
NM_001021.4;RPS17	4	0.99697	0.99696	1	19607	0	0.53128	0.0030313	0.010801	0.259549	836	4	0.53128
NM_001031703.2;ELP6	4	0.52416	0.58509	1	11175	1	0.47525	0.0030387	0.010825	0.259818	837	2	0.47525
NM_024812.2;BAALC	4	0.19305	0.31271	0.99445	6140	1	0.41648	0.0030474	0.010857	0.260249	838	3	0.41648
NM_001042481.2;FRMD6	4	0.88087	0.88034	1	16806	0	0.292	0.0030511	0.010869	0.260249	839	3	0.292
NM_016639.2;TNFRSF12A	4	0.99694	0.99693	1	19604	0	0.25713	0.0030561	0.010889	0.26041	840	4	0.25713
NM_006114.2;TOMM40	4	0.99693	0.99692	1	19603	0	0.56832	0.0030688	0.010927	0.260896	841	4	0.56832
NM_000741.3;CHRM4	4	0.99693	0.99692	1	19602	0	0.23746	0.0030715	0.010935	0.260896	842	4	0.23746
NM_052897.3;MBD6	4	0.99687	0.99686	1	19600	0	0.43559	0.0031341	0.011139	0.265456	843	4	0.43559
NM_198545.3;DRAXIN	4	0.99684	0.99683	1	19599	0	0.37939	0.0031636	0.011245	0.267661	844	4	0.37939
NM_015270.3;ADCY6	4	0.99683	0.99682	1	19598	0	0.33323	0.0031691	0.011262	0.267754	845	4	0.33323
NM_003299.2;HSP90B1	3	0.99683	0.99689	1	19597	0	0.29032	0.0031702	0.0088059	0.227069	846	3	0.29032
NM_020706.2;SCAF4	4	0.99682	0.99682	1	19596	0	0.33729	0.0031788	0.011295	0.268209	847	4	0.33729
NM_178547.2;ZBTB8OS	4	0.99681	0.9968	1	19594	0	0.45974	0.0031933	0.011346	0.269024	848	4	0.45974
NM_017592.1;MED29	4	0.13875	0.25091	0.975097	5020	1	0.82133	0.0031961	0.011356	0.269024	849	3	0.82133
NM_015380.4;SAMM50	4	0.99679	0.99679	1	19593	0	0.79521	0.0032066	0.011396	0.269651	850	4	0.79521
NM_007204.4;DDX20	4	0.99678	0.99677	1	19592	0	0.4284	0.0032219	0.011453	0.270683	851	4	0.4284
NM_152641.2;ARID2	4	0.98662	0.98658	1	19239	0	0.51405	0.0032433	0.011535	0.272306	852	3	0.51405
NM_015965.6;NDUFA13	4	0.90103	0.90059	1	17228	0	0.43113	0.003251	0.011561	0.272591	853	3	0.43113
NM_001956.4;EDN2	4	0.4659	0.55281	1	10571	1	0.50865	0.0032819	0.011667	0.274345	854	3	0.50865
NM_198488.3;FAM83H	4	0.88558	0.88516	1	16894	0	0.57735	0.0032832	0.011671	0.274345	855	3	0.57735
NM_018126.2;TMEM33	4	0.74291	0.74331	1	14199	1	0.41498	0.0032883	0.011687	0.274345	856	3	0.41498
NM_012099.1;CD3EAP	4	0.99671	0.99671	1	19591	0	0.56838	0.0032903	0.01169	0.274345	857	4	0.56838
NM_001806.3;CEBPG	4	0.85386	0.85327	1	16291	0	0.65021	0.0033011	0.011729	0.274937	858	2	0.65021
NM_020695.3;REXO1	4	0.99666	0.99666	1	19589	0	0.3043	0.0033395	0.011869	0.277902	859	4	0.3043
NM_001278443.1;ANKLE1	4	0.992	0.992	1	19392	0	0.50785	0.0033527	0.011914	0.278638	860	3	0.50785
NM_000178.2;GSS	4	0.99662	0.99662	1	19588	0	0.45914	0.0033814	0.012018	0.280144	861	4	0.45914
NM_001930.3;DHPS	4	0.99662	0.99662	1	19586	0	0.59752	0.0033835	0.012022	0.280144	862	4	0.59752
NM_002350.3;LYN	4	0.99662	0.99662	1	19585	0	0.40177	0.003385	0.012028	0.280144	863	4	0.40177
NM_000022.2;ADA	4	0.99661	0.99662	1	19584	0	0.36248	0.0033864	0.012034	0.280144	864	4	0.36248
NM_018687.6;C19orf80	4	0.9966	0.99661	1	19583	0	0.38993	0.0033952	0.012061	0.28045	865	4	0.38993
NM_001004333.4;RNASEK	4	0.99659	0.99659	1	19582	0	0.32291	0.0034134	0.01212	0.281498	866	4	0.32291
NM_033513.2;TPGS1	4	0.99658	0.99659	1	19581	0	0.26782	0.0034192	0.012145	0.281733	867	4	0.26782
NM_022478.3;CDH24	4	0.82034	0.81977	1	15643	0	0.37166	0.0034233	0.01216	0.281773	868	3	0.37166
NM_015231.1;NUP160	4	0.31283	0.44733	1	8603	1	0.61431	0.0034306	0.012183	0.281804	869	3	0.61431
NM_152307.2;TRMT61A	4	0.17459	0.29165	0.987429	5763	2	0.55175	0.0034363	0.012204	0.281804	870	2	0.55175
NM_020144.4;PAPOLB	4	0.99656	0.99656	1	19580	0	0.23717	0.0034412	0.012222	0.281804	871	4	0.23717
NM_182640.2;MRPS9	4	0.076548	0.17041	0.934877	3549	1	0.58564	0.0034435	0.01223	0.281804	872	3	0.58564
NM_006447.2;USP16	4	0.99656	0.99656	1	19579	0	0.61257	0.0034441	0.012232	0.281804	873	4	0.61257
NM_005888.3;SLC25A3	4	0.81443	0.81393	1	15536	0	0.78306	0.0034506	0.012262	0.282173	874	3	0.78306
NM_012140.4;SLC25A10	4	0.96275	0.96264	1	18592	0	0.39148	0.0034672	0.012314	0.283061	875	3	0.39148
NM_012121.4;CDC42EP4	4	0.99648	0.99648	1	19578	0	0.25564	0.0035152	0.012473	0.286243	876	4	0.25564
NM_199287.2;CCDC137	4	0.56777	0.61137	1	11662	1	0.58838	0.0035197	0.012486	0.286243	877	3	0.58838
NM_002486.4;NCBP1	4	0.99648	0.99648	1	19577	0	0.57996	0.0035234	0.012495	0.286243	878	4	0.57996
NM_004939.2;DDX1	4	0.894	0.89362	1	17080	0	0.43679	0.0035604	0.01262	0.288768	879	3	0.43679
NM_173503.3;EFCAB3	4	0.9964	0.99641	1	19575	0	0.38549	0.0035992	0.012752	0.291304	880	4	0.38549
NM_017567.4;NAGK	4	0.9964	0.9964	1	19573	0	0.28956	0.0036011	0.01276	0.291304	881	4	0.28956
NM_017951.4;SMPD4	4	0.99638	0.99639	1	19572	0	0.22043	0.0036155	0.012816	0.292169	882	4	0.22043
NM_014165.3;NDUFAF4	4	0.08034	0.17766	0.934877	3707	1	0.73885	0.0036181	0.012827	0.292169	883	3	0.73885
NM_001142966.1;GREB1L	4	0.99637	0.99638	1	19571	0	0.19777	0.00363	0.012866	0.292734	884	4	0.19777
NM_152309.2;PIK3AP1	4	0.99635	0.99636	1	19570	0	0.35408	0.0036522	0.01295	0.294317	885	4	0.35408
NM_001286389.1;TMEM179	4	0.047334	0.11261	0.904035	2404	1	0.32249	0.003669	0.013014	0.295227	886	3	0.32249
NM_012315.1;KLK9	4	0.99633	0.99634	1	19569	0	0.24568	0.0036715	0.01302	0.295227	887	4	0.24568
NM_004747.3;DLG5	4	0.99631	0.99632	1	19568	0	0.25595	0.0036931	0.013094	0.296567	888	4	0.25595
NM_007342.2;NUPL2	4	0.9963	0.99632	1	19567	0	0.63301	0.0036978	0.013109	0.29659	889	4	0.63301
NM_001007524.1;F8A3	4	0.99625	0.99626	1	19566	0	0.59544	0.0037547	0.013295	0.300451	890	4	0.59544
NM_005722.3;ACTR2	4	0.797	0.7965	1	15185	0	0.38284	0.0037627	0.013314	0.300547	891	3	0.38284
NM_012397.3;SERPINB13	4	0.99621	0.99623	1	19564	0	0.42947	0.0037916	0.013423	0.302663	892	4	0.42947
NM_014188.2;SSU72	4	0.99619	0.99621	1	19562	0	0.8303	0.0038075	0.013479	0.303588	893	4	0.8303
NM_144626.2;TMEM125	4	0.99616	0.99618	1	19561	0	0.42577	0.0038385	0.013588	0.305707	894	4	0.42577
NM_005916.4;MCM7	4	0.99615	0.99617	1	19560	0	0.6664	0.003848	0.013622	0.306129	895	4	0.6664
NM_015941.3;ATP6V1H	4	0.97026	0.97014	1	18794	0	0.41799	0.0038623	0.013671	0.306881	896	3	0.41799
NM_007267.6;TMC6	4	0.99612	0.99613	1	19558	0	0.26248	0.0038849	0.013741	0.307782	897	4	0.26248
NM_016037.3;UTP11L	4	0.99611	0.99613	1	19557	0	0.48464	0.0038865	0.013747	0.307782	898	4	0.48464
NM_181465.2;MRPL55	4	0.90914	0.9088	1	17409	0	0.45521	0.0038916	0.01376	0.307782	899	3	0.45521
NM_001128592.1;PSMG4	4	0.99115	0.99112	1	19366	0	0.53636	0.0038992	0.013783	0.307782	900	3	0.53636
NM_003799.1;RNMT	4	0.66818	0.68059	1	12971	1	0.89041	0.0039012	0.013788	0.307782	901	3	0.89041
NM_021933.3;MIIP	4	0.82567	0.82503	1	15742	0	0.45539	0.0039128	0.013824	0.308253	902	3	0.45539
NM_007241.2;SNF8	4	0.90815	0.90781	1	17390	0	0.56295	0.0039183	0.013843	0.308329	903	3	0.56295
NM_002046.5;GAPDH	4	0.87987	0.87937	1	16797	0	0.73025	0.0039374	0.013914	0.309198	904	3	0.73025
NM_000617.2;SLC11A2	4	0.99606	0.99607	1	19555	0	0.33421	0.0039382	0.013917	0.309198	905	4	0.33421
NM_080615.1;GCNT7	4	0.33358	0.4706	1	9025	1	0.38767	0.0039418	0.013928	0.309198	906	3	0.38767
NM_001436.3;FBL	4	0.99605	0.99606	1	19554	0	0.88099	0.0039529	0.013964	0.309553	907	4	0.88099
NM_001278684.1;TGIF1	4	0.99604	0.99606	1	19553	0	0.36334	0.0039553	0.013975	0.309553	908	4	0.36334
NM_005828.4;DCAF7	4	0.99597	0.99599	1	19551	0	0.21989	0.0040284	0.014224	0.314735	909	4	0.21989
NM_001113528.1;METTL15	4	0.95409	0.95392	1	18373	0	0.58059	0.00404	0.014257	0.314979	910	3	0.58059
NM_004593.2;TRA2B	4	0.96474	0.96463	1	18634	0	0.41505	0.0040429	0.014267	0.314979	911	3	0.41505
NM_153211.3;TTC39C	4	0.9867	0.98665	1	19241	0	0.35057	0.004077	0.014377	0.317076	912	3	0.35057
NM_000486.5;AQP2	4	0.66677	0.67952	1	12953	1	0.57304	0.0041008	0.014464	0.318221	913	3	0.57304
NM_030649.2;ACAP3	4	0.99589	0.99591	1	19550	0	0.17542	0.0041075	0.014488	0.318221	914	4	0.17542
NM_001866.2;COX7B	4	0.81516	0.81466	1	15549	0	0.8618	0.0041079	0.014489	0.318221	915	2	0.8618
NM_006179.4;NTF4	4	0.99589	0.99591	1	19549	0	0.38702	0.0041092	0.014493	0.318221	916	4	0.38702
NM_014781.4;RB1CC1	4	0.99588	0.9959	1	19548	0	0.36564	0.0041167	0.014513	0.318327	917	4	0.36564
NM_012425.3;RSU1	4	0.99587	0.99588	1	19547	0	0.33368	0.0041319	0.014576	0.319361	918	4	0.33368
NM_152359.2;CPT1C	4	0.35891	0.49908	1	9514	1	0.24262	0.0041668	0.01468	0.321217	919	2	0.24262
NM_000991.4;RPL28	4	0.94559	0.94547	1	18205	0	0.9293	0.0041708	0.014693	0.321217	920	3	0.9293
NM_004990.3;MARS	4	0.90715	0.90684	1	17373	0	1.1689	0.0041945	0.014773	0.322621	921	2	1.1689
NM_005555.3;KRT6B	4	0.9958	0.99582	1	19546	0	0.30622	0.0041997	0.014791	0.322668	922	4	0.30622
NM_001398.2;ECH1	4	0.89717	0.89677	1	17143	0	0.39392	0.0042061	0.014815	0.322823	923	3	0.39392
NM_016208.3;VPS28	4	0.64029	0.66001	1	12581	1	0.71322	0.0042334	0.014906	0.324466	924	3	0.71322
NM_001003682.3;TMEM200B	4	0.95693	0.95682	1	18450	0	0.44184	0.00429	0.015089	0.328087	925	3	0.44184
NM_014018.2;MRPS28	4	0.99282	0.99283	1	19427	0	0.39649	0.0042979	0.015115	0.328299	926	4	0.39649
NM_001614.3;ACTG1	4	0.98787	0.98785	1	19272	0	0.52918	0.0043085	0.01515	0.328347	927	3	0.52918
NM_001863.4;COX6B1	4	0.99569	0.9957	1	19544	0	0.48314	0.004309	0.015151	0.328347	928	4	0.48314
NM_000271.4;NPC1	4	0.87122	0.87076	1	16637	0	0.49755	0.0043139	0.015166	0.328347	929	3	0.49755
NM_001783.3;CD79A	4	0.99568	0.99569	1	19543	0	0.34968	0.0043212	0.015185	0.328409	930	4	0.34968
NM_014205.3;ZNHIT2	4	0.81322	0.81271	1	15511	0	1.4939	0.00434	0.015255	0.329567	931	2	1.4939
NM_005228.3;EGFR	4	0.93752	0.93744	1	18022	0	0.29882	0.0043486	0.015286	0.329872	932	3	0.29882
NM_182503.2;ADAT2	4	0.86824	0.86776	1	16581	0	0.36437	0.0043581	0.015316	0.330176	933	2	0.36437
NM_004308.3;ARHGAP1	4	0.98008	0.98011	1	19048	0	0.40448	0.0043657	0.015344	0.330427	934	3	0.40448
NM_014360.2;NKX2-8	4	0.97243	0.97235	1	18854	0	0.27851	0.0043797	0.01539	0.331048	935	3	0.27851
NM_016079.3;CHMP3	4	0.82316	0.82258	1	15692	0	0.44356	0.0043921	0.01544	0.331784	936	3	0.44356
NM_014703.2;VPRBP	4	0.9956	0.9956	1	19540	0	0.68159	0.0044037	0.015473	0.331931	937	4	0.68159
NM_000706.4;AVPR1A	4	0.7785	0.7779	1	14830	0	0.29121	0.0044062	0.01548	0.331931	938	3	0.29121
NM_001303265.1;ICT1	4	0.96911	0.96898	1	18756	0	0.79746	0.0044186	0.015527	0.332579	939	3	0.79746
NM_016090.3;RBM7	4	0.90494	0.90453	1	17316	0	0.47379	0.0044328	0.01558	0.333363	940	3	0.47379
NM_001300790.1;HLA-DQB2	4	0.9953	0.99532	1	19530	0	0.49739	0.0044438	0.015612	0.333682	941	4	0.49739
NM_006082.2;TUBA1B	4	0.99554	0.99556	1	19539	0	0.42021	0.0044587	0.015666	0.334484	942	4	0.42021
NM_004831.3;MED26	4	0.98629	0.98625	1	19232	0	0.43477	0.0044816	0.015746	0.335841	943	3	0.43477
NM_001098579.2;MRVI1	4	0.99548	0.99549	1	19538	0	0.26179	0.0045224	0.015899	0.338514	944	4	0.26179
NM_145080.3;NSMCE1	4	0.1981	0.31837	0.995891	6256	1	0.37744	0.0045246	0.015905	0.338514	945	2	0.37744
NM_021193.3;HOXD12	4	0.9954	0.99542	1	19535	0	0.21481	0.0045976	0.016144	0.343243	946	4	0.21481
NM_001130145.2;YAP1	4	0.99539	0.9954	1	19534	0	0.39867	0.0046132	0.016194	0.34389	947	4	0.39867
NM_022826.3;MARCH7	4	0.87965	0.87915	1	16791	0	0.35002	0.0046172	0.016209	0.34389	948	3	0.35002
NM_016478.4;ZC3HC1	4	0.97714	0.97715	1	18976	0	0.4925	0.004622	0.016226	0.34389	949	3	0.4925
NM_031454.1;SELO	4	0.9886	0.9886	1	19290	0	0.43386	0.00463	0.016254	0.344122	950	3	0.43386
NM_001243756.1;PXN	4	0.97448	0.97438	1	18912	0	0.39284	0.0046401	0.016287	0.344468	951	3	0.39284
NM_003750.2;EIF3A	4	0.99532	0.99533	1	19532	0	0.47656	0.0046822	0.016425	0.346903	952	4	0.47656
NM_015141.3;GPD1L	4	0.99532	0.99533	1	19531	0	0.22611	0.004685	0.016437	0.346903	953	4	0.22611
NM_014049.4;ACAD9	4	0.65067	0.66743	1	12726	1	0.17609	0.0046984	0.016488	0.347619	954	2	0.17609
NM_017955.3;CDCA4	4	0.28064	0.41123	1	7941	1	0.28506	0.004721	0.016577	0.349121	955	3	0.28506
NM_001005920.2;JMJD8	4	0.99526	0.99527	1	19527	0	0.30256	0.0047379	0.016632	0.349706	956	4	0.30256
NM_153450.1;MED19	4	0.33901	0.47674	1	9125	1	0.55325	0.0047402	0.016639	0.349706	957	2	0.55325
NM_001142463.2;DKC1	4	0.68384	0.69278	1	13209	1	0.60723	0.0047612	0.01671	0.350191	958	3	0.60723
NM_000479.3;AMH	4	0.99524	0.99524	1	19526	0	0.22669	0.0047623	0.016714	0.350191	959	4	0.22669
NM_016100.4;NAA20	4	0.99524	0.99524	1	19525	0	0.63344	0.0047632	0.016715	0.350191	960	4	0.63344
NM_021203.3;SRPRB	4	0.1188	0.2279	0.962813	4623	1	0.43267	0.0047718	0.016753	0.35062	961	3	0.43267
NM_006370.2;VTI1B	4	0.99522	0.99522	1	19524	0	0.17633	0.004782	0.016789	0.351017	962	4	0.17633
NM_032815.3;NFATC2IP	4	0.94618	0.94608	1	18216	0	0.57816	0.0047991	0.016845	0.351768	963	2	0.57816
NM_017519.2;ARID1B	4	0.99493	0.99495	1	19517	0	0.36534	0.0048031	0.01686	0.351768	964	4	0.36534
NM_024675.3;PALB2	4	0.99519	0.99519	1	19523	0	0.30821	0.0048112	0.016885	0.351926	965	4	0.30821
NM_174976.2;ZDHHC22	4	0.99516	0.99517	1	19522	0	0.26826	0.0048386	0.016981	0.353566	966	4	0.26826
NM_181503.2;EXOSC8	4	0.98395	0.98392	1	19147	0	0.70884	0.0048711	0.017093	0.35553	967	3	0.70884
NM_021946.4;BCORL1	4	0.98973	0.98968	1	19322	0	0.33911	0.0048962	0.017174	0.356778	968	3	0.33911
NM_004317.2;ASNA1	4	0.9951	0.99511	1	19520	0	0.2556	0.0049015	0.017196	0.356778	969	4	0.2556
NM_014740.3;EIF4A3	4	0.81361	0.81311	1	15519	0	1.032	0.0049045	0.017206	0.356778	970	3	1.032
NM_006289.3;TLN1	4	0.90333	0.90291	1	17282	0	0.60208	0.0049264	0.017281	0.35796	971	3	0.60208
NM_004244.5;CD163	4	0.99506	0.99507	1	19519	0	0.15597	0.0049409	0.017329	0.358445	972	4	0.15597
NM_032357.3;CCDC115	4	0.96206	0.9619	1	18572	0	0.57843	0.0049435	0.01734	0.358445	973	3	0.57843
NM_003098.2;SNTA1	4	0.95134	0.9512	1	18324	0	0.33113	0.0049563	0.017377	0.35884	974	3	0.33113
NM_014050.3;MRPL42	4	0.73637	0.73727	1	14085	1	0.42769	0.0049735	0.017422	0.359028	975	2	0.42769
NM_181711.3;GRASP	4	0.93956	0.93952	1	18075	0	0.32075	0.0049735	0.017422	0.359028	976	3	0.32075
NM_001256795.1;LOC100129083	4	0.75917	0.7588	1	14492	1	0.29764	0.0050036	0.017521	0.360687	977	2	0.29764
NM_182916.2;TRNT1	4	0.99363	0.99363	1	19461	0	1.0018	0.0050209	0.017576	0.361462	978	4	1.0018
NM_014941.2;MORC2	4	0.70328	0.70841	1	13515	1	0.53308	0.0050553	0.017701	0.363652	979	2	0.53308
NM_014749.3;KIAA0586	4	0.9949	0.99491	1	19516	0	0.30294	0.0051017	0.017867	0.366523	980	4	0.30294
NM_001975.2;ENO2	4	0.76769	0.76722	1	14645	1	0.34028	0.0051133	0.017907	0.366523	981	3	0.34028
NM_021034.2;IFITM3	4	0.99488	0.99489	1	19515	0	0.23968	0.0051185	0.017923	0.366523	982	4	0.23968
NM_021902.3;FXYD1	4	0.99488	0.99489	1	19514	0	0.2917	0.0051205	0.017929	0.366523	983	4	0.2917
NM_001077199.2;SREK1	4	0.99488	0.99489	1	19513	0	0.19335	0.0051215	0.017932	0.366523	984	4	0.19335
NM_003480.3;MFAP5	4	0.99485	0.99487	1	19512	0	0.31112	0.0051453	0.018	0.367134	985	4	0.31112
NM_006503.3;PSMC4	4	0.73972	0.74033	1	14137	1	0.86437	0.0051465	0.018002	0.367134	986	3	0.86437
NM_006014.4;LAGE3	4	0.62643	0.65029	1	12387	1	0.46072	0.0051509	0.018016	0.367134	987	2	0.46072
NM_004090.3;DUSP3	4	0.61388	0.64159	1	12220	1	0.28982	0.0051737	0.018092	0.368306	988	3	0.28982
NM_015056.2;RRP1B	4	0.6485	0.66587	1	12692	1	0.29696	0.0051928	0.018166	0.369435	989	3	0.29696
NM_033643.2;RPL36	4	0.99476	0.99478	1	19510	0	1.3981	0.0052362	0.018311	0.372002	990	4	1.3981
NM_005015.3;OXA1L	4	0.99475	0.99478	1	19509	0	0.53164	0.0052453	0.018345	0.372316	991	4	0.53164
NM_005412.5;SHMT2	4	0.9557	0.95557	1	18418	0	0.43978	0.0052713	0.018434	0.373481	992	3	0.43978
NM_001282659.1;USP47	4	0.99473	0.99475	1	19508	0	0.3774	0.0052736	0.018439	0.373481	993	4	0.3774
NM_015086.1;DDN	4	0.91238	0.91211	1	17485	0	0.41087	0.0052825	0.018477	0.373606	994	3	0.41087
NM_005262.2;GFER	4	0.99472	0.99474	1	19507	0	0.79005	0.0052837	0.018482	0.373606	995	4	0.79005
NM_153485.2;NUP155	4	0.83875	0.83798	1	15976	0	0.71597	0.0053179	0.018581	0.375229	996	3	0.71597
NM_018718.2;CEP41	4	0.90682	0.90648	1	17365	0	0.7229	0.00534	0.018656	0.376253	997	3	0.7229
NM_004077.2;CS	4	0.99064	0.99059	1	19351	0	0.39596	0.0053445	0.01867	0.376253	998	3	0.39596
NM_024640.3;YRDC	4	0.58286	0.62097	1	11836	1	0.74855	0.0054203	0.018923	0.380941	999	2	0.74855
NM_021199.3;SQRDL	4	0.16544	0.28122	0.985013	5572	2	0.21535	0.0054292	0.018956	0.380941	1000	2	0.21535
NM_058241.2;CCNT2	4	0.89825	0.89786	1	17166	0	0.48441	0.0054522	0.019036	0.382102	1001	3	0.48441
NM_014660.3;PHF14	4	0.99454	0.99455	1	19504	0	0.18014	0.0054622	0.019067	0.382353	1002	4	0.18014
NM_057161.3;KLHDC3	4	0.98768	0.98766	1	19268	0	0.53924	0.0055386	0.019309	0.386597	1003	3	0.53924
NM_024953.3;NAA25	4	0.99446	0.99447	1	19502	0	0.47125	0.0055405	0.019317	0.386597	1004	4	0.47125
NM_018127.6;ELAC2	4	0.99445	0.99446	1	19501	0	0.32534	0.0055499	0.019349	0.386852	1005	4	0.32534
NM_002699.3;POU3F1	4	0.61718	0.64386	1	12264	1	0.46399	0.0055622	0.019394	0.387353	1006	3	0.46399
NM_002641.3;PIGA	4	0.99443	0.99444	1	19500	0	0.29248	0.0055699	0.01942	0.387499	1007	4	0.29248
NM_012437.5;SNAPIN	4	0.9944	0.99441	1	19499	0	0.31638	0.0056037	0.019531	0.389323	1008	4	0.31638
NM_001031684.2;SRSF7	4	0.76453	0.7641	1	14581	1	0.78937	0.0056414	0.019657	0.391447	1009	2	0.78937
NM_032574.2;DPY30	4	0.99434	0.99436	1	19497	0	0.36416	0.0056558	0.019703	0.391971	1010	4	0.36416
NM_006413.4;RPP30	4	0.4201	0.52917	1	10101	1	0.60981	0.0056734	0.01976	0.392718	1011	3	0.60981
NM_152351.4;SLC5A10	4	0.99431	0.99433	1	19496	0	0.2267	0.0056921	0.019833	0.393777	1012	4	0.2267
NM_015292.2;ESYT1	4	0.9943	0.99431	1	19495	0	0.23057	0.0056996	0.019859	0.393906	1013	4	0.23057
NM_014753.3;BMS1	4	0.99429	0.99431	1	19494	0	0.4522	0.0057082	0.01989	0.394068	1014	4	0.4522
NM_005216.4;DDOST	4	0.99429	0.99431	1	19493	0	0.30979	0.0057146	0.019908	0.394068	1015	4	0.30979
NM_001012762.1;CTU2	4	0.70714	0.71168	1	13585	1	0.57459	0.0057191	0.019926	0.394068	1016	3	0.57459
NM_015084.2;MRPS27	4	0.9299	0.92965	1	17846	0	0.6614	0.0057327	0.019976	0.394123	1017	3	0.6614
NM_145030.2;PPP1R35	4	0.99204	0.99205	1	19394	0	0.70273	0.0057364	0.019986	0.394123	1018	3	0.70273
NM_001145712.1;NUPR1L	4	0.99426	0.99428	1	19492	0	0.40107	0.0057372	0.019987	0.394123	1019	4	0.40107
NM_001130701.1;STYX	4	0.25946	0.38745	1	7516	1	0.42815	0.0057605	0.02006	0.395172	1020	3	0.42815
NM_002791.2;PSMA6	4	0.17825	0.29585	0.988279	5843	2	0.57946	0.005802	0.020203	0.397535	1021	2	0.57946
NM_174943.3;C14orf178	4	0.99419	0.99422	1	19490	0	0.31813	0.0058076	0.02022	0.397535	1022	4	0.31813
NM_020457.2;THAP11	4	0.68225	0.69149	1	13182	1	0.47677	0.0058164	0.020251	0.397756	1023	3	0.47677
NM_015173.3;TBC1D1	4	0.99416	0.99418	1	19489	0	0.22272	0.0058359	0.020316	0.398643	1024	4	0.22272
NM_006808.2;SEC61B	4	0.4689	0.55441	1	10595	1	0.46601	0.0058426	0.020338	0.398698	1025	3	0.46601
NM_005754.2;G3BP1	4	0.99354	0.99354	1	19454	0	0.43554	0.0058529	0.02037	0.398937	1026	4	0.43554
NM_017712.2;PGPEP1	4	0.99413	0.99415	1	19488	0	0.25437	0.0058654	0.020421	0.399412	1027	4	0.25437
NM_005471.4;GNPDA1	4	0.99412	0.99414	1	19487	0	0.36587	0.0058753	0.020453	0.399412	1028	4	0.36587
NM_181309.1;IL22RA2	4	0.92651	0.92626	1	17770	0	0.32211	0.0058933	0.020507	0.399412	1029	3	0.32211
NM_001167865.1;NSMCE4A	4	0.43361	0.53607	1	10241	1	0.79854	0.0058947	0.020514	0.399412	1030	2	0.79854
NM_006832.2;FERMT2	4	0.9941	0.99413	1	19486	0	0.30514	0.0058995	0.02053	0.399412	1031	4	0.30514
NM_018428.2;UTP6	4	0.9941	0.99412	1	19485	0	0.55743	0.0059028	0.020545	0.399412	1032	4	0.55743
NM_001271618.1;PPP1R12C	4	0.9941	0.99412	1	19484	0	0.22797	0.0059039	0.020547	0.399412	1033	4	0.22797
NM_001014832.1;PAK4	4	0.96622	0.9661	1	18675	0	0.53162	0.0059065	0.020553	0.399412	1034	3	0.53162
NM_001458.4;FLNC	4	0.96369	0.96358	1	18610	0	0.43343	0.0059425	0.020672	0.401329	1035	3	0.43343
NM_025077.3;TOE1	4	0.99404	0.99407	1	19482	0	0.2599	0.0059558	0.02071	0.401687	1036	4	0.2599
NM_181814.1;ABHD12B	4	0.51341	0.57881	1	11050	1	0.37704	0.0059804	0.020792	0.402883	1037	3	0.37704
NM_001256402.1;ELOVL1	4	0.99401	0.99403	1	19481	0	0.25292	0.0059924	0.020831	0.403239	1038	4	0.25292
NM_020715.2;PLEKHH1	4	0.99395	0.99397	1	19479	0	0.24469	0.006046	0.021002	0.405774	1039	4	0.24469
NM_001695.4;ATP6V1C1	4	0.42622	0.53225	1	10165	1	0.68639	0.0060549	0.021033	0.405993	1040	3	0.68639
NM_003029.4;SHC1	4	0.99389	0.9939	1	19478	0	0.25844	0.0061057	0.021202	0.40886	1041	4	0.25844
NM_013374.5;PDCD6IP	4	0.95474	0.95455	1	18393	0	0.34401	0.0061248	0.021262	0.409391	1042	2	0.34401
NM_001037165.1;FOXK1	4	0.99387	0.99387	1	19477	0	0.51724	0.0061317	0.021281	0.409391	1043	4	0.51724
NM_014992.2;DAAM1	4	0.99386	0.99387	1	19476	0	0.19418	0.0061351	0.021291	0.409391	1044	4	0.19418
NM_032306.3;ALKBH7	4	0.94799	0.9479	1	18262	0	0.70362	0.0061532	0.02135	0.409762	1045	3	0.70362
NM_001048201.2;UHRF1	4	0.90516	0.90474	1	17322	0	0.81374	0.0061533	0.021351	0.409762	1046	3	0.81374
NM_016216.3;DBR1	4	0.97022	0.97011	1	18791	0	1.0271	0.0061961	0.021496	0.412146	1047	2	1.0271
NM_001243953.1;KIF2A	4	0.99378	0.99378	1	19473	0	0.5152	0.0062239	0.021587	0.413508	1048	4	0.5152
NM_032389.4;ARFGAP2	4	0.99377	0.99377	1	19472	0	0.3092	0.0062342	0.021619	0.413531	1049	4	0.3092
NM_006399.3;BATF	4	0.99376	0.99377	1	19470	0	0.24001	0.006236	0.02163	0.413531	1050	4	0.24001
NM_001258460.1;PHKG1	4	0.99376	0.99376	1	19469	0	0.28853	0.0062434	0.021655	0.413627	1051	4	0.28853
NM_001792.3;CDH2	4	0.99375	0.99375	1	19468	0	0.31009	0.0062549	0.021696	0.414015	1052	4	0.31009
NM_001037666.2;GATSL3	4	0.99373	0.99373	1	19467	0	0.2775	0.006271	0.021754	0.41472	1053	4	0.2775
NM_032673.2;PCGF1	4	0.99371	0.99371	1	19465	0	0.23523	0.0062883	0.021805	0.414956	1054	4	0.23523
NM_020889.2;PHF12	4	0.99371	0.99371	1	19464	0	0.47996	0.0062895	0.021807	0.414956	1055	4	0.47996
NM_001690.3;ATP6V1A	4	0.93746	0.93737	1	18020	0	0.48151	0.0062977	0.021829	0.414976	1056	3	0.48151
NM_001284401.1;TAMM41	4	0.96726	0.96713	1	18702	0	0.4842	0.0063206	0.021903	0.415986	1057	3	0.4842
NM_014167.4;CCDC59	4	0.52947	0.58818	1	11240	1	0.59902	0.006343	0.021976	0.416986	1058	3	0.59902
NM_004819.2;SYMPK	4	0.64182	0.66112	1	12595	1	0.65096	0.0063707	0.022065	0.418224	1059	3	0.65096
NM_018128.4;TSR1	4	0.96949	0.96936	1	18764	0	0.45807	0.0063905	0.022129	0.418224	1060	3	0.45807
NM_006191.2;PA2G4	4	0.48574	0.56359	1	10749	1	0.27379	0.0063929	0.022136	0.418224	1061	2	0.27379
NM_001256849.1;POLD1	4	0.7304	0.7319	1	13980	1	1.1388	0.0064024	0.022168	0.418224	1062	3	1.1388
NM_145653.3;TCEB3C	4	0.99359	0.9936	1	19460	0	0.224	0.0064057	0.022182	0.418224	1063	4	0.224
NM_015871.4;ZNF593	4	0.99317	0.99317	1	19444	0	0.36442	0.0064144	0.022207	0.418224	1064	4	0.36442
NM_014434.3;NDOR1	4	0.99357	0.99357	1	19456	0	0.60807	0.0064203	0.022227	0.418224	1065	4	0.60807
NM_032130.2;FAM186B	4	0.73408	0.73524	1	14042	1	0.31132	0.0064243	0.022243	0.418224	1066	3	0.31132
NM_001040032.1;C8orf74	4	0.99357	0.99357	1	19457	0	0.26681	0.0064256	0.022248	0.418224	1067	4	0.26681
NM_177966.5;PDE12	4	0.98462	0.98459	1	19163	0	0.36471	0.0064263	0.022249	0.418224	1068	3	0.36471
NM_003616.2;GEMIN2	4	0.49571	0.56896	1	10858	1	0.53106	0.0064559	0.022346	0.419646	1069	2	0.53106
NM_139239.1;NFKBID	4	0.30614	0.43974	1	8457	1	0.41682	0.0064662	0.022382	0.419929	1070	3	0.41682
NM_006306.3;SMC1A	4	0.9935	0.9935	1	19453	0	0.28322	0.0064998	0.02249	0.421558	1071	4	0.28322
NM_031206.4;LAS1L	4	0.96132	0.96116	1	18555	0	0.94513	0.006529	0.022582	0.422899	1072	3	0.94513
NM_001010.2;RPS6	4	0.99344	0.99345	1	19452	0	0.55636	0.0065568	0.022671	0.424172	1073	4	0.55636
NM_152657.3;GGN	4	0.98047	0.98048	1	19059	0	0.33434	0.0066032	0.02282	0.426161	1074	3	0.33434
NM_001128324.2;ZFAND4	4	0.99339	0.99339	1	19450	0	0.21032	0.0066142	0.022854	0.426408	1075	4	0.21032
NM_006476.4;ATP5L	4	0.18014	0.29798	0.989477	5880	2	0.26838	0.0066838	0.023075	0.430124	1076	2	0.26838
NM_032353.3;VPS25	4	0.99328	0.99328	1	19447	0	0.73074	0.0067203	0.023193	0.431935	1077	4	0.73074
NM_020421.3;ADCK1	4	0.89242	0.89204	1	17042	0	0.42511	0.0067481	0.023289	0.433322	1078	3	0.42511
NM_016287.3;HP1BP3	4	0.99323	0.99324	1	19446	0	0.21587	0.0067665	0.023351	0.434074	1079	4	0.21587
NM_031912.4;SYT15	4	0.99318	0.99318	1	19445	0	0.29308	0.0068179	0.023502	0.436462	1080	4	0.29308
NM_002206.2;ITGA7	4	0.99316	0.99316	1	19443	0	0.1977	0.00684	0.023569	0.43731	1081	4	0.1977
NM_000737.3;CGB	4	0.9241	0.92388	1	17709	0	0.5003	0.0068753	0.023676	0.438888	1082	3	0.5003
NM_031210.5;SLIRP	4	0.99312	0.99312	1	19441	0	0.46771	0.0068831	0.023702	0.438976	1083	4	0.46771
NM_017914.3;C19orf24	4	0.9931	0.9931	1	19440	0	0.27687	0.0068955	0.02374	0.439273	1084	4	0.27687
NM_003249.3;THOP1	4	0.99309	0.99309	1	19439	0	0.23728	0.0069091	0.023786	0.43963	1085	4	0.23728
NM_015627.2;LDLRAP1	4	0.78734	0.78678	1	14993	0	0.43195	0.0069154	0.023803	0.43963	1086	3	0.43195
NM_002714.3;PPP1R10	4	0.99305	0.99305	1	19438	0	0.32819	0.0069463	0.0239	0.441007	1087	4	0.32819
NM_001103170.2;AADACL3	4	0.37921	0.5092	1	9729	1	0.53888	0.0069746	0.02399	0.442264	1088	3	0.53888
NM_001113738.1;ARL17A	4	0.73074	0.73221	1	13987	1	0.3609	0.0070019	0.024082	0.443563	1089	3	0.3609
NM_003677.4;DENR	4	0.85275	0.85212	1	16265	0	0.54476	0.0070162	0.024125	0.443946	1090	3	0.54476
NM_005371.5;METTL1	4	0.99297	0.99297	1	19436	0	0.35465	0.0070288	0.024157	0.444119	1091	4	0.35465
NM_016055.5;MRPL48	4	0.71268	0.7163	1	13685	1	0.60217	0.0070367	0.024186	0.444176	1092	2	0.60217
NM_016304.2;RSL24D1	4	0.32446	0.46034	1	8839	1	0.4649	0.007042	0.024204	0.444176	1093	3	0.4649
NM_015721.2;GEMIN4	4	0.99294	0.99294	1	19435	0	0.42805	0.0070614	0.024263	0.444854	1094	4	0.42805
NM_198123.1;CSMD3	4	0.99291	0.99291	1	19434	0	0.26667	0.007093	0.024353	0.446081	1095	4	0.26667
NM_001199814.1;ZNF812	4	0.9929	0.99291	1	19433	0	0.41314	0.007098	0.024374	0.446081	1096	4	0.41314
NM_018091.5;ELP3	4	0.99289	0.9929	1	19431	0	0.47876	0.0071107	0.024418	0.446467	1097	4	0.47876
NM_000988.3;RPL27	4	0.99287	0.99288	1	19430	0	1.3601	0.0071284	0.02448	0.447204	1098	4	1.3601
NM_012384.3;GMEB2	4	0.99285	0.99285	1	19429	0	0.26892	0.0071538	0.024566	0.447964	1099	4	0.26892
NM_016404.2;TRMT112	4	0.99282	0.99283	1	19428	0	0.53509	0.0071767	0.024644	0.448975	1100	4	0.53509
NM_005415.4;SLC20A1	4	0.99281	0.99282	1	19426	0	0.24322	0.0071895	0.02469	0.449411	1101	4	0.24322
NM_001010879.2;ZIK1	4	0.99274	0.99275	1	19423	0	0.22239	0.0072561	0.024908	0.452961	1102	4	0.22239
NM_001078645.1;CDC16	4	0.99272	0.99272	1	19421	0	0.42765	0.0072844	0.024995	0.454126	1103	4	0.42765
NM_005488.2;TOM1	4	0.97981	0.97985	1	19043	0	0.35727	0.007292	0.025023	0.454226	1104	3	0.35727
NM_005257.5;GATA6	4	0.9806	0.98061	1	19065	0	0.38741	0.0073222	0.025122	0.454863	1105	3	0.38741
NM_001142770.1;PCDH15	4	0.99266	0.99267	1	19418	0	0.31026	0.0073361	0.025167	0.454863	1106	4	0.31026
NM_001013635.3;CCDC184	4	0.99266	0.99266	1	19417	0	0.34246	0.0073413	0.025184	0.454863	1107	4	0.34246
NM_001112734.3;ZSCAN30	4	0.99266	0.99266	1	19416	0	0.21387	0.0073425	0.02519	0.454863	1108	4	0.21387
NM_173849.2;GSC	4	0.99266	0.99266	1	19415	0	0.22334	0.0073438	0.025194	0.454863	1109	4	0.22334
NM_012240.2;SIRT4	4	0.13184	0.2429	0.968965	4896	1	0.39511	0.0073439	0.025194	0.454863	1110	3	0.39511
NM_014723.2;SNPH	4	0.99264	0.99265	1	19414	0	0.22962	0.0073581	0.025242	0.455335	1111	4	0.22962
NM_016046.3;EXOSC1	4	0.94282	0.94268	1	18140	0	0.53559	0.0073983	0.025371	0.456842	1112	3	0.53559
NM_001143823.2;ZBTB14	4	0.99259	0.99259	1	19413	0	0.24964	0.0074141	0.025425	0.457398	1113	4	0.24964
NM_152779.3;GLIPR1L1	4	0.99256	0.99257	1	19412	0	0.30327	0.007439	0.025512	0.458556	1114	4	0.30327
NM_018352.2;TMA16	4	0.89885	0.89844	1	17180	0	0.39103	0.0074521	0.025556	0.458933	1115	2	0.39103
NM_003089.5;SNRNP70	4	0.99253	0.99254	1	19411	0	0.32829	0.0074652	0.025598	0.459274	1116	4	0.32829
NM_016154.4;RAB4B	4	0.99252	0.99253	1	19410	0	0.3805	0.0074849	0.025659	0.459959	1117	4	0.3805
NM_004074.2;COX8A	4	0.99249	0.9925	1	19409	0	0.21357	0.0075112	0.025754	0.46126	1118	4	0.21357
NM_002798.2;PSMB6	4	0.98402	0.98399	1	19149	0	0.48267	0.0075586	0.025896	0.463387	1119	3	0.48267
NM_025234.2;WDR61	4	0.99243	0.99245	1	19408	0	0.24838	0.0075654	0.025933	0.463635	1120	4	0.24838
NM_004728.3;DDX21	4	0.99208	0.99209	1	19398	0	1.1384	0.0075807	0.025978	0.464023	1121	3	1.1384
NM_017897.2;OXSM	4	0.89811	0.89773	1	17165	0	0.24504	0.0076247	0.026109	0.46593	1122	2	0.24504
NM_033277.1;LACRT	4	0.99237	0.99237	1	19407	0	0.2932	0.007632	0.026131	0.46593	1123	4	0.2932
NM_153682.2;PIGP	4	0.99235	0.99236	1	19405	0	0.16491	0.0076507	0.02619	0.466579	1124	4	0.16491
NM_005147.5;DNAJA3	4	0.99233	0.99234	1	19404	0	0.30215	0.0076721	0.026248	0.467111	1125	4	0.30215
NM_002073.2;GNAZ	4	0.99168	0.99166	1	19382	0	0.43858	0.0076786	0.026267	0.467111	1126	3	0.43858
NM_016516.2;VPS54	4	0.92286	0.92266	1	17680	0	0.4175	0.0076875	0.026295	0.467205	1127	3	0.4175
NM_022373.4;HERPUD2	4	0.99229	0.99229	1	19403	0	0.31838	0.0077097	0.02637	0.467813	1128	4	0.31838
NM_000925.3;PDHB	4	0.86247	0.86199	1	16472	0	0.29031	0.0077121	0.026376	0.467813	1129	3	0.29031
NM_018052.3;VAC14	4	0.99228	0.99228	1	19402	0	0.32795	0.0077218	0.026412	0.468038	1130	4	0.32795
NM_017841.2;SDHAF2	4	0.60981	0.63873	1	12174	1	0.33267	0.0077345	0.02645	0.468297	1131	3	0.33267
NM_000889.2;ITGB7	4	0.99225	0.99226	1	19401	0	0.38746	0.0077487	0.026499	0.468747	1132	4	0.38746
NM_003703.2;NOP14	4	0.66831	0.68069	1	12973	1	0.62445	0.007775	0.026583	0.469823	1133	3	0.62445
NM_004691.4;ATP6V0D1	4	0.52647	0.5864	1	11204	1	0.44043	0.0077939	0.026644	0.470128	1134	2	0.44043
NM_002489.3;NDUFA4	4	0.7414	0.74188	1	14171	1	0.41809	0.0077953	0.026647	0.470128	1135	3	0.41809
NM_006530.3;YEATS4	4	0.55765	0.60509	1	11551	1	0.45407	0.0078043	0.026677	0.470254	1136	3	0.45407
NM_003324.4;TULP3	4	0.98263	0.98261	1	19111	0	0.38168	0.0078738	0.02683	0.472333	1137	3	0.38168
NM_004542.3;NDUFA3	4	0.60784	0.63743	1	12149	1	0.28076	0.0078791	0.026842	0.472333	1138	2	0.28076
NM_001651.3;AQP5	4	0.3417	0.47979	1	9184	2	0.15885	0.0079756	0.027068	0.475884	1139	2	0.15885
NM_152527.4;SLC16A14	4	0.9378	0.93772	1	18030	0	0.2339	0.008055	0.027245	0.47859	1140	3	0.2339
NM_001287585.1;NUP35	4	0.83611	0.8354	1	15918	0	0.57058	0.0080671	0.027271	0.478621	1141	3	0.57058
NM_001282729.1;SUPT7L	4	0.80411	0.80359	1	15299	0	0.25605	0.0081544	0.027486	0.481729	1142	3	0.25605
NM_079837.2;BANP	4	0.64287	0.66186	1	12608	1	0.63269	0.0081591	0.027496	0.481729	1143	3	0.63269
NM_006345.3;SLC30A9	4	0.64118	0.66066	1	12590	1	0.44589	0.0082079	0.027614	0.483369	1144	3	0.44589
NM_033107.3;GTPBP10	4	0.97715	0.97716	1	18977	0	0.50621	0.0082187	0.027639	0.483388	1145	3	0.50621
NM_005114.2;HS3ST1	4	0.41066	0.52442	1	10013	1	0.29142	0.008271	0.027755	0.484998	1146	3	0.29142
NM_033412.3;SLC25A51	4	0.85924	0.85871	1	16399	0	0.39172	0.0082955	0.027814	0.485617	1147	2	0.39172
NM_001080391.1;SP100	4	0.98448	0.98445	1	19159	0	0.43216	0.0083109	0.027847	0.485771	1148	3	0.43216
NM_006663.3;PPP1R13L	4	0.93277	0.9325	1	17916	0	0.35919	0.0083356	0.027908	0.486405	1149	3	0.35919
NM_001172223.2;MOB2	4	0.93243	0.93215	1	17908	0	0.30752	0.0083721	0.027989	0.487399	1150	3	0.30752
NM_001135673.1;ATL2	4	0.9755	0.97541	1	18936	0	0.47221	0.0084108	0.028073	0.488433	1151	2	0.47221
NM_018453.3;EAPP	4	0.91731	0.91704	1	17586	0	0.41428	0.0084439	0.028155	0.489444	1152	2	0.41428
NM_005760.2;CEBPZ	4	0.61954	0.6455	1	12298	1	0.69083	0.0084826	0.028247	0.490616	1153	3	0.69083
NM_001204106.1;BCL2L11	4	0.97948	0.9795	1	19036	0	0.3439	0.0085719	0.028463	0.493935	1154	3	0.3439
NM_006732.2;FOSB	4	0.83849	0.83775	1	15972	0	0.40077	0.008603	0.028531	0.494695	1155	3	0.40077
NM_005638.5;VAMP7	4	0.88849	0.8881	1	16954	0	0.40985	0.0086199	0.028574	0.494994	1156	3	0.40985
NM_014255.5;CNPY2	4	0.83653	0.83582	1	15936	0	0.46136	0.0086271	0.028598	0.494994	1157	3	0.46136
NM_016183.3;MRTO4	4	0.9144	0.91412	1	17529	0	0.30445	0.0086777	0.028713	0.496491	1158	3	0.30445
NM_178502.3;DTX3	4	0.98686	0.98681	1	19246	0	0.34759	0.0086884	0.028733	0.496491	1159	2	0.34759
NM_003876.2;TMEM11	4	0.50431	0.57373	1	10959	1	0.37239	0.008714	0.028791	0.497051	1160	3	0.37239
NM_032317.2;DNAJC30	4	0.96925	0.96911	1	18759	0	0.26115	0.0087528	0.028881	0.498187	1161	3	0.26115
NM_198535.1;ZNF699	4	0.74036	0.74094	1	14151	1	0.25356	0.0087725	0.028928	0.498444	1162	2	0.25356
NM_022465.3;IKZF4	4	0.98814	0.98811	1	19277	0	0.31054	0.0087819	0.028946	0.498444	1163	3	0.31054
NM_145231.3;EFCAB11	4	0.94286	0.94272	1	18142	0	0.4981	0.0088087	0.029002	0.498984	1164	3	0.4981
NM_005000.4;NDUFA5	4	0.2125	0.33474	1	6550	1	0.54234	0.0088513	0.0291	0.499831	1165	3	0.54234
NM_001173452.1;TFCP2	4	0.90941	0.90908	1	17414	0	0.44025	0.0088515	0.029101	0.499831	1166	3	0.44025
NM_024548.3;CEP97	4	0.28124	0.41193	1	7952	2	0.2265	0.0088852	0.02918	0.500765	1167	2	0.2265
NM_005500.2;SAE1	4	0.95512	0.95497	1	18403	0	0.54571	0.0089115	0.029232	0.501237	1168	3	0.54571
NM_001243783.1;BBIP1	4	0.68995	0.69756	1	13297	1	0.4187	0.0089509	0.029318	0.502273	1169	3	0.4187
NM_153443.4;KIR3DL3	4	0.99185	0.99185	1	19386	0	0.40558	0.0089706	0.029362	0.502404	1170	3	0.40558
NM_080723.4;NRSN1	4	0.52582	0.58604	1	11194	1	0.25096	0.0089755	0.029375	0.502404	1171	3	0.25096
NM_032313.2;NOA1	4	0.93743	0.93734	1	18018	0	0.4262	0.0090043	0.029439	0.50307	1172	3	0.4262
NM_032173.3;ZNRF3	4	0.23975	0.36527	1	7107	1	0.36062	0.0090274	0.029495	0.503602	1173	3	0.36062
NM_173479.3;WDR88	4	0.96366	0.96356	1	18609	0	0.41234	0.0090398	0.029527	0.503712	1174	3	0.41234
NM_172194.1;OR4Q3	4	0.99129	0.99127	1	19367	0	0.34854	0.0090696	0.029594	0.504141	1175	3	0.34854
NM_021259.2;TMEM8A	4	0.95386	0.95368	1	18364	0	0.66421	0.0090727	0.029602	0.504141	1176	2	0.66421
NM_001240.3;CCNT1	4	0.47262	0.55639	1	10628	1	0.44061	0.009107	0.029683	0.504621	1177	3	0.44061
NM_024662.2;NAT10	4	0.6602	0.67453	1	12861	1	0.67255	0.0091169	0.029701	0.504621	1178	3	0.67255
NM_002834.3;PTPN11	4	0.97121	0.97112	1	18821	0	0.73697	0.0091268	0.029727	0.504621	1179	3	0.73697
NM_005645.3;TAF13	4	0.51967	0.58247	1	11118	1	0.27209	0.0091356	0.029749	0.504621	1180	2	0.27209
NM_006904.6;PRKDC	4	0.76709	0.7666	1	14631	1	0.15708	0.0091471	0.02977	0.504621	1181	2	0.15708
NM_001220493.1;DHRS7C	4	0.96627	0.96615	1	18678	0	0.34995	0.0091518	0.029781	0.504621	1182	3	0.34995
NM_006721.3;ADK	4	0.94338	0.94324	1	18152	0	0.32214	0.0091868	0.029866	0.505638	1183	3	0.32214
NM_018447.2;EMC3	4	0.68932	0.69707	1	13286	1	0.21103	0.0092332	0.029978	0.507103	1184	2	0.21103
NM_002277.2;KRT31	4	0.90996	0.90964	1	17425	0	0.33398	0.0092546	0.030024	0.507459	1185	3	0.33398
NM_024078.2;NOC4L	4	0.47892	0.55982	1	10681	1	0.37714	0.0092747	0.030068	0.507496	1186	3	0.37714
NM_001625.3;AK2	4	0.97398	0.97386	1	18899	0	0.31948	0.0092773	0.030077	0.507496	1187	3	0.31948
NM_015725.2;RDH8	4	0.59585	0.62948	1	11990	1	0.26231	0.0093683	0.030292	0.510698	1188	3	0.26231
NM_001271088.1;VPS72	4	0.38044	0.5098	1	9742	1	0.38261	0.0094299	0.030428	0.512146	1189	2	0.38261
NM_020142.3;NDUFA4L2	4	0.049973	0.11798	0.906769	2520	1	0.34069	0.0094318	0.030429	0.512146	1190	3	0.34069
NM_001102401.2;TTI2	4	0.88423	0.88378	1	16867	0	0.59069	0.0094474	0.030462	0.512273	1191	2	0.59069
NM_015423.2;AASDHPPT	4	0.98344	0.98343	1	19133	0	0.53223	0.0094956	0.030569	0.513558	1192	3	0.53223
NM_198570.3;VWC2	4	0.91387	0.9136	1	17521	0	0.24684	0.0095058	0.030589	0.513558	1193	3	0.24684
NM_006666.1;RUVBL2	4	0.59619	0.62971	1	11997	1	0.47114	0.0095315	0.030645	0.514063	1194	3	0.47114
NM_000970.3;RPL6	4	0.93252	0.93225	1	17910	0	0.56559	0.0095957	0.030799	0.516209	1195	3	0.56559
NM_058246.3;DNAJB6	4	0.91794	0.91766	1	17597	0	0.33358	0.0097287	0.031147	0.521462	1196	2	0.33358
NM_001195256.1;GFY	4	0.94634	0.94624	1	18222	0	0.25987	0.009738	0.031164	0.521462	1197	3	0.25987
NM_005748.4;YAF2	4	0.98254	0.98253	1	19108	0	0.33368	0.0098109	0.031335	0.523892	1198	3	0.33368
NM_133450.3;ANKS3	4	0.90566	0.90528	1	17337	0	0.47277	0.0098945	0.031533	0.526425	1199	3	0.47277
NM_019082.3;DDX56	4	0.98944	0.98941	1	19315	0	0.5364	0.0098974	0.031539	0.526425	1200	3	0.5364
NM_014680.3;KIAA0100	4	0.7585	0.75813	1	14479	1	0.57527	0.009966	0.0317	0.52839	1201	2	0.57527
NM_001896.2;CSNK2A2	4	0.98484	0.98481	1	19173	0	0.33509	0.0099684	0.031709	0.52839	1202	3	0.33509
NM_003825.3;SNAP23	4	0.43233	0.53542	1	10228	1	0.62239	0.010002	0.031781	0.529142	1203	2	0.62239
NM_144674.1;TEKT5	4	0.94146	0.94134	1	18109	0	0.30141	0.010023	0.031824	0.529355	1204	3	0.30141
NM_033416.1;IMP4	4	0.62754	0.65105	1	12405	1	0.47335	0.010032	0.031846	0.529355	1205	3	0.47335
NM_012088.2;PGLS	4	0.64329	0.66216	1	12614	1	0.46928	0.010086	0.031963	0.530532	1206	2	0.46928
NM_152299.3;NCAPH2	4	0.967	0.96688	1	18693	0	0.44464	0.01009	0.03197	0.530532	1207	3	0.44464
NM_001100418.1;C19orf60	4	0.98343	0.98341	1	19132	0	0.49797	0.010112	0.032016	0.530862	1208	3	0.49797
NM_005768.5;LPCAT3	4	0.93432	0.93413	1	17954	0	0.32135	0.010141	0.032094	0.531721	1209	3	0.32135
NM_006368.4;CREB3	4	0.72901	0.73068	1	13956	1	0.32922	0.010162	0.03215	0.532213	1210	3	0.32922
NM_001098725.1;TCL1A	4	0.69121	0.69858	1	13307	1	0.2524	0.010212	0.032262	0.533623	1211	3	0.2524
NM_005212.2;CSN3	4	0.76202	0.76165	1	14537	1	0.27663	0.01028	0.032429	0.535722	1212	3	0.27663
NM_001042581.1;SNUPN	4	0.84707	0.8464	1	16157	0	0.32125	0.010287	0.032442	0.535722	1213	3	0.32125
NM_001288756.1;BABAM1	4	0.9906	0.99055	1	19349	0	0.50453	0.010309	0.032495	0.535932	1214	2	0.50453
NM_014815.3;MED24	4	0.68684	0.69512	1	13252	1	0.57543	0.010315	0.032508	0.535932	1215	3	0.57543
NM_006292.3;TSG101	4	0.95007	0.94997	1	18301	0	0.31621	0.0104	0.032716	0.538915	1216	2	0.31621
NM_004592.3;SFSWAP	4	0.55473	0.6033	1	11514	1	0.29417	0.010449	0.03283	0.540353	1217	2	0.29417
NM_003507.1;FZD7	4	0.45273	0.54584	1	10437	1	0.37691	0.010485	0.032922	0.541417	1218	2	0.37691
NM_022755.5;IPPK	4	0.96509	0.96497	1	18646	0	0.4539	0.010515	0.03298	0.54193	1219	3	0.4539
NM_001193336.2;SEC14L6	4	0.93308	0.93282	1	17920	0	0.26059	0.01053	0.033016	0.542085	1220	3	0.26059
NM_006429.3;CCT7	4	0.90526	0.90485	1	17326	0	0.54925	0.010584	0.033138	0.543184	1221	3	0.54925
NM_000189.4;HK2	4	0.98944	0.98941	1	19314	0	0.43191	0.010596	0.033162	0.543184	1222	3	0.43191
NM_152416.3;NDUFAF6	4	0.95747	0.9574	1	18464	0	0.50804	0.010608	0.033187	0.543184	1223	3	0.50804
NM_007108.3;TCEB2	4	0.52714	0.5868	1	11213	1	0.99578	0.01062	0.033229	0.543184	1224	3	0.99578
NM_004279.2;PMPCB	4	0.97667	0.97663	1	18963	0	0.52728	0.010631	0.033255	0.543184	1225	3	0.52728
NM_015282.2;CLASP1	4	0.54518	0.59745	1	11399	1	0.2381	0.010634	0.03326	0.543184	1226	3	0.2381
NM_017590.5;ZC3H7B	4	0.87546	0.87497	1	16713	0	0.43833	0.010639	0.033272	0.543184	1227	3	0.43833
NM_001005193.1;OR7G2	4	0.55813	0.60538	1	11555	1	0.3218	0.010708	0.033412	0.545032	1228	3	0.3218
NM_016612.2;SLC25A37	4	0.72223	0.72466	1	13848	1	0.30339	0.010756	0.033521	0.545913	1229	3	0.30339
NM_002861.4;PCYT2	4	0.98759	0.98757	1	19264	0	0.22383	0.010793	0.033608	0.546165	1230	3	0.22383
NM_014567.3;BCAR1	4	0.84468	0.844	1	16109	0	0.49851	0.010799	0.033625	0.546165	1231	3	0.49851
NM_007111.4;TFDP1	4	0.80419	0.80367	1	15303	0	0.72447	0.010805	0.03364	0.546165	1232	3	0.72447
NM_003483.4;HMGA2	4	0.64528	0.66356	1	12646	1	0.4045	0.010808	0.033645	0.546165	1233	3	0.4045
NM_002973.3;ATXN2	4	0.98229	0.98228	1	19103	0	0.38279	0.010861	0.033768	0.547728	1234	3	0.38279
NM_138813.3;ATP8B3	4	0.97963	0.97966	1	19039	0	0.59567	0.010894	0.033845	0.548524	1235	3	0.59567
NM_001007561.2;IRGQ	4	0.93541	0.93523	1	17973	0	0.19876	0.010967	0.033998	0.550561	1236	3	0.19876
NM_203350.2;ZRANB2	4	0.78743	0.78687	1	14997	0	0.47606	0.011005	0.034079	0.551433	1237	3	0.47606
NM_000159.3;GCDH	4	0.98784	0.98783	1	19270	0	0.252	0.01104	0.034169	0.552446	1238	3	0.252
NM_003088.3;FSCN1	4	0.96821	0.96809	1	18726	0	0.35441	0.011099	0.034305	0.554197	1239	3	0.35441
NM_005597.3;NFIC	4	0.94004	0.94	1	18082	0	0.36213	0.011117	0.034361	0.55465	1240	2	0.36213
NM_058169.4;LOH12CR1	4	0.85992	0.85938	1	16418	0	0.2878	0.011143	0.034414	0.554682	1241	3	0.2878
NM_002852.3;PTX3	4	0.14827	0.26168	0.981631	5203	2	-0.084941	0.011143	0.034418	0.554682	1242	1	-0.084941
NM_003757.2;EIF3I	4	0.8636	0.86313	1	16492	0	0.4124	0.011238	0.034615	0.557416	1243	3	0.4124
NM_001143987.1;NBPF6	4	0.037277	0.092042	0.894544	1974	1	0.39371	0.011278	0.034711	0.558417	1244	3	0.39371
NM_006270.3;RRAS	4	0.69309	0.70011	1	13336	1	0.59265	0.011287	0.034733	0.558417	1245	3	0.59265
NM_001126131.1;POLG	4	0.67169	0.6833	1	13021	1	0.38878	0.011326	0.034823	0.559426	1246	3	0.38878
NM_012329.2;MMD	4	0.97839	0.97839	1	19006	0	0.28243	0.011347	0.034867	0.559683	1247	3	0.28243
NM_005269.2;GLI1	4	0.42256	0.53041	1	10129	1	0.20341	0.011367	0.034914	0.559994	1248	3	0.20341
NM_153026.2;PRICKLE1	4	0.96391	0.96381	1	18615	0	0.3732	0.011427	0.035046	0.561654	1249	2	0.3732
NM_001256281.1;NARR	4	0.94711	0.94704	1	18243	0	0.2007	0.01149	0.035167	0.563023	1250	3	0.2007
NM_022072.3;NSUN3	4	0.55175	0.60148	1	11472	1	0.33452	0.01151	0.035213	0.563023	1251	3	0.33452
NM_003470.2;USP7	4	0.91536	0.91507	1	17548	0	0.26347	0.011516	0.035231	0.563023	1252	2	0.26347
NM_000690.3;ALDH2	4	0.88947	0.88907	1	16977	0	0.23525	0.011522	0.035243	0.563023	1253	3	0.23525
NM_001004297.2;OR13A1	4	0.4669	0.55334	1	10580	1	0.26557	0.011571	0.035355	0.564368	1254	3	0.26557
NM_018439.3;IMPACT	4	0.98756	0.98754	1	19263	0	0.3483	0.011643	0.035519	0.566079	1255	3	0.3483
NM_001008727.2;ZNF121	4	0.57197	0.61401	1	11708	1	0.21461	0.011722	0.035686	0.567267	1256	2	0.21461
NM_003816.2;ADAM9	4	0.94854	0.94845	1	18272	0	0.60562	0.011723	0.035687	0.567267	1257	3	0.60562
NM_021192.2;HOXD11	4	0.9767	0.97667	1	18965	0	0.27538	0.011743	0.035734	0.567267	1258	3	0.27538
NM_020686.5;ABAT	4	0.96441	0.96431	1	18626	0	0.3379	0.011758	0.035766	0.56732	1259	3	0.3379
NM_001244698.1;ZFP36L1	4	0.85492	0.85435	1	16304	0	0.30239	0.011773	0.035812	0.567598	1260	2	0.30239
NM_032376.3;TMEM101	4	0.87855	0.87807	1	16769	0	0.37667	0.011805	0.035884	0.568297	1261	3	0.37667
NM_007067.4;KAT7	4	0.92959	0.92934	1	17839	0	1.2588	0.011864	0.03602	0.570008	1262	3	1.2588
NM_003283.5;TNNT1	4	0.76345	0.76304	1	14564	1	0.40125	0.011916	0.036128	0.571257	1263	3	0.40125
NM_145057.3;CDC42EP5	4	0.84903	0.8484	1	16184	0	0.28234	0.011967	0.036252	0.572197	1264	3	0.28234
NM_152638.3;CCER1	4	0.9861	0.98607	1	19225	0	0.48122	0.011967	0.036252	0.572197	1265	3	0.48122
NM_017916.2;PIH1D1	4	0.9828	0.9828	1	19117	0	0.37175	0.011982	0.03629	0.572197	1266	3	0.37175
NM_198508.2;KLRG2	4	0.94063	0.94054	1	18091	0	0.23219	0.011988	0.036301	0.572197	1267	3	0.23219
NM_199044.3;NSUN4	4	0.11347	0.22196	0.960844	4509	2	0.064898	0.012066	0.036462	0.574277	1268	2	0.064898
NM_032301.2;FBXW9	4	0.82596	0.82532	1	15750	0	0.2849	0.012091	0.03652	0.574742	1269	2	0.2849
NM_000939.2;POMC	4	0.8035	0.80297	1	15287	0	0.23086	0.012119	0.036585	0.575012	1270	3	0.23086
NM_012295.3;CABIN1	4	0.9314	0.93116	1	17883	0	0.38414	0.012122	0.036594	0.575012	1271	3	0.38414
NM_018174.4;MAP1S	4	0.35816	0.49821	1	9502	1	0.49482	0.012196	0.036763	0.577214	1272	3	0.49482
NM_001402.5;EEF1A1	4	0.89559	0.8952	1	17106	0	1.2159	0.012229	0.036831	0.577703	1273	3	1.2159
NM_024664.3;PPCS	4	0.15599	0.27049	0.983731	5362	1	0.27633	0.012235	0.036851	0.577703	1274	3	0.27633
NM_033452.2;TRIM47	4	0.81471	0.81422	1	15542	0	0.2467	0.012266	0.036915	0.578248	1275	3	0.2467
NM_012151.3;F8A1	4	0.98523	0.98521	1	19191	0	0.30747	0.012284	0.036954	0.578407	1276	3	0.30747
NM_014830.2;ZBTB39	4	0.75479	0.7546	1	14416	1	0.37188	0.01252	0.037481	0.585584	1277	3	0.37188
NM_000661.4;RPL9	4	0.37939	0.50929	1	9731	1	0.7398	0.012533	0.0375	0.585584	1278	3	0.7398
NM_016091.3;EIF3L	4	0.15106	0.26488	0.981631	5264	1	0.4404	0.012579	0.037606	0.586789	1279	3	0.4404
NM_018318.3;CCDC91	4	0.26049	0.38859	1	7534	1	0.2715	0.012624	0.037717	0.587705	1280	3	0.2715
NM_020987.3;ANK3	4	0.98329	0.98328	1	19130	0	0.29426	0.012628	0.037723	0.587705	1281	3	0.29426
NM_001080518.1;LIPK	4	0.79556	0.79505	1	15148	0	0.33131	0.012655	0.03779	0.58797	1282	3	0.33131
NM_001001436.2;C16orf87	4	0.81483	0.81434	1	15544	0	0.55083	0.012674	0.037827	0.58797	1283	3	0.55083
NM_001288707.1;LOC101929372	4	0.10779	0.21549	0.958176	4380	1	0.33545	0.012686	0.037857	0.58797	1284	2	0.33545
NM_005707.1;PDCD7	4	0.82462	0.82402	1	15715	0	0.30299	0.012726	0.037953	0.589006	1285	2	0.30299
NM_001257391.1;CD63	4	0.98109	0.98109	1	19075	0	0.27338	0.012775	0.038064	0.590265	1286	3	0.27338
NM_006048.4;UBE4B	4	0.99056	0.9905	1	19345	0	0.57712	0.012815	0.038154	0.591075	1287	3	0.57712
NM_001772.3;CD33	4	0.80946	0.80895	1	15438	0	0.29904	0.012825	0.038175	0.591075	1288	3	0.29904
NM_015156.3;RCOR1	4	0.76705	0.76657	1	14629	1	0.28899	0.012853	0.038246	0.591717	1289	2	0.28899
NM_001205288.1;LIMS3L	4	0.85885	0.85834	1	16387	0	0.23687	0.012905	0.03836	0.593028	1290	3	0.23687
NM_001652.3;AQP6	4	0.9786	0.97861	1	19012	0	0.38688	0.012949	0.038458	0.593661	1291	3	0.38688
NM_032036.2;IFI27L2	4	0.68537	0.69395	1	13230	1	0.43489	0.012961	0.038488	0.593661	1292	3	0.43489
NM_012237.3;SIRT2	4	0.98247	0.98246	1	19106	0	0.54704	0.012961	0.038489	0.593661	1293	3	0.54704
NM_016305.2;SS18L2	4	0.94633	0.94623	1	18221	0	0.36104	0.012988	0.038556	0.593821	1294	3	0.36104
NM_006356.2;ATP5H	4	0.94659	0.94652	1	18232	0	0.67096	0.012989	0.038559	0.593821	1295	3	0.67096
NM_004295.3;TRAF4	4	0.81577	0.8153	1	15561	0	0.41094	0.013002	0.038591	0.593859	1296	3	0.41094
NM_006526.2;ZNF217	4	0.84351	0.84282	1	16088	0	0.63521	0.013052	0.038701	0.594991	1297	3	0.63521
NM_003525.2;HIST1H2BI	4	0.95442	0.95425	1	18385	0	0.3723	0.013065	0.038735	0.594991	1298	3	0.3723
NM_176869.2;PPA2	4	0.9417	0.94159	1	18115	0	0.54704	0.013093	0.038791	0.594991	1299	3	0.54704
NM_152354.5;ZNF285	4	0.092979	0.1984	0.947178	4088	2	0.13245	0.013096	0.038802	0.594991	1300	2	0.13245
NM_006354.3;TADA3	4	0.80923	0.80874	1	15430	0	0.3421	0.013099	0.038812	0.594991	1301	3	0.3421
NM_018166.2;EVA1B	4	0.54306	0.59619	1	11375	1	0.4959	0.013185	0.038993	0.597313	1302	2	0.4959
NM_001099666.1;PTAR1	4	0.4884	0.56501	1	10776	1	0.44634	0.013225	0.039085	0.598268	1303	3	0.44634
NM_032486.3;DCTN5	4	0.9801	0.98013	1	19050	0	0.47047	0.01326	0.03917	0.599108	1304	2	0.47047
NM_001785.2;CDA	4	0.99005	0.99001	1	19334	0	0.26054	0.013317	0.039308	0.600363	1305	3	0.26054
NM_001283009.1;RTEL1	4	0.96295	0.96283	1	18599	0	0.62581	0.01332	0.039312	0.600363	1306	3	0.62581
NM_198706.2;HSD11B1L	4	0.94909	0.94897	1	18283	0	0.39651	0.013385	0.03946	0.602169	1307	3	0.39651
NM_012086.4;GTF3C3	4	0.971	0.97091	1	18816	0	0.41924	0.013425	0.039558	0.603206	1308	3	0.41924
NM_000975.3;RPL11	3	0.94306	0.94328	1	18146	0	1.3698	0.013446	0.03547	0.565742	1309	2	1.3698
NM_006015.4;ARID1A	4	0.57098	0.61339	1	11701	1	0.24909	0.013465	0.039632	0.603882	1310	2	0.24909
NM_017426.3;NUP54	4	0.24378	0.36983	1	7195	1	0.41626	0.013485	0.039682	0.604182	1311	2	0.41626
NM_007043.6;KRR1	4	0.56381	0.60896	1	11623	1	0.35532	0.013511	0.039744	0.604668	1312	3	0.35532
NM_001144952.1;SDK2	4	0.8382	0.83746	1	15964	0	0.34021	0.013533	0.039789	0.6049	1313	3	0.34021
NM_006349.2;ZNHIT1	4	0.92501	0.92477	1	17734	0	0.46707	0.013633	0.040028	0.607623	1314	3	0.46707
NM_015308.2;FNBP4	4	0.97736	0.97736	1	18983	0	0.27815	0.013637	0.040036	0.607623	1315	3	0.27815
NM_016167.3;NOL7	4	0.81837	0.81783	1	15607	0	0.74012	0.013649	0.040059	0.607623	1316	3	0.74012
NM_012248.3;SEPHS2	4	0.08383	0.18429	0.938013	3826	1	0.25594	0.013672	0.040109	0.607722	1317	2	0.25594
NM_000124.3;ERCC6	4	0.81862	0.81807	1	15613	0	0.49123	0.013679	0.040126	0.607722	1318	3	0.49123
NM_021624.3;HRH4	4	0.99108	0.99106	1	19365	0	0.46647	0.013717	0.040213	0.607892	1319	3	0.46647
NM_022779.7;DDX31	4	0.48527	0.56334	1	10742	1	0.30738	0.01372	0.040221	0.607892	1320	3	0.30738
NM_001291628.1;DICER1	4	0.40182	0.5202	1	9931	1	0.43793	0.013723	0.040228	0.607892	1321	3	0.43793
NM_001089.2;ABCA3	4	0.87018	0.86969	1	16612	0	0.31536	0.013752	0.040291	0.608027	1322	3	0.31536
NM_138615.2;DHX30	4	0.97488	0.9748	1	18922	0	0.2761	0.013755	0.040297	0.608027	1323	3	0.2761
NM_001127896.1;CHST8	4	0.98442	0.98439	1	19157	0	0.42868	0.013769	0.040331	0.608076	1324	3	0.42868
NM_013289.2;KIR3DL1	4	0.97103	0.97095	1	18818	0	0.27626	0.013804	0.040411	0.6087	1325	3	0.27626
NM_033141.3;MAP3K9	4	0.90224	0.90179	1	17254	0	0.37952	0.013811	0.040433	0.6087	1326	3	0.37952
NM_005959.3;MTNR1B	4	0.81709	0.81658	1	15585	0	0.41071	0.01383	0.040482	0.608992	1327	3	0.41071
NM_003973.4;RPL14	4	0.066412	0.15067	0.928676	3146	2	0.95505	0.014061	0.041004	0.615913	1328	2	0.95505
NM_019557.5;MTFR1L	4	0.97315	0.97305	1	18876	0	0.26493	0.014111	0.041126	0.617293	1329	2	0.26493
NM_032442.2;NEURL4	4	0.89143	0.89108	1	17015	0	0.25761	0.014139	0.041189	0.617778	1330	2	0.25761
NM_001019.4;RPS15A	4	0.95737	0.9573	1	18462	0	0.84275	0.014223	0.041376	0.620121	1331	3	0.84275
NM_176677.2;NHLRC4	4	0.23397	0.35884	1	6983	2	0.14763	0.014237	0.041411	0.620176	1332	2	0.14763
NM_005735.3;ACTR1B	4	0.89333	0.89295	1	17062	0	0.29843	0.014283	0.041525	0.620625	1333	3	0.29843
NM_001729.2;BTC	4	0.49438	0.56822	1	10841	1	0.29046	0.014286	0.041533	0.620625	1334	3	0.29046
NM_006297.2;XRCC1	4	0.0090917	0.030513	0.760468	773	1	0.28751	0.014287	0.041533	0.620625	1335	3	0.28751
NM_000501.3;ELN	4	0.80632	0.80582	1	15351	0	0.37904	0.014316	0.041597	0.62112	1336	3	0.37904
NM_001278481.1;SUPT20H	4	0.77371	0.77316	1	14754	0	0.2665	0.014421	0.041854	0.624486	1337	2	0.2665
NM_005920.3;MEF2D	4	0.97795	0.97797	1	18998	0	0.23691	0.014438	0.041895	0.624632	1338	3	0.23691
NM_024591.4;CHMP6	4	0.99178	0.99178	1	19384	0	0.51414	0.014463	0.041957	0.624777	1339	3	0.51414
NM_138570.3;SLC38A10	4	0.95646	0.95634	1	18439	0	0.37197	0.014466	0.041967	0.624777	1340	3	0.37197
NM_005885.3;MARCH6	4	0.98369	0.98366	1	19140	0	0.38962	0.014533	0.042134	0.626782	1341	3	0.38962
NM_004235.4;KLF4	4	0.98897	0.98897	1	19298	0	0.39846	0.01455	0.042173	0.626782	1342	3	0.39846
NM_175060.2;CLEC14A	4	0.69864	0.70459	1	13437	1	0.24282	0.01456	0.042195	0.626782	1343	3	0.24282
NM_003904.3;ZPR1	4	0.49824	0.57036	1	10885	1	0.30662	0.014649	0.042392	0.629254	1344	3	0.30662
NM_020920.3;CHD8	4	0.32411	0.45994	1	8832	1	0.60544	0.014724	0.042559	0.631257	1345	3	0.60544
NM_001122608.2;HCCS	4	0.2893	0.42092	1	8117	2	-0.024053	0.014778	0.042682	0.632624	1346	1	-0.024053
NM_004918.3;TCL1B	4	0.85115	0.85051	1	16230	0	0.26876	0.014792	0.042714	0.632624	1347	3	0.26876
NM_001145014.1;RFPL4A	4	0.98914	0.98912	1	19303	0	0.26194	0.014809	0.042756	0.632785	1348	3	0.26194
NM_002251.3;KCNS1	4	0.57516	0.61604	1	11743	1	0.21113	0.014847	0.042844	0.633616	1349	3	0.21113
NM_015268.3;DNAJC13	4	0.96713	0.967	1	18697	0	0.31942	0.015008	0.043232	0.638737	1350	3	0.31942
NM_152290.3;C1orf158	4	0.50951	0.57666	1	11017	1	0.28044	0.015021	0.043263	0.638737	1351	3	0.28044
NM_144683.3;DHRS13	4	0.092158	0.19744	0.946934	4073	2	0.058869	0.015029	0.043285	0.638737	1352	2	0.058869
NM_001004713.1;OR1I1	4	0.98994	0.98989	1	19331	0	0.39351	0.015185	0.043618	0.643176	1353	3	0.39351
NM_152481.1;FAM187B	4	0.92177	0.92152	1	17666	0	0.47948	0.015218	0.043685	0.643691	1354	2	0.47948
NM_000681.3;ADRA2A	4	0.98681	0.98677	1	19243	0	0.23488	0.015261	0.04378	0.644612	1355	3	0.23488
NM_025222.3;WDR82	4	0.97733	0.97733	1	18980	0	0.40568	0.015291	0.043845	0.644958	1356	2	0.40568
NM_152463.2;EME1	4	0.9906	0.99054	1	19348	0	0.44981	0.015299	0.043867	0.644958	1357	3	0.44981
NM_007172.3;NUP50	4	0.95709	0.95699	1	18454	0	0.38547	0.015327	0.043925	0.645068	1358	3	0.38547
NM_014026.4;DCPS	4	0.93606	0.93589	1	17994	0	0.5443	0.015342	0.043958	0.645068	1359	3	0.5443
NM_001035006.2;RPL17	4	0.95562	0.95548	1	18416	0	0.51176	0.015348	0.043975	0.645068	1360	3	0.51176
NM_001714.2;BICD1	4	0.71637	0.71952	1	13748	1	0.30385	0.015363	0.044005	0.645068	1361	3	0.30385
NM_001003692.1;ZMAT5	4	0.90846	0.90811	1	17396	0	0.25012	0.015378	0.044035	0.645068	1362	2	0.25012
NM_001136265.1;IFFO2	4	0.17028	0.28673	0.987386	5665	1	0.27465	0.015466	0.044232	0.647481	1363	3	0.27465
NM_001271006.1;STRA13	4	0.8506	0.84996	1	16216	0	0.19807	0.015536	0.044393	0.649372	1364	3	0.19807
NM_004330.2;BNIP2	4	0.68236	0.69157	1	13184	1	0.40038	0.015557	0.044444	0.649641	1365	3	0.40038
NM_001015877.1;PHF6	4	0.64126	0.66072	1	12591	1	0.36339	0.015578	0.04449	0.649717	1366	3	0.36339
NM_024635.3;NAA35	4	0.0016947	0.0061137	0.526437	226	2	0.39898	0.015591	0.044523	0.649717	1367	2	0.39898
NM_012393.2;PFAS	4	0.6971	0.70332	1	13414	1	0.42514	0.015602	0.044546	0.649717	1368	3	0.42514
NM_033105.4;DNAJC5B	4	0.91051	0.91019	1	17435	0	0.34393	0.015635	0.044615	0.650006	1369	2	0.34393
NM_001008388.4;CISD2	4	0.72415	0.72636	1	13882	1	0.38485	0.015643	0.044631	0.650006	1370	3	0.38485
NM_182973.1;TMPRSS9	4	0.75042	0.75042	1	14335	1	0.37126	0.015725	0.044824	0.652344	1371	3	0.37126
NM_002484.3;NUBP1	4	0.73362	0.73483	1	14036	1	0.48425	0.01576	0.044891	0.652397	1372	2	0.48425
NM_001080436.1;WTIP	4	0.50629	0.57486	1	10977	1	0.12856	0.015767	0.044905	0.652397	1373	2	0.12856
NM_006796.2;AFG3L2	4	0.054244	0.12664	0.916008	2680	1	0.6274	0.015775	0.044925	0.652397	1374	3	0.6274
NM_001102.3;ACTN1	4	0.91163	0.91136	1	17465	0	0.38105	0.015828	0.045037	0.653562	1375	3	0.38105
NM_014182.4;ORMDL2	4	0.38134	0.51026	1	9751	1	0.31659	0.015867	0.045131	0.654454	1376	3	0.31659
NM_012268.3;PLD3	4	0.40951	0.52389	1	10002	1	0.23869	0.015899	0.045202	0.654723	1377	3	0.23869
NM_015488.4;PNKD	4	0.22128	0.34457	1	6735	1	0.3394	0.015906	0.045215	0.654723	1378	3	0.3394
NM_018225.2;SMU1	4	0.9117	0.91144	1	17468	0	0.70781	0.016066	0.045598	0.659794	1379	3	0.70781
NM_005227.2;EFNA4	4	0.87143	0.87097	1	16645	0	0.40863	0.016084	0.045646	0.660017	1380	3	0.40863
NM_021008.3;DEAF1	4	0.57281	0.61454	1	11720	1	0.31503	0.016112	0.0457	0.660319	1381	3	0.31503
NM_199002.1;ARHGEF1	4	0.94803	0.94795	1	18264	0	0.32158	0.016148	0.045775	0.660642	1382	3	0.32158
NM_001206528.2;CRTAC1	4	0.96233	0.96219	1	18578	0	0.26154	0.016155	0.045788	0.660642	1383	3	0.26154
NM_001273.3;CHD4	4	0.8741	0.87362	1	16688	0	0.31084	0.016202	0.045893	0.661505	1384	3	0.31084
NM_002745.4;MAPK1	4	0.95174	0.95158	1	18332	0	0.48188	0.016234	0.045974	0.661896	1385	3	0.48188
NM_001289111.1;RPF2	4	0.92602	0.92581	1	17755	0	0.35145	0.016259	0.046037	0.662161	1386	2	0.35145
NM_017564.9;STAB2	4	0.94362	0.9435	1	18158	0	0.35946	0.01627	0.046062	0.662161	1387	3	0.35946
NM_020959.2;ANO8	4	0.81042	0.80992	1	15457	0	0.3434	0.016285	0.046091	0.662161	1388	3	0.3434
NM_152304.1;RAB42	4	0.93347	0.93323	1	17931	0	0.2728	0.016326	0.046184	0.663031	1389	2	0.2728
NM_001024455.3;RGAG4	4	0.91064	0.91034	1	17439	0	0.31439	0.016407	0.046367	0.665178	1390	3	0.31439
NM_016045.2;SLMO2	4	0.92455	0.92431	1	17722	0	0.49113	0.016424	0.046408	0.665289	1391	3	0.49113
NM_019034.2;RHOF	4	0.95809	0.958	1	18479	0	0.44732	0.016559	0.046705	0.668602	1392	2	0.44732
NM_016491.3;MRPL37	4	0.96204	0.96188	1	18571	0	0.35737	0.01664	0.046889	0.67032	1393	3	0.35737
NM_014977.3;ACIN1	4	0.97559	0.9755	1	18938	0	0.32474	0.016658	0.046926	0.67032	1394	3	0.32474
NM_176820.3;NLRP9	4	0.97388	0.97376	1	18891	0	0.32232	0.016665	0.046942	0.67032	1395	2	0.32232
NM_004134.6;HSPA9	4	0.23304	0.35779	1	6966	2	0.35817	0.016673	0.046959	0.67032	1396	2	0.35817
NM_001080469.1;FBXO46	4	0.88278	0.88231	1	16846	0	0.31638	0.016779	0.047189	0.67313	1397	3	0.31638
NM_014062.2;NOB1	4	0.98618	0.98614	1	19230	0	0.46139	0.016855	0.047355	0.675018	1398	3	0.46139
NM_138572.2;TAF8	4	0.76472	0.76427	1	14587	1	0.42666	0.016893	0.047444	0.675802	1399	3	0.42666
NM_000059.3;BRCA2	4	0.8794	0.8789	1	16786	0	0.30858	0.016919	0.047505	0.6762	1400	3	0.30858
NM_198799.3;BCAS4	4	0.98364	0.98362	1	19137	0	0.25555	0.01697	0.047627	0.677458	1401	3	0.25555
NM_017913.3;CDC37L1	4	0.87091	0.87043	1	16630	0	0.4164	0.016989	0.047675	0.677665	1402	3	0.4164
NM_001282688.1;SECISBP2	4	0.74764	0.74777	1	14288	1	0.46335	0.017039	0.047791	0.67841	1403	2	0.46335
NM_001993.4;F3	4	0.97588	0.97581	1	18946	0	0.27506	0.017067	0.047847	0.67841	1404	3	0.27506
NM_015719.3;COL5A3	4	0.66775	0.68027	1	12965	1	0.24198	0.01707	0.047861	0.67841	1405	3	0.24198
NM_001134389.1;ZDHHC4	4	0.97088	0.9708	1	18813	0	0.28602	0.017082	0.047888	0.67841	1406	3	0.28602
NM_001286834.1;RNASEH1	4	0.82575	0.82511	1	15744	0	0.41433	0.017085	0.047896	0.67841	1407	3	0.41433
NM_001167990.1;PQBP1	4	0.98985	0.9898	1	19327	0	0.39029	0.017115	0.047968	0.678493	1408	3	0.39029
NM_020700.1;PPM1H	4	0.87693	0.87647	1	16739	0	0.47148	0.017115	0.04797	0.678493	1409	3	0.47148
NM_018297.3;NGLY1	4	0.91267	0.9124	1	17495	0	0.39004	0.017137	0.048022	0.678754	1410	3	0.39004
NM_005027.3;PIK3R2	4	0.97058	0.97048	1	18805	0	0.3443	0.017189	0.048132	0.679827	1411	3	0.3443
NM_005456.3;MAPK8IP1	4	0.96498	0.96488	1	18640	0	0.26444	0.01726	0.048292	0.681608	1412	3	0.26444
NM_012455.2;PSD4	4	0.98742	0.98741	1	19257	0	0.20523	0.017331	0.048455	0.683436	1413	3	0.20523
NM_173827.3;COX18	4	0.95802	0.95794	1	18474	0	0.31738	0.017382	0.048562	0.684455	1414	3	0.31738
NM_004696.2;SLC16A4	4	0.67593	0.68653	1	13086	1	0.37191	0.017423	0.048652	0.685027	1415	3	0.37191
NM_001202559.1;CHURC1-FNTB	4	0.99188	0.99189	1	19388	0	0.48364	0.017444	0.048686	0.685027	1416	3	0.48364
NM_021194.2;SLC30A1	4	0.94685	0.94677	1	18237	0	0.521	0.017451	0.048704	0.685027	1417	3	0.521
NM_138408.3;GTF3C6	4	0.30771	0.44151	1	8492	2	0.14017	0.017501	0.048814	0.686085	1418	2	0.14017
NM_015908.5;SRRT	4	0.82947	0.8288	1	15802	0	0.53459	0.017524	0.048868	0.686373	1419	2	0.53459
NM_005423.4;TFF2	4	0.79111	0.79055	1	15064	0	0.25509	0.017595	0.049028	0.688133	1420	3	0.25509
NM_012114.2;CASP14	4	0.98455	0.98453	1	19162	0	0.23635	0.017629	0.049104	0.68873	1421	3	0.23635
NM_001130010.2;C15orf41	4	0.98987	0.98982	1	19329	0	0.28206	0.017716	0.049289	0.690837	1422	3	0.28206
NM_016955.3;SEPSECS	4	0.06839	0.15453	0.928676	3223	1	0.19678	0.017739	0.049339	0.691053	1423	2	0.19678
NM_017534.5;MYH2	4	0.96979	0.96968	1	18772	0	0.35812	0.017784	0.049436	0.691936	1424	3	0.35812
NM_000762.5;CYP2A6	4	0.67537	0.68612	1	13076	1	0.52334	0.01782	0.049532	0.692797	1425	3	0.52334
NM_001302770.1;CSN2	4	0.49741	0.56989	1	10874	1	0.28727	0.017933	0.049781	0.695791	1426	2	0.28727
NM_006947.3;SRP72	4	0.94228	0.94217	1	18132	0	0.37684	0.018025	0.049986	0.697807	1427	3	0.37684
NM_032878.3;ALKBH6	4	0.94749	0.9474	1	18248	0	0.27846	0.018031	0.049995	0.697807	1428	2	0.27846
NM_005621.1;S100A12	4	0.075574	0.16851	0.9342	3515	1	0.27256	0.018102	0.05016	0.699637	1429	2	0.27256
NM_000400.3;ERCC2	4	0.93047	0.93024	1	17863	0	0.36771	0.018149	0.050268	0.700411	1430	3	0.36771
NM_001267595.1;SENP1	4	0.88786	0.88747	1	16940	0	0.25676	0.018165	0.050303	0.700411	1431	2	0.25676
NM_003590.4;CUL3	4	0.33018	0.46683	1	8946	1	0.34381	0.018173	0.05032	0.700411	1432	2	0.34381
NM_020719.1;PRR12	4	0.93132	0.93107	1	17881	0	0.33444	0.018268	0.050543	0.702059	1433	3	0.33444
NM_001728.3;BSG	4	0.76047	0.76007	1	14512	1	0.34562	0.018272	0.050549	0.702059	1434	3	0.34562
NM_000364.3;TNNT2	4	0.7219	0.72436	1	13841	1	0.33922	0.018291	0.050594	0.702059	1435	3	0.33922
NM_001759.3;CCND2	4	0.69602	0.70244	1	13396	1	0.2715	0.018307	0.05063	0.702059	1436	3	0.2715
NM_007240.2;DUSP12	4	0.62403	0.64863	1	12362	1	0.43805	0.018314	0.050648	0.702059	1437	3	0.43805
NM_016437.2;TUBG2	4	0.86282	0.86232	1	16478	0	0.27482	0.018349	0.050718	0.702449	1438	3	0.27482
NM_003329.3;TXN	4	0.92803	0.92777	1	17806	0	0.41288	0.018363	0.050746	0.702449	1439	2	0.41288
NM_000994.3;RPL32	4	0.87026	0.86977	1	16615	0	0.66119	0.018514	0.051102	0.706882	1440	3	0.66119
NM_015014.2;RBM34	4	0.92413	0.92391	1	17711	0	0.24733	0.018567	0.051217	0.707996	1441	3	0.24733
NM_018184.2;ARL8B	4	0.70073	0.70626	1	13476	1	0.25694	0.018609	0.051305	0.708498	1442	2	0.25694
NM_003133.5;SRP9	4	0.5419	0.59548	1	11365	1	0.32067	0.018617	0.051324	0.708498	1443	3	0.32067
NM_002776.4;KLK10	4	0.972	0.97192	1	18847	0	0.27425	0.018685	0.051468	0.709995	1444	3	0.27425
NM_015859.3;GTF2A1	4	0.84768	0.84702	1	16163	0	0.33352	0.018709	0.05152	0.710228	1445	3	0.33352
NM_015675.3;GADD45B	4	0.58604	0.62303	1	11877	1	0.25422	0.018764	0.051643	0.71143	1446	3	0.25422
NM_005001.3;NDUFA7	4	0.77545	0.7749	1	14783	0	0.34392	0.018925	0.052028	0.715345	1447	3	0.34392
NM_016520.2;C9orf78	4	0.8494	0.84876	1	16194	0	0.31464	0.018929	0.052033	0.715345	1448	2	0.31464
NM_002429.5;MMP19	4	0.72369	0.72596	1	13872	1	0.34335	0.018961	0.052099	0.715475	1449	2	0.34335
NM_001087.4;AAMP	4	0.91006	0.90973	1	17429	0	0.34977	0.018981	0.052139	0.715475	1450	3	0.34977
NM_052988.4;CDK10	4	0.97334	0.97324	1	18880	0	0.44698	0.018986	0.05215	0.715475	1451	2	0.44698
NT0721	1	0.98101	0.98107	1	19073	0	0.68579	0.018989	0.018959	0.380941	1452	1	0.68579
NM_001080467.2;MYO5B	4	0.34864	0.48755	1	9315	2	0.10507	0.019034	0.052264	0.71656	1453	2	0.10507
NM_012186.2;FOXE3	4	0.79507	0.79457	1	15138	0	0.22703	0.019076	0.052362	0.717407	1454	3	0.22703
NM_001010881.1;C1orf167	4	0.86773	0.86723	1	16570	0	0.19816	0.019132	0.052488	0.718651	1455	3	0.19816
NM_006509.3;RELB	4	0.93992	0.93987	1	18079	0	0.24383	0.019236	0.052714	0.721164	1456	2	0.24383
NM_153221.2;CILP2	4	0.97117	0.97108	1	18819	0	0.37917	0.019276	0.052801	0.721164	1457	3	0.37917
NM_000333.3;ATXN7	4	0.911	0.9107	1	17445	0	0.48044	0.019292	0.052842	0.721164	1458	3	0.48044
NM_001826.2;CKS1B	4	0.4444	0.54157	1	10352	1	0.39533	0.019296	0.052851	0.721164	1459	3	0.39533
NM_003680.3;YARS	4	0.99018	0.99012	1	19336	0	0.70844	0.019392	0.053073	0.723702	1460	3	0.70844
NM_133446.3;AGAP4	4	0.65153	0.66805	1	12741	1	0.84592	0.019471	0.053244	0.725539	1461	3	0.84592
NM_015179.3;RRP12	4	0.99043	0.99037	1	19342	0	0.65833	0.019533	0.053369	0.726744	1462	3	0.65833
NM_003034.3;ST8SIA1	4	0.71593	0.71915	1	13744	1	0.23558	0.019606	0.053507	0.728135	1463	3	0.23558
NM_000162.3;GCK	4	0.61756	0.64413	1	12270	1	0.27631	0.01965	0.053607	0.728516	1464	3	0.27631
NM_003638.2;ITGA8	4	0.32688	0.46307	1	8884	1	0.17536	0.01965	0.053607	0.728516	1465	2	0.17536
NM_018953.3;HOXC5	4	0.35255	0.49193	1	9401	1	0.33558	0.019683	0.053669	0.728631	1466	3	0.33558
NM_005723.3;TSPAN5	4	0.96344	0.96333	1	18604	0	0.45229	0.019695	0.05369	0.728631	1467	3	0.45229
NM_005195.3;CEBPD	4	0.24424	0.37033	1	7208	1	0.23149	0.019707	0.053724	0.728631	1468	3	0.23149
NM_001137548.2;FAM25C	4	0.90392	0.9035	1	17293	0	0.49436	0.019735	0.053786	0.72898	1469	3	0.49436
NM_005360.4;MAF	4	0.89013	0.88975	1	16988	0	0.3665	0.019772	0.053858	0.729405	1470	3	0.3665
NM_032590.4;KDM2B	4	0.43654	0.53754	1	10269	1	0.29605	0.019806	0.053938	0.729554	1471	2	0.29605
NM_001174103.1;SGK494	4	0.44676	0.54279	1	10373	1	0.43357	0.019833	0.053998	0.729875	1472	3	0.43357
NM_017953.3;ZNHIT6	4	0.90133	0.90089	1	17235	0	0.65766	0.019904	0.054173	0.731752	1473	2	0.65766
NM_014717.1;ZNF536	4	0.98593	0.9859	1	19220	0	0.25943	0.019923	0.054212	0.731793	1474	3	0.25943
NM_138289.3;ACTRT1	4	0.84599	0.84531	1	16133	0	0.33596	0.019939	0.054249	0.7318	1475	3	0.33596
NM_031954.3;KCTD10	4	0.31345	0.44803	1	8613	1	0.27199	0.020036	0.054441	0.733891	1476	2	0.27199
NM_014777.2;URB2	4	0.92828	0.92803	1	17812	0	0.18199	0.020083	0.054555	0.734804	1477	1	0.18199
NM_001193557.1;ENY2	4	0.9764	0.97634	1	18953	0	0.38287	0.020094	0.054581	0.734804	1478	3	0.38287
NM_004712.4;HGS	4	0.98921	0.98919	1	19306	0	0.39254	0.020124	0.05466	0.73515	1479	3	0.39254
NM_032862.4;TIGD5	4	0.98531	0.98528	1	19194	0	0.57569	0.020135	0.054684	0.73515	1480	3	0.57569
NM_182972.2;IRF2BP2	4	0.50073	0.57175	1	10907	1	0.2903	0.020157	0.054717	0.73515	1481	3	0.2903
NM_001136486.1;TRIM64	4	0.95426	0.95408	1	18378	0	0.39266	0.020193	0.054795	0.735704	1482	3	0.39266
NM_001700.3;AZU1	4	0.98515	0.98513	1	19188	0	0.26305	0.020264	0.054957	0.73734	1483	3	0.26305
NM_015613.2;LRIT1	4	0.72894	0.73061	1	13954	1	0.41166	0.020293	0.05502	0.73734	1484	3	0.41166
NM_003924.3;PHOX2B	4	0.97369	0.97359	1	18886	0	0.40718	0.020297	0.055026	0.73734	1485	3	0.40718
NM_014041.3;SPCS1	4	0.94364	0.94352	1	18159	0	0.25269	0.020384	0.055228	0.73906	1486	2	0.25269
NM_080476.4;PIGU	4	0.46616	0.55295	1	10573	1	0.24041	0.020446	0.055366	0.740412	1487	3	0.24041
NM_018313.4;PBRM1	4	0.99072	0.99068	1	19355	0	0.33301	0.020479	0.055441	0.74092	1488	3	0.33301
NM_032822.2;FAM136A	4	0.10003	0.20649	0.955922	4209	1	0.29326	0.020525	0.05554	0.741264	1489	2	0.29326
NM_001025105.2;CSNK1A1	4	0.95695	0.95685	1	18452	0	0.47933	0.020588	0.055681	0.742086	1490	3	0.47933
NM_015934.3;NOP58	4	0.98161	0.98161	1	19089	0	0.56075	0.020596	0.055695	0.742086	1491	3	0.56075
NM_207392.2;KRTDAP	4	0.80451	0.80401	1	15309	0	0.30922	0.020605	0.055713	0.742086	1492	2	0.30922
NM_000986.3;RPL24	4	0.96046	0.96032	1	18532	0	0.69525	0.020667	0.055834	0.74312	1493	3	0.69525
NM_001143909.1;RPEL1	4	0.22951	0.35387	1	6897	1	0.57509	0.020696	0.055897	0.74312	1494	3	0.57509
NM_001195057.1;DDIT3	4	0.8087	0.80819	1	15410	0	0.3182	0.020709	0.055928	0.74312	1495	3	0.3182
NM_002799.3;PSMB7	4	0.43368	0.5361	1	10242	1	1.1315	0.020713	0.055938	0.74312	1496	3	1.1315
NM_032168.2;WDR75	4	0.94878	0.94869	1	18278	0	0.53436	0.020734	0.055975	0.74312	1497	3	0.53436
NM_018368.3;LMBRD1	4	0.011707	0.03649	0.799492	880	1	0.24513	0.020793	0.056091	0.743491	1498	3	0.24513
NM_014362.3;HIBCH	4	0.95904	0.95891	1	18505	0	0.28383	0.020805	0.056114	0.743491	1499	3	0.28383
NM_018321.3;BRIX1	4	0.85504	0.85446	1	16307	0	0.51829	0.020835	0.056192	0.744031	1500	2	0.51829
NM_024065.4;PDCL3	4	0.38663	0.51278	1	9791	1	0.15982	0.020852	0.056229	0.744037	1501	3	0.15982
NM_022873.2;IFI6	4	0.71699	0.72003	1	13759	1	0.23973	0.020877	0.056286	0.744303	1502	2	0.23973
NM_022110.3;FKBPL	4	0.97415	0.97404	1	18903	0	0.21794	0.020897	0.056325	0.744321	1503	2	0.21794
NM_173611.3;FAM98B	4	0.50833	0.57601	1	11001	1	0.45233	0.021037	0.05662	0.747739	1504	3	0.45233
NT0051	1	0.97896	0.979	1	19023	0	0.71143	0.021043	0.020982	0.405774	1505	1	0.71143
NM_001004465.1;OR10H4	4	0.76511	0.76465	1	14591	1	0.34943	0.02113	0.056852	0.749604	1506	3	0.34943
NM_000234.2;LIG1	4	0.95842	0.95832	1	18487	0	0.60684	0.021138	0.056872	0.749604	1507	3	0.60684
NM_003348.3;UBE2N	4	0.98755	0.98753	1	19262	0	0.47745	0.021139	0.056873	0.749604	1508	3	0.47745
NM_152266.4;C19orf40	4	0.83464	0.83399	1	15897	0	0.26623	0.021198	0.057006	0.750858	1509	3	0.26623
NM_018036.5;ATG2B	4	0.87336	0.8729	1	16679	0	0.31813	0.021309	0.057233	0.753356	1510	3	0.31813
NM_170783.3;ZNRD1	4	0.69575	0.70221	1	13390	1	0.49713	0.0214	0.05742	0.755328	1511	3	0.49713
NM_178858.4;SFXN2	3	0.54085	0.55427	1	11355	1	0.39998	0.021419	0.055134	0.738286	1512	2	0.39998
NM_006931.2;SLC2A3	4	0.47485	0.5576	1	10643	1	0.24558	0.021446	0.057519	0.756135	1513	3	0.24558
NM_004302.4;ACVR1B	4	0.11054	0.21868	0.959242	4450	1	0.41795	0.021493	0.057635	0.757167	1514	3	0.41795
NM_015049.2;TRAK2	4	0.15717	0.27184	0.983731	5386	1	0.22443	0.021528	0.057715	0.75772	1515	3	0.22443
NM_006662.2;SRCAP	4	0.70038	0.70597	1	13471	1	0.27753	0.021566	0.057806	0.758103	1516	3	0.27753
NM_172140.1;IFNL1	4	0.21552	0.33813	1	6612	1	0.30476	0.021587	0.057857	0.758103	1517	3	0.30476
NM_001163809.1;WDR81	4	0.73643	0.73732	1	14086	1	0.32227	0.021588	0.057858	0.758103	1518	3	0.32227
NM_001272060.1;RPS6KB1	4	0.52664	0.58651	1	11206	1	0.35507	0.021622	0.057921	0.758441	1519	3	0.35507
NM_004096.4;EIF4EBP2	4	0.3481	0.48693	1	9307	2	0.13276	0.021699	0.058089	0.760151	1520	2	0.13276
NM_173506.6;LYPD4	4	0.85113	0.85048	1	16229	0	0.24265	0.021733	0.058161	0.760596	1521	3	0.24265
NM_001145784.1;MEF2BNB	4	0.86963	0.86913	1	16600	0	0.34084	0.021887	0.058481	0.764045	1522	3	0.34084
NM_000955.2;PTGER1	4	0.98017	0.9802	1	19052	0	0.22746	0.021894	0.058501	0.764045	1523	3	0.22746
NM_001080770.1;KIR2DL4	4	0.40763	0.52298	1	9981	1	0.16866	0.021939	0.058604	0.764892	1524	2	0.16866
NM_006753.5;SURF6	4	0.78258	0.78199	1	14911	0	0.50447	0.021964	0.058656	0.765076	1525	2	0.50447
NM_018358.2;ABCF3	4	0.98309	0.98307	1	19125	0	0.27044	0.022006	0.05876	0.765686	1526	3	0.27044
NM_032414.2;PROK1	4	0.70404	0.70904	1	13530	1	0.19669	0.022024	0.058801	0.765686	1527	3	0.19669
NM_006194.3;PAX9	4	0.98655	0.9865	1	19237	0	0.34165	0.022033	0.058817	0.765686	1528	3	0.34165
NM_024760.2;TLE6	4	0.22519	0.34895	1	6812	2	0.13592	0.022111	0.058989	0.767426	1529	2	0.13592
NM_004398.3;DDX10	4	0.087455	0.19105	0.940348	3965	1	0.67368	0.022128	0.059028	0.767442	1530	3	0.67368
NM_199362.2;TPD52L2	4	0.92234	0.92213	1	17670	0	0.22937	0.022185	0.059167	0.768729	1531	3	0.22937
NM_001286836.1;CBWD5	4	0.97901	0.97903	1	19025	0	0.67273	0.022207	0.059224	0.768729	1532	3	0.67273
NM_004515.3;ILF2	4	0.93194	0.93166	1	17895	0	0.34816	0.022216	0.059242	0.768729	1533	3	0.34816
NM_148175.2;PPIL2	4	0.19713	0.31731	0.995844	6231	2	0.28133	0.022301	0.059404	0.770333	1534	2	0.28133
NM_006756.3;TCEA1	4	0.79954	0.79906	1	15218	0	0.49648	0.022396	0.059612	0.772535	1535	3	0.49648
NM_001194.3;HCN2	4	0.96052	0.96038	1	18534	0	0.3348	0.022422	0.059661	0.772535	1536	3	0.3348
NM_006788.3;RALBP1	4	0.56137	0.60743	1	11588	1	0.30907	0.022435	0.059689	0.772535	1537	3	0.30907
NM_052945.3;TNFRSF13C	4	0.55175	0.60148	1	11473	1	0.14155	0.022465	0.059766	0.773038	1538	2	0.14155
NM_018566.3;YOD1	4	0.97145	0.97139	1	18828	0	0.40776	0.022509	0.059863	0.773438	1539	3	0.40776
NM_017523.3;XAF1	4	0.97686	0.97683	1	18969	0	0.28059	0.022515	0.059874	0.773438	1540	3	0.28059
NM_002075.3;GNB3	4	0.97859	0.9786	1	19011	0	0.22483	0.02257	0.05999	0.774441	1541	3	0.22483
NM_003146.2;SSRP1	4	0.86267	0.86217	1	16476	0	0.49306	0.022665	0.060204	0.776701	1542	3	0.49306
NM_001003787.2;STRADA	4	0.9837	0.98367	1	19141	0	0.29108	0.0227	0.060279	0.77718	1543	3	0.29108
NM_001853.3;COL9A3	4	0.9728	0.97271	1	18866	0	0.1743	0.022745	0.060382	0.778008	1544	3	0.1743
NM_001205272.1;KRBOX1	4	0.71969	0.72245	1	13805	1	0.35856	0.02278	0.060465	0.778535	1545	3	0.35856
NT0978	1	0.97721	0.97727	1	18978	0	0.66987	0.022788	0.022734	0.424956	1546	1	0.66987
NM_020376.3;PNPLA2	4	0.92348	0.92328	1	17695	0	0.27148	0.022798	0.060501	0.778535	1547	3	0.27148
NM_014471.1;SPINK4	4	0.70261	0.70785	1	13503	1	0.34398	0.022814	0.060539	0.778535	1548	2	0.34398
NM_001136191.2;KANK2	4	0.42082	0.52954	1	10108	1	0.42078	0.022851	0.060619	0.779062	1549	3	0.42078
NM_001001563.1;TIMM50	4	0.11993	0.22919	0.964776	4642	2	0.20589	0.022902	0.060728	0.77973	1550	2	0.20589
NM_002177.1;IFNW1	4	0.76059	0.76019	1	14514	1	0.47438	0.022909	0.060749	0.77973	1551	3	0.47438
NM_001080495.2;TNRC18	4	0.76631	0.76583	1	14616	1	0.23968	0.022949	0.060827	0.779892	1552	3	0.23968
NM_001781.2;CD69	4	0.098265	0.20443	0.952214	4185	2	0.057939	0.022963	0.060861	0.779892	1553	2	0.057939
NM_024313.2;NOL12	4	0.88648	0.88608	1	16913	0	0.45362	0.022972	0.060878	0.779892	1554	3	0.45362
NM_001660.3;ARF4	4	0.42277	0.53052	1	10131	1	0.3291	0.023016	0.06098	0.780707	1555	3	0.3291
NM_173526.3;FAM71D	4	0.90669	0.90634	1	17363	0	0.32706	0.023102	0.061159	0.782503	1556	3	0.32706
NM_017872.3;THG1L	4	0.97261	0.97252	1	18859	0	0.20797	0.023196	0.061399	0.78507	1557	3	0.20797
NM_001271098.1;PUF60	4	0.57257	0.61439	1	11716	1	0.41094	0.023227	0.061469	0.785471	1558	2	0.41094
NM_032528.2;ST6GAL2	4	0.32631	0.46243	1	8872	2	0.16936	0.023271	0.061557	0.786091	1559	2	0.16936
NM_032578.3;MYPN	4	0.39081	0.5148	1	9829	1	0.34739	0.02334	0.061722	0.787697	1560	3	0.34739
NM_002895.3;RBL1	4	0.97884	0.97885	1	19019	0	0.39205	0.023359	0.061774	0.787863	1561	3	0.39205
NM_001969.4;EIF5	4	0.51404	0.57918	1	11061	1	0.53367	0.023598	0.062298	0.79404	1562	3	0.53367
NM_001099771.2;POTEF	4	0.018656	0.05215	0.842323	1195	1	0.34792	0.023643	0.06239	0.79471	1563	2	0.34792
NM_003093.2;SNRPC	4	0.30653	0.44018	1	8466	1	0.4621	0.023703	0.062532	0.796011	1564	3	0.4621
NM_018244.4;UQCC1	4	0.84908	0.84844	1	16186	0	0.32528	0.023794	0.062718	0.797286	1565	3	0.32528
NM_052901.4;SLC25A25	4	0.94882	0.94872	1	18280	0	0.30058	0.023803	0.062733	0.797286	1566	3	0.30058
NM_001173393.1;HAVCR1	4	0.078531	0.17426	0.934877	3629	2	0.064609	0.023812	0.062751	0.797286	1567	2	0.064609
NM_013285.2;GNL2	4	0.95878	0.95868	1	18496	0	0.59522	0.02386	0.062851	0.798058	1568	3	0.59522
NM_032135.3;FSCB	4	0.46564	0.55267	1	10569	1	0.35866	0.023931	0.063018	0.799672	1569	3	0.35866
NM_006540.2;NCOA2	4	0.96731	0.96719	1	18704	0	0.31691	0.024035	0.063255	0.802171	1570	3	0.31691
NM_014501.2;UBE2S	4	0.98499	0.98496	1	19182	0	0.44572	0.024116	0.063429	0.80388	1571	3	0.44572
NM_002976.3;SCN7A	4	0.94323	0.9431	1	18148	0	0.23049	0.024156	0.063524	0.804565	1572	3	0.23049
NM_024911.6;WLS	4	0.81242	0.81193	1	15493	0	0.27257	0.024241	0.063716	0.806235	1573	3	0.27257
NM_014798.2;PLEKHM1	4	0.99043	0.99036	1	19340	0	0.29063	0.024255	0.063749	0.806235	1574	3	0.29063
NM_000144.4;FXN	4	0.98131	0.98131	1	19080	0	0.33463	0.024295	0.063833	0.806235	1575	3	0.33463
NM_001688.4;ATP5F1	4	0.9248	0.92457	1	17728	0	0.27224	0.024301	0.063846	0.806235	1576	3	0.27224
NM_005430.3;WNT1	4	0.99216	0.99216	1	19400	0	0.26798	0.024304	0.063856	0.806235	1577	3	0.26798
NM_024782.2;NHEJ1	4	0.93932	0.93926	1	18069	0	0.27847	0.024346	0.063943	0.806834	1578	3	0.27847
NM_000880.3;IL7	4	0.98919	0.98917	1	19305	0	0.23988	0.024425	0.06411	0.808427	1579	3	0.23988
NM_018847.2;KLHL9	4	0.956	0.95586	1	18424	0	0.29895	0.024462	0.06419	0.808925	1580	3	0.29895
NM_001009811.2;CEP131	4	0.2866	0.41789	1	8056	1	0.33904	0.024494	0.064247	0.809138	1581	3	0.33904
NM_020935.2;USP37	4	0.6799	0.68966	1	13150	1	0.35485	0.024531	0.064337	0.809765	1582	3	0.35485
NM_152374.1;C1orf216	4	0.79575	0.79524	1	15155	0	0.3073	0.024564	0.064411	0.809817	1583	3	0.3073
NM_014071.3;NCOA6	4	0.99058	0.99053	1	19346	0	0.30598	0.024569	0.064421	0.809817	1584	3	0.30598
NM_015412.3;C3orf17	4	0.83362	0.83295	1	15875	0	0.33451	0.024593	0.064479	0.810035	1585	3	0.33451
NM_018404.2;ADAP2	4	0.99067	0.99062	1	19353	0	0.34925	0.024653	0.064607	0.811136	1586	3	0.34925
NT0406	1	0.97533	0.97539	1	18930	0	0.71408	0.024674	0.024566	0.447964	1587	1	0.71408
NM_177454.3;FAM171B	4	0.90851	0.90815	1	17397	0	0.26686	0.024765	0.064864	0.813855	1588	3	0.26686
NM_020633.3;VN1R1	4	0.16767	0.28372	0.985517	5619	1	0.40787	0.024802	0.064941	0.814316	1589	3	0.40787
NM_004822.2;NTN1	4	0.34347	0.48178	1	9222	1	0.23776	0.024849	0.065042	0.815074	1590	3	0.23776
NM_016042.3;EXOSC3	4	0.92198	0.92174	1	17667	0	0.43503	0.024892	0.065145	0.815848	1591	3	0.43503
NM_001243186.1;PIM1	4	0.81804	0.81749	1	15603	0	0.21825	0.02492	0.065206	0.816105	1592	3	0.21825
NM_003654.5;CHST1	4	0.48114	0.56104	1	10702	1	0.19861	0.024956	0.065296	0.816653	1593	2	0.19861
NM_014460.3;CSDC2	4	0.90287	0.90246	1	17270	0	0.24544	0.024974	0.065331	0.816653	1594	3	0.24544
NM_033257.3;DGCR6L	4	0.28109	0.41175	1	7950	1	0.25673	0.025023	0.065432	0.81717	1595	3	0.25673
NM_014758.2;SNX19	4	0.38325	0.51117	1	9766	1	0.45264	0.025033	0.065453	0.81717	1596	3	0.45264
NM_000085.4;CLCNKB	4	0.87803	0.87756	1	16761	0	0.27331	0.025074	0.065541	0.817762	1597	3	0.27331
NM_020121.3;UGGT2	4	0.68116	0.69064	1	13168	1	0.25092	0.025111	0.065627	0.817963	1598	3	0.25092
NM_032737.3;LMNB2	4	0.89024	0.88985	1	16994	0	0.49344	0.025117	0.065639	0.817963	1599	3	0.49344
NM_205834.3;LSR	4	0.92112	0.92086	1	17649	0	0.1909	0.025175	0.065753	0.81823	1600	2	0.1909
NM_001095.3;ASIC1	4	0.98497	0.98495	1	19180	0	0.31738	0.025193	0.065794	0.81823	1601	3	0.31738
NM_014225.5;PPP2R1A	4	0.9111	0.9108	1	17448	0	0.75564	0.025207	0.065814	0.81823	1602	3	0.75564
NM_001003.2;RPLP1	4	0.97178	0.9717	1	18843	0	0.38494	0.025211	0.065823	0.81823	1603	2	0.38494
NM_002291.2;LAMB1	4	0.8534	0.85278	1	16281	0	0.32383	0.025278	0.065964	0.81948	1604	3	0.32383
NM_033050.4;SUCNR1	4	0.69697	0.70321	1	13412	1	0.37817	0.025321	0.066065	0.820227	1605	3	0.37817
NT0348	1	0.97464	0.97469	1	18916	0	2.6986	0.025359	0.025276	0.45553	1606	1	2.6986
NM_001242805.2;BRDT	4	0.89008	0.8897	1	16987	0	0.43147	0.025416	0.066266	0.822219	1607	3	0.43147
NM_006759.3;UGP2	4	0.73825	0.739	1	14120	1	0.27971	0.02545	0.066338	0.822339	1608	2	0.27971
NM_015589.5;SAMD4A	4	0.80495	0.80445	1	15320	0	0.46139	0.025482	0.066406	0.822339	1609	3	0.46139
NM_001286509.1;SLC35B2	4	0.97963	0.97967	1	19040	0	0.24238	0.025483	0.066408	0.822339	1610	3	0.24238
NM_001099435.2;SPDYE5	4	0.077376	0.172	0.934877	3579	1	0.23953	0.025497	0.066444	0.822339	1611	3	0.23953
NM_139015.4;SPPL3	4	0.90277	0.90235	1	17264	0	0.40242	0.025523	0.066508	0.822339	1612	2	0.40242
NM_001031725.4;DDX59	4	0.7481	0.74819	1	14295	1	0.30479	0.025532	0.066521	0.822339	1613	2	0.30479
NM_001114600.2;SZRD1	4	0.48549	0.56345	1	10745	1	0.38868	0.025661	0.066815	0.824812	1614	3	0.38868
NM_000284.3;PDHA1	4	0.086551	0.18937	0.939991	3932	2	0.037153	0.025707	0.066913	0.824812	1615	2	0.037153
NM_130786.3;A1BG	4	0.82675	0.82614	1	15761	0	0.2262	0.025726	0.066956	0.824812	1616	2	0.2262
NM_182557.2;BCL9L	4	0.84812	0.84746	1	16170	0	0.28846	0.02576	0.067034	0.824812	1617	3	0.28846
NM_002461.2;MVD	4	0.45634	0.54777	1	10476	1	0.42133	0.025772	0.067049	0.824812	1618	2	0.42133
NM_001013.3;RPS9	4	0.25092	0.37782	1	7355	2	0.093162	0.025781	0.067066	0.824812	1619	2	0.093162
NM_001080509.2;TSPAN11	4	0.64424	0.66281	1	12623	1	0.3075	0.025803	0.067118	0.824812	1620	3	0.3075
NM_002582.3;PARN	4	0.78193	0.78133	1	14905	0	0.56332	0.025813	0.067143	0.824812	1621	3	0.56332
NM_005551.4;KLK2	4	0.78588	0.78529	1	14964	0	0.33559	0.025818	0.067158	0.824812	1622	3	0.33559
NM_001035223.3;RGL3	4	0.75596	0.75573	1	14441	1	0.1673	0.025837	0.067197	0.824812	1623	2	0.1673
NM_001736.3;C5AR1	4	0.92575	0.92552	1	17749	0	0.17723	0.025846	0.067214	0.824812	1624	2	0.17723
NM_006300.3;ZNF230	4	0.97995	0.97999	1	19044	0	0.28317	0.025875	0.067275	0.825057	1625	3	0.28317
NM_004957.5;FPGS	4	0.95925	0.95912	1	18510	0	0.44979	0.025914	0.067362	0.825282	1626	3	0.44979
NM_138371.2;PCED1B	4	0.87003	0.86954	1	16608	0	0.21526	0.02592	0.067375	0.825282	1627	2	0.21526
NM_002370.3;MAGOH	4	0.93256	0.93228	1	17911	0	0.2982	0.026015	0.067565	0.826989	1628	3	0.2982
NM_001098783.2;RPP14	4	0.46166	0.55057	1	10530	1	0.24561	0.026034	0.067597	0.826989	1629	3	0.24561
NM_145691.3;ATPAF2	4	0.96362	0.96351	1	18608	0	0.3288	0.026083	0.067689	0.827611	1630	3	0.3288
NM_198055.1;MZF1	4	0.85199	0.85134	1	16250	0	0.30127	0.026136	0.067792	0.828284	1631	3	0.30127
NM_014014.4;SNRNP200	4	0.21532	0.33792	1	6607	2	0.00081966	0.026152	0.067826	0.828284	1632	2	0.00081966
NM_001293167.1;PANO1	4	0.60225	0.63373	1	12072	1	0.15895	0.026171	0.067872	0.828346	1633	2	0.15895
NM_003394.3;WNT10B	4	0.83332	0.83266	1	15870	0	0.23118	0.026282	0.068113	0.829941	1634	2	0.23118
NM_182584.2;C20orf203	4	0.65445	0.6702	1	12785	1	0.31679	0.026291	0.068127	0.829941	1635	3	0.31679
NM_001204118.1;CLEC17A	4	0.71474	0.71808	1	13725	1	0.28095	0.026329	0.068213	0.829991	1636	2	0.28095
NM_005667.3;RNF103	4	0.10585	0.21324	0.958176	4334	2	-0.15387	0.026329	0.068213	0.829991	1637	1	-0.15387
NM_001085457.1;CBWD6	4	0.95758	0.9575	1	18466	0	0.32304	0.026457	0.068495	0.832913	1638	3	0.32304
NM_001291603.1;DYNLT1	4	0.395	0.51688	1	9870	1	0.20937	0.026488	0.068553	0.83311	1639	2	0.20937
NM_002999.3;SDC4	4	0.51611	0.58043	1	11080	1	0.27311	0.026515	0.0686	0.833187	1640	3	0.27311
NM_197964.4;C7orf55	4	0.40885	0.52356	1	9995	1	0.30197	0.026545	0.068667	0.833497	1641	3	0.30197
NM_001083113.1;ZGPAT	4	0.92783	0.92756	1	17803	0	0.26621	0.026662	0.06893	0.835814	1642	3	0.26621
NM_033400.2;ZFHX2	4	0.33746	0.47498	1	9102	1	0.36849	0.026682	0.068968	0.835814	1643	3	0.36849
NM_001136050.2;DHRS1	4	0.64476	0.66319	1	12636	1	0.35404	0.026689	0.068983	0.835814	1644	2	0.35404
NM_001142574.1;IMPDH1	4	0.12344	0.23324	0.966977	4715	2	0.033068	0.026731	0.069078	0.836461	1645	2	0.033068
NM_138800.1;TRIM43	4	0.52511	0.58563	1	11184	1	0.40854	0.02676	0.06913	0.836595	1646	3	0.40854
NM_001085049.2;MRAS	4	0.59582	0.62947	1	11989	1	0.41775	0.026795	0.069207	0.837021	1647	3	0.41775
NM_018448.4;CAND1	4	0.98298	0.98297	1	19122	0	0.34716	0.026819	0.069253	0.837032	1648	3	0.34716
NM_001682.2;ATP2B1	4	0.72081	0.72344	1	13824	1	0.36786	0.026839	0.069291	0.837032	1649	3	0.36786
NM_012345.2;NUFIP1	4	0.41968	0.52897	1	10098	1	0.26861	0.026868	0.069355	0.837096	1650	3	0.26861
NM_001257370.1;EME2	4	0.8127	0.81221	1	15501	0	0.37676	0.026893	0.069413	0.837096	1651	3	0.37676
NM_005626.4;SRSF4	4	0.20369	0.32468	0.998809	6364	1	0.21604	0.026903	0.069434	0.837096	1652	3	0.21604
NM_000878.3;IL2RB	4	0.29168	0.42358	1	8161	1	0.35586	0.026918	0.069463	0.837096	1653	3	0.35586
NM_020193.4;C11orf30	4	0.44368	0.54119	1	10345	1	0.31281	0.027051	0.069732	0.839838	1654	3	0.31281
NM_001193273.1;RBBP5	4	0.98988	0.98983	1	19330	0	0.65526	0.0271	0.069829	0.840497	1655	3	0.65526
NM_001031734.3;FDX1L	4	0.95453	0.95436	1	18387	0	0.45733	0.02712	0.069877	0.840575	1656	3	0.45733
NM_030959.2;OR12D3	4	0.53845	0.59345	1	11325	1	0.31755	0.027257	0.070181	0.843729	1657	3	0.31755
NM_001193552.1;ZNF850	4	0.83656	0.83585	1	15937	0	0.22619	0.027314	0.070301	0.844663	1658	3	0.22619
NM_207308.2;NUP210L	4	0.98934	0.98933	1	19311	0	0.18671	0.027339	0.070357	0.844832	1659	3	0.18671
NM_001244856.1;CLEC4G	4	0.9849	0.98487	1	19176	0	0.32636	0.027398	0.070494	0.84597	1660	3	0.32636
NM_024963.4;FBXL18	4	0.90616	0.90578	1	17345	0	0.30708	0.02743	0.070557	0.846216	1661	2	0.30708
NM_000983.3;RPL22	4	0.69426	0.70107	1	13360	1	0.19037	0.027497	0.070698	0.847405	1662	2	0.19037
NM_002727.2;SRGN	4	0.27788	0.40813	1	7874	2	0.12083	0.027554	0.070823	0.848217	1663	2	0.12083
NM_000789.3;ACE	4	0.57614	0.61667	1	11757	1	0.28121	0.027633	0.071004	0.849556	1664	3	0.28121
NM_005805.5;PSMD14	4	0.86675	0.86625	1	16552	0	0.44353	0.027714	0.071166	0.850988	1665	3	0.44353
NM_002842.4;PTPRH	4	0.89773	0.89735	1	17153	0	0.28088	0.027749	0.071237	0.851329	1666	3	0.28088
NM_018138.4;TBCCD1	4	0.73887	0.73956	1	14126	1	0.19645	0.027779	0.071298	0.851559	1667	3	0.19645
NM_003403.4;YY1	4	0.96755	0.96743	1	18708	0	0.48275	0.02791	0.071581	0.854112	1668	3	0.48275
NM_014985.3;CEP152	4	0.17767	0.29518	0.987947	5831	1	0.28852	0.027935	0.07163	0.854112	1669	3	0.28852
NM_182573.2;LYPD5	4	0.86565	0.86517	1	16530	0	0.23187	0.02794	0.07164	0.854112	1670	3	0.23187
NM_019048.2;ASNSD1	4	0.89015	0.88977	1	16990	0	0.19548	0.028051	0.071868	0.856327	1671	3	0.19548
NM_021191.2;NEUROD4	4	0.31264	0.44712	1	8597	1	0.2521	0.028087	0.071947	0.856409	1672	3	0.2521
NM_014402.4;UQCRQ	4	0.9074	0.90709	1	17377	0	0.42646	0.028114	0.072	0.856409	1673	3	0.42646
NM_022468.4;MMP25	4	0.89863	0.89822	1	17174	0	0.36833	0.028127	0.072025	0.856409	1674	3	0.36833
NM_014978.2;SORCS3	4	0.81547	0.81497	1	15554	0	0.2409	0.028137	0.072045	0.856409	1675	2	0.2409
NM_001303543.1;VBP1	4	0.97348	0.97337	1	18882	0	0.35272	0.028175	0.072122	0.856795	1676	3	0.35272
NM_018834.5;MATR3	4	0.96991	0.96979	1	18779	0	0.46426	0.028208	0.072185	0.856795	1677	3	0.46426
NM_001042683.2;SHPRH	4	0.26628	0.39511	1	7650	1	0.20022	0.028233	0.072225	0.856795	1678	2	0.20022
NM_006544.3;EXOC5	4	0.75028	0.75028	1	14333	1	0.22684	0.028243	0.072248	0.856795	1679	2	0.22684
NM_023921.1;TAS2R10	4	0.43348	0.536	1	10239	1	0.28073	0.028315	0.072409	0.858013	1680	3	0.28073
NM_001031628.1;SMAGP	4	0.88453	0.88408	1	16876	0	0.22457	0.028325	0.072436	0.858013	1681	3	0.22457
NM_001301020.1;OAZ1	4	0.89729	0.8969	1	17146	0	0.26219	0.028371	0.072546	0.858541	1682	3	0.26219
NM_006671.5;SLC1A7	4	0.80493	0.80443	1	15319	0	0.24105	0.028381	0.072566	0.858541	1683	3	0.24105
NM_012102.3;RERE	4	0.10613	0.21355	0.958176	4341	1	0.34816	0.028407	0.072629	0.858787	1684	3	0.34816
NM_001003703.1;ATP5J	4	0.42992	0.53417	1	10205	1	0.42163	0.028464	0.072753	0.859255	1685	2	0.42163
NM_001159524.1;ZNF735	4	0.94218	0.94206	1	18129	0	0.31813	0.028465	0.072755	0.859255	1686	3	0.31813
NM_022151.4;MOAP1	4	0.54887	0.59967	1	11440	1	0.27435	0.028493	0.072805	0.85935	1687	2	0.27435
NM_013940.2;OR10H1	4	0.50282	0.57291	1	10934	1	0.28858	0.028514	0.072854	0.859426	1688	3	0.28858
NM_000637.3;GSR	4	0.77853	0.77793	1	14832	0	0.33342	0.028539	0.072909	0.859567	1689	3	0.33342
NM_005029.3;PITX3	4	0.55978	0.6064	1	11574	1	0.20725	0.02857	0.07297	0.859782	1690	3	0.20725
NM_004894.2;C14orf2	4	0.72334	0.72567	1	13868	1	0.63183	0.028631	0.073116	0.861001	1691	3	0.63183
NM_000721.3;CACNA1E	4	0.40483	0.52167	1	9957	1	0.30304	0.028677	0.073228	0.861424	1692	2	0.30304
NM_014903.5;NAV3	4	0.98423	0.9842	1	19153	0	0.22715	0.028683	0.073238	0.861424	1693	3	0.22715
NM_001048205.1;REC8	4	0.11593	0.22467	0.960959	4557	1	0.4132	0.028716	0.07331	0.861771	1694	2	0.4132
NM_031217.3;KIF18A	4	0.9594	0.95926	1	18514	0	0.52091	0.02877	0.07344	0.862789	1695	3	0.52091
NM_015937.5;PIGT	4	0.83895	0.83818	1	15981	0	0.20775	0.028837	0.073582	0.863958	1696	3	0.20775
NM_138812.3;DYDC1	4	0.94215	0.94203	1	18127	0	0.21309	0.028881	0.073666	0.864433	1697	2	0.21309
NM_173487.2;C4orf33	4	0.98751	0.9875	1	19261	0	0.40506	0.028919	0.073745	0.864649	1698	3	0.40506
NM_033429.2;CALML4	4	0.97803	0.97804	1	19001	0	0.25296	0.028929	0.07377	0.864649	1699	3	0.25296
NM_001033521.1;CSTF1	4	0.93893	0.93887	1	18057	0	0.29411	0.028961	0.073836	0.864918	1700	2	0.29411
NM_015942.4;MTERF3	4	0.68376	0.69271	1	13206	1	0.2908	0.028991	0.073902	0.865033	1701	3	0.2908
NM_001031618.3;SPDYE2	4	0.19643	0.31653	0.995844	6217	1	0.50831	0.029007	0.073937	0.865033	1702	2	0.50831
NM_203349.3;SHC4	4	0.19441	0.31423	0.995596	6173	1	0.40255	0.029027	0.073975	0.865033	1703	3	0.40255
NM_001128148.1;TFRC	4	0.45892	0.54914	1	10504	1	0.087383	0.029062	0.074046	0.865057	1704	2	0.087383
NM_175744.4;RHOC	4	0.67557	0.68628	1	13080	1	0.28529	0.029069	0.074063	0.865057	1705	3	0.28529
NM_022835.2;PLEKHG2	4	0.75827	0.7579	1	14475	1	0.39361	0.029124	0.074179	0.865906	1706	2	0.39361
NM_181708.2;BCDIN3D	4	0.95175	0.95159	1	18333	0	0.55314	0.02919	0.074322	0.867075	1707	3	0.55314
NM_005730.3;CTDSP2	4	0.96506	0.96495	1	18645	0	0.19655	0.029229	0.074406	0.867275	1708	3	0.19655
NM_030581.3;WDR59	4	0.98273	0.98272	1	19113	0	0.35313	0.029385	0.074727	0.870003	1709	3	0.35313
NM_152582.6;CT45A2	2	0.97058	0.97049	1	18806	0	0.28666	0.029419	0.05389	0.729405	1710	2	0.28666
NM_018476.3;BEX1	4	0.36286	0.50147	1	9571	1	0.30909	0.029437	0.07483	0.870003	1711	3	0.30909
NM_173566.2;PRR14L	4	0.98311	0.9831	1	19126	0	0.46925	0.029447	0.074854	0.870003	1712	3	0.46925
NM_001012.1;RPS8	4	0.97414	0.97403	1	18902	0	0.98107	0.029453	0.07487	0.870003	1713	3	0.98107
NM_015994.3;ATP6V1D	4	0.79586	0.79535	1	15158	0	0.4961	0.029457	0.074876	0.870003	1714	2	0.4961
NM_001136200.1;C10orf32	4	0.88202	0.8815	1	16830	0	0.19444	0.029526	0.075018	0.87109	1715	3	0.19444
NM_015692.2;CPAMD8	4	0.92478	0.92455	1	17727	0	0.20216	0.029545	0.075061	0.87109	1716	2	0.20216
NM_016006.4;ABHD5	4	0.66636	0.67921	1	12948	1	0.12481	0.029564	0.075104	0.87109	1717	2	0.12481
NM_005321.2;HIST1H1E	4	0.98275	0.98274	1	19114	0	0.25478	0.02961	0.075196	0.871204	1718	3	0.25478
NM_014317.3;PDSS1	4	0.87795	0.87747	1	16758	0	0.17814	0.029633	0.075251	0.871341	1719	2	0.17814
NM_018328.4;MBD5	4	0.52392	0.58496	1	11170	1	0.31274	0.029667	0.075324	0.871659	1720	3	0.31274
NM_015174.1;ZFR2	4	0.91118	0.9109	1	17451	0	0.36847	0.029709	0.075419	0.871659	1721	3	0.36847
NM_080391.3;PTP4A2	4	0.87062	0.87012	1	16626	0	0.22486	0.029732	0.075463	0.871659	1722	2	0.22486
NM_002289.2;LALBA	4	0.94221	0.94209	1	18130	0	0.28773	0.029735	0.075471	0.871659	1723	3	0.28773
NM_032120.2;RBM48	4	0.98368	0.98365	1	19139	0	0.37554	0.029751	0.075495	0.871659	1724	2	0.37554
NM_002568.3;PABPC1	4	0.92417	0.92396	1	17713	0	0.38854	0.029814	0.075641	0.871795	1725	3	0.38854
NM_005773.2;ZNF256	4	0.78859	0.78801	1	15017	0	0.31402	0.02983	0.075673	0.871795	1726	3	0.31402
NM_001012643.3;MYPOP	4	0.96465	0.96455	1	18632	0	0.21877	0.02983	0.075674	0.871795	1727	2	0.21877
NM_002116.7;HLA-A	4	0.46838	0.55413	1	10591	1	0.32677	0.029835	0.07568	0.871795	1728	3	0.32677
NM_001098632.2;AKT1S1	4	0.97275	0.97267	1	18863	0	0.31583	0.029865	0.075743	0.872015	1729	2	0.31583
NM_001081675.2;KLHL38	4	0.94421	0.94407	1	18176	0	0.33226	0.029903	0.07583	0.872525	1730	3	0.33226
NM_020912.1;FLYWCH1	4	0.92102	0.92075	1	17646	0	0.34513	0.030009	0.076036	0.873634	1731	3	0.34513
NM_002938.4;RNF4	4	0.97156	0.97148	1	18834	0	0.32729	0.030018	0.076053	0.873634	1732	2	0.32729
NM_001009606.3;HS3ST6	4	0.9162	0.91591	1	17563	0	0.21675	0.03003	0.076079	0.873634	1733	3	0.21675
NM_001004106.2;GRK6	4	0.80934	0.80884	1	15433	0	0.38552	0.030043	0.076112	0.873634	1734	3	0.38552
NM_006010.5;MANF	4	0.13648	0.24831	0.971725	4984	2	0.086002	0.030057	0.076144	0.873634	1735	2	0.086002
NM_030572.2;SPX	4	0.98833	0.9883	1	19284	0	0.27877	0.03012	0.076276	0.873658	1736	3	0.27877
NM_001244567.1;BID	4	0.97185	0.97178	1	18845	0	0.21932	0.030162	0.076363	0.874153	1737	3	0.21932
NM_001025070.1;RPS14	4	0.98427	0.98424	1	19154	0	0.8759	0.030199	0.076462	0.874793	1738	3	0.8759
NM_000187.3;HGD	4	0.62192	0.64715	1	12328	1	0.35321	0.03031	0.076687	0.875795	1739	3	0.35321
NM_016551.2;TM7SF3	4	0.38959	0.5142	1	9817	1	0.23321	0.030347	0.076763	0.875795	1740	3	0.23321
NM_001290053.1;LOC101927844	4	0.47759	0.55909	1	10669	1	0.16353	0.030353	0.076775	0.875795	1741	3	0.16353
NM_003286.2;TOP1	4	0.84357	0.84286	1	16090	0	0.3599	0.030376	0.076826	0.875795	1742	3	0.3599
NM_016573.3;GMIP	4	0.90761	0.90728	1	17380	0	0.28664	0.030406	0.07689	0.875795	1743	3	0.28664
NM_002807.3;PSMD1	4	0.991	0.99098	1	19362	0	0.34807	0.030427	0.076927	0.875795	1744	3	0.34807
NM_001938.2;DR1	4	0.84636	0.84568	1	16143	0	0.3473	0.030448	0.076973	0.875795	1745	3	0.3473
NM_001554.4;CYR61	4	0.992	0.99199	1	19391	0	0.20368	0.030454	0.076982	0.875795	1746	3	0.20368
NM_005273.3;GNB2	4	0.047484	0.11291	0.904035	2414	1	0.21039	0.030474	0.077022	0.875795	1747	2	0.21039
NM_006333.3;C1D	4	0.97897	0.97899	1	19024	0	0.22462	0.030477	0.077029	0.875795	1748	1	0.22462
NM_002702.3;POU6F1	4	0.77652	0.77595	1	14798	0	0.25552	0.030534	0.077163	0.87624	1749	3	0.25552
NM_001143990.1;WRAP53	4	0.83717	0.83644	1	15945	0	0.50436	0.030544	0.077174	0.87624	1750	2	0.50436
NM_002712.2;PPP1R7	4	0.69536	0.70192	1	13381	1	0.75546	0.030555	0.077199	0.87624	1751	3	0.75546
NM_017744.4;ST7L	4	0.98855	0.98854	1	19288	0	0.23655	0.030614	0.077323	0.876871	1752	3	0.23655
NM_152470.2;RNF165	4	0.97006	0.96995	1	18786	0	0.31042	0.030624	0.077341	0.876871	1753	3	0.31042
NM_053017.4;ART5	4	0.87735	0.87688	1	16744	0	0.23481	0.030662	0.077431	0.877387	1754	3	0.23481
NM_001080527.1;MYO7B	4	0.9326	0.93234	1	17913	0	0.18253	0.030793	0.077703	0.87962	1755	2	0.18253
NM_001135155.2;DPF1	4	0.64597	0.66405	1	12653	1	0.54613	0.030801	0.077715	0.87962	1756	3	0.54613
NM_001033081.2;MYCL	4	0.95939	0.95926	1	18513	0	0.24953	0.03087	0.077884	0.881007	1757	3	0.24953
NM_004656.3;BAP1	4	0.9897	0.98966	1	19320	0	0.31674	0.030892	0.077925	0.881007	1758	3	0.31674
NM_182623.2;FAM131C	4	0.66169	0.67562	1	12886	1	0.19227	0.030923	0.078	0.881352	1759	2	0.19227
NM_015232.1;IQSEC3	4	0.97583	0.97576	1	18943	0	0.15951	0.031026	0.07823	0.882168	1760	3	0.15951
NM_020122.4;KCMF1	4	0.98066	0.98066	1	19066	0	0.43573	0.031032	0.078243	0.882168	1761	3	0.43573
NM_001172517.1;SATB2	4	0.93512	0.93495	1	17968	0	0.28025	0.031033	0.078243	0.882168	1762	3	0.28025
NM_003082.3;SNAPC1	4	0.94444	0.9443	1	18181	0	0.29747	0.031037	0.078247	0.882168	1763	3	0.29747
NM_024426.4;WT1	4	0.973	0.97291	1	18871	0	0.23018	0.031096	0.078386	0.883238	1764	3	0.23018
NM_001396.3;DYRK1A	4	0.91342	0.91316	1	17509	0	0.30312	0.03115	0.078511	0.883477	1765	3	0.30312
NM_001985.2;ETFB	4	0.79527	0.79477	1	15142	0	0.21435	0.031161	0.07854	0.883477	1766	3	0.21435
NM_000195.3;HPS1	4	0.52573	0.58599	1	11191	1	0.32718	0.031183	0.078583	0.883477	1767	3	0.32718
NM_021643.3;TRIB2	4	0.93638	0.93624	1	18000	0	0.34168	0.031383	0.079006	0.88774	1768	3	0.34168
NM_001282321.1;FAM231A	4	0.93166	0.93139	1	17889	0	0.29633	0.031436	0.079125	0.888577	1769	2	0.29633
NM_014566.1;OR1D5	4	0.90034	0.8999	1	17210	0	0.25795	0.031491	0.079252	0.889506	1770	3	0.25795
NM_001130404.1;PRR20B	4	0.89981	0.8994	1	17198	0	0.26212	0.031519	0.079322	0.889794	1771	3	0.26212
NM_199286.3;DPPA3	4	0.39872	0.51867	1	9909	1	0.31058	0.031578	0.079438	0.890601	1772	3	0.31058
NM_001083909.2;ADGRA1	4	0.94958	0.94947	1	18289	0	0.25373	0.031676	0.079638	0.892243	1773	3	0.25373
NM_001166692.1;C11orf91	4	0.96387	0.96376	1	18614	0	0.18667	0.031699	0.079681	0.892243	1774	2	0.18667
NM_001199972.1;RPL36A	4	0.93628	0.93614	1	17999	0	0.40431	0.031725	0.079741	0.892243	1775	3	0.40431
NM_170678.2;NMRK2	4	0.98979	0.98974	1	19323	0	0.18174	0.031736	0.079762	0.892243	1776	3	0.18174
NM_138363.1;CEP95	4	0.92495	0.92471	1	17733	0	0.30851	0.031802	0.079901	0.8928	1777	3	0.30851
NM_015110.3;SMC5	4	0.86942	0.86894	1	16597	0	0.58114	0.031818	0.079939	0.8928	1778	3	0.58114
NM_019042.3;PUS7	4	0.23426	0.35917	1	6994	1	0.35751	0.031824	0.079951	0.8928	1779	3	0.35751
NM_019044.4;CCDC93	4	0.77647	0.77589	1	14796	0	0.29115	0.031851	0.080005	0.8928	1780	3	0.29115
NM_000924.3;PDE1B	4	0.95113	0.951	1	18318	0	0.22741	0.031871	0.080034	0.8928	1781	2	0.22741
NM_018230.2;NUP133	4	0.98289	0.98289	1	19121	0	0.30066	0.0319	0.080099	0.893035	1782	3	0.30066
NM_004492.2;GTF2A2	4	0.88386	0.88339	1	16861	0	0.35328	0.031942	0.080181	0.893385	1783	2	0.35328
NM_001030.4;RPS27	4	0.9492	0.94908	1	18285	0	0.56636	0.031993	0.08029	0.893385	1784	2	0.56636
NM_006451.4;PAIP1	4	0.92567	0.92544	1	17747	0	0.40457	0.032003	0.080308	0.893385	1785	3	0.40457
NM_002226.4;JAG2	4	0.88939	0.88899	1	16975	0	0.16454	0.032013	0.080331	0.893385	1786	2	0.16454
NM_177925.3;H2AFJ	4	0.90496	0.90455	1	17317	0	0.33794	0.032023	0.080353	0.893385	1787	3	0.33794
NM_019071.2;ING3	4	0.70296	0.70816	1	13512	1	0.65361	0.032054	0.080419	0.893625	1788	3	0.65361
NM_014288.4;ITGB3BP	4	0.70446	0.70941	1	13540	1	0.40969	0.03212	0.080554	0.894281	1789	3	0.40969
NM_020682.3;AS3MT	4	0.88623	0.88585	1	16908	0	0.29958	0.032142	0.080599	0.894281	1790	3	0.29958
NM_032366.4;C16orf13	4	0.87656	0.87609	1	16729	0	0.23551	0.032153	0.080626	0.894281	1791	3	0.23551
NM_002809.3;PSMD3	4	0.9625	0.96238	1	18582	0	0.69401	0.032193	0.080717	0.894281	1792	3	0.69401
NM_024067.3;C7orf26	4	0.97884	0.97884	1	19018	0	0.45577	0.032202	0.080737	0.894281	1793	3	0.45577
NM_001031.4;RPS28	4	0.0060595	0.02105	0.699787	583	1	0.28686	0.032207	0.080745	0.894281	1794	2	0.28686
NM_201542.4;MED8	4	0.96195	0.96179	1	18568	0	0.40641	0.032247	0.080842	0.894468	1795	3	0.40641
NM_000996.2;RPL35A	4	0.48721	0.56438	1	10762	1	0.27498	0.032252	0.08085	0.894468	1796	3	0.27498
NM_181845.1;ZNF283	4	0.80741	0.80692	1	15381	0	0.1491	0.032309	0.080989	0.895512	1797	2	0.1491
NM_015197.3;PACS2	4	0.39829	0.51847	1	9906	1	0.28362	0.03234	0.081054	0.895624	1798	3	0.28362
NM_033630.2;SCAND1	4	0.95592	0.95578	1	18421	0	0.28887	0.032368	0.081105	0.895624	1799	3	0.28887
NM_014264.4;PLK4	4	0.97165	0.97156	1	18841	0	0.4218	0.03238	0.081133	0.895624	1800	3	0.4218
NM_018133.3;MSL2	4	0.39748	0.51807	1	9894	1	0.40157	0.03249	0.081359	0.896791	1801	3	0.40157
NM_001123392.3;TBC1D3H	4	0.82035	0.81978	1	15644	0	0.24443	0.032503	0.081385	0.896791	1802	2	0.24443
NM_016062.3;FAM96B	4	0.54955	0.6001	1	11447	1	0.77547	0.032506	0.081389	0.896791	1803	3	0.77547
NM_021137.4;TNFAIP1	4	0.90797	0.90763	1	17386	0	0.33749	0.032523	0.081417	0.896791	1804	3	0.33749
NM_001001928.2;PPARA	4	0.47622	0.55833	1	10655	1	0.33278	0.032645	0.081695	0.899356	1805	3	0.33278
NM_001039380.3;C10orf25	4	0.83198	0.83131	1	15846	0	0.25522	0.032728	0.081859	0.900641	1806	3	0.25522
NM_006657.2;FTCD	4	0.54372	0.59657	1	11383	1	0.2578	0.032751	0.081901	0.900641	1807	3	0.2578
NM_004907.2;IER2	4	0.80287	0.80236	1	15277	0	0.19951	0.03278	0.081969	0.900901	1808	3	0.19951
NM_000446.5;PON1	4	0.67768	0.68792	1	13107	1	0.15751	0.032929	0.082294	0.903114	1809	3	0.15751
NM_000966.5;RARG	4	0.96505	0.96494	1	18644	0	0.28908	0.032951	0.082344	0.903114	1810	3	0.28908
NM_002550.2;OR3A1	4	0.83327	0.8326	1	15867	0	0.2435	0.032955	0.08235	0.903114	1811	2	0.2435
NM_002382.4;MAX	4	0.78325	0.78268	1	14922	0	0.19813	0.033	0.082441	0.90362	1812	2	0.19813
NM_032144.2;RAB6C	4	0.45618	0.54768	1	10473	1	0.26981	0.033237	0.082937	0.908274	1813	3	0.26981
NM_020157.3;OTOR	4	0.98483	0.98479	1	19171	0	0.20709	0.033244	0.082956	0.908274	1814	2	0.20709
NM_024552.2;CERS4	4	0.98984	0.98979	1	19326	0	0.24149	0.033265	0.083005	0.908308	1815	3	0.24149
NM_152319.3;C12orf54	4	0.52797	0.58729	1	11222	1	0.22879	0.033389	0.083287	0.909631	1816	2	0.22879
NM_001286957.1;CCDC65	4	0.63444	0.65585	1	12505	1	0.34109	0.0334	0.083305	0.909631	1817	3	0.34109
NM_021932.5;RIC8A	4	0.75062	0.75061	1	14340	1	0.2473	0.033409	0.08332	0.909631	1818	2	0.2473
NM_001145358.1;SIN3A	4	0.96582	0.96571	1	18664	0	0.38472	0.033417	0.083334	0.909631	1819	3	0.38472
NM_001659.2;ARF3	4	0.90776	0.90744	1	17384	0	0.22074	0.033451	0.083419	0.909631	1820	2	0.22074
NM_024037.2;AUNIP	4	0.52164	0.5836	1	11143	1	0.39547	0.033472	0.083464	0.909631	1821	2	0.39547
NM_024698.5;SLC25A22	4	0.99071	0.99066	1	19354	0	0.33131	0.033493	0.083508	0.909631	1822	3	0.33131
NM_020748.2;INTS2	4	0.62695	0.65064	1	12397	1	0.45003	0.033513	0.083547	0.909631	1823	2	0.45003
NM_001004328.2;ZNF705A	4	0.11421	0.22281	0.960959	4522	2	0.11389	0.033544	0.083616	0.909631	1824	2	0.11389
NM_001005216.3;OR2J3	4	0.30342	0.43669	1	8397	1	0.18081	0.033558	0.083639	0.909631	1825	3	0.18081
NM_033113.2;ZNF628	4	0.72399	0.72623	1	13879	1	0.14435	0.033565	0.083653	0.909631	1826	2	0.14435
NM_005898.4;CAPRIN1	4	0.98768	0.98765	1	19267	0	0.34214	0.033575	0.083668	0.909631	1827	3	0.34214
NT0734	1	0.96642	0.96668	1	18682	0	0.4276	0.033578	0.033517	0.545913	1828	1	0.4276
NM_080721.2;OCSTAMP	4	0.18159	0.29968	0.989713	5907	1	0.16642	0.033609	0.083739	0.90991	1829	3	0.16642
NM_017558.4;HYDIN	4	0.84064	0.83987	1	16022	0	0.24393	0.033739	0.084007	0.911609	1830	3	0.24393
NM_020919.3;ALS2	4	0.97438	0.97428	1	18908	0	0.2957	0.033759	0.084058	0.911609	1831	3	0.2957
NM_014000.2;VCL	4	0.98416	0.98413	1	19150	0	0.32091	0.033773	0.084088	0.911609	1832	2	0.32091
NM_014963.2;SBNO2	4	0.95239	0.95222	1	18343	0	0.21753	0.033779	0.084098	0.911609	1833	3	0.21753
NM_018339.5;RFK	4	0.94439	0.94425	1	18180	0	0.36843	0.033787	0.084122	0.911609	1834	3	0.36843
NM_024747.5;HPS6	4	0.99092	0.99089	1	19361	0	0.28523	0.033898	0.08435	0.912939	1835	3	0.28523
NM_000823.3;GHRHR	4	0.9756	0.97552	1	18939	0	0.28259	0.033943	0.084457	0.912939	1836	3	0.28259
NM_001278628.1;CRNKL1	4	0.85603	0.85547	1	16327	0	0.47724	0.033972	0.084509	0.912939	1837	3	0.47724
NM_000953.2;PTGDR	4	0.98961	0.98957	1	19316	0	0.29662	0.033983	0.08453	0.912939	1838	3	0.29662
NM_031464.4;RPS6KL1	4	0.55411	0.60295	1	11506	1	0.14004	0.033992	0.084546	0.912939	1839	2	0.14004
NM_153219.3;ZNF524	4	0.71341	0.71694	1	13699	1	0.17766	0.034006	0.084584	0.912939	1840	3	0.17766
NM_002719.3;PPP2R5C	4	0.41872	0.52848	1	10092	1	0.28989	0.034017	0.084608	0.912939	1841	3	0.28989
NM_001166261.1;MTIF3	4	0.85165	0.851	1	16243	0	0.25472	0.034052	0.084686	0.91294	1842	3	0.25472
NM_001190810.1;AGAP9	4	0.96988	0.96976	1	18776	0	0.332	0.034074	0.084743	0.91294	1843	3	0.332
NM_080647.1;TBX1	4	0.58141	0.62003	1	11822	1	0.27368	0.03408	0.084754	0.91294	1844	3	0.27368
NM_015045.2;WAPAL	4	0.93554	0.93536	1	17977	0	0.30174	0.034096	0.08479	0.91294	1845	2	0.30174
NM_001243773.1;GNG2	4	0.88999	0.8896	1	16986	0	0.24223	0.034128	0.084868	0.913041	1846	2	0.24223
NM_012284.1;KCNH3	4	0.97533	0.97523	1	18932	0	0.22677	0.034166	0.084956	0.913041	1847	3	0.22677
NM_031479.3;INHBE	4	0.93528	0.93509	1	17972	0	0.38113	0.034177	0.084981	0.913041	1848	3	0.38113
NM_001271723.1;FBXO38	4	0.30814	0.44201	1	8502	1	0.12963	0.034222	0.085071	0.913526	1849	2	0.12963
NM_001375.2;DNASE2	4	0.94147	0.94135	1	18110	0	0.17173	0.034269	0.085176	0.913533	1850	3	0.17173
NM_207122.1;EXT2	4	0.065888	0.14962	0.928676	3127	1	0.2468	0.034285	0.085206	0.913533	1851	2	0.2468
NM_001003962.2;CAPNS1	4	0.98157	0.98156	1	19085	0	0.20745	0.034286	0.085208	0.913533	1852	3	0.20745
NM_007174.2;CIT	4	0.95247	0.95229	1	18345	0	0.17252	0.034309	0.085258	0.913579	1853	2	0.17252
NM_014351.3;SULT4A1	4	0.72393	0.72617	1	13878	1	0.26782	0.034327	0.085307	0.913619	1854	3	0.26782
NM_024308.3;DHRS11	4	0.97851	0.97851	1	19008	0	0.25527	0.034383	0.085433	0.914406	1855	3	0.25527
NM_207293.1;MBNL1	4	0.94099	0.9409	1	18098	0	0.4837	0.0344	0.085471	0.914406	1856	3	0.4837
NM_031443.3;CCM2	4	0.61454	0.64203	1	12231	1	0.2427	0.034463	0.085587	0.914906	1857	2	0.2427
NM_021724.4;NR1D1	4	0.98592	0.98588	1	19218	0	0.24152	0.034492	0.085647	0.914906	1858	3	0.24152
NM_017811.3;UBE2R2	4	0.90097	0.90052	1	17223	0	0.30048	0.034498	0.085654	0.914906	1859	3	0.30048
NM_001286644.1;RFWD2	4	0.8589	0.85838	1	16388	0	0.51023	0.034642	0.085947	0.917055	1860	3	0.51023
NM_016357.4;LIMA1	4	0.90421	0.9038	1	17300	0	0.27678	0.034716	0.086107	0.918155	1861	2	0.27678
NM_014588.5;VSX1	4	0.97492	0.97484	1	18924	0	0.23695	0.034734	0.086141	0.918155	1862	3	0.23695
NM_001207010.1;CLEC12A	4	0.54564	0.59773	1	11407	1	0.20032	0.034769	0.086206	0.918361	1863	3	0.20032
NM_004388.2;CTBS	4	0.6919	0.69914	1	13315	1	0.30591	0.034821	0.08631	0.918439	1864	3	0.30591
NM_002863.4;PYGL	4	0.5858	0.62288	1	11874	1	0.30926	0.034838	0.08635	0.918439	1865	3	0.30926
NM_181837.2;ORC3	4	0.98477	0.98473	1	19169	0	0.4179	0.034867	0.086421	0.91861	1866	3	0.4179
NM_014589.2;PLA2G2E	4	0.22295	0.34644	1	6771	1	0.15114	0.034895	0.086479	0.91861	1867	2	0.15114
NM_001085481.1;MAP1LC3B2	4	0.17797	0.2955	0.987983	5837	2	0.22423	0.034906	0.086504	0.91861	1868	2	0.22423
NM_001297665.1;TTC39A	4	0.70103	0.70654	1	13482	1	0.33499	0.034983	0.086649	0.919666	1869	3	0.33499
NM_198426.2;CHMP2A	4	0.20556	0.32682	0.999379	6405	1	0.93058	0.035011	0.086707	0.919797	1870	2	0.93058
NM_003055.2;SLC18A3	4	0.90443	0.90402	1	17305	0	0.34949	0.035043	0.086782	0.919913	1871	2	0.34949
NM_016399.2;TRIAP1	4	0.97432	0.9742	1	18906	0	0.4727	0.035058	0.086809	0.919913	1872	3	0.4727
NM_001025087.1;CELF4	4	0.50085	0.57182	1	10909	1	0.2736	0.035081	0.086857	0.919934	1873	3	0.2736
NM_018246.2;CCDC25	4	0.30251	0.43566	1	8382	1	0.27129	0.035157	0.087023	0.920896	1874	3	0.27129
NM_017556.2;FBLIM1	4	0.77725	0.77666	1	14804	0	0.29	0.035168	0.087042	0.920896	1875	3	0.29
NM_018452.5;TMEM242	4	0.077541	0.17231	0.934877	3586	2	0.0844	0.035215	0.087152	0.920896	1876	2	0.0844
NM_152601.3;ZNF709	4	0.95198	0.95182	1	18336	0	0.1806	0.035238	0.087201	0.920896	1877	3	0.1806
NM_004240.3;TRIP10	4	0.36061	0.50039	1	9546	1	0.33549	0.035266	0.08725	0.920896	1878	3	0.33549
NM_173814.5;PRTG	4	0.91646	0.91616	1	17569	0	0.25122	0.035267	0.087253	0.920896	1879	3	0.25122
NM_007222.4;ZHX1	4	0.17342	0.29035	0.987386	5734	1	0.25746	0.035273	0.087268	0.920896	1880	3	0.25746
NM_014509.4;SERHL2	4	0.67924	0.68916	1	13140	1	0.18265	0.035343	0.087415	0.921194	1881	3	0.18265
NM_001171182.1;CENPL	4	0.98714	0.98711	1	19252	0	0.62529	0.035351	0.087434	0.921194	1882	2	0.62529
NM_001164273.1;MGA	4	0.9768	0.97677	1	18968	0	0.38452	0.035407	0.087559	0.921348	1883	3	0.38452
NM_173596.2;SLC39A5	4	0.87293	0.87247	1	16668	0	0.26805	0.035413	0.087572	0.921348	1884	3	0.26805
NM_000884.2;IMPDH2	4	0.9919	0.9919	1	19389	0	0.46325	0.035436	0.087618	0.921348	1885	3	0.46325
NM_025249.3;KIAA1683	4	0.24126	0.36697	1	7139	1	0.2901	0.035442	0.087632	0.921348	1886	3	0.2901
NM_001303095.1;ISG20L2	4	0.2741	0.40392	1	7796	1	0.31508	0.035517	0.087776	0.922383	1887	3	0.31508
NM_024295.5;DERL1	4	0.93261	0.93235	1	17914	0	0.27756	0.035559	0.087872	0.922904	1888	3	0.27756
NM_152444.2;PTGR2	4	0.9677	0.96758	1	18716	0	0.31932	0.035635	0.088023	0.923806	1889	3	0.31932
NM_003663.3;CGGBP1	4	0.22337	0.34693	1	6778	1	0.19995	0.035647	0.088049	0.923806	1890	3	0.19995
NM_022745.4;ATPAF1	4	0.77325	0.77272	1	14747	0	0.30991	0.035671	0.088096	0.923815	1891	3	0.30991
NT0593	1	0.96432	0.96455	1	18621	0	0.7881	0.035684	0.035606	0.56701	1892	1	0.7881
NM_002095.4;GTF2E2	4	0.71036	0.71439	1	13643	1	0.29877	0.035718	0.088199	0.92427	1893	3	0.29877
NM_003833.4;MATN4	4	0.93421	0.934	1	17951	0	0.2652	0.035734	0.088231	0.92427	1894	2	0.2652
NM_001040084.2;ANXA8	4	0.84988	0.84924	1	16206	0	0.19914	0.035777	0.088319	0.924707	1895	2	0.19914
NT0165	1	0.96419	0.96442	1	18619	0	0.41701	0.035813	0.035723	0.567267	1896	1	0.41701
NM_030755.4;TMX1	4	0.98909	0.98908	1	19302	0	0.20947	0.035817	0.088401	0.925086	1897	3	0.20947
NM_020354.3;ENTPD7	4	0.87866	0.87817	1	16772	0	0.21998	0.03587	0.088512	0.925758	1898	3	0.21998
NM_178839.4;LRRTM1	4	0.5106	0.57725	1	11026	1	0.20965	0.035894	0.088568	0.925864	1899	3	0.20965
NM_152577.3;ZNF645	4	0.68658	0.69491	1	13248	1	0.15117	0.035958	0.088712	0.926676	1900	2	0.15117
NM_001031617.2;COX19	4	0.77612	0.77555	1	14792	0	-0.073487	0.03597	0.088737	0.926676	1901	1	-0.073487
NM_015532.4;POLR2M	4	0.77793	0.77732	1	14816	0	0.27383	0.036044	0.088894	0.927823	1902	2	0.27383
NM_001014.4;RPS10	4	0.54102	0.59494	1	11357	1	0.78967	0.036097	0.089	0.928451	1903	2	0.78967
NM_001828.5;CLC	4	0.39759	0.51812	1	9896	1	0.23757	0.03613	0.089062	0.928617	1904	2	0.23757
NM_001171805.1;PAPD7	4	0.69341	0.70037	1	13343	1	0.23753	0.036183	0.089176	0.929326	1905	2	0.23753
NM_006977.3;ZBTB25	4	0.72822	0.72995	1	13945	1	0.18772	0.036213	0.089246	0.929573	1906	3	0.18772
NM_080611.3;DUSP15	4	0.20656	0.32801	0.999444	6429	1	0.14838	0.036408	0.089662	0.933422	1907	3	0.14838
NM_001089591.1;UQCRHL	4	0.98592	0.98589	1	19219	0	0.32892	0.036468	0.089803	0.934028	1908	3	0.32892
NM_022159.3;ADGRL4	4	0.73951	0.74013	1	14133	1	0.27345	0.036474	0.089813	0.934028	1909	3	0.27345
NM_024093.2;C2orf49	4	0.68271	0.69185	1	13191	1	0.26807	0.036509	0.089895	0.934395	1910	3	0.26807
NM_014991.4;WDFY3	4	0.31905	0.45421	1	8725	1	0.31503	0.036557	0.090001	0.934553	1911	3	0.31503
NM_007317.2;KIF22	4	0.80781	0.80731	1	15390	0	0.35212	0.03657	0.090031	0.934553	1912	2	0.35212
NM_020640.2;DCUN1D1	4	0.23882	0.36425	1	7092	1	0.29161	0.036581	0.090049	0.934553	1913	3	0.29161
NM_001039840.2;CHIC1	4	0.50942	0.57661	1	11014	1	0.22483	0.036634	0.09016	0.934802	1914	3	0.22483
NM_001130711.1;CLEC2A	4	0.4213	0.5298	1	10113	1	0.20565	0.036657	0.090208	0.934802	1915	2	0.20565
NM_020203.3;MEPE	4	0.71377	0.71725	1	13706	1	0.32546	0.036658	0.090213	0.934802	1916	3	0.32546
NM_016454.3;EMC4	4	0.20773	0.32934	0.999815	6451	1	0.0022384	0.036875	0.090658	0.938327	1917	2	0.0022384
NM_025054.4;VCPIP1	4	0.95986	0.95971	1	18522	0	0.25387	0.036891	0.090699	0.938327	1918	3	0.25387
NM_018326.2;GIMAP4	4	0.91888	0.91863	1	17612	0	0.13904	0.036939	0.090809	0.938327	1919	3	0.13904
NM_005442.3;EOMES	4	0.70665	0.71126	1	13577	1	0.20375	0.036945	0.090818	0.938327	1920	3	0.20375
NM_012228.3;MSRB2	4	0.98558	0.98556	1	19207	0	0.27217	0.036972	0.090876	0.938327	1921	3	0.27217
NM_178517.3;PIGW	4	0.98984	0.98979	1	19325	0	0.42074	0.036992	0.090909	0.938327	1922	3	0.42074
NM_007350.3;PHLDA1	4	0.15376	0.26794	0.982697	5323	1	0.19241	0.036993	0.090912	0.938327	1923	3	0.19241
NM_000382.2;ALDH3A2	4	0.98966	0.98962	1	19318	0	0.27411	0.037003	0.090933	0.938327	1924	3	0.27411
NM_003999.2;OSMR	4	0.82251	0.82193	1	15678	0	0.1845	0.037023	0.090973	0.938327	1925	3	0.1845
NM_022765.3;MICAL1	4	0.7096	0.71374	1	13629	1	0.30339	0.037071	0.091081	0.938503	1926	3	0.30339
NM_002687.3;PNN	4	0.83336	0.83269	1	15872	0	0.25483	0.037089	0.091129	0.938503	1927	3	0.25483
NM_145647.3;TBC1D31	4	0.98586	0.98582	1	19216	0	0.31266	0.037089	0.09113	0.938503	1928	2	0.31266
NM_012421.3;RLF	4	0.91121	0.91092	1	17453	0	0.24869	0.037165	0.091292	0.93969	1929	3	0.24869
NM_006627.2;POP4	4	0.93602	0.93585	1	17993	0	0.35738	0.037197	0.091361	0.939923	1930	3	0.35738
NM_014430.2;CIDEB	4	0.4841	0.56269	1	10729	1	0.21885	0.037241	0.091454	0.94001	1931	2	0.21885
NT0892	1	0.96274	0.96299	1	18591	0	0.6717	0.03726	0.037183	0.581537	1932	1	0.6717
NM_002435.2;MPI	4	0.76425	0.76381	1	14576	1	0.22052	0.037263	0.091496	0.94001	1933	2	0.22052
NM_016084.4;RASD1	4	0.94769	0.9476	1	18255	0	0.35165	0.03727	0.09151	0.94001	1934	3	0.35165
NM_023110.2;FGFR1	4	0.38307	0.51108	1	9765	1	0.37514	0.037307	0.091593	0.940355	1935	2	0.37514
NM_016162.3;ING4	4	0.94788	0.94779	1	18259	0	0.44065	0.037361	0.091702	0.940355	1936	3	0.44065
NM_178581.2;HM13	4	0.054144	0.12645	0.916008	2676	1	0.42504	0.037372	0.091721	0.940355	1937	2	0.42504
NM_181624.1;KRTAP23-1	4	0.96064	0.96049	1	18538	0	0.19823	0.037378	0.091731	0.940355	1938	3	0.19823
NM_020143.2;PNO1	4	0.89796	0.89759	1	17159	0	0.38143	0.037451	0.091879	0.940355	1939	3	0.38143
NM_019014.5;POLR1B	4	0.32842	0.46482	1	8913	1	0.25734	0.037481	0.091943	0.940355	1940	2	0.25734
NM_001007026.1;ATN1	4	0.98701	0.98698	1	19249	0	0.22424	0.037481	0.091943	0.940355	1941	3	0.22424
NM_006294.4;UQCRB	4	0.9562	0.95608	1	18431	0	0.29085	0.037496	0.091972	0.940355	1942	3	0.29085
NM_020209.3;SHD	4	0.65282	0.669	1	12759	1	0.2418	0.037517	0.092014	0.940355	1943	3	0.2418
NM_001388.4;DRG2	4	0.46052	0.54998	1	10516	1	0.19051	0.037535	0.092058	0.940355	1944	3	0.19051
NM_005180.8;BMI1	4	0.21896	0.34201	1	6692	2	0.16879	0.037601	0.092182	0.940787	1945	2	0.16879
NM_013382.5;POMT2	4	0.36518	0.50254	1	9601	1	0.18831	0.037608	0.092194	0.940787	1946	3	0.18831
NM_018471.2;ZC3H15	4	0.85062	0.84997	1	16218	0	0.35756	0.037634	0.09225	0.940888	1947	2	0.35756
NM_015336.2;ZDHHC17	4	0.74453	0.74482	1	14234	1	0.40019	0.037717	0.092424	0.941399	1948	3	0.40019
NM_014520.3;MYBBP1A	4	0.84706	0.84639	1	16156	0	0.27463	0.037721	0.092436	0.941399	1949	2	0.27463
NM_019112.3;ABCA7	4	0.68445	0.69324	1	13216	1	0.3042	0.037723	0.092441	0.941399	1950	3	0.3042
NM_006360.4;EIF3M	4	0.17472	0.29181	0.987429	5766	1	0.36126	0.03776	0.092508	0.941408	1951	3	0.36126
NM_032289.2;PSD2	4	0.83584	0.83513	1	15914	0	0.22684	0.037772	0.092535	0.941408	1952	3	0.22684
NM_003051.3;SLC16A1	4	0.89069	0.89029	1	17006	0	0.24269	0.037797	0.092597	0.941563	1953	3	0.24269
NM_213649.1;SFXN4	4	0.80919	0.80869	1	15427	0	0.20137	0.037863	0.092738	0.942518	1954	2	0.20137
NT0367	1	0.96208	0.96236	1	18573	0	0.59105	0.037919	0.037844	0.58797	1955	1	0.59105
NM_020631.4;PLEKHG5	4	0.57925	0.61867	1	11798	1	0.24096	0.037985	0.09299	0.944281	1956	3	0.24096
NM_207406.3;BEND4	4	0.94395	0.94381	1	18170	0	0.20748	0.038009	0.093046	0.944281	1957	3	0.20748
NM_007006.2;NUDT21	4	0.98452	0.98449	1	19161	0	0.33285	0.03803	0.093098	0.944281	1958	3	0.33285
NM_054105.1;OR6C2	4	0.52756	0.58704	1	11219	1	0.26828	0.038058	0.093164	0.944464	1959	3	0.26828
NM_004795.3;KL	4	0.91271	0.91244	1	17497	0	0.32732	0.038143	0.093338	0.945318	1960	3	0.32732
NM_022551.2;RPS18	4	0.59623	0.62973	1	11998	1	0.34375	0.038148	0.093343	0.945318	1961	2	0.34375
NM_001286199.1;SCAF8	4	0.63682	0.65748	1	12538	1	0.3495	0.038204	0.09346	0.945557	1962	3	0.3495
NM_001243538.1;LOC283710	4	0.32122	0.45661	1	8767	1	0.19105	0.038253	0.093559	0.946077	1963	3	0.19105
NM_175064.2;SPDYE1	4	0.98853	0.98852	1	19286	0	0.19503	0.038296	0.093658	0.946569	1964	3	0.19503
NM_017956.3;TRMT12	4	0.95392	0.95374	1	18368	0	0.18633	0.038321	0.093702	0.946569	1965	3	0.18633
NM_017440.4;MDM1	4	0.88349	0.88302	1	16855	0	0.3214	0.03837	0.093813	0.947217	1966	3	0.3214
NM_021202.1;TP53INP2	4	0.6976	0.70373	1	13422	1	0.1732	0.038425	0.093939	0.947412	1967	3	0.1732
NM_007189.2;ABCF2	4	0.92678	0.92653	1	17776	0	0.23273	0.038437	0.093967	0.947412	1968	3	0.23273
NM_001607.3;ACAA1	4	0.99077	0.99074	1	19358	0	0.22556	0.038443	0.09398	0.947412	1969	3	0.22556
NM_022492.4;TTC31	4	0.98004	0.98007	1	19047	0	0.32154	0.038462	0.094021	0.947412	1970	3	0.32154
NM_001098612.1;SIGLEC14	4	0.35223	0.49159	1	9392	1	0.23299	0.038544	0.094188	0.948628	1971	2	0.23299
NM_138795.3;ARL8A	4	0.85317	0.85253	1	16274	0	0.24506	0.038597	0.094288	0.948808	1972	3	0.24506
NM_006741.3;PPP1R1A	4	0.32149	0.45692	1	8772	1	0.25847	0.038643	0.094378	0.948808	1973	2	0.25847
NM_014325.3;CORO1C	4	0.71171	0.71548	1	13664	1	0.28676	0.038699	0.094495	0.948808	1974	2	0.28676
NM_006898.4;HOXD3	4	0.98682	0.98677	1	19244	0	0.34148	0.038708	0.094511	0.948808	1975	3	0.34148
NM_033414.2;ZNF622	4	0.37577	0.50754	1	9698	1	0.14023	0.038733	0.094562	0.948808	1976	2	0.14023
NM_175066.3;DDX51	4	0.96626	0.96614	1	18677	0	0.28632	0.038765	0.094631	0.948808	1977	2	0.28632
NM_031303.2;KATNAL2	4	0.96357	0.96346	1	18606	0	0.33766	0.038776	0.094655	0.948808	1978	3	0.33766
NM_153027.1;FAM218A	4	0.57128	0.61358	1	11703	1	0.24381	0.038787	0.094674	0.948808	1979	2	0.24381
NM_007359.4;CASC3	4	0.98443	0.98441	1	19158	0	0.2326	0.038794	0.094688	0.948808	1980	3	0.2326
NM_001134476.1;LRRC8B	4	0.97579	0.97572	1	18942	0	0.22395	0.038819	0.094734	0.948808	1981	3	0.22395
NM_134424.3;RAD52	4	0.94074	0.94065	1	18092	0	0.217	0.03885	0.094801	0.948808	1982	3	0.217
NM_014015.3;DEXI	4	0.95388	0.9537	1	18365	0	0.20822	0.038859	0.094819	0.948808	1983	3	0.20822
NM_001304.4;CPD	4	0.99204	0.99205	1	19395	0	0.30102	0.038859	0.094819	0.948808	1984	3	0.30102
NM_001277062.1;MFF	4	0.93649	0.93636	1	18003	0	0.24194	0.038931	0.094973	0.949523	1985	3	0.24194
NM_001971.5;CELA1	4	0.92267	0.92247	1	17676	0	0.21075	0.038955	0.095019	0.949523	1986	3	0.21075
NM_001145373.2;OTUD1	4	0.64745	0.6651	1	12675	1	0.16745	0.038986	0.095076	0.949523	1987	2	0.16745
NM_012451.3;SYNGR4	4	0.44113	0.53992	1	10319	1	0.19738	0.038992	0.095089	0.949523	1988	3	0.19738
NM_002239.3;KCNJ3	4	0.99065	0.9906	1	19352	0	0.23714	0.039048	0.095199	0.949523	1989	3	0.23714
NM_006337.4;MCRS1	4	0.54113	0.59502	1	11360	1	0.27156	0.039053	0.095209	0.949523	1990	2	0.27156
NM_032149.2;C4orf17	4	0.82028	0.81972	1	15642	0	0.3458	0.039075	0.09526	0.949523	1991	2	0.3458
NM_015194.2;MYO1D	4	0.90098	0.90053	1	17224	0	0.25809	0.039085	0.095284	0.949523	1992	3	0.25809
NM_002336.2;LRP6	4	0.30153	0.43457	1	8356	1	0.2984	0.039129	0.095363	0.949523	1993	3	0.2984
NM_198088.2;ZNF200	4	0.77079	0.77028	1	14708	0	0.27428	0.039131	0.095367	0.949523	1994	2	0.27428
NM_030973.3;MED25	4	0.97135	0.97127	1	18825	0	0.63688	0.039164	0.09543	0.949523	1995	3	0.63688
NM_003300.3;TRAF3	4	0.71981	0.72254	1	13809	1	0.15249	0.039175	0.095457	0.949523	1996	2	0.15249
NM_003610.3;RAE1	3	0.94602	0.94624	1	18213	0	0.88851	0.039262	0.085785	0.915818	1997	2	0.88851
NM_001080449.2;DNA2	4	0.77775	0.77714	1	14813	0	0.49787	0.039278	0.095672	0.950317	1998	3	0.49787
[truncated: 18,115 more rows]

## Sheet: BQ.High.Negative
id	num	neg|score	neg|p-value	neg|fdr	neg|rank	neg|goodsgrna	neg|lfc	pos|score	pos|p-value	pos|fdr	pos|rank	pos|goodsgrna	pos|lfc
NM_012474.4;UCK2	4	1.2325e-15	2.4613e-07	0.00045	1	4	-3.2281	1	1	1	20113	0	-3.2281
NM_025076.4;UXS1	4	1.195e-13	2.4613e-07	0.00045	2	4	-2.834	1	1	1	20112	0	-2.834
NM_014329.4;EDC4	4	3.0477e-13	2.4613e-07	0.00045	3	4	-1.038	1	1	1	20111	0	-1.038
NM_015944.3;AMDHD2	4	1.6855e-11	2.4613e-07	0.00045	4	4	-3.0319	1	1	1	20105	0	-3.0319
NM_001078175.2;SLC29A1	4	2.3039e-10	2.4613e-07	0.00045	5	4	-2.1202	1	1	1	20110	0	-2.1202
NM_022763.3;FNDC3B	4	2.0063e-09	2.4613e-07	0.00045	6	4	-0.62675	0.99973	0.99973	1	20071	0	-0.62675
NM_138578.1;BCL2L1	4	1.0124e-08	2.4613e-07	0.00045	7	4	-1.6157	1	1	1	20106	0	-1.6157
NM_006815.3;TMED2	4	2.9377e-08	2.4613e-07	0.00045	8	3	-1.2775	0.95048	0.95037	1	18555	0	-1.2775
NM_006861.6;RAB35	4	5.8491e-08	2.4613e-07	0.00045	9	4	-1.0345	1	1	1	20109	0	-1.0345
NM_003690.4;PRKRA	4	1.9405e-07	2.4613e-07	0.00045	10	4	-1.0084	0.99962	0.99963	1	20061	0	-1.0084
NM_001282760.1;TLE4	4	2.0243e-07	2.4613e-07	0.00045	11	4	-0.8801	1	1	1	20108	0	-0.8801
NM_001242418.1;WDR20	4	3.996e-07	7.384e-07	0.001142	12	4	-0.75435	1	1	1	20107	0	-0.75435
NM_006827.5;TMED10	4	4.1648e-07	7.384e-07	0.001142	13	4	-1.3875	0.9986	0.9986	1	20008	0	-1.3875
NM_031266.2;HNRNPAB	4	1.7849e-06	3.692e-06	0.005304	14	4	-0.67368	0.99994	0.99995	1	20097	0	-0.67368
NM_017602.3;OTUD5	4	2.6194e-06	5.6611e-06	0.007591	15	4	-0.89704	0.99846	0.99847	1	20001	0	-0.89704
NM_003258.4;TK1	4	3.0355e-06	8.6147e-06	0.010829	16	3	-1.2652	0.64509	0.65949	1	11846	1	-1.2652
NM_003357.4;SCGB1A1	4	4.2789e-06	1.1568e-05	0.013687	17	4	-0.5312	0.99947	0.99948	1	20053	0	-0.5312
NM_021222.2;PRUNE	4	4.7294e-06	1.5014e-05	0.016777	18	4	-0.96423	0.99968	0.99969	1	20066	0	-0.96423
NM_006321.2;ARIH2	4	5.394e-06	1.6491e-05	0.017457	19	4	-0.61343	0.99999	1	1	20104	0	-0.61343
NM_021960.4;MCL1	4	6.3285e-06	1.8952e-05	0.019059	20	4	-0.96959	0.99999	1	1	20103	0	-0.96959
NM_024598.3;USB1	4	7.251e-06	2.0921e-05	0.020038	21	4	-1.3172	0.99219	0.9922	1	19779	0	-1.3172
NM_017824.4;MARCH5	4	7.839e-06	2.3383e-05	0.021377	22	4	-0.66463	0.99993	0.99994	1	20095	0	-0.66463
NM_001048249.3;SMIM15	4	9.3078e-06	2.9782e-05	0.026044	23	4	-0.35925	0.99999	0.99999	1	20102	0	-0.35925
NM_138927.2;SON	4	1.2398e-05	4.4058e-05	0.036922	24	4	-1.156	0.99987	0.99988	1	20087	0	-1.156
NM_013986.3;EWSR1	4	1.7549e-05	6.1287e-05	0.047411	25	4	-0.80956	0.99222	0.99223	1	19781	0	-0.80956
NM_001083601.1;NAA60	4	1.7629e-05	6.1287e-05	0.047411	26	4	-0.74688	0.99998	0.99998	1	20101	0	-0.74688
NM_014613.2;FAF2	4	1.9485e-05	6.8179e-05	0.050788	27	4	-0.73712	0.99993	0.99993	1	20093	0	-0.73712
NM_013319.2;UBIAD1	4	2.0661e-05	7.2117e-05	0.051724	28	4	-0.65782	0.99998	0.99998	1	20100	0	-0.65782
NM_032802.3;SPPL2A	4	2.1026e-05	7.4579e-05	0.051724	29	3	-0.62928	0.98912	0.98911	1	19670	0	-0.62928
NM_002093.3;GSK3B	4	2.3989e-05	8.5409e-05	0.057261	30	4	-0.63196	0.99986	0.99987	1	20086	0	-0.63196
NM_001171976.1;CDHR2	4	2.7034e-05	9.23e-05	0.058632	31	2	-0.49408	0.91379	0.91352	1	17634	0	-0.49408
NM_012141.2;INTS6	4	2.7272e-05	9.3285e-05	0.058632	32	4	-0.59606	0.99697	0.99696	1	19930	0	-0.59606
NM_005859.4;PURA	4	2.9421e-05	0.00010116	0.060425	33	4	-0.57788	0.99997	0.99997	1	20099	0	-0.57788
NM_000260.3;MYO7A	4	3.0024e-05	0.00010215	0.060425	34	4	-0.62685	0.99997	0.99997	1	20098	0	-0.62685
NM_138773.2;SLC25A46	4	3.1468e-05	0.00010658	0.061245	35	3	-0.44006	0.93522	0.93503	1	18166	0	-0.44006
NM_016059.4;PPIL1	4	3.6887e-05	0.00012824	0.071645	36	4	-0.64756	0.9928	0.9928	1	19796	0	-0.64756
NM_006090.3;CEPT1	4	3.8461e-05	0.00013562	0.073722	37	4	-0.64214	0.99834	0.99834	1	19995	0	-0.64214
NM_000788.2;DCK	4	4.9496e-05	0.00017648	0.093408	38	3	-0.91699	0.56639	0.60449	1	10688	1	-0.91699
NM_004214.4;FIBP	4	5.1912e-05	0.00018485	0.093936	39	4	-0.61987	0.99985	0.99986	1	20083	0	-0.61987
NM_017632.2;CDKN2AIP	4	5.2559e-05	0.00018682	0.093936	40	3	-0.43364	0.94407	0.94394	1	18376	0	-0.43364
NM_031431.3;COG3	4	6.0369e-05	0.00021783	0.106858	41	4	-0.7845	0.99906	0.99904	1	20033	0	-0.7845
NM_003408.2;ZFP37	4	6.285e-05	0.00023112	0.110679	42	4	-0.39064	0.99994	0.99995	1	20096	0	-0.39064
NM_018502.4;TMCO6	4	7.2035e-05	0.00026755	0.125144	43	4	-1.2471	0.99993	0.99993	1	20094	0	-1.2471
NM_207299.1;LPPR1	4	7.5448e-05	0.00028527	0.127503	44	4	-0.46287	0.99992	0.99993	1	20092	0	-0.46287
NM_015226.2;CLEC16A	4	7.5611e-05	0.00028527	0.127503	45	4	-0.39461	0.9973	0.9973	1	19942	0	-0.39461
NM_006761.4;YWHAE	4	8.0148e-05	0.00030496	0.133341	46	3	-0.65085	0.96003	0.95987	1	18818	0	-0.65085
NM_032926.2;TCEAL3	4	8.8099e-05	0.0003281	0.140404	47	4	-0.4858	0.99991	0.99992	1	20091	0	-0.4858
NM_003472.3;DEK	4	9.8557e-05	0.00037092	0.152178	48	4	-0.73818	0.99903	0.99901	1	20030	0	-0.73818
NM_145806.3;ZNF511	4	9.9183e-05	0.00037339	0.152178	49	4	-1.4732	0.9997	0.99971	1	20068	0	-1.4732
NM_001001967.1;OR5D13	4	0.0001004	0.00037831	0.152178	50	4	-0.63016	0.9999	0.99991	1	20090	0	-0.63016
NM_015012.3;TMEM41B	4	0.000103	0.00038865	0.153271	51	3	-0.42177	0.96446	0.96436	1	18938	0	-0.42177
NM_001302493.1;LOC102724279	4	0.00010579	0.00039997	0.154703	52	4	-0.41187	0.99989	0.9999	1	20089	0	-0.41187
NM_004736.3;XPR1	4	0.00011275	0.00042409	0.160938	53	3	-0.8522	0.96945	0.96933	1	19074	0	-0.8522
NM_152686.3;DNAJC18	4	0.00011547	0.00043492	0.161991	54	4	-0.38471	0.99299	0.99299	1	19802	0	-0.38471
NM_016103.3;SAR1B	4	0.00012566	0.00047528	0.17088	55	4	-0.54584	0.99987	0.99988	1	20088	0	-0.54584
NM_007292.5;ACOX1	4	0.00012584	0.00047578	0.17088	56	3	-0.61191	0.97999	0.98003	1	19381	0	-0.61191
NM_001039396.1;MPEG1	4	0.00013166	0.00049941	0.17622	57	4	-0.4495	0.99344	0.99344	1	19813	0	-0.4495
NM_002394.5;SLC3A2	4	0.00014024	0.00052697	0.182742	58	4	-0.60384	0.99986	0.99986	1	20085	0	-0.60384
NM_005094.3;SLC27A4	4	0.00014592	0.00054913	0.183625	59	4	-0.37932	0.99985	0.99986	1	20084	0	-0.37932
NM_007242.5;DDX19B	4	0.00014866	0.00055749	0.183625	60	3	-0.39198	0.93372	0.93349	1	18125	0	-0.39198
NM_016648.3;LARP7	4	0.00015512	0.00058605	0.183625	61	4	-1.3828	0.99984	0.99985	1	20082	0	-1.3828
NM_014331.3;SLC7A11	4	0.0001571	0.00059195	0.183625	62	3	-0.37385	0.9743	0.97419	1	19214	0	-0.37385
NM_020125.2;SLAMF8	4	0.00015721	0.00059294	0.183625	63	4	-0.51758	0.99984	0.99985	1	20081	0	-0.51758
NM_006852.3;TLK2	4	0.00015743	0.00059343	0.183625	64	4	-0.47035	0.99984	0.99985	1	20080	0	-0.47035
NM_015885.3;PCF11	4	0.0001652	0.00061706	0.188044	65	3	-0.93318	0.98967	0.98963	1	19685	0	-0.93318
NM_001271.3;CHD2	4	0.0001709	0.00063478	0.18892	66	3	-1.0266	0.96866	0.96854	1	19051	0	-1.0266
NM_016334.3;GPR89B	4	0.00017161	0.00063872	0.18892	67	4	-0.60976	0.99983	0.99984	1	20079	0	-0.60976
NM_005528.3;DNAJC4	4	0.00017838	0.00066382	0.19135	68	2	-0.51437	0.69102	0.69592	1	12678	1	-0.51437
NM_001278713.1;ZNF705E	4	0.00018169	0.00067515	0.19135	69	3	-0.57473	0.85696	0.85642	1	16208	0	-0.57473
NM_016308.2;CMPK1	4	0.00018175	0.00067564	0.19135	70	2	-1.1398	0.91629	0.916	1	17692	0	-1.1398
NM_001007553.2;CSDE1	4	0.00018402	0.00068499	0.19135	71	3	-0.76404	0.86033	0.8598	1	16305	0	-0.76404
NM_002995.2;XCL1	4	0.00018881	0.00070419	0.191397	72	4	-0.4489	0.99981	0.99982	1	20078	0	-0.4489
NM_001039661.1;TIRAP	4	0.00018895	0.00070419	0.191397	73	4	-0.35679	0.99964	0.99965	1	20063	0	-0.35679
NM_013354.5;CNOT7	4	0.00019215	0.00071748	0.192409	74	3	-0.68932	0.97817	0.97818	1	19335	0	-0.68932
NM_031300.3;MXD3	4	0.00019727	0.00074013	0.192752	75	4	-0.44654	0.9998	0.99981	1	20077	0	-0.44654
NM_018227.5;UBA6	4	0.00019857	0.00074308	0.192752	76	4	-0.78677	0.9998	0.99981	1	20076	0	-0.78677
NM_024657.4;MORC4	4	0.00019943	0.00074751	0.192752	77	4	-0.44344	0.9998	0.99981	1	20075	0	-0.44344
NM_001145443.1;PFKFB3	4	0.00020534	0.00077015	0.196077	78	4	-0.79035	0.99935	0.99936	1	20045	0	-0.79035
NM_005865.3;PRSS16	4	0.00022419	0.00083661	0.210334	79	4	-0.26165	0.99978	0.99978	1	20074	0	-0.26165
NM_018475.4;TMEM165	4	0.00024584	0.0009134	0.226806	80	3	-0.48021	0.91054	0.91022	1	17555	0	-0.48021
NM_020802.3;CEP126	4	0.00025201	0.00093703	0.227067	81	4	-0.39447	0.99975	0.99975	1	20073	0	-0.39447
NM_020690.5;ANKHD1-EIF4EBP3	4	0.00025674	0.00095032	0.227546	82	4	-0.40883	0.99964	0.99965	1	20062	0	-0.40883
NM_013245.2;VPS4A	4	0.00025981	0.00096411	0.22813	83	3	-0.79678	0.93151	0.93125	1	18069	0	-0.79678
NM_016061.2;YPEL5	4	0.0002655	0.00099167	0.231925	84	4	-0.5684	0.99973	0.99974	1	20072	0	-0.5684
NM_006196.3;PCBP1	4	0.00027731	0.001032	0.238591	85	4	-1.3189	0.99972	0.99973	1	20070	0	-1.3189
NM_182493.2;MYLK3	4	0.00028433	0.0010557	0.24128	86	3	-0.5454	0.93875	0.93867	1	18246	0	-0.5454
NM_001114.4;ADCY7	4	0.00029779	0.0011054	0.249805	87	4	-0.54088	0.9997	0.99971	1	20069	0	-0.54088
NM_001166222.1;CARNS1	4	0.00032398	0.0011965	0.267382	88	4	-0.31272	0.99968	0.99969	1	20067	0	-0.31272
NM_004265.3;FADS2	4	0.00033638	0.0012422	0.271745	89	4	-0.31277	0.99966	0.99968	1	20065	0	-0.31277
NM_001005210.2;LRRC55	4	0.00033767	0.0012467	0.271745	90	4	-0.2882	0.99966	0.99968	1	20064	0	-0.2882
NM_001113434.4;C17orf51	4	0.00034115	0.0012565	0.271745	91	3	-0.36647	0.13072	0.23732	1	3943	1	-0.36647
NM_001102420.2;ZFAND5	4	0.00034388	0.0012713	0.272014	92	3	-0.54835	0.97084	0.97074	1	19118	0	-0.54835
NM_000514.3;GDNF	4	0.00035673	0.0013308	0.278826	93	3	-0.52044	0.89335	0.89297	1	17125	0	-0.52044
NM_004923.3;MTL5	4	0.00037553	0.0013983	0.289936	94	3	-0.41206	0.93663	0.93652	1	18192	0	-0.41206
NM_007033.4;RER1	4	0.00038273	0.0014214	0.291726	95	3	-0.48392	0.78099	0.78036	1	14534	0	-0.48392
NM_015203.4;RPRD2	4	0.00040172	0.0014854	0.30178	96	4	-0.42067	0.99243	0.99244	1	19786	0	-0.42067
NM_001177475.1;MOSPD2	4	0.00041968	0.0015504	0.311832	97	4	-0.48929	0.99958	0.9996	1	20060	0	-0.48929
NM_005087.3;FXR1	4	0.00042674	0.0015711	0.312861	98	3	-0.6627	0.94507	0.94492	1	18401	0	-0.6627
NM_004718.2;COX7A2L	4	0.00044049	0.0016306	0.32154	99	4	-0.38484	0.99857	0.99857	1	20007	0	-0.38484
NM_001256763.1;FAM49B	3	0.00044235	0.0012993	0.275091	100	3	-0.65593	0.99956	0.99955	1	20059	0	-0.65593
NM_017662.4;TRPM6	4	0.00046653	0.0017355	0.338681	101	4	-0.24871	0.99953	0.99955	1	20058	0	-0.24871
NM_002651.2;PI4KB	4	0.00047081	0.0017512	0.338681	102	4	-0.3086	0.99953	0.99955	1	20057	0	-0.3086
NM_178229.4;IQGAP3	4	0.00049403	0.0018408	0.352617	103	4	-0.40564	0.99951	0.99952	1	20056	0	-0.40564
NM_194449.3;PHLPP1	4	0.00050526	0.0018822	0.357136	104	4	-0.27623	0.99949	0.99951	1	20055	0	-0.27623
NM_013316.3;CNOT4	4	0.00051828	0.0019265	0.362126	105	3	-0.37299	0.87454	0.87405	1	16646	0	-0.37299
NM_007363.4;NONO	4	0.00052792	0.001956	0.364274	106	4	-0.63893	0.99947	0.99948	1	20054	0	-0.63893
NM_017660.3;GATAD2A	4	0.00055749	0.0020643	0.380916	107	3	-0.4065	0.839	0.83823	1	15824	0	-0.4065
NT0408	1	0.0005621	0.00057078	0.183625	108	1	-0.7489	0.99944	0.99947	1	20052	0	-0.7489
NM_001077207.2;SEC31A	4	0.00056961	0.0021136	0.383775	109	4	-0.41951	0.99943	0.99944	1	20051	0	-0.41951
NM_183372.5;NBPF11	4	0.00057099	0.002118	0.383775	110	3	-0.67327	0.93302	0.93276	1	18107	0	-0.67327
NM_003664.4;AP3B1	4	0.00060569	0.0022411	0.39891	111	4	-0.38189	0.99939	0.9994	1	20050	0	-0.38189
NM_080678.2;UBE2F	4	0.00060715	0.0022494	0.39891	112	4	-0.49676	0.9961	0.99611	1	19903	0	-0.49676
NM_017747.2;ANKHD1	4	0.00061593	0.0022814	0.39891	113	4	-0.45879	0.99938	0.99939	1	20049	0	-0.45879
NM_005951.2;MT1H	4	0.00062378	0.002308	0.39891	114	3	-0.41585	0.67599	0.68358	1	12404	1	-0.41585
NM_006472.4;TXNIP	4	0.00063329	0.0023405	0.39891	115	4	-0.27417	0.99937	0.99937	1	20048	0	-0.27417
NM_001103146.1;GIGYF2	4	0.00063639	0.0023518	0.39891	116	4	-0.41739	0.99936	0.99936	1	20047	0	-0.41739
NM_006099.3;PIAS3	4	0.0006366	0.0023533	0.39891	117	4	-0.58876	0.99936	0.99936	1	20046	0	-0.58876
NM_006804.3;STARD3	4	0.00063789	0.0023602	0.39891	118	2	-0.34559	0.98451	0.98449	1	19532	0	-0.34559
NM_001198671.1;TMEM136	4	0.00064926	0.002402	0.399763	119	3	-0.36682	0.97268	0.9726	1	19173	0	-0.36682
NM_031948.3;PRSS27	4	0.00065038	0.002405	0.399763	120	4	-0.35816	0.99935	0.99935	1	20044	0	-0.35816
NM_019024.2;HEATR5B	4	0.00066008	0.0024419	0.402573	121	3	-0.47698	0.35676	0.48796	1	8294	1	-0.47698
NM_014783.4;ARHGAP11A	4	0.00067731	0.0025024	0.40646	122	4	-0.52358	0.99932	0.99933	1	20043	0	-0.52358
NM_130848.2;DCANP1	4	0.00067791	0.0025059	0.40646	123	3	-0.37019	0.82549	0.82486	1	15540	0	-0.37019
NM_052904.3;KLHL32	4	0.0006845	0.0025276	0.406693	124	4	-0.29089	0.99932	0.99932	1	20042	0	-0.29089
NM_001007226.1;SPOP	4	0.00069138	0.0025522	0.407394	125	3	-0.69355	0.98378	0.98375	1	19508	0	-0.69355
NM_006819.2;STIP1	4	0.00071835	0.0026452	0.415648	126	4	-0.48395	0.99789	0.99791	1	19972	0	-0.48395
NM_018309.4;TBC1D23	4	0.00073088	0.00269	0.417164	127	2	-0.43303	0.65492	0.6669	1	12022	1	-0.43303
NM_203346.3;HDLBP	4	0.00073525	0.0027087	0.417164	128	3	-0.54333	0.94508	0.94493	1	18402	0	-0.54333
NM_032408.3;BAZ1B	4	0.0007383	0.0027171	0.417164	129	4	-0.50961	0.99926	0.99926	1	20041	0	-0.50961
NM_001941.4;DSC3	4	0.00078407	0.0028756	0.418333	130	3	-0.24248	0.82551	0.82489	1	15542	0	-0.24248
NM_057169.3;GIT2	4	0.00078581	0.0028815	0.418333	131	4	-0.50403	0.99694	0.99693	1	19927	0	-0.50403
NM_014618.2;BRINP1	4	0.00078756	0.0028874	0.418333	132	3	-0.37493	0.92978	0.92953	1	18031	0	-0.37493
NM_016213.4;TRIP4	4	0.00078903	0.0028928	0.418333	133	3	-0.40444	0.81232	0.81182	1	15235	0	-0.40444
NM_001282479.1;PRR23D1	4	0.00079692	0.0029194	0.418333	134	4	-0.35975	0.9992	0.99919	1	20040	0	-0.35975
NM_001282276.1;PRAC2	4	0.00079824	0.0029243	0.418333	135	3	-0.5219	0.99084	0.99082	1	19728	0	-0.5219
NM_018714.2;COG1	4	0.00080092	0.0029347	0.418333	136	2	-0.23123	0.57038	0.60705	1	10742	1	-0.23123
NM_001300799.1;SEPT8	4	0.00082293	0.0030129	0.418333	137	2	-0.22884	0.77459	0.77403	1	14374	0	-0.22884
NM_012308.2;KDM2A	4	0.00083208	0.00304	0.418333	138	4	-0.60239	0.99577	0.99578	1	19892	0	-0.60239
NM_001284215.1;TRIP12	4	0.00083577	0.0030518	0.418333	139	4	-0.51283	0.99841	0.99842	1	19998	0	-0.51283
NM_001193644.1;PEX19	4	0.0008363	0.0030533	0.418333	140	3	-0.38194	0.96248	0.96236	1	18883	0	-0.38194
NM_006371.4;CRTAP	4	0.00084271	0.0030759	0.418333	141	2	-0.2381	0.91868	0.91842	1	17759	0	-0.2381
NM_031904.3;FRMD8	4	0.0008432	0.0030774	0.418333	142	3	-0.50394	0.75042	0.74997	1	13839	1	-0.50394
NM_002599.4;PDE2A	4	0.00085637	0.0031271	0.418333	143	4	-0.39202	0.99914	0.99913	1	20039	0	-0.39202
NM_181426.1;CCDC39	4	0.00085927	0.0031409	0.418333	144	3	-0.46643	0.97036	0.97025	1	19106	0	-0.46643
NM_133172.2;APBB3	4	0.00086089	0.0031478	0.418333	145	4	-0.38093	0.9969	0.99688	1	19923	0	-0.38093
NM_001001956.1;OR13C9	4	0.00086143	0.0031483	0.418333	146	3	-0.4858	0.74811	0.74769	1	13786	1	-0.4858
NM_022074.3;FAM111A	4	0.00086703	0.0031695	0.418333	147	4	-0.47448	0.99913	0.99912	1	20038	0	-0.47448
NM_006280.2;SSR4	4	0.00086781	0.0031734	0.418333	148	4	-0.31198	0.99913	0.99912	1	20037	0	-0.31198
NM_001242853.1;LOC100129216	4	0.00087005	0.0031828	0.418333	149	3	-0.54165	0.87168	0.87122	1	16583	0	-0.54165
NM_013364.5;PNMA3	4	0.00087252	0.0031906	0.418333	150	4	-0.25895	0.99913	0.99912	1	20036	0	-0.25895
NM_007058.3;CAPN11	4	0.00088869	0.0032522	0.418333	151	3	-0.38803	0.98479	0.98474	1	19538	0	-0.38803
NM_152663.4;RALGPS2	4	0.0008909	0.00326	0.418333	152	3	-0.64978	0.96165	0.96149	1	18859	0	-0.64978
NM_033284.1;TBL1Y	4	0.00089223	0.0032655	0.418333	153	2	-0.37053	0.79527	0.79477	1	14843	0	-0.37053
NM_000548.3;TSC2	4	0.00090282	0.0032994	0.420009	154	4	-0.37475	0.9991	0.99909	1	20035	0	-0.37475
NT0346	1	0.00092392	0.00092669	0.227067	155	1	-0.57679	0.99908	0.9991	1	20034	0	-0.57679
NM_016151.3;TAOK2	4	0.00095464	0.003489	0.438769	156	3	-0.37477	0.90734	0.90703	1	17485	0	-0.37477
NM_016252.3;BIRC6	4	0.00095521	0.0034904	0.438769	157	4	-0.43377	0.99904	0.99903	1	20032	0	-0.43377
NM_001137675.3;ATXN1L	4	0.00096494	0.0035155	0.43918	158	4	-0.27221	0.99904	0.99902	1	20031	0	-0.27221
NM_001004741.1;OR5M10	4	0.00097329	0.0035387	0.439341	159	4	-0.32139	0.99373	0.99374	1	19821	0	-0.32139
NM_004954.4;MARK2	4	0.00099348	0.003613	0.445818	160	3	-0.44721	0.98272	0.98271	1	19469	0	-0.44721
NM_015167.2;JMJD6	4	0.0010213	0.0037095	0.454932	161	4	-0.81863	0.99898	0.99896	1	20029	0	-0.81863
NM_207102.2;FBXW12	4	0.0010403	0.0037789	0.45798	162	4	-0.51685	0.99896	0.99895	1	20028	0	-0.51685
NM_015431.3;TRIM58	4	0.0010406	0.0037799	0.45798	163	4	-0.3627	0.99896	0.99894	1	20027	0	-0.3627
NM_145071.2;CISH	4	0.0010592	0.0038473	0.46336	164	3	-0.30478	0.46587	0.54441	1	9403	1	-0.30478
NM_002203.3;ITGA2	4	0.0010669	0.003871	0.463431	165	4	-0.49027	0.99893	0.99892	1	20026	0	-0.49027
NM_016500.3;PBDC1	4	0.0010749	0.003902	0.46438	166	4	-0.38994	0.99893	0.99891	1	20025	0	-0.38994
NM_013369.3;DNMT3L	4	0.0010974	0.0039856	0.46885	167	3	-0.3166	0.74488	0.74449	1	13727	1	-0.3166
NM_001164261.1;PPIAL4D	4	0.0010978	0.0039861	0.46885	168	4	-0.45939	0.9989	0.99888	1	20024	0	-0.45939
NM_080659.2;C11orf52	4	0.0011165	0.0040496	0.473227	169	3	-0.28869	0.98002	0.98006	1	19383	0	-0.28869
NM_014153.3;ZC3H7A	4	0.0011295	0.0040935	0.473227	170	4	-0.63865	0.99887	0.99885	1	20023	0	-0.63865
NM_015935.4;METTL13	4	0.0011299	0.0040939	0.473227	171	4	-0.27385	0.99887	0.99885	1	20022	0	-0.27385
NM_001144960.1;ANKUB1	4	0.0011384	0.004124	0.473975	172	3	-0.34925	0.92205	0.92181	1	17834	0	-0.34925
NM_014738.4;KIAA0195	4	0.0011585	0.0041993	0.47659	173	2	-0.36776	0.70238	0.70555	1	12889	1	-0.36776
NM_033388.1;ATG16L2	4	0.0011775	0.0042692	0.47659	174	4	-0.4409	0.99882	0.9988	1	20021	0	-0.4409
NM_021225.4;PROL1	4	0.0011798	0.0042785	0.47659	175	4	-0.30909	0.99882	0.9988	1	20020	0	-0.30909
NM_001128.5;AP1G1	4	0.0011933	0.0043229	0.47659	176	4	-0.33961	0.99881	0.99879	1	20019	0	-0.33961
NM_001079802.1;FKTN	4	0.001201	0.0043519	0.47659	177	3	-0.3038	0.92456	0.92432	1	17901	0	-0.3038
NM_000318.2;PEX2	4	0.0012111	0.0043878	0.47659	178	3	-0.40264	0.9005	0.90006	1	17312	0	-0.40264
NM_025134.4;CHD9	4	0.0012171	0.0044105	0.47659	179	4	-0.30781	0.99878	0.99877	1	20018	0	-0.30781
NM_005953.3;MT2A	4	0.0012206	0.0044233	0.47659	180	2	-0.41236	0.90355	0.90313	1	17376	0	-0.41236
NM_001013403.2;CXorf66	4	0.001226	0.004442	0.47659	181	3	-0.3165	0.92702	0.92677	1	17965	0	-0.3165
NM_001001921.1;OR5AS1	4	0.0012262	0.0044425	0.47659	182	4	-0.2372	0.99877	0.99876	1	20017	0	-0.2372
NM_000136.2;FANCC	4	0.0012272	0.0044474	0.47659	183	4	-0.45623	0.99877	0.99876	1	20016	0	-0.45623
NM_032250.3;ANKRD20A1	4	0.0012293	0.0044548	0.47659	184	3	-0.53617	0.93973	0.93967	1	18262	0	-0.53617
NM_001199633.1;SLC28A3	4	0.0012424	0.0045089	0.479502	185	2	-0.18076	0.88554	0.88511	1	16919	0	-0.18076
NM_139171.1;STARD6	4	0.0012535	0.0045414	0.479502	186	4	-0.28347	0.99875	0.99873	1	20015	0	-0.28347
NM_004739.3;MTA2	4	0.0012583	0.0045552	0.479502	187	3	-0.35267	0.98295	0.98295	1	19483	0	-0.35267
NM_001080507.2;OOEP	4	0.0012638	0.0045774	0.479502	188	3	-0.45463	0.76764	0.76715	1	14232	0	-0.45463
NM_033101.3;LGALS12	4	0.0013016	0.0047113	0.486182	189	3	-0.37648	0.80492	0.80442	1	15073	0	-0.37648
NM_004716.3;PCSK7	4	0.0013112	0.0047428	0.486182	190	2	-0.34991	0.87637	0.8759	1	16696	0	-0.34991
NM_006460.2;HEXIM1	4	0.0013117	0.0047457	0.486182	191	4	-0.88964	0.99869	0.99869	1	20014	0	-0.88964
NM_024665.4;TBL1XR1	4	0.0013324	0.0048225	0.486182	192	4	-0.75131	0.99867	0.99867	1	20013	0	-0.75131
NM_016396.2;CTDSPL2	4	0.0013379	0.0048417	0.486182	193	4	-0.59344	0.99866	0.99866	1	20012	0	-0.59344
NM_030615.2;KIF25	4	0.0013481	0.0048806	0.486182	194	3	-0.40049	0.89871	0.89829	1	17256	0	-0.40049
NM_001004136.1;OR2T2	4	0.0013519	0.0048934	0.486182	195	2	-0.25366	0.20947	0.3286	1	5452	2	-0.25366
NM_001173977.1;LRRC16A	4	0.0013579	0.004918	0.486182	196	4	-0.41035	0.99864	0.99864	1	20011	0	-0.41035
NM_022370.3;ROBO3	4	0.0013619	0.0049347	0.486182	197	3	-0.3611	0.73093	0.73125	1	13430	1	-0.3611
NM_015183.2;MAST4	4	0.0013648	0.0049461	0.486182	198	4	-0.38052	0.99864	0.99863	1	20010	0	-0.38052
NM_016121.3;KCTD3	4	0.0013667	0.0049525	0.486182	199	4	-0.2947	0.99863	0.99863	1	20009	0	-0.2947
NM_001130067.1;TRIM2	4	0.0013699	0.0049633	0.486182	200	3	-0.42714	0.69213	0.69685	1	12697	1	-0.42714
NM_004190.3;LIPF	4	0.0013725	0.0049712	0.486182	201	2	-0.35765	0.8665	0.866	1	16451	0	-0.35765
NM_205846.2;PRELID2	4	0.0013751	0.0049795	0.486182	202	4	-0.28194	0.99673	0.99673	1	19920	0	-0.28194
NM_001034832.3;SSX4B	4	0.001392	0.0050371	0.487076	203	3	-0.52494	0.94801	0.94793	1	18481	0	-0.52494
NM_001304718.1;PTEN	4	0.0014001	0.0050691	0.487474	204	3	-0.44425	0.96499	0.96488	1	18948	0	-0.44425
NM_005365.4;MAGEA9	4	0.0014143	0.0051149	0.487474	205	3	-0.36016	0.75641	0.75593	1	13984	0	-0.36016
NM_001278720.1;RHBDL1	4	0.0014165	0.0051213	0.487474	206	3	-0.46256	0.5991	0.62642	1	11137	1	-0.46256
NM_004106.1;FCER1G	4	0.0014279	0.0051636	0.487474	207	4	-0.56393	0.99857	0.99857	1	20006	0	-0.56393
NM_005654.5;NR2F1	4	0.0014363	0.0051986	0.487474	208	4	-0.26865	0.99856	0.99856	1	20005	0	-0.26865
NM_001001961.1;OR13C3	4	0.0014386	0.0052075	0.487474	209	4	-0.36011	0.99856	0.99856	1	20004	0	-0.36011
NM_000021.3;PSEN1	4	0.0014391	0.0052109	0.487474	210	3	-0.38807	0.96413	0.96404	1	18929	0	-0.38807
NM_017857.3;SSH3	4	0.001447	0.0052365	0.487601	211	4	-0.27285	0.99855	0.99855	1	20003	0	-0.27285
NM_005608.2;PTPRCAP	4	0.0014723	0.0053266	0.492847	212	3	-0.42363	0.71448	0.71616	1	13110	1	-0.42363
NM_004845.4;PCYT1B	4	0.0014773	0.0053418	0.492847	213	4	-0.35692	0.99852	0.99853	1	20002	0	-0.35692
NM_138737.4;HEPH	4	0.00157	0.005681	0.519047	214	4	-0.36514	0.99843	0.99844	1	20000	0	-0.36514
NM_001178030.1;SF1	4	0.0015816	0.0057179	0.519047	215	3	-0.65095	0.97361	0.9735	1	19195	0	-0.65095
NM_153341.3;RNF19B	4	0.0015865	0.0057391	0.519047	216	4	-0.25232	0.99797	0.99799	1	19976	0	-0.25232
NM_001078651.2;TMEM134	4	0.0015868	0.0057411	0.519047	217	4	-0.26382	0.99841	0.99842	1	19999	0	-0.26382
NM_000705.3;ATP4B	4	0.0015913	0.0057549	0.519047	218	4	-0.27742	0.99841	0.99842	1	19997	0	-0.27742
NM_001154.3;ANXA5	4	0.0015983	0.0057839	0.519338	219	4	-0.31874	0.9984	0.99841	1	19996	0	-0.31874
NM_001001709.2;C9orf170	4	0.0016272	0.0058853	0.526095	220	3	-0.16014	0.70121	0.70451	1	12866	1	-0.16014
NM_001045479.1;S100A7L2	4	0.0016697	0.006033	0.526437	221	4	-0.35706	0.99833	0.99833	1	19994	0	-0.35706
NM_058230.2;ZNF354B	4	0.001682	0.0060748	0.526437	222	2	-0.17046	0.53732	0.58601	1	10289	1	-0.17046
NM_203422.3;LRRN4CL	4	0.0016826	0.0060768	0.526437	223	4	-0.31065	0.99832	0.99832	1	19993	0	-0.31065
NM_001303494.1;CBX6	4	0.0016838	0.0060807	0.526437	224	4	-0.38922	0.99832	0.99832	1	19992	0	-0.38922
NM_178549.3;ZNF678	4	0.0016847	0.0060837	0.526437	225	4	-0.34402	0.99832	0.99832	1	19991	0	-0.34402
NM_024635.3;NAA35	4	0.0016947	0.0061137	0.526437	226	2	0.39898	0.015591	0.044523	0.649717	1367	2	0.39898
NM_031293.2;PMFBP1	4	0.0017024	0.0061408	0.526437	227	3	-0.46022	0.98293	0.98294	1	19480	0	-0.46022
NM_006388.3;KAT5	4	0.0017102	0.0061713	0.526437	228	3	-0.62487	0.21228	0.33184	1	5509	1	-0.62487
NM_020726.4;NLN	4	0.001717	0.0061984	0.526437	229	3	-0.3985	0.8099	0.80939	1	15182	0	-0.3985
NM_001284.2;AP3S1	4	0.0017185	0.0062023	0.526437	230	4	-0.50608	0.99828	0.99829	1	19990	0	-0.50608
NM_018154.2;ASF1B	4	0.0017189	0.0062053	0.526437	231	4	-0.54884	0.99828	0.99829	1	19989	0	-0.54884
NM_001142408.2;CRISP2	4	0.0017229	0.0062191	0.526437	232	3	-0.49681	0.27648	0.40521	1	6785	1	-0.49681
NM_005845.4;ABCC4	4	0.0017502	0.006322	0.532023	233	3	-0.44802	0.56315	0.60241	1	10649	1	-0.44802
NM_000531.5;OTC	4	0.0017656	0.0063771	0.532367	234	4	-0.3992	0.99823	0.99825	1	19988	0	-0.3992
NM_020680.3;SCYL1	4	0.0017709	0.0063973	0.532367	235	3	-0.52676	0.90963	0.90929	1	17536	0	-0.52676
NM_001145124.1;SPATA31C1	4	0.0017755	0.006415	0.532367	236	4	-0.46583	0.99822	0.99824	1	19987	0	-0.46583
NM_000015.2;NAT2	4	0.0017835	0.0064495	0.532367	237	4	-0.3141	0.99822	0.99823	1	19986	0	-0.3141
NM_015234.4;ADGRF5	4	0.0017903	0.006476	0.532367	238	4	-0.33532	0.99821	0.99823	1	19985	0	-0.33532
NM_001172712.1;SP3	4	0.001802	0.006509	0.532367	239	4	-0.43659	0.9982	0.99822	1	19984	0	-0.43659
NM_170679.2;SKP1	4	0.0018138	0.0065479	0.532367	240	4	-0.74888	0.99255	0.99256	1	19789	0	-0.74888
NM_182595.3;POM121L12	4	0.0018165	0.0065543	0.532367	241	2	-0.20884	0.92634	0.9261	1	17944	0	-0.20884
NM_003336.3;UBE2A	4	0.001825	0.0065838	0.532367	242	4	-0.68967	0.99579	0.9958	1	19893	0	-0.68967
NM_001271905.1;GSKIP	4	0.0018265	0.0065907	0.532367	243	4	-0.21412	0.99817	0.9982	1	19983	0	-0.21412
NM_003862.2;FGF18	4	0.0018467	0.006669	0.535104	244	4	-0.38078	0.99815	0.99817	1	19982	0	-0.38078
NM_080475.3;SERPINB11	4	0.0018633	0.0067207	0.535104	245	4	-0.39212	0.99814	0.99816	1	19981	0	-0.39212
NM_001033018.2;DEFB136	4	0.0018642	0.0067236	0.535104	246	4	-0.29052	0.99814	0.99816	1	19980	0	-0.29052
NM_001707.3;BCL7B	4	0.0018659	0.006731	0.535104	247	3	-0.28093	0.37417	0.49656	1	8449	1	-0.28093
NM_021806.3;FAM3A	4	0.0018829	0.0067926	0.53521	248	3	-0.40291	0.75789	0.75739	1	14014	0	-0.40291
NM_001100588.1;RC3H2	4	0.0018853	0.0068004	0.53521	249	2	-0.12899	0.92481	0.92459	1	17908	0	-0.12899
NM_001005185.1;OR6N1	4	0.0018941	0.0068374	0.53521	250	4	-0.31664	0.99811	0.99813	1	19979	0	-0.31664
NM_024761.4;MOB3B	4	0.001899	0.0068516	0.53521	251	2	-0.092578	0.12827	0.23448	1	3904	2	-0.092578
NM_138569.2;MLIP	4	0.0019329	0.0069727	0.541477	252	4	-0.37333	0.99807	0.99808	1	19978	0	-0.37333
NM_001145004.2;GOLGA6L6	4	0.0019424	0.0070052	0.541908	253	4	-0.60291	0.9959	0.99592	1	19898	0	-0.60291
NM_000758.3;CSF2	4	0.0020173	0.0072888	0.557208	254	3	-0.22625	0.99112	0.9911	1	19738	0	-0.22625
NM_021147.4;CCNO	4	0.0020192	0.0072952	0.557208	255	3	-0.48798	0.984	0.98397	1	19517	0	-0.48798
NM_000553.4;WRN	4	0.0020206	0.0072986	0.557208	256	4	-0.59792	0.99798	0.998	1	19977	0	-0.59792
NM_001178101.1;ZNF37A	4	0.00204	0.0073572	0.557208	257	3	-0.45557	0.84529	0.84459	1	15964	0	-0.45557
NM_001204871.1;URGCP-MRPS24	4	0.0020401	0.0073587	0.557208	258	2	-0.13319	0.06343	0.14455	1	2643	2	-0.13319
NM_003118.3;SPARC	4	0.0020528	0.0073971	0.557208	259	4	-0.359	0.99795	0.99797	1	19975	0	-0.359
NM_005193.1;CDX4	4	0.00206	0.0074217	0.557208	260	3	-0.30208	0.80971	0.8092	1	15178	0	-0.30208
NM_000859.2;HMGCR	4	0.0020608	0.0074246	0.557208	261	4	-0.84671	0.99794	0.99796	1	19974	0	-0.84671
NM_003076.4;SMARCD1	4	0.0020917	0.0075507	0.55723	262	1	-0.056261	0.85531	0.85473	1	16173	0	-0.056261
NM_198443.1;NRN1L	4	0.0020926	0.0075546	0.55723	263	3	-0.41732	0.63986	0.6556	1	11772	1	-0.41732
NM_021165.3;BRINP2	4	0.0020945	0.0075625	0.55723	264	3	-0.31873	0.96185	0.9617	1	18864	0	-0.31873
NM_015326.4;SRGAP2	4	0.0020949	0.007563	0.55723	265	3	-0.49973	0.98039	0.9804	1	19397	0	-0.49973
NM_001174072.2;SERINC5	4	0.0020952	0.0075635	0.55723	266	4	-0.37218	0.9979	0.99793	1	19973	0	-0.37218
NM_001101357.1;CCDC160	4	0.002109	0.0076107	0.558665	267	4	-0.32322	0.99136	0.99133	1	19747	0	-0.32322
NM_016309.2;LCMT1	4	0.0021281	0.0076796	0.559211	268	4	-0.73358	0.99787	0.99789	1	19971	0	-0.73358
NM_004565.2;PEX14	4	0.0021353	0.0077072	0.559211	269	4	-0.35447	0.99786	0.99789	1	19970	0	-0.35447
NM_001115113.2;WDR26	4	0.0021433	0.0077357	0.559211	270	3	-0.42908	0.91162	0.91135	1	17575	0	-0.42908
NM_006899.3;IDH3B	4	0.002145	0.0077412	0.559211	271	4	-0.41198	0.99785	0.99788	1	19969	0	-0.41198
NM_001010895.2;ERCC6L2	4	0.0021578	0.007785	0.559211	272	4	-0.40797	0.99211	0.99212	1	19775	0	-0.40797
NM_198834.2;ACACA	4	0.0021678	0.0078219	0.559721	273	4	-0.34396	0.99783	0.99785	1	19968	0	-0.34396
NM_001017971.2;ATP6AP1L	4	0.0021782	0.0078549	0.559721	274	4	-0.24593	0.99782	0.99784	1	19967	0	-0.24593
NM_001242792.1;SNAP91	4	0.0021844	0.0078756	0.559721	275	4	-0.30476	0.99782	0.99783	1	19966	0	-0.30476
NM_001558.3;IL10RA	4	0.0021949	0.0079095	0.560155	276	2	-0.09945	0.77183	0.77134	1	14315	0	-0.09945
NM_025264.4;THUMPD2	4	0.0022181	0.0079967	0.563127	277	2	-0.27784	0.63439	0.65156	1	11685	1	-0.27784
NM_001198868.1;CAPN1	4	0.0022212	0.0080075	0.563127	278	4	-0.51446	0.99778	0.9978	1	19965	0	-0.51446
NM_001079807.2;PGA3	4	0.0022364	0.0080641	0.565133	279	3	-0.39657	0.86911	0.86863	1	16525	0	-0.39657
NM_152275.3;TTC30A	4	0.0022724	0.0081793	0.569444	280	4	-0.33799	0.99773	0.99774	1	19964	0	-0.33799
NM_015020.3;PHLPP2	4	0.0022736	0.0081822	0.569444	281	4	-0.27528	0.99269	0.99269	1	19793	0	-0.27528
NM_015949.2;GET4	4	0.0022984	0.0082704	0.570502	282	3	-0.43185	0.96093	0.96078	1	18840	0	-0.43185
NM_003851.2;CREG1	4	0.0023045	0.0082886	0.570502	283	4	-0.41408	0.99682	0.99681	1	19922	0	-0.41408
NM_001004693.1;OR2T10	4	0.0023082	0.0083053	0.570502	284	4	-0.39408	0.99769	0.9977	1	19963	0	-0.39408
NM_025153.2;ATP10B	4	0.0023128	0.008324	0.570502	285	4	-0.4123	0.99128	0.99126	1	19744	0	-0.4123
NM_007001.2;SLC35D2	4	0.0023179	0.0083393	0.570502	286	3	-0.70275	0.90949	0.90916	1	17532	0	-0.70275
NM_021220.3;OVOL2	4	0.0023282	0.0083742	0.570607	287	3	-0.38719	0.9535	0.95332	1	18625	0	-0.38719
NM_000865.2;HTR1E	4	0.0023366	0.0084052	0.570607	288	4	-0.25581	0.99766	0.99767	1	19962	0	-0.25581
NM_182701.1;GPX6	4	0.0023552	0.0084648	0.571317	289	3	-0.30858	0.94915	0.94902	1	18517	0	-0.30858
NM_182553.2;CNIH2	4	0.0023656	0.0085027	0.571956	290	3	-0.31139	0.94501	0.94485	1	18400	0	-0.31139
NM_002871.4;RABIF	4	0.0024013	0.0086312	0.578122	291	2	-0.17038	0.88859	0.8882	1	16997	0	-0.17038
NM_003719.3;PDE8B	4	0.0024077	0.0086519	0.578122	292	4	-0.3167	0.99759	0.99759	1	19961	0	-0.3167
NM_001683.3;ATP2B2	4	0.0024288	0.0087272	0.578557	293	3	-0.45333	0.91376	0.91348	1	17630	0	-0.45333
NM_001031615.1;ALDH3B2	4	0.0024472	0.0087892	0.578557	294	3	-0.3131	0.86734	0.86684	1	16473	0	-0.3131
NM_020470.2;YIF1A	4	0.0024502	0.008801	0.578557	295	2	-0.27657	0.84327	0.84256	1	15922	0	-0.27657
NM_030981.2;RAB1B	4	0.0024529	0.0088089	0.578557	296	3	-0.21251	0.76844	0.76793	1	14250	0	-0.21251
NM_001098272.2;HMGCS1	4	0.0024701	0.0088685	0.578557	297	4	-0.92012	0.99753	0.99753	1	19960	0	-0.92012
NM_007128.3;VPREB1	4	0.002478	0.0088906	0.578557	298	3	-0.39001	0.50812	0.56846	1	9929	1	-0.39001
NM_003339.2;UBE2D2	4	0.002489	0.0089231	0.578557	299	4	-0.50439	0.99751	0.99752	1	19959	0	-0.50439
NM_178468.5;FAM83C	4	0.0024931	0.0089389	0.578557	300	4	-0.31665	0.99751	0.99751	1	19958	0	-0.31665
NM_001387.2;DPYSL3	4	0.0024942	0.0089408	0.578557	301	4	-0.39767	0.99751	0.99751	1	19957	0	-0.39767
NM_001198759.1;LY75-CD302	4	0.0024989	0.0089551	0.578557	302	4	-0.45205	0.9975	0.9975	1	19956	0	-0.45205
NM_005329.2;HAS3	4	0.0025045	0.0089748	0.578557	303	3	-0.26137	0.8185	0.81796	1	15374	0	-0.26137
NM_178516.3;EXOC3L1	4	0.0025354	0.009086	0.582037	304	4	-0.39683	0.99746	0.99747	1	19955	0	-0.39683
NM_018231.2;SLC38A7	4	0.0025384	0.0090988	0.582037	305	4	-0.37876	0.99746	0.99747	1	19954	0	-0.37876
NM_031482.4;ATG10	4	0.002543	0.0091156	0.582037	306	4	-0.26451	0.99746	0.99746	1	19953	0	-0.26451
NM_001931.4;DLAT	4	0.0025589	0.0091589	0.582952	307	4	-0.19554	0.99744	0.99744	1	19952	0	-0.19554
NM_033310.2;KCNK4	4	0.0026015	0.0092943	0.585197	308	4	-0.27495	0.9974	0.99739	1	19951	0	-0.27495
NM_052858.5;MARVELD3	4	0.0026112	0.0093263	0.585197	309	3	-0.45845	0.68668	0.69233	1	12590	1	-0.45845
NM_001128922.1;LRRC32	4	0.0026204	0.0093573	0.585197	310	3	-0.25266	0.97719	0.9772	1	19311	0	-0.25266
NM_014647.3;KIAA0430	4	0.0026296	0.0093873	0.585197	311	4	-0.48893	0.99737	0.99737	1	19950	0	-0.48893
NM_205548.2;FAM151B	4	0.002644	0.0094365	0.585197	312	4	-0.50799	0.99736	0.99735	1	19949	0	-0.50799
NM_005565.3;LCP2	4	0.0026464	0.0094469	0.585197	313	4	-0.29037	0.99735	0.99735	1	19948	0	-0.29037
NM_001433.3;ERN1	4	0.0026531	0.0094626	0.585197	314	4	-0.35206	0.99735	0.99734	1	19947	0	-0.35206
NM_002140.3;HNRNPK	4	0.0026593	0.0094833	0.585197	315	1	-0.27872	0.19766	0.31495	1	5202	1	-0.27872
NT0543	1	0.0026684	0.0026422	0.415648	316	1	-0.66313	0.99733	0.99735	1	19946	0	-0.66313
NM_138457.2;FOXP4	4	0.0026694	0.0095163	0.585197	317	4	-0.23565	0.99733	0.99733	1	19945	0	-0.23565
NM_001130003.1;SYNPR	4	0.0026706	0.0095222	0.585197	318	4	-0.33883	0.99733	0.99733	1	19944	0	-0.33883
NM_001282541.1;SYCP1	4	0.0026744	0.0095286	0.585197	319	2	-0.24524	0.94042	0.94034	1	18285	0	-0.24524
NM_001304339.1;KDM4C	4	0.0026779	0.0095434	0.585197	320	4	-0.39177	0.99732	0.99732	1	19943	0	-0.39177
NM_005982.3;SIX1	4	0.0026967	0.0096103	0.585734	321	2	-0.13119	0.72672	0.72736	1	13343	1	-0.13119
NM_206920.2;MAMDC4	4	0.0027443	0.0097865	0.590361	322	4	-0.3225	0.99726	0.99725	1	19941	0	-0.3225
NM_020123.3;TM9SF3	4	0.0027467	0.0097959	0.590361	323	4	-0.31051	0.99725	0.99725	1	19940	0	-0.31051
NM_032492.3;JAGN1	4	0.0027497	0.0098052	0.590361	324	3	-0.34407	0.44795	0.53464	1	9210	1	-0.34407
NM_000414.3;HSD17B4	4	0.0027523	0.0098141	0.590361	325	4	-0.43351	0.99725	0.99724	1	19939	0	-0.43351
NM_031908.4;C1QTNF2	4	0.00276	0.0098387	0.590361	326	3	-0.40431	0.51707	0.57372	1	10029	1	-0.40431
NM_175871.3;SWSAP1	4	0.0027658	0.0098623	0.590361	327	3	-0.2842	0.97016	0.97004	1	19097	0	-0.2842
NM_004177.4;STX3	4	0.0027785	0.0099096	0.590452	328	4	-0.46974	0.99257	0.99258	1	19790	0	-0.46974
NM_139165.2;RAET1E	4	0.0027925	0.0099475	0.590452	329	3	-0.3636	0.843	0.84228	1	15913	0	-0.3636
NM_014042.2;ANAPC15	4	0.0027934	0.0099519	0.590452	330	2	-0.26464	0.39372	0.50637	1	8643	1	-0.26464
NM_031450.3;C11orf68	4	0.0028064	0.010003	0.591744	331	3	-0.29335	0.96408	0.96398	1	18927	0	-0.29335
NM_003600.2;AURKA	4	0.0028718	0.010233	0.599568	332	3	-0.53222	0.49326	0.55985	1	9720	1	-0.53222
NM_020665.5;TMEM27	4	0.0028746	0.010243	0.599568	333	4	-0.35906	0.99593	0.99595	1	19899	0	-0.35906
NM_012163.2;LRRC29	4	0.0028806	0.010263	0.599568	334	4	-0.18599	0.99712	0.99711	1	19938	0	-0.18599
NM_012094.4;PRDX5	4	0.0028864	0.010285	0.599568	335	4	-0.36135	0.99711	0.9971	1	19937	0	-0.36135
NM_138431.2;MFSD3	4	0.0028915	0.0103	0.599568	336	4	-0.34104	0.99711	0.9971	1	19936	0	-0.34104
NM_003679.4;KMO	4	0.0028949	0.010314	0.599568	337	3	-0.33721	0.96592	0.96581	1	18975	0	-0.33721
NM_001126334.1;FOXD4L5	4	0.0029226	0.010421	0.602244	338	4	-0.30033	0.99708	0.99707	1	19935	0	-0.30033
NM_018927.3;PCDHGB7	4	0.002931	0.010448	0.602244	339	4	-0.25498	0.99707	0.99706	1	19934	0	-0.25498
NM_015021.1;ZNF292	4	0.0029319	0.01045	0.602244	340	4	-0.35781	0.99545	0.99547	1	19880	0	-0.35781
NM_001111319.1;CLDN22	4	0.0029657	0.010562	0.604422	341	4	-0.37885	0.99703	0.99702	1	19933	0	-0.37885
NM_000112.3;SLC26A2	4	0.0029765	0.010599	0.604422	342	3	-0.25012	0.93379	0.93356	1	18126	0	-0.25012
NM_080670.3;SLC35A4	4	0.0029841	0.010628	0.604422	343	4	-0.26426	0.99702	0.997	1	19932	0	-0.26426
NM_012214.2;MGAT4A	4	0.0029874	0.010637	0.604422	344	3	-0.33599	0.98113	0.98113	1	19423	0	-0.33599
NM_020840.1;FNIP2	4	0.0029882	0.010638	0.604422	345	2	-0.18229	0.96021	0.96004	1	18820	0	-0.18229
NM_001001959.1;OR11L1	4	0.0029967	0.010669	0.604476	346	4	-0.21052	0.997	0.99699	1	19931	0	-0.21052
NM_018059.4;RADIL	4	0.0030084	0.010716	0.604942	347	2	-0.22522	0.89428	0.89389	1	17149	0	-0.22522
NM_013338.4;ALG5	4	0.0030203	0.010761	0.604942	348	3	-0.35958	0.9594	0.95926	1	18804	0	-0.35958
NM_001011724.1;HNRNPA1L2	4	0.0030218	0.010768	0.604942	349	3	-0.57691	0.84732	0.84665	1	16012	0	-0.57691
NT0424	1	0.0030302	0.0029947	0.418333	350	1	-0.5444	0.99697	0.99701	1	19929	0	-0.5444
NM_025133.4;FBXO11	4	0.0030486	0.010861	0.606807	351	3	-0.6537	0.32303	0.45816	1	7738	1	-0.6537
NM_001145933.1;TKTL1	4	0.0030487	0.010861	0.606807	352	4	-0.26864	0.99695	0.99694	1	19928	0	-0.26864
NM_012287.5;ACAP2	4	0.0030601	0.010901	0.607348	353	4	-0.35584	0.99694	0.99693	1	19926	0	-0.35584
NM_001048252.2;CTXN3	4	0.0030863	0.01098	0.609184	354	2	-0.21265	0.56125	0.60118	1	10621	1	-0.21265
NM_145008.2;YPEL4	4	0.0030898	0.010995	0.609184	355	4	-0.23624	0.99691	0.9969	1	19925	0	-0.23624
NM_130776.1;XAGE3	4	0.0031006	0.011029	0.609414	356	4	-0.19695	0.9969	0.99689	1	19924	0	-0.19695
NM_001005274.1;OR4A16	4	0.0031205	0.011102	0.610764	357	2	-0.22368	0.94789	0.94779	1	18477	0	-0.22368
NM_005660.2;SLC35A2	4	0.0031234	0.011114	0.610764	358	2	-0.28399	0.4601	0.54126	1	9343	1	-0.28399
NM_001008938.3;CKAP5	4	0.0031445	0.01118	0.612688	359	2	-0.42617	0.97787	0.97789	1	19323	0	-0.42617
NM_144964.3;TRMT10B	4	0.003162	0.01124	0.613633	360	3	-0.49549	0.32075	0.45555	1	7691	1	-0.49549
NM_001999.3;FBN2	4	0.0031676	0.011258	0.613633	361	3	-0.61202	0.99089	0.99086	1	19729	0	-0.61202
NM_016274.5;PLEKHO1	4	0.0031859	0.011321	0.6154	362	3	-0.30445	0.96615	0.96603	1	18982	0	-0.30445
NM_012096.2;APPL1	4	0.0031954	0.011352	0.615423	363	4	-0.2507	0.9968	0.9968	1	19921	0	-0.2507
NM_001006938.2;TCEAL6	4	0.0032171	0.011432	0.616967	364	3	-0.33635	0.71442	0.71612	1	13109	1	-0.33635
NM_197970.2;BOLL	4	0.0032266	0.011469	0.616967	365	1	-0.03106	0.43701	0.52881	1	9091	1	-0.03106
NM_138573.3;NRG4	4	0.0032561	0.011582	0.616967	366	3	-0.41576	0.31299	0.44681	1	7540	1	-0.41576
NM_005810.3;KLRG1	4	0.0032781	0.011656	0.616967	367	3	-0.51341	0.88568	0.88525	1	16926	0	-0.51341
NM_173587.3;RCOR2	4	0.00328	0.011661	0.616967	368	4	-0.38663	0.99466	0.99468	1	19854	0	-0.38663
NM_033085.2;FATE1	4	0.0032883	0.011687	0.616967	369	3	-0.41628	0.90618	0.90581	1	17444	0	-0.41628
NT0712	1	0.0032886	0.0032359	0.418333	370	1	-0.41158	0.99671	0.99676	1	19919	0	-0.41158
NM_000954.5;PTGDS	4	0.0033059	0.011748	0.618566	371	4	-0.27758	0.99669	0.99669	1	19918	0	-0.27758
NM_001303405.1;CWF19L1	4	0.0033364	0.01186	0.619922	372	3	-0.51225	0.9708	0.9707	1	19116	0	-0.51225
NM_007075.3;WDR45	4	0.003356	0.011926	0.619922	373	3	-0.29592	0.98434	0.98431	1	19529	0	-0.29592
NM_021958.3;HLX	4	0.0033568	0.011927	0.619922	374	4	-0.52452	0.99664	0.99664	1	19917	0	-0.52452
NM_001042537.1;SLC9A6	4	0.0033586	0.011933	0.619922	375	3	-0.48929	0.5862	0.61758	1	10968	1	-0.48929
NM_004998.3;MYO1E	4	0.0033648	0.011959	0.619922	376	2	-0.29215	0.72794	0.72848	1	13367	1	-0.29215
NM_004352.3;CBLN1	4	0.0033812	0.012018	0.621383	377	3	-0.33894	0.54498	0.59074	1	10394	1	-0.33894
NM_015688.1;FAM184B	4	0.0034086	0.012106	0.62299	378	4	-0.44912	0.99659	0.9966	1	19916	0	-0.44912
NM_000587.2;C7	4	0.0034258	0.012171	0.624482	379	4	-0.37584	0.99657	0.99658	1	19915	0	-0.37584
NM_001034116.1;EIF2B4	4	0.0034435	0.01223	0.624941	380	2	-0.19788	0.88645	0.88605	1	16948	0	-0.19788
NM_144661.2;C10orf82	4	0.0034485	0.012254	0.624941	381	4	-0.17729	0.99655	0.99655	1	19914	0	-0.17729
NM_145735.2;ARHGEF7	4	0.0034559	0.012279	0.624941	382	4	-0.34579	0.99654	0.99654	1	19913	0	-0.34579
NM_018710.2;TMEM55A	4	0.0034723	0.012328	0.624941	383	2	-0.37527	0.87586	0.87538	1	16679	0	-0.37527
NM_001029886.2;PFN3	4	0.0034831	0.012364	0.624941	384	3	-0.31236	0.83279	0.83213	1	15703	0	-0.31236
NM_001080497.2;MEGF9	4	0.0034844	0.012367	0.624941	385	2	-0.050602	0.61556	0.63794	1	11391	1	-0.050602
NM_003577.2;UTF1	4	0.0034941	0.012398	0.624941	386	3	-0.46232	0.69716	0.70106	1	12784	1	-0.46232
NM_004528.3;MGST3	4	0.0035278	0.01251	0.628774	387	4	-0.28382	0.99487	0.99489	1	19863	0	-0.28382
NM_198480.3;ZNF615	4	0.0035359	0.012539	0.628774	388	3	-0.49455	0.45798	0.54008	1	9322	1	-0.49455
NM_130899.2;FAM71B	4	0.0035444	0.012567	0.628774	389	4	-0.16609	0.99646	0.99646	1	19912	0	-0.16609
NM_032810.2;ATAD1	4	0.003561	0.012622	0.629966	390	4	-0.42407	0.99644	0.99645	1	19911	0	-0.42407
NM_005238.3;ETS1	4	0.0036107	0.012802	0.637015	391	2	-0.43688	0.95146	0.95132	1	18574	0	-0.43688
NM_001059.2;TACR3	4	0.0036365	0.012892	0.637015	392	2	-0.3048	0.8373	0.83658	1	15795	0	-0.3048
NM_005468.2;NAALADL1	4	0.003639	0.012906	0.637015	393	2	-0.27219	0.86197	0.86148	1	16350	0	-0.27219
NM_130784.2;SYCE1	4	0.0036551	0.012959	0.637015	394	3	-0.3124	0.869	0.8685	1	16522	0	-0.3124
NM_017504.1;OR2M4	4	0.0036561	0.012964	0.637015	395	4	-0.25379	0.99634	0.99635	1	19910	0	-0.25379
NM_006826.3;YWHAQ	4	0.0036606	0.012985	0.637015	396	3	-0.53395	0.87345	0.87298	1	16624	0	-0.53395
NM_013367.2;ANAPC4	4	0.0036735	0.013027	0.637015	397	3	-0.4046	0.95825	0.95816	1	18769	0	-0.4046
NM_024783.3;AGBL2	4	0.0036787	0.013044	0.637015	398	3	-0.40752	0.73161	0.7319	1	13448	1	-0.40752
NM_001080531.1;C4orf51	4	0.0036846	0.013065	0.637015	399	2	-0.22017	0.68065	0.6874	1	12484	1	-0.22017
NM_017539.2;DNAH3	4	0.0037074	0.013137	0.637015	400	4	-0.33133	0.99629	0.9963	1	19909	0	-0.33133
NM_013250.2;ZNF215	4	0.0037248	0.013194	0.637015	401	3	-0.29418	0.6939	0.69836	1	12729	1	-0.29418
NM_001303523.1;TOX4	4	0.0037276	0.0132	0.637015	402	3	-0.46588	0.88027	0.87975	1	16791	0	-0.46588
NM_024105.3;ALG12	4	0.0037374	0.013236	0.637015	403	4	-0.44424	0.99626	0.99628	1	19908	0	-0.44424
NM_007371.3;BRD3	4	0.0037382	0.013239	0.637015	404	4	-0.40159	0.99626	0.99628	1	19907	0	-0.40159
NM_014729.2;TOX	4	0.0037641	0.013319	0.639346	405	3	-0.25056	0.93016	0.92992	1	18041	0	-0.25056
NM_020382.3;SETD8	4	0.0037936	0.013428	0.642142	406	2	-0.18063	0.21496	0.33491	1	5549	1	-0.18063
NM_032377.3;ELOF1	4	0.0037967	0.013441	0.642142	407	3	-0.39697	0.97108	0.971	1	19125	0	-0.39697
NM_000639.2;FASLG	4	0.0038154	0.013503	0.643204	408	4	-0.39386	0.99618	0.9962	1	19906	0	-0.39386
NM_024534.5;ERVMER34-1	4	0.0038281	0.013547	0.643204	409	4	-0.17739	0.99617	0.99619	1	19905	0	-0.17739
NM_018430.3;TSNAXIP1	4	0.0038412	0.013598	0.643204	410	4	-0.31543	0.99616	0.99617	1	19904	0	-0.31543
NM_001127212.1;GAGE2A	4	0.0038452	0.013614	0.643204	411	3	-0.31681	0.64086	0.65638	1	11791	1	-0.31681
NM_001039614.2;C15orf59	4	0.0038764	0.013717	0.645311	412	2	-0.20499	0.79786	0.7974	1	14912	0	-0.20499
NM_002348.3;LY9	4	0.0038802	0.013732	0.645311	413	3	-0.40323	0.73574	0.73573	1	13532	1	-0.40323
NM_001031738.2;TMEM150A	4	0.0039374	0.013914	0.64633	414	4	-0.26658	0.99606	0.99607	1	19902	0	-0.26658
NM_003396.1;WNT9B	4	0.0039482	0.013952	0.64633	415	1	0.013527	0.31158	0.44521	1	7508	1	0.013527
NM_004850.3;ROCK2	4	0.003949	0.013954	0.64633	416	3	-0.29965	0.98837	0.98835	1	19651	0	-0.29965
NM_015018.3;DOPEY1	4	0.0039519	0.013962	0.64633	417	3	-0.325	0.99057	0.99052	1	19714	0	-0.325
NM_001732.2;BTN1A1	4	0.0039528	0.013964	0.64633	418	2	-0.24878	0.77895	0.77833	1	14476	0	-0.24878
NM_018004.1;TMEM45A	4	0.0039549	0.013973	0.64633	419	3	-0.43605	0.96305	0.96293	1	18895	0	-0.43605
NM_003869.5;CES2	4	0.0039563	0.013979	0.64633	420	3	-0.33031	0.9721	0.97203	1	19156	0	-0.33031
NM_002556.2;OSBP	4	0.0039987	0.014114	0.646539	421	4	-0.40633	0.996	0.99602	1	19901	0	-0.40633
NM_001127258.1;HHIPL1	4	0.0039998	0.014118	0.646539	422	1	-0.082178	0.73859	0.73844	1	13597	1	-0.082178
NM_001256455.1;ZBTB7B	4	0.0040002	0.01412	0.646539	423	3	-0.3315	0.9561	0.95596	1	18706	0	-0.3315
NM_001497.3;B4GALT1	4	0.0040102	0.014159	0.646539	424	4	-0.33021	0.99599	0.99601	1	19900	0	-0.33021
NM_017935.4;BANK1	4	0.0041197	0.014522	0.656308	425	2	-0.17069	0.36422	0.49165	1	8367	1	-0.17069
NM_020404.2;CD248	4	0.0041475	0.014619	0.656308	426	4	-0.19564	0.99585	0.99587	1	19897	0	-0.19564
NM_001040663.2;GAGE1	4	0.0041511	0.01463	0.656308	427	2	-0.30817	0.91698	0.9167	1	17713	0	-0.30817
NM_001199877.1;SERF2	4	0.0041521	0.014633	0.656308	428	4	-0.3655	0.99585	0.99586	1	19896	0	-0.3655
NM_014007.3;ZBTB43	4	0.0041544	0.014641	0.656308	429	1	0.028981	0.75181	0.7514	1	13868	1	0.028981
NM_203474.1;PORCN	4	0.0041728	0.014697	0.656308	430	3	-0.34139	0.97222	0.97214	1	19162	0	-0.34139
NM_001282469.1;TSPY10	4	0.0041767	0.014708	0.656308	431	4	-0.32246	0.99582	0.99583	1	19895	0	-0.32246
NM_138333.3;FAM122A	4	0.0041788	0.014717	0.656308	432	3	-0.48246	0.97622	0.97616	1	19277	0	-0.48246
NM_020639.2;RIPK4	4	0.0041945	0.014773	0.657236	433	4	-0.17949	0.99581	0.99582	1	19894	0	-0.17949
NM_014939.3;TRAPPC8	4	0.004203	0.014803	0.657236	434	3	-0.67814	0.97674	0.97671	1	19295	0	-0.67814
NM_001134419.1;CDC7	3	0.0042301	0.011678	0.616967	435	2	-1.7255	0.92103	0.9211	1	17810	0	-1.7255
NM_003535.2;HIST1H3J	4	0.0042487	0.014952	0.657872	436	3	-0.30391	0.73802	0.73791	1	13583	1	-0.30391
NM_019114.4;EPB41L4B	4	0.0042502	0.014957	0.657872	437	3	-0.40642	0.83233	0.83165	1	15693	0	-0.40642
NM_015239.2;AGTPBP1	4	0.0042574	0.014982	0.657872	438	1	-0.042401	0.35609	0.48763	1	8286	1	-0.042401
NM_001142305.1;ZNF771	4	0.0042579	0.014984	0.657872	439	4	-0.28269	0.99574	0.99575	1	19891	0	-0.28269
NM_176797.2;P2RY6	4	0.0042699	0.01502	0.657872	440	2	-0.26865	0.90829	0.90794	1	17512	0	-0.26865
NM_005600.2;NIT1	4	0.0042762	0.015038	0.657872	441	3	-0.26994	0.95683	0.95672	1	18721	0	-0.26994
NM_018465.3;PLGRKT	4	0.0042839	0.015066	0.657872	442	4	-0.27529	0.99572	0.99573	1	19890	0	-0.27529
NT0058	1	0.0042965	0.0042298	0.47659	443	1	-0.42911	0.9957	0.99576	1	19889	0	-0.42911
NM_006552.1;SCGB1D1	4	0.0043029	0.015135	0.657872	444	4	-0.42562	0.9957	0.99571	1	19888	0	-0.42562
NM_173806.3;PDZD9	4	0.0043055	0.015141	0.657872	445	4	-0.40447	0.99569	0.99571	1	19887	0	-0.40447
NM_003891.2;PROZ	4	0.0043089	0.015151	0.657872	446	1	-0.066546	0.17477	0.28847	1	4750	1	-0.066546
NM_014699.3;ZNF646	4	0.0043339	0.015236	0.659012	447	3	-0.39918	0.94844	0.94835	1	18497	0	-0.39918
NM_001136533.1;DCAF8L2	4	0.0043564	0.015311	0.660849	448	3	-0.23686	0.57963	0.61318	1	10868	1	-0.23686
NM_175769.2;TCF23	4	0.0043711	0.015364	0.661355	449	4	-0.15433	0.99563	0.99564	1	19886	0	-0.15433
NM_207103.3;SCIMP	4	0.0043828	0.015402	0.661355	450	3	-0.27746	0.6568	0.66837	1	12046	1	-0.27746
NM_001005245.1;OR5M11	4	0.0043903	0.015433	0.661355	451	2	-0.2299	0.63853	0.65459	1	11751	1	-0.2299
NM_021016.3;PSG3	4	0.0043975	0.015455	0.661355	452	4	-0.24864	0.9956	0.99561	1	19885	0	-0.24864
NM_024847.4;TMC7	4	0.004412	0.0155	0.661542	453	1	-0.11171	0.80641	0.80593	1	15103	0	-0.11171
NM_024577.3;SH3TC2	4	0.0044267	0.015556	0.661542	454	4	-0.26293	0.99557	0.99558	1	19884	0	-0.26293
NM_001144874.1;PATE4	4	0.0044349	0.015586	0.661542	455	3	-0.30382	0.98365	0.98362	1	19504	0	-0.30382
NM_012202.4;GNG3	4	0.0044469	0.015623	0.661542	456	3	-0.35674	0.91116	0.91087	1	17569	0	-0.35674
NM_018183.3;SBNO1	4	0.0044642	0.015687	0.662857	457	3	-1.5362	0.94363	0.94351	1	18363	0	-1.5362
NM_001201550.2;CFHR4	4	0.0045291	0.01592	0.667927	458	3	-0.24364	0.95684	0.95673	1	18722	0	-0.24364
NM_016106.3;SCFD1	4	0.0045377	0.01595	0.667927	459	4	-0.34944	0.99546	0.99548	1	19883	0	-0.34944
NM_004988.4;MAGEA1	4	0.004544	0.01597	0.667927	460	4	-0.36189	0.99546	0.99548	1	19882	0	-0.36189
NM_001287682.1;LOC388780	4	0.0045449	0.015974	0.667927	461	4	-0.20102	0.99546	0.99547	1	19881	0	-0.20102
NM_001161452.1;CYB561A3	4	0.0045575	0.01601	0.667927	462	3	-0.31863	0.97609	0.97603	1	19272	0	-0.31863
NM_000324.2;RHAG	4	0.0045578	0.016012	0.667927	463	3	-0.34287	0.51112	0.57016	1	9965	1	-0.34287
NM_199420.3;POLQ	4	0.0045665	0.01604	0.667927	464	1	0.095193	0.81915	0.81857	1	15388	0	0.095193
NM_000466.2;PEX1	4	0.0045967	0.01614	0.6707	465	4	-0.466	0.9954	0.99542	1	19879	0	-0.466
NM_033419.4;PGAP3	4	0.0046113	0.016188	0.671338	466	4	-0.20392	0.99539	0.9954	1	19878	0	-0.20392
NM_015516.3;TSKU	4	0.004637	0.016278	0.672631	467	4	-0.24974	0.99536	0.99537	1	19877	0	-0.24974
NM_182762.3;MACC1	4	0.0046642	0.01637	0.672631	468	4	-0.30048	0.99534	0.99535	1	19876	0	-0.30048
NM_001134651.1;EIF4E3	4	0.0046683	0.016381	0.672631	469	4	-0.29168	0.99533	0.99534	1	19875	0	-0.29168
NM_001256120.1;NAA10	4	0.0046695	0.016386	0.672631	470	2	-0.10843	0.72909	0.72956	1	13389	1	-0.10843
NM_024592.4;SRD5A3	4	0.0046702	0.016387	0.672631	471	4	-0.25063	0.99533	0.99534	1	19874	0	-0.25063
NM_001160124.1;KLF6	4	0.0046851	0.016438	0.673338	472	3	-0.52681	0.96556	0.96544	1	18967	0	-0.52681
NM_001361.4;DHODH	4	0.0047044	0.016518	0.674921	473	4	-0.76591	0.9953	0.99531	1	19873	0	-0.76591
NM_024686.4;TTLL7	4	0.0047177	0.016562	0.674921	474	3	-0.35278	0.52909	0.58099	1	10184	1	-0.35278
NM_001099335.1;PHYHIP	4	0.004721	0.016577	0.674921	475	2	-0.21603	0.28218	0.41172	1	6899	1	-0.21603
NM_001004728.1;OR5A1	4	0.0047725	0.016756	0.6798	476	3	-0.34587	0.96695	0.96684	1	19007	0	-0.34587
NM_015246.3;MGRN1	4	0.0047885	0.016806	0.6798	477	4	-0.36803	0.99521	0.99521	1	19872	0	-0.36803
NM_022037.2;TIA1	4	0.0048027	0.016858	0.6798	478	4	-0.35057	0.9952	0.9952	1	19871	0	-0.35057
NM_001300727.1;DTX4	4	0.004816	0.016903	0.6798	479	4	-0.39344	0.99464	0.99466	1	19852	0	-0.39344
NM_033226.2;ABCC12	4	0.0048279	0.016948	0.6798	480	3	-0.31579	0.98409	0.98405	1	19520	0	-0.31579
NM_152672.5;SLC51A	4	0.0048362	0.016971	0.6798	481	4	-0.27634	0.99429	0.99431	1	19840	0	-0.27634
NM_013306.4;SNX15	4	0.0048557	0.01704	0.6798	482	4	-0.47407	0.99514	0.99515	1	19870	0	-0.47407
NM_001045477.2;NUTM2G	4	0.0048668	0.017081	0.6798	483	2	-0.0032452	0.10153	0.20334	1	3442	2	-0.0032452
NM_001044.4;SLC6A3	4	0.0048695	0.017089	0.6798	484	3	-0.40629	0.89149	0.89114	1	17061	0	-0.40629
NM_005346.4;HSPA1B	4	0.0048755	0.017108	0.6798	485	2	-0.15328	0.77972	0.7791	1	14497	0	-0.15328
NM_004585.4;RARRES3	4	0.0048811	0.017127	0.6798	486	3	-0.21914	0.96929	0.96916	1	19068	0	-0.21914
NM_000078.2;CETP	4	0.0048838	0.017136	0.6798	487	3	-0.40971	0.91168	0.91142	1	17578	0	-0.40971
NM_001003927.2;EVI2A	4	0.0049093	0.017224	0.68195	488	3	-0.25162	0.86338	0.8629	1	16378	0	-0.25162
NM_002581.3;PAPPA	4	0.0049495	0.017355	0.683892	489	4	-0.29877	0.99505	0.99506	1	19869	0	-0.29877
NM_007159.3;SLMAP	4	0.0049524	0.017368	0.683892	490	4	-0.3775	0.99505	0.99506	1	19868	0	-0.3775
NM_001145248.1;FAM157A	4	0.0049631	0.017395	0.683892	491	4	-0.3597	0.99504	0.99504	1	19867	0	-0.3597
NM_052862.3;RCSD1	4	0.0049778	0.01744	0.683892	492	3	-0.45096	0.96533	0.96521	1	18958	0	-0.45096
NM_207340.1;ZDHHC24	4	0.0049785	0.017443	0.683892	493	3	-0.25734	0.12002	0.22479	1	3757	1	-0.25734
NM_013390.2;TMEM2	4	0.0050006	0.017511	0.68451	494	3	-0.43036	0.10399	0.2062	1	3482	1	-0.43036
NM_000224.2;KRT18	4	0.0050251	0.017591	0.68451	495	2	-0.50971	0.19371	0.31042	1	5118	1	-0.50971
NM_152545.2;RASGEF1B	4	0.00503	0.017609	0.68451	496	2	-0.19165	0.84636	0.84568	1	15991	0	-0.19165
NM_006133.2;DAGLA	4	0.0050399	0.017644	0.68451	497	4	-0.36018	0.99496	0.99497	1	19866	0	-0.36018
NM_005782.3;ALYREF	4	0.0050448	0.017665	0.68451	498	3	-0.78677	0.8012	0.80073	1	14983	0	-0.78677
NM_001100159.2;C7orf57	4	0.005058	0.017707	0.68451	499	4	-0.30212	0.99494	0.99495	1	19865	0	-0.30212
NM_020061.5;OPN1LW	4	0.0050635	0.017724	0.68451	500	3	-0.29567	0.87072	0.87023	1	16559	0	-0.29567
NM_001289002.1;SLCO6A1	4	0.0050813	0.017794	0.68451	501	3	-0.35551	0.87762	0.87713	1	16720	0	-0.35551
NM_199173.4;BGLAP	4	0.0050815	0.017794	0.68451	502	2	-0.10693	0.89885	0.89844	1	17261	0	-0.10693
NT0736	1	0.0050848	0.0050155	0.487076	503	1	-0.39348	0.99492	0.99495	1	19864	0	-0.39348
NM_001080489.2;GLOD5	4	0.0051364	0.017972	0.68451	504	4	-0.21642	0.99486	0.99488	1	19862	0	-0.21642
NM_007236.4;CHP1	4	0.0051443	0.017998	0.68451	505	4	-0.2803	0.99486	0.99487	1	19861	0	-0.2803
NM_012431.2;SEMA3E	4	0.0051582	0.018041	0.68451	506	4	-0.39737	0.99484	0.99485	1	19860	0	-0.39737
NM_001008747.2;CTAGE15	4	0.0051632	0.018057	0.68451	507	4	-0.41064	0.99484	0.99485	1	19859	0	-0.41064
NM_002526.3;NT5E	4	0.0051931	0.018168	0.68451	508	4	-0.25739	0.99481	0.99482	1	19858	0	-0.25739
NM_001001964.1;OR2T11	4	0.005199	0.018184	0.68451	509	2	-0.21915	0.63005	0.64844	1	11617	1	-0.21915
NM_003504.4;CDC45	4	0.0052328	0.018298	0.68451	510	3	-0.59692	0.52923	0.58108	1	10188	1	-0.59692
NM_001280788.1;SURF4	4	0.0052341	0.018304	0.68451	511	3	-0.54757	0.9125	0.91224	1	17599	0	-0.54757
NM_025191.3;EDEM3	4	0.0052429	0.018336	0.68451	512	3	-0.33466	0.98001	0.98005	1	19382	0	-0.33466
NM_001002906.1;XKRY2	4	0.0052561	0.018383	0.68451	513	3	-0.4232	0.45661	0.53931	1	9308	1	-0.4232
NM_018240.6;KIRREL	4	0.0052776	0.018457	0.68451	514	4	-0.26187	0.99472	0.99474	1	19857	0	-0.26187
NM_001144032.2;PPIAL4E	4	0.0052825	0.018477	0.68451	515	2	-0.35566	0.92867	0.92843	1	18008	0	-0.35566
NM_018912.2;PCDHGA1	4	0.0052847	0.018485	0.68451	516	4	-0.22568	0.99472	0.99474	1	19856	0	-0.22568
NM_001242575.1;LOC100130451	4	0.0052854	0.018487	0.68451	517	3	-0.23674	0.29419	0.42531	1	7133	1	-0.23674
NM_004487.4;GOLGB1	4	0.0052875	0.018491	0.68451	518	1	-0.014785	0.38004	0.49947	1	8507	1	-0.014785
NM_001142805.1;SLC6A8	4	0.0052989	0.018525	0.68451	519	4	-0.51288	0.9947	0.99472	1	19855	0	-0.51288
NM_021629.3;GNB4	4	0.0053047	0.018542	0.68451	520	3	-0.31562	0.69471	0.69903	1	12742	1	-0.31562
NM_004787.2;SLIT2	4	0.0053389	0.018652	0.68451	521	1	0.0056344	0.73255	0.73281	1	13471	1	0.0056344
NM_001286277.1;TUBGCP3	4	0.0053447	0.01867	0.68451	522	4	-0.38352	0.99466	0.99467	1	19853	0	-0.38352
NM_153029.3;N4BP1	4	0.0053542	0.018698	0.68451	523	3	-0.37446	0.71227	0.71418	1	13068	1	-0.37446
NM_001775.2;CD38	4	0.0053623	0.01873	0.68451	524	2	-0.1712	0.10104	0.20275	1	3435	2	-0.1712
NM_001354.5;AKR1C2	4	0.0053652	0.01874	0.68451	525	4	-0.2152	0.99463	0.99465	1	19851	0	-0.2152
NM_002407.2;SCGB2A1	4	0.0053666	0.018744	0.68451	526	4	-0.2507	0.99289	0.9929	1	19798	0	-0.2507
NM_018341.2;ERMARD	4	0.0053683	0.018749	0.68451	527	4	-0.38679	0.99463	0.99465	1	19850	0	-0.38679
NM_001039590.2;USP9X	4	0.0053734	0.01876	0.68451	528	4	-0.53733	0.99463	0.99465	1	19849	0	-0.53733
NM_205860.2;NR5A2	4	0.0053888	0.018807	0.68451	529	4	-0.27043	0.99461	0.99462	1	19848	0	-0.27043
NM_138444.3;KCTD12	4	0.0053904	0.018814	0.68451	530	2	-0.198	0.277	0.4058	1	6798	1	-0.198
NM_001142800.1;EYS	4	0.0054024	0.018858	0.68451	531	3	-0.35946	0.99066	0.99061	1	19719	0	-0.35946
NM_001145771.2;ADGRG1	4	0.005411	0.01889	0.68451	532	3	-0.36779	0.93929	0.93923	1	18254	0	-0.36779
NM_004272.4;HOMER1	4	0.0054145	0.018901	0.68451	533	4	-0.24598	0.99459	0.9946	1	19847	0	-0.24598
NM_001656.3;TRIM23	4	0.0054176	0.018911	0.68451	534	4	-0.2578	0.99458	0.9946	1	19846	0	-0.2578
NM_005713.2;COL4A3BP	4	0.0054295	0.018957	0.68451	535	4	-0.31062	0.99457	0.99459	1	19845	0	-0.31062
NM_001004717.1;OR4L1	4	0.0054875	0.019141	0.687717	536	3	-0.27967	0.80458	0.80409	1	15065	0	-0.27967
NM_207393.1;IGFL3	4	0.0054934	0.019168	0.687717	537	1	-0.014527	0.75891	0.75838	1	14037	0	-0.014527
NM_207317.2;ZNF474	4	0.0054955	0.019178	0.687717	538	4	-0.32784	0.9945	0.99452	1	19844	0	-0.32784
NM_001256875.1;CDCA8	4	0.0055115	0.019228	0.687717	539	3	-0.50534	0.34675	0.48313	1	8197	1	-0.50534
NM_015386.2;COG4	4	0.0055145	0.01924	0.687717	540	3	-0.65528	0.98708	0.98705	1	19618	0	-0.65528
NM_173824.3;C3orf38	4	0.005519	0.019254	0.687717	541	3	-0.6257	0.98696	0.98692	1	19614	0	-0.6257
NM_016242.3;EMCN	4	0.0055513	0.019354	0.687717	542	3	-0.41341	0.40546	0.51232	1	8766	1	-0.41341
NM_001164831.2;FXYD6	4	0.0055531	0.019364	0.687717	543	3	-0.26964	0.87456	0.87407	1	16647	0	-0.26964
NM_001265589.1;RTN3	4	0.0055552	0.01937	0.687717	544	2	-0.35177	0.94659	0.94652	1	18452	0	-0.35177
NM_030790.4;ITFG1	4	0.0055597	0.019387	0.687717	545	2	-0.32301	0.85075	0.85011	1	16075	0	-0.32301
NM_002126.4;HLF	4	0.0055868	0.019475	0.688751	546	4	-0.21361	0.99441	0.99443	1	19843	0	-0.21361
NM_015238.2;WWC1	4	0.0056004	0.019524	0.688751	547	4	-0.36669	0.9919	0.9919	1	19763	0	-0.36669
NM_006656.5;NEU3	4	0.0056096	0.01955	0.688751	548	3	-0.27153	0.9402	0.94013	1	18279	0	-0.27153
NM_018655.2;LENEP	4	0.0056122	0.01956	0.688751	549	4	-0.28894	0.99439	0.99441	1	19842	0	-0.28894
NM_032121.5;MAGT1	4	0.0056187	0.019588	0.688751	550	3	-0.45883	0.47329	0.54854	1	9491	1	-0.45883
NM_030799.8;YIPF5	4	0.0056478	0.019678	0.690288	551	3	-0.40771	0.96357	0.96346	1	18912	0	-0.40771
NM_030928.3;CDT1	4	0.0056597	0.019713	0.690288	552	2	-0.31077	0.33442	0.47124	1	7979	1	-0.31077
NM_001285.3;CLCA1	4	0.0056663	0.019734	0.690288	553	3	-0.33274	0.95236	0.95218	1	18599	0	-0.33274
NM_138689.2;PPP1R14B	4	0.0056993	0.019857	0.692465	554	3	-0.18097	0.8796	0.87912	1	16775	0	-0.18097
NM_018935.3;PCDHB15	4	0.0057071	0.019885	0.692465	555	4	-0.34316	0.99429	0.99431	1	19841	0	-0.34316
NM_001256.4;CDC27	4	0.005748	0.02002	0.692465	556	4	-0.57528	0.99425	0.99427	1	19839	0	-0.57528
NM_001009909.3;LUZP2	4	0.0057507	0.020029	0.692465	557	2	-0.074181	0.46851	0.54588	1	9431	1	-0.074181
NM_003906.4;MCM3AP	4	0.0057512	0.02003	0.692465	558	3	-0.38765	0.88939	0.88899	1	17019	0	-0.38765
NM_001162995.2;SMIM5	4	0.0057513	0.02003	0.692465	559	3	-0.25572	0.84168	0.84091	1	15889	0	-0.25572
NM_030939.4;C6orf62	4	0.0057534	0.020038	0.692465	560	4	-0.37259	0.99425	0.99426	1	19838	0	-0.37259
NM_002184.3;IL6ST	4	0.0057707	0.020095	0.693265	561	4	-0.31472	0.99423	0.99425	1	19837	0	-0.31472
NM_013409.2;FST	4	0.0058043	0.020209	0.694328	562	4	-0.32441	0.9942	0.99422	1	19836	0	-0.32441
NM_003309.3;TSPYL1	4	0.0058054	0.020211	0.694328	563	4	-0.22384	0.99419	0.99422	1	19835	0	-0.22384
NM_005110.2;GFPT2	4	0.0058108	0.02023	0.694328	564	4	-0.3232	0.99419	0.99421	1	19834	0	-0.3232
NM_001004317.3;LIN28B	4	0.0058251	0.020282	0.694913	565	2	-0.1636	0.23511	0.35795	1	5937	2	-0.1636
NM_001142327.1;DMTF1	4	0.0058359	0.020316	0.694913	566	4	-0.26151	0.99416	0.99418	1	19833	0	-0.26151
NM_001900.4;CST5	4	0.005852	0.020368	0.695532	567	3	-0.24353	0.72383	0.72471	1	13292	1	-0.24353
NM_012464.4;TLL1	4	0.005883	0.020474	0.696633	568	4	-0.162	0.99412	0.99414	1	19832	0	-0.162
NM_006996.2;SLC19A2	4	0.0059009	0.020534	0.696633	569	3	-0.44028	0.44043	0.53065	1	9122	1	-0.44028
NM_018031.3;WDR6	4	0.0059051	0.020549	0.696633	570	2	-0.31258	0.72591	0.72663	1	13331	1	-0.31258
NM_019606.5;MEPCE	4	0.0059235	0.020606	0.696633	571	3	-0.93825	0.93775	0.93767	1	18216	0	-0.93825
NM_002406.3;MGAT1	4	0.0059273	0.020617	0.696633	572	3	-0.29329	0.98024	0.98026	1	19393	0	-0.29329
NM_170607.2;MLX	4	0.005932	0.020633	0.696633	573	3	-0.41856	0.90477	0.90435	1	17410	0	-0.41856
NM_005995.4;TBX10	4	0.0059347	0.020643	0.696633	574	4	-0.53572	0.99407	0.99409	1	19831	0	-0.53572
NM_206998.1;SCGB1D4	4	0.0059524	0.020702	0.697439	575	4	-0.27129	0.99405	0.99407	1	19830	0	-0.27129
NM_001001960.1;OR5W2	4	0.0059694	0.020753	0.697617	576	3	-0.31	0.95589	0.95574	1	18698	0	-0.31
NM_001291913.1;LOC389602	4	0.0059881	0.020818	0.697617	577	3	-0.35608	0.76749	0.76699	1	14229	0	-0.35608
NM_178450.4;MARCH3	4	0.0059938	0.020833	0.697617	578	4	-0.47274	0.99183	0.99183	1	19761	0	-0.47274
NM_001004700.2;OR4C11	4	0.0059991	0.020853	0.697617	579	4	-0.1429	0.994	0.99402	1	19829	0	-0.1429
NM_013291.2;CPSF1	4	0.006008	0.02088	0.697617	580	1	0.11886	0.04444	0.10639	0.989365	2127	3	0.11886
NM_020641.2;EQTN	4	0.006036	0.020975	0.699629	581	4	-0.21274	0.99396	0.99398	1	19828	0	-0.21274
NM_002052.3;GATA4	4	0.0060573	0.021039	0.699787	582	4	-0.18004	0.99394	0.99396	1	19827	0	-0.18004
NM_001031.4;RPS28	4	0.0060595	0.02105	0.699787	583	1	0.28686	0.032207	0.080745	0.894281	1794	2	0.28686
NM_001444.2;FABP5	4	0.0060854	0.021137	0.701524	584	4	-0.36374	0.99391	0.99392	1	19826	0	-0.36374
NM_144635.4;FAM131A	4	0.0061106	0.021219	0.702001	585	2	-0.22083	0.47351	0.54867	1	9496	1	-0.22083
NM_003119.3;SPG7	4	0.0061109	0.021221	0.702001	586	2	-0.13505	0.68461	0.69065	1	12554	1	-0.13505
NM_145051.3;RNF183	4	0.0061368	0.021297	0.703369	587	4	-0.42295	0.99386	0.99387	1	19825	0	-0.42295
NM_018283.2;NUDT15	4	0.0061521	0.021346	0.703821	588	4	-0.2928	0.99385	0.99386	1	19824	0	-0.2928
NM_004529.3;MLLT3	4	0.0061624	0.021381	0.703821	589	1	-0.12201	0.63872	0.65474	1	11755	1	-0.12201
NM_001165920.1;SERPINF2	4	0.006201	0.021511	0.706942	590	4	-0.18257	0.9938	0.99381	1	19823	0	-0.18257
NM_032182.3;FAM175B	4	0.0062174	0.021569	0.707711	591	3	-0.22408	0.78405	0.78347	1	14604	0	-0.22408
NM_080831.3;DEFB129	4	0.0062342	0.021619	0.708187	592	4	-0.31691	0.99377	0.99377	1	19822	0	-0.31691
NM_004301.4;ACTL6A	4	0.0062467	0.021667	0.708405	593	3	-0.34155	0.94487	0.94471	1	18396	0	-0.34155
NM_001302831.1;C3orf35	4	0.0062653	0.021734	0.708405	594	3	-0.35623	0.91033	0.91001	1	17550	0	-0.35623
NM_003122.4;SPINK1	4	0.0062722	0.021758	0.708405	595	4	-0.21233	0.99373	0.99373	1	19820	0	-0.21233
NT0936	1	0.0062736	0.0062294	0.526437	596	1	-0.35642	0.99373	0.99376	1	19819	0	-0.35642
NM_000505.3;F12	4	0.0062898	0.021808	0.708405	597	3	-0.26802	0.92766	0.9274	1	17984	0	-0.26802
NM_001013843.1;SLTM	4	0.0062935	0.021815	0.708405	598	4	-0.41845	0.99371	0.99371	1	19818	0	-0.41845
NM_020347.3;LZTFL1	4	0.0063022	0.021848	0.708405	599	4	-0.24658	0.9937	0.9937	1	19817	0	-0.24658
NM_018451.4;CENPJ	4	0.0063167	0.021891	0.708405	600	2	-0.078372	0.29112	0.42187	1	7070	1	-0.078372
NM_206808.3;CLYBL	4	0.0063369	0.021951	0.708405	601	4	-0.39147	0.99366	0.99366	1	19816	0	-0.39147
NM_003385.4;VSNL1	4	0.006341	0.021966	0.708405	602	3	-0.36536	0.88683	0.88641	1	16961	0	-0.36536
NM_001004701.2;OR4C16	4	0.0063439	0.021978	0.708405	603	4	-0.30192	0.99366	0.99365	1	19815	0	-0.30192
NM_174911.4;FAM84B	4	0.0063682	0.022055	0.709743	604	1	0.035784	0.59807	0.62569	1	11117	1	0.035784
NM_177437.1;TAS2R60	4	0.0063833	0.022105	0.710222	605	2	-0.39513	0.28812	0.41846	1	7018	1	-0.39513
NM_002652.2;PIP	4	0.0064034	0.022171	0.71119	606	4	-0.21548	0.9936	0.9936	1	19814	0	-0.21548
NM_153713.2;LIX1L	4	0.0064196	0.022224	0.7114	607	2	-0.22742	0.82345	0.82286	1	15495	0	-0.22742
NM_207468.2;FAM177B	4	0.006471	0.022398	0.715064	608	3	-0.39947	0.92548	0.92524	1	17926	0	-0.39947
NM_001004052.1;OR52B2	4	0.0064953	0.022477	0.716441	609	3	-0.25926	0.89344	0.89305	1	17126	0	-0.25926
NM_001242336.1;MFAP3	4	0.0065184	0.022551	0.717001	610	3	-0.3069	0.93319	0.93295	1	18115	0	-0.3069
NM_175734.4;C17orf74	4	0.0065225	0.022566	0.717001	611	2	-0.051881	0.25234	0.37762	1	6268	2	-0.051881
NM_001876.3;CPT1A	4	0.0065829	0.022755	0.720013	612	2	-0.30816	0.77181	0.77131	1	14314	0	-0.30816
NM_015457.2;ZDHHC5	4	0.0065854	0.022763	0.720013	613	4	-0.43354	0.99341	0.99342	1	19812	0	-0.43354
NM_014057.3;OGN	4	0.0065986	0.022804	0.720013	614	4	-0.25439	0.9934	0.9934	1	19811	0	-0.25439
NM_033632.3;FBXW7	4	0.0066113	0.022847	0.72025	615	3	-0.55014	0.59297	0.62223	1	11059	1	-0.55014
NM_018925.2;PCDHGB5	4	0.0066358	0.022917	0.721324	616	4	-0.24487	0.99336	0.99337	1	19810	0	-0.24487
NM_201402.2;USP17L2	4	0.0066813	0.023068	0.723181	617	3	-0.36152	0.20773	0.32661	1	5415	1	-0.36152
NM_001145862.1;MTMR11	4	0.0066863	0.023084	0.723181	618	4	-0.39808	0.99186	0.99187	1	19762	0	-0.39808
NM_023924.4;BRD9	4	0.0067227	0.023203	0.724054	619	4	-0.36157	0.99328	0.99328	1	19809	0	-0.36157
NM_024726.4;IQCA1	4	0.0067282	0.02322	0.724054	620	1	-0.026671	0.79058	0.79001	1	14751	0	-0.026671
NM_018928.2;PCDHGC4	4	0.006824	0.023522	0.729127	621	4	-0.43305	0.99318	0.99318	1	19808	0	-0.43305
NM_024165.2;PHF1	4	0.0068307	0.023542	0.729127	622	3	-0.30641	0.95492	0.95474	1	18665	0	-0.30641
NM_002441.4;MSH5	4	0.0068474	0.023592	0.729127	623	4	-0.22384	0.99315	0.99315	1	19807	0	-0.22384
NM_033031.2;CCNB3	4	0.0068603	0.023636	0.729127	624	2	-0.19971	0.8955	0.8951	1	17182	0	-0.19971
NM_001509.2;GPX5	4	0.0068825	0.0237	0.729997	625	3	-0.21878	0.63034	0.64864	1	11619	1	-0.21878
NM_153346.4;BEND2	4	0.0068967	0.023744	0.730213	626	4	-0.20949	0.9931	0.9931	1	19806	0	-0.20949
NT0865	1	0.0069068	0.0068654	0.53521	627	1	-0.39633	0.99309	0.99309	1	19805	0	-0.39633
NM_019119.4;PCDHB9	4	0.0069339	0.023861	0.730788	628	2	-0.032568	0.16148	0.27305	1	4506	2	-0.032568
NM_015106.2;RAD54L2	4	0.006941	0.023884	0.730788	629	3	-0.3881	0.95273	0.95255	1	18606	0	-0.3881
NM_000896.2;CYP4F3	4	0.0069476	0.023903	0.730788	630	4	-0.31884	0.99305	0.99305	1	19804	0	-0.31884
NM_173810.3;TTC9C	4	0.0069515	0.023916	0.730788	631	3	-0.349	0.55824	0.59919	1	10578	1	-0.349
NM_000786.3;CYP51A1	4	0.0069606	0.023944	0.730788	632	2	-0.24362	0.68649	0.6922	1	12587	1	-0.24362
NM_001277406.1;POTEI	4	0.0070012	0.024081	0.733726	633	4	-0.14038	0.993	0.993	1	19803	0	-0.14038
NM_031947.3;SLC25A2	4	0.0070137	0.024118	0.733726	634	4	-0.23608	0.99299	0.99298	1	19801	0	-0.23608
NM_004661.3;CDC23	4	0.0070363	0.024186	0.733726	635	4	-0.61106	0.99296	0.99296	1	19800	0	-0.61106
NM_178833.5;SLC9B2	4	0.0070367	0.024186	0.733726	636	2	-0.1951	0.72486	0.72564	1	13310	1	-0.1951
NM_001277323.1;NPIPA3	4	0.0070567	0.024248	0.733797	637	3	-0.54025	0.86102	0.86047	1	16324	0	-0.54025
NM_031854.2;KRTAP4-12	4	0.007061	0.024262	0.733797	638	3	-0.44411	0.40034	0.50974	1	8721	1	-0.44411
NM_001005194.1;OR8A1	4	0.007098	0.024374	0.7361	639	4	-0.27066	0.9929	0.99291	1	19799	0	-0.27066
NM_001193282.2;CFAP99	4	0.0071278	0.024477	0.737454	640	2	-0.20693	0.74384	0.7435	1	13701	1	-0.20693
NM_000773.3;CYP2E1	4	0.0071395	0.024518	0.737454	641	1	-0.16652	0.88281	0.88234	1	16857	0	-0.16652
NM_199328.2;CLDN8	4	0.0071533	0.024566	0.737454	642	2	-0.41361	0.98274	0.98273	1	19470	0	-0.41361
NM_206915.2;NGFRAP1	4	0.0071673	0.024612	0.737742	643	3	-0.34166	0.84928	0.84863	1	16051	0	-0.34166
NM_178836.3;PLD6	4	0.007189	0.024689	0.738639	644	3	-0.32538	0.9897	0.98966	1	19686	0	-0.32538
NM_004180.2;TANK	4	0.0071984	0.024716	0.738639	645	4	-0.23102	0.9928	0.99281	1	19797	0	-0.23102
NM_001256575.1;ENC1	4	0.00723	0.02482	0.740657	646	2	-0.23292	0.49276	0.55959	1	9719	1	-0.23292
NM_005802.4;TOPORS	4	0.0072454	0.024873	0.741129	647	2	-0.19717	0.87942	0.87892	1	16772	0	-0.19717
NM_032016.3;STARD3NL	4	0.0072676	0.024939	0.741235	648	4	-0.30127	0.99273	0.99274	1	19795	0	-0.30127
NM_000625.4;NOS2	4	0.0072833	0.024992	0.741235	649	3	-0.43013	0.29824	0.42992	1	7223	1	-0.43013
NM_003797.3;EED	4	0.0072938	0.025028	0.741235	650	2	-0.27062	0.58627	0.61762	1	10969	1	-0.27062
NM_152726.2;MICU2	4	0.0073037	0.025058	0.741235	651	4	-0.20764	0.9927	0.99269	1	19794	0	-0.20764
NM_001040159.1;SPOCK3	4	0.0073071	0.025069	0.741235	652	3	-0.3099	0.97464	0.97455	1	19225	0	-0.3099
NM_015250.3;BICD2	4	0.0073192	0.025114	0.741235	653	4	-0.38373	0.99268	0.99268	1	19792	0	-0.38373
NM_024792.1;FAM57A	4	0.0073432	0.025192	0.741235	654	2	-0.24462	0.24624	0.37061	1	6153	2	-0.24462
NM_001004492.1;OR2B11	4	0.0073452	0.025199	0.741235	655	1	0.15664	0.067966	0.15352	1	2769	3	0.15664
NM_006271.1;S100A1	4	0.0073484	0.025208	0.741235	656	2	-0.33221	0.80733	0.80684	1	15128	0	-0.33221
NM_001193630.1;ZNF705B	4	0.0073635	0.025259	0.741546	657	3	-0.25634	0.38501	0.50198	1	8558	1	-0.25634
NM_020697.2;KCNS2	4	0.0073966	0.025359	0.741546	658	1	0.12524	0.3933	0.50615	1	8639	1	0.12524
NM_176881.2;TAS2R39	4	0.0074136	0.025423	0.741546	659	3	-0.25349	0.82538	0.82474	1	15538	0	-0.25349
NM_001143833.3;IQCF6	4	0.0074233	0.025461	0.741546	660	4	-0.20154	0.99258	0.99259	1	19791	0	-0.20154
NM_006909.2;RASGRF2	4	0.007442	0.02552	0.741546	661	3	-0.31061	0.78474	0.78414	1	14622	0	-0.31061
NM_004462.4;FDFT1	4	0.0074551	0.025563	0.741546	662	3	-0.28327	0.85705	0.85652	1	16212	0	-0.28327
NM_152504.3;C20orf196	4	0.0074617	0.025587	0.741546	663	3	-0.35143	0.91534	0.91505	1	17671	0	-0.35143
NM_144723.1;ZMAT2	4	0.0074994	0.025706	0.741546	664	3	-0.48856	0.92606	0.92584	1	17936	0	-0.48856
NM_001005484.1;OR4F5	4	0.0075073	0.025738	0.741546	665	4	-0.39055	0.99249	0.99251	1	19788	0	-0.39055
NM_006763.2;BTG2	4	0.0075303	0.025814	0.741546	666	3	-0.22756	0.92172	0.92147	1	17824	0	-0.22756
NM_001080398.1;KIAA0368	4	0.0075453	0.025857	0.741546	667	3	-0.29385	0.97596	0.9759	1	19269	0	-0.29385
NM_001164442.1;FAM159B	4	0.0075475	0.025864	0.741546	668	3	-0.30989	0.92496	0.92472	1	17912	0	-0.30989
NM_001257293.1;HNRNPH1	4	0.0075508	0.025869	0.741546	669	3	-0.49391	0.57546	0.6104	1	10816	1	-0.49391
NM_030751.5;ZEB1	4	0.0075565	0.025894	0.741546	670	3	-0.67151	0.31886	0.45342	1	7649	1	-0.67151
NM_001163315.2;FBXL17	4	0.0075601	0.025902	0.741546	671	4	-0.26698	0.99244	0.99245	1	19787	0	-0.26698
NM_003838.4;FPGT	4	0.007567	0.025938	0.741546	672	2	-0.18136	0.29082	0.42153	1	7061	2	-0.18136
NM_014450.2;SIT1	4	0.00758	0.025976	0.741546	673	4	-0.31835	0.99242	0.99243	1	19785	0	-0.31835
NM_030930.3;UNC93B1	4	0.007588	0.026005	0.741546	674	2	-0.34431	0.98745	0.98744	1	19627	0	-0.34431
NM_001093755.1;TRAPPC13	4	0.0076022	0.026053	0.741546	675	3	-0.52342	0.22427	0.34552	1	5724	1	-0.52342
NM_020240.2;CDC42SE2	4	0.007609	0.02607	0.741546	676	2	-0.32264	0.98204	0.98203	1	19451	0	-0.32264
NM_000163.4;GHR	4	0.0076186	0.026092	0.741546	677	4	-0.22833	0.99238	0.99239	1	19784	0	-0.22833
NM_032118.2;WDR54	4	0.0076195	0.026095	0.741546	678	2	-0.23862	0.96302	0.96289	1	18894	0	-0.23862
NM_001283054.1;STMN4	4	0.0076226	0.026103	0.741546	679	4	-0.16295	0.99238	0.99238	1	19783	0	-0.16295
NM_001288958.1;IFI27	4	0.0076535	0.026199	0.743224	680	2	0.0075278	0.1033	0.20541	1	3470	2	0.0075278
NM_212558.2;TMEM215	4	0.0076827	0.026278	0.744394	681	2	-0.22586	0.8234	0.82282	1	15494	0	-0.22586
NM_017520.3;MPHOSPH8	4	0.0077303	0.026441	0.745771	682	3	-0.35102	0.98554	0.98552	1	19565	0	-0.35102
NM_001256067.1;NOXA1	4	0.0077447	0.026484	0.745771	683	4	-0.14427	0.99226	0.99227	1	19782	0	-0.14427
NM_005465.4;AKT3	4	0.0077547	0.026518	0.745771	684	3	-0.42116	0.69362	0.69812	1	12726	1	-0.42116
NM_001244.3;TNFSF8	4	0.007757	0.026527	0.745771	685	3	-0.4159	0.54145	0.58854	1	10343	1	-0.4159
NM_005298.3;GPR25	4	0.0077992	0.026661	0.745771	686	2	-0.19811	0.31668	0.45096	1	7609	1	-0.19811
NM_006480.4;RGS14	4	0.0078077	0.026686	0.745771	687	3	-0.2637	0.87654	0.87607	1	16698	0	-0.2637
NM_178009.4;DGKH	4	0.0078083	0.026687	0.745771	688	4	-0.25478	0.99219	0.9922	1	19780	0	-0.25478
NM_001080437.1;SNED1	4	0.0078088	0.02669	0.745771	689	3	-0.2659	0.63458	0.65169	1	11690	1	-0.2659
NM_015344.2;LEPROTL1	4	0.0078117	0.026697	0.745771	690	4	-0.17642	0.99219	0.9922	1	19778	0	-0.17642
NT0174	1	0.0078242	0.0077727	0.559211	691	1	-0.51797	0.99218	0.99216	1	19777	0	-0.51797
NM_017888.2;ACSM5	4	0.0078311	0.02676	0.746393	692	2	-0.26416	0.69446	0.69883	1	12737	1	-0.26416
NM_001199784.1;SDCBP2	4	0.0078418	0.026793	0.746393	693	2	-0.22013	0.91489	0.91461	1	17664	0	-0.22013
NM_005467.3;NAALAD2	4	0.0078573	0.026848	0.746867	694	4	-0.31266	0.99214	0.99215	1	19776	0	-0.31266
NM_001190765.1;KLRF2	4	0.0079024	0.026984	0.748629	695	4	-0.3175	0.9921	0.99211	1	19774	0	-0.3175
NM_001199058.1;C15orf38-AP3S2	4	0.0079051	0.026993	0.748629	696	4	-0.22743	0.99209	0.99211	1	19773	0	-0.22743
NM_001014796.1;DDR2	4	0.0079367	0.027095	0.748629	697	4	-0.24617	0.99206	0.99207	1	19772	0	-0.24617
NM_013279.3;MYRF	4	0.0079477	0.027127	0.748629	698	4	-0.68863	0.99205	0.99206	1	19771	0	-0.68863
NM_001282460.1;LRRC63	4	0.0079595	0.027157	0.748629	699	4	-0.24709	0.99193	0.99194	1	19765	0	-0.24709
NM_001097612.1;GPR89A	4	0.0079619	0.02717	0.748629	700	3	-0.27851	0.97916	0.97917	1	19363	0	-0.27851
NM_001003892.1;DUPD1	4	0.0079809	0.027234	0.748629	701	2	-0.070889	0.26103	0.38754	1	6456	2	-0.070889
NM_147198.3;WFDC9	4	0.0080043	0.02731	0.748629	702	4	-0.19045	0.992	0.99199	1	19770	0	-0.19045
NM_182578.3;THEM5	4	0.0080132	0.027338	0.748629	703	2	-0.18074	0.50125	0.56442	1	9823	1	-0.18074
NM_178826.3;ANO4	4	0.0080133	0.027338	0.748629	704	4	-0.23668	0.99199	0.99199	1	19769	0	-0.23668
NM_003626.3;PPFIA1	4	0.0080137	0.027339	0.748629	705	3	-0.36937	0.98813	0.98811	1	19645	0	-0.36937
NM_018151.4;RIF1	4	0.0080209	0.027358	0.748629	706	4	-0.29005	0.99198	0.99198	1	19768	0	-0.29005
NM_000355.3;TCN2	4	0.0080403	0.027412	0.748882	707	4	-0.31994	0.99196	0.99196	1	19767	0	-0.31994
NM_021626.2;SCPEP1	4	0.0080486	0.027441	0.748882	708	4	-0.37216	0.99195	0.99195	1	19766	0	-0.37216
NM_000827.3;GRIA1	4	0.0080764	0.027526	0.750188	709	4	-0.24515	0.99192	0.99193	1	19764	0	-0.24515
NM_015964.3;TPPP3	4	0.0081755	0.027856	0.756186	710	2	-0.24541	0.85031	0.84966	1	16068	0	-0.24541
NM_032382.4;COG8	4	0.0082033	0.027947	0.756186	711	3	-0.68115	0.73605	0.73602	1	13537	1	-0.68115
NM_021048.4;MAGEA10	4	0.0082136	0.027979	0.756186	712	3	-0.23471	0.61157	0.63507	1	11335	1	-0.23471
NM_001303134.1;ZDHHC6	4	0.0082187	0.027996	0.756186	713	1	-0.12092	0.55233	0.59542	1	10504	1	-0.12092
NM_001846.2;COL4A2	4	0.008219	0.027998	0.756186	714	2	-0.32302	0.80693	0.80645	1	15117	0	-0.32302
NM_001102614.1;SLC35G6	4	0.0082245	0.028013	0.756186	715	3	-0.27859	0.81634	0.81587	1	15320	0	-0.27859
NM_018338.3;CFAP44	4	0.0082429	0.028075	0.756186	716	3	-0.31139	0.81323	0.81273	1	15253	0	-0.31139
NM_007313.2;ABL1	4	0.0082701	0.028156	0.756186	717	2	-0.090659	0.65587	0.66764	1	12035	1	-0.090659
NM_139321.2;ATRN	4	0.008278	0.028185	0.756186	718	3	-0.42395	0.809	0.80848	1	15161	0	-0.42395
NM_032342.2;TMEM246	4	0.0082955	0.028245	0.756186	719	3	-0.2257	0.54536	0.59098	1	10400	1	-0.2257
NM_001080485.3;ZNF275	4	0.0083215	0.028327	0.756186	720	4	-0.26455	0.99168	0.99166	1	19760	0	-0.26455
NM_004935.3;CDK5	4	0.0083229	0.02833	0.756186	721	3	-0.39664	0.5627	0.60212	1	10639	1	-0.39664
NM_000947.4;PRIM2	4	0.0083344	0.028372	0.756186	722	3	-0.61307	0.54906	0.59333	1	10456	1	-0.61307
NM_002640.3;SERPINB8	4	0.0083414	0.028392	0.756186	723	4	-0.24268	0.99166	0.99164	1	19759	0	-0.24268
NM_005503.3;APBA2	4	0.0083558	0.028434	0.756186	724	2	-0.3427	0.30994	0.44331	1	7476	1	-0.3427
NM_022483.4;C5orf28	4	0.0083686	0.028481	0.756186	725	4	-0.44956	0.99163	0.99161	1	19758	0	-0.44956
NM_014454.2;SESN1	4	0.0083728	0.028495	0.756186	726	1	-0.039168	0.65718	0.66869	1	12053	1	-0.039168
NM_080491.2;GAB2	4	0.0083863	0.028536	0.756186	727	3	-0.46334	0.86916	0.86867	1	16527	0	-0.46334
NM_145296.1;CADM4	4	0.0084242	0.028654	0.756361	728	2	-0.10983	0.12522	0.23086	1	3852	1	-0.10983
NT0314	1	0.0084574	0.0084259	0.570607	729	1	-0.36766	0.99154	0.99152	1	19757	0	-0.36766
NM_001005468.1;OR8B2	4	0.008485	0.028851	0.756361	730	4	-0.22306	0.99151	0.9915	1	19756	0	-0.22306
NM_032898.4;CEP19	4	0.0084908	0.028867	0.756361	731	4	-0.24259	0.99151	0.99149	1	19755	0	-0.24259
NM_138787.3;C11orf74	4	0.0085038	0.028906	0.756361	732	4	-0.33075	0.9915	0.99148	1	19754	0	-0.33075
NM_001302926.1;PRG2	4	0.0085121	0.028931	0.756361	733	3	-0.46089	0.94944	0.94934	1	18530	0	-0.46089
NM_001097615.2;POLR2J3	4	0.0085154	0.02894	0.756361	734	4	-0.51123	0.99148	0.99147	1	19753	0	-0.51123
NM_003630.2;PEX3	4	0.008538	0.029013	0.756361	735	3	-0.30171	0.050819	0.11935	1	2296	1	-0.30171
NM_198460.2;GBP6	4	0.0085384	0.029014	0.756361	736	4	-0.47109	0.99133	0.99131	1	19746	0	-0.47109
NM_170589.4;CASC5	4	0.0085473	0.029043	0.756361	737	4	-0.43035	0.99145	0.99144	1	19752	0	-0.43035
NM_001279350.1;REXO4	4	0.0085502	0.029055	0.756361	738	4	-0.32274	0.99145	0.99144	1	19751	0	-0.32274
NM_033187.1;KRTAP4-3	4	0.0085527	0.029065	0.756361	739	3	-0.22907	0.45096	0.53624	1	9246	1	-0.22907
NM_003747.2;TNKS	4	0.0085546	0.029071	0.756361	740	3	-0.29789	0.20037	0.31807	1	5264	1	-0.29789
NM_004170.5;SLC1A1	4	0.008575	0.029138	0.756361	741	4	-0.36049	0.99143	0.99141	1	19750	0	-0.36049
NM_001502.3;GP2	4	0.0085783	0.029151	0.756361	742	1	-0.091934	0.76957	0.76908	1	14268	0	-0.091934
NM_001004704.1;OR4C6	4	0.008627	0.029301	0.756361	743	3	-0.28211	0.81363	0.81312	1	15266	0	-0.28211
NM_030792.6;GDPD5	4	0.008629	0.029308	0.756361	744	4	-0.19932	0.99137	0.99134	1	19749	0	-0.19932
NM_001099293.1;KIF4B	4	0.0086296	0.029311	0.756361	745	1	-0.023135	0.79263	0.7921	1	14791	0	-0.023135
NM_001122716.1;PRR32	4	0.0086363	0.029332	0.756361	746	4	-0.19469	0.99136	0.99134	1	19748	0	-0.19469
NM_032806.5;POMGNT2	4	0.0086381	0.029338	0.756361	747	3	-0.33774	0.86084	0.86029	1	16320	0	-0.33774
NM_019072.2;SGTB	4	0.0086487	0.02937	0.756361	748	3	-0.30985	0.98608	0.98605	1	19587	0	-0.30985
NM_032531.3;KIRREL3	4	0.008666	0.029421	0.75671	749	3	-0.1729	0.89681	0.8964	1	17208	0	-0.1729
NM_001270507.1;TNFAIP3	4	0.0086825	0.02947	0.756996	750	3	-0.23678	0.31115	0.44471	1	7497	1	-0.23678
NM_030631.3;SLC25A21	4	0.0087083	0.029548	0.757444	751	4	-0.1356	0.99129	0.99127	1	19745	0	-0.1356
NM_032193.3;RNASEH2C	4	0.0087323	0.02963	0.757444	752	2	-0.18861	0.7726	0.77208	1	14331	0	-0.18861
NM_001004739.1;OR5L2	4	0.00875	0.029685	0.757444	753	2	-0.11639	0.86671	0.86622	1	16458	0	-0.11639
NM_001281298.1;EDF1	4	0.008754	0.029699	0.757444	754	4	-0.28288	0.99125	0.99122	1	19743	0	-0.28288
NM_003252.3;TIAL1	4	0.0087576	0.02971	0.757444	755	3	-0.36718	0.98427	0.98423	1	19527	0	-0.36718
NM_001113207.1;TSTD1	4	0.0087892	0.029804	0.757444	756	3	-0.46503	0.40787	0.5135	1	8790	1	-0.46503
NM_022573.2;TSPY2	4	0.008799	0.029832	0.757444	757	3	-0.34546	0.82391	0.82332	1	15504	0	-0.34546
NM_001282697.1;FAM107B	4	0.0088063	0.029854	0.757444	758	3	-0.34152	0.84057	0.83981	1	15863	0	-0.34152
NM_032206.4;NLRC5	4	0.0088344	0.029931	0.757444	759	2	-0.37298	0.53543	0.58482	1	10265	1	-0.37298
NM_182761.3;FAM170A	4	0.0088401	0.029944	0.757444	760	2	-0.20506	0.7616	0.76114	1	14092	0	-0.20506
NM_175888.3;ZNF620	4	0.008857	0.029986	0.757444	761	2	-0.1833	0.71901	0.72026	1	13199	1	-0.1833
NM_001042685.1;LGALS9B	4	0.0088863	0.030054	0.757444	762	3	-0.22851	0.7493	0.74888	1	13821	1	-0.22851
NM_033515.2;ARHGAP18	4	0.0088919	0.030064	0.757444	763	3	-0.27894	0.96763	0.96751	1	19023	0	-0.27894
NM_013262.3;MYLIP	4	0.0089192	0.03012	0.757444	764	2	-0.25599	0.40739	0.51325	1	8785	1	-0.25599
NM_001099686.2;NXF2B	4	0.0089377	0.030161	0.757444	765	2	-0.13495	0.96121	0.96104	1	18846	0	-0.13495
NM_021118.2;CYLC1	4	0.0089475	0.030183	0.757444	766	3	-0.27875	0.3602	0.48968	1	8326	1	-0.27875
NM_001015887.1;IGSF11	4	0.0089532	0.030196	0.757444	767	2	-0.25064	0.8682	0.86772	1	16498	0	-0.25064
NM_005185.3;CALML3	4	0.0089558	0.030203	0.757444	768	3	-0.40345	0.98538	0.98535	1	19559	0	-0.40345
NM_020967.2;NCOA5	4	0.0090299	0.030374	0.75979	769	3	-0.30041	0.90601	0.90562	1	17441	0	-0.30041
NM_202002.2;FOXM1	4	0.0090404	0.030399	0.75979	770	2	-0.17986	0.97442	0.97433	1	19217	0	-0.17986
NM_001301084.1;ARHGEF12	4	0.0090597	0.030443	0.75979	771	3	-0.42048	0.92264	0.92244	1	17849	0	-0.42048
NM_182542.2;ERICH6B	4	0.0090613	0.030448	0.75979	772	2	-0.16289	0.81905	0.81848	1	15384	0	-0.16289
NM_006297.2;XRCC1	4	0.0090917	0.030513	0.760468	773	1	0.28751	0.014287	0.041533	0.620625	1335	3	0.28751
NM_018387.4;STRBP	4	0.0091944	0.030752	0.765495	774	1	-0.099116	0.78826	0.78769	1	14704	0	-0.099116
NM_024959.2;SLC8B1	4	0.0092563	0.030894	0.768061	775	2	-0.26028	0.92262	0.92241	1	17847	0	-0.26028
NM_024754.4;PTCD2	4	0.0093371	0.031081	0.768337	776	3	-0.30832	0.9738	0.9737	1	19202	0	-0.30832
NM_153366.3;SVEP1	4	0.0093719	0.031165	0.768337	777	2	-0.26022	0.51452	0.57217	1	10001	1	-0.26022
NM_206921.2;CEP85L	4	0.0093797	0.031181	0.768337	778	3	-0.45243	0.56304	0.60235	1	10645	1	-0.45243
NM_015036.2;ENDOD1	4	0.0093962	0.031221	0.768337	779	3	-0.395	0.84531	0.8446	1	15965	0	-0.395
NM_005988.2;SPRR2A	4	0.0093997	0.031226	0.768337	780	1	-0.081634	0.80558	0.8051	1	15087	0	-0.081634
NM_003619.3;PRSS12	4	0.0094358	0.031304	0.768337	781	2	-0.21537	0.98415	0.98412	1	19522	0	-0.21537
NM_022371.3;TOR3A	4	0.009451	0.031335	0.768337	782	2	-0.19512	0.11135	0.21491	1	3609	1	-0.19512
NM_001142958.1;FBXO15	4	0.009494	0.031431	0.768337	783	2	-0.13137	0.48665	0.55615	1	9655	1	-0.13137
NM_016606.3;REEP2	4	0.0095023	0.031448	0.768337	784	3	-0.42214	0.98501	0.98499	1	19547	0	-0.42214
NM_024798.2;SNX22	4	0.0095466	0.031554	0.768337	785	2	-0.30087	0.77462	0.77406	1	14375	0	-0.30087
NM_004319.2;ASTN1	4	0.0095468	0.031554	0.768337	786	3	-0.36967	0.8729	0.87244	1	16611	0	-0.36967
NM_001271872.1;SRGAP2C	4	0.009552	0.031567	0.768337	787	3	-0.31841	0.90418	0.90377	1	17392	0	-0.31841
NM_017665.2;ZCCHC10	4	0.0095751	0.031627	0.768337	788	3	-0.33625	0.96256	0.96243	1	18885	0	-0.33625
NM_001199383.1;RNF145	4	0.0095957	0.031661	0.768337	789	3	-0.39185	0.93909	0.93903	1	18252	0	-0.39185
NM_001144892.2;FGF1	4	0.0096086	0.031695	0.768337	790	3	-0.26542	0.70593	0.70861	1	12954	1	-0.26542
NM_001498.3;GCLC	4	0.0096111	0.0317	0.768337	791	3	-0.38962	0.6552	0.6671	1	12027	1	-0.38962
NM_003846.2;PEX11B	4	0.0096137	0.031708	0.768337	792	3	-0.51077	0.72407	0.72494	1	13296	1	-0.51077
NT0285	1	0.0096204	0.0095724	0.585197	793	1	-0.41914	0.99038	0.99039	1	19707	0	-0.41914
NM_001029881.1;CIB4	4	0.0096227	0.031731	0.768337	794	3	-0.29787	0.13532	0.24277	1	4026	1	-0.29787
NM_030929.4;KAZALD1	4	0.0096462	0.031794	0.768337	795	2	-0.11589	0.10328	0.20537	1	3469	2	-0.11589
NM_021982.2;SEC24A	4	0.009655	0.031817	0.768337	796	3	-0.32899	0.98682	0.98678	1	19610	0	-0.32899
NM_000426.3;LAMA2	4	0.0096563	0.031818	0.768337	797	1	-0.10346	0.82112	0.82053	1	15440	0	-0.10346
NM_001195279.1;MKRN2OS	4	0.009658	0.031821	0.768337	798	2	-0.25209	0.92133	0.92108	1	17816	0	-0.25209
NM_000033.3;ABCD1	4	0.0097076	0.031954	0.770609	799	2	-0.2795	0.80724	0.80676	1	15125	0	-0.2795
NM_004956.4;ETV1	4	0.0097287	0.032009	0.770637	800	2	-0.37723	0.86659	0.8661	1	16454	0	-0.37723
NM_024745.4;SHCBP1	4	0.0097405	0.032032	0.770637	801	2	-0.41968	0.91381	0.91354	1	17635	0	-0.41968
NM_001501.1;GNRH2	4	0.0097589	0.03207	0.770639	802	1	-0.11184	0.35531	0.48726	1	8278	1	-0.11184
NM_000084.4;CLCN5	4	0.0097937	0.032156	0.771457	803	2	-0.336	0.78051	0.77988	1	14517	0	-0.336
NM_001207017.1;SMTN	4	0.0098055	0.032181	0.771457	804	2	-0.24795	0.24575	0.37005	1	6148	1	-0.24795
NM_003022.2;SH3BGRL	4	0.0098371	0.032263	0.772495	805	3	-0.36261	0.89369	0.89332	1	17131	0	-0.36261
NM_004684.5;SPARCL1	4	0.0098615	0.032319	0.772931	806	2	-0.27676	0.81302	0.81252	1	15248	0	-0.27676
NM_001256720.1;CLEC19A	4	0.0098974	0.032398	0.773906	807	3	-0.28651	0.96335	0.96325	1	18905	0	-0.28651
NM_000063.5;C2	4	0.0099128	0.032441	0.77401	808	1	0.13439	0.053229	0.12425	1	2371	2	0.13439
NM_182502.3;TMPRSS11B	4	0.0099481	0.032517	0.77472	809	3	-0.23588	0.86126	0.86073	1	16329	0	-0.23588
NM_001271003.1;TFPI2	4	0.00996	0.032548	0.77472	810	2	-0.2488	0.26899	0.39655	1	6614	1	-0.2488
NM_005880.3;DNAJA2	4	0.010015	0.032666	0.776613	811	3	-0.29783	0.98191	0.98191	1	19448	0	-0.29783
NM_005900.2;SMAD1	4	0.010067	0.03278	0.777508	812	1	0.024253	0.8601	0.85956	1	16296	0	0.024253
NM_022337.2;RAB38	4	0.010077	0.0328	0.777508	813	3	-0.26356	0.94457	0.94442	1	18385	0	-0.26356
NM_003544.2;HIST1H4B	4	0.010086	0.03282	0.777508	814	2	-0.24944	0.83382	0.83315	1	15726	0	-0.24944
NM_004339.3;PTTG1IP	4	0.010116	0.032883	0.778084	815	3	-0.40434	0.94429	0.94414	1	18378	0	-0.40434
NM_006386.4;DDX17	4	0.01014	0.032946	0.778198	816	2	-0.30058	0.88131	0.88078	1	16818	0	-0.30058
NM_022761.2;C11orf1	4	0.010146	0.032965	0.778198	817	3	-0.32457	0.32272	0.45782	1	7731	1	-0.32457
NM_001161528.1;LRRD1	4	0.010197	0.033082	0.779694	818	3	-0.4162	0.20721	0.326	1	5407	1	-0.4162
NM_018426.1;TMEM63B	4	0.010221	0.033135	0.779694	819	2	-0.12907	0.85309	0.85245	1	16123	0	-0.12907
NM_148173.1;PEMT	4	0.010224	0.033145	0.779694	820	3	-0.424	0.47339	0.54859	1	9493	1	-0.424
NM_152792.2;ASPRV1	4	0.010261	0.033234	0.779966	821	3	-0.21461	0.89724	0.89685	1	17217	0	-0.21461
NM_018530.2;GSDMB	4	0.010321	0.033374	0.782346	822	2	-0.14787	0.74579	0.74541	1	13742	1	-0.14787
NM_001145308.4;LRTOMT	4	0.010374	0.033504	0.783554	823	1	0.050792	0.34172	0.47963	1	8140	2	0.050792
NM_080832.2;PABPC5	4	0.010399	0.033565	0.783687	824	3	-0.26961	0.92399	0.92379	1	17885	0	-0.26961
NM_001477.1;GAGE12I	4	0.010413	0.033595	0.783687	825	3	-0.29305	0.86421	0.86373	1	16396	0	-0.29305
NM_001004432.3;LINGO4	4	0.010426	0.033626	0.783687	826	3	-0.24932	0.96762	0.9675	1	19022	0	-0.24932
NM_001134848.1;CCDC152	4	0.010456	0.033698	0.784464	827	3	-0.45614	0.35798	0.48857	1	8303	1	-0.45614
NM_005187.5;CBFA2T3	4	0.010477	0.03375	0.784625	828	2	-0.079985	0.75168	0.75126	1	13866	1	-0.079985
NM_012215.3;MGEA5	4	0.010508	0.033813	0.784625	829	3	-0.54527	0.9636	0.96349	1	18913	0	-0.54527
NM_198904.2;GABRG2	4	0.010516	0.033832	0.784625	830	3	-0.25988	0.64998	0.66313	1	11935	1	-0.25988
NM_001205248.1;ACSL6	4	0.010528	0.033861	0.784625	831	3	-0.19895	0.96036	0.9602	1	18823	0	-0.19895
NM_001622.2;AHSG	4	0.010557	0.033924	0.784693	832	3	-0.37322	0.17798	0.29219	1	4816	1	-0.37322
NM_033326.3;SOX6	4	0.01058	0.03397	0.784693	833	2	-0.13218	0.53796	0.58639	1	10294	1	-0.13218
NM_024949.5;WWC2	4	0.01059	0.033998	0.784693	834	2	-0.26196	0.75616	0.75569	1	13976	0	-0.26196
NM_017724.2;LRRFIP2	4	0.010602	0.03402	0.784693	835	3	-0.2818	0.95144	0.9513	1	18573	0	-0.2818
NM_001139442.1;TTLL11	4	0.010653	0.034144	0.786395	836	3	-0.32937	0.98884	0.98883	1	19661	0	-0.32937
NM_031857.1;PCDHA9	4	0.010676	0.034188	0.786395	837	3	-0.30703	0.96649	0.96637	1	18993	0	-0.30703
NM_001004706.1;OR4D11	4	0.010694	0.034226	0.786395	838	3	-0.27633	0.92086	0.92059	1	17807	0	-0.27633
NM_032279.3;ATP13A4	4	0.010713	0.034265	0.786395	839	3	-0.35715	0.95765	0.95757	1	18746	0	-0.35715
NM_020211.2;RGMA	4	0.01073	0.034308	0.786395	840	3	-0.37905	0.86641	0.86591	1	16448	0	-0.37905
NM_004223.4;UBE2L6	4	0.010768	0.03439	0.786395	841	3	-0.21993	0.98712	0.98709	1	19619	0	-0.21993
NM_001002246.2;ANAPC11	4	0.010772	0.034397	0.786395	842	3	-0.69131	0.95478	0.95459	1	18661	0	-0.69131
NM_138565.2;CTTN	4	0.010785	0.034433	0.786395	843	2	-0.097483	0.79286	0.79233	1	14795	0	-0.097483
NM_031287.2;SF3B5	4	0.01083	0.034537	0.786395	844	3	-0.68799	0.26452	0.39153	1	6524	1	-0.68799
NM_001537.3;HSBP1	4	0.01083	0.034538	0.786395	845	2	-0.29444	0.96685	0.96674	1	19002	0	-0.29444
NM_007286.5;SYNPO	4	0.010836	0.034555	0.786395	846	2	-0.2179	0.97962	0.97965	1	19375	0	-0.2179
NM_205545.1;LYPD2	4	0.010899	0.034699	0.7886	847	2	-0.25821	0.79471	0.7942	1	14832	0	-0.25821
NM_025073.2;SIKE1	4	0.010938	0.03478	0.789537	848	3	-0.19701	0.23937	0.36277	1	6024	1	-0.19701
NM_001142733.2;ASB14	4	0.01099	0.034896	0.790233	849	2	-0.20538	0.60811	0.63263	1	11287	1	-0.20538
NM_001010909.3;MUC21	4	0.010998	0.034914	0.790233	850	2	-0.17313	0.68151	0.68809	1	12505	1	-0.17313
NM_006633.3;IQGAP2	4	0.011023	0.034968	0.790233	851	3	-0.32556	0.61279	0.63598	1	11354	1	-0.32556
NM_018989.1;RBM27	4	0.011041	0.035015	0.790233	852	3	-0.51025	0.39755	0.50831	1	8685	1	-0.51025
NM_022355.3;DPEP2	4	0.011055	0.035046	0.790233	853	2	-0.16292	0.80432	0.80381	1	15059	0	-0.16292
NM_152647.2;FAM227B	4	0.011061	0.035056	0.790233	854	2	-0.19125	0.86838	0.86791	1	16503	0	-0.19125
NM_001048210.2;CLCC1	4	0.011074	0.035086	0.790233	855	3	-0.4835	0.98399	0.98396	1	19516	0	-0.4835
NM_001142.2;AMELX	4	0.011092	0.035131	0.790368	856	1	-0.043374	0.45938	0.54085	1	9335	1	-0.043374
NM_017653.3;DYM	4	0.01113	0.03523	0.7913	857	3	-0.28374	0.73856	0.7384	1	13596	1	-0.28374
NM_178495.5;ITPRIPL1	4	0.011139	0.035251	0.7913	858	3	-0.2602	0.91802	0.91774	1	17743	0	-0.2602
NM_000135.2;FANCA	4	0.011167	0.03531	0.791732	859	3	-0.36957	0.85165	0.851	1	16089	0	-0.36957
NM_144627.4;TSACC	4	0.011231	0.035444	0.793671	860	3	-0.37448	0.91237	0.9121	1	17596	0	-0.37448
NM_013244.3;MGAT4C	4	0.011246	0.035475	0.793671	861	2	-0.23424	0.85125	0.85062	1	16082	0	-0.23424
NM_000368.4;TSC1	4	0.011297	0.0356	0.794111	862	2	-0.36038	0.98858	0.98858	1	19657	0	-0.36038
NM_198968.3;DZIP1	4	0.011313	0.035635	0.794111	863	2	-0.074067	0.21956	0.34022	1	5641	2	-0.074067
NM_005182.2;CA7	4	0.011324	0.035658	0.794111	864	3	-0.29532	0.44848	0.53493	1	9217	1	-0.29532
NM_001643.1;APOA2	4	0.011338	0.035688	0.794111	865	3	-0.30882	0.9509	0.95078	1	18560	0	-0.30882
NM_078471.3;MYO18A	4	0.011389	0.035803	0.795221	866	2	-0.1359	0.2038	0.32197	1	5343	2	-0.1359
NM_001286790.1;CNOT6L	4	0.0114	0.035821	0.795221	867	2	-0.14484	0.64987	0.66304	1	11932	1	-0.14484
NM_005775.4;SORBS3	4	0.011451	0.035932	0.7968	868	2	-0.066431	0.93215	0.93188	1	18084	0	-0.066431
NM_014597.4;DNTTIP2	4	0.011502	0.036029	0.797672	869	1	0.1707	0.20569	0.32421	1	5381	2	0.1707
NM_007037.4;ADAMTS8	4	0.011511	0.036051	0.797672	870	3	-0.32638	0.75476	0.75431	1	13937	1	-0.32638
NM_001005199.1;OR8H1	4	0.011553	0.036152	0.799048	871	2	-0.1931	0.95228	0.95211	1	18598	0	-0.1931
NT0469	1	0.011559	0.011489	0.616967	872	1	-0.34914	0.98844	0.98849	1	19654	0	-0.34914
NM_001242791.1;FLJ45513	4	0.011605	0.036266	0.799492	873	2	-0.10235	0.92825	0.928	1	18001	0	-0.10235
NT0677	1	0.01161	0.011539	0.616967	874	1	-0.49187	0.98839	0.98843	1	19653	0	-0.49187
NM_001282495.1;ZNF343	4	0.011656	0.036381	0.799492	875	2	-0.062515	0.66527	0.67505	1	12199	1	-0.062515
NM_001177519.2;MICA	4	0.011657	0.036383	0.799492	876	2	-0.30165	0.90508	0.90467	1	17415	0	-0.30165
NM_207645.3;C11orf87	4	0.011676	0.036422	0.799492	877	3	-0.26163	0.95177	0.95161	1	18581	0	-0.26163
NM_199290.3;NACA2	4	0.011677	0.036423	0.799492	878	2	-0.24981	0.7844	0.78381	1	14611	0	-0.24981
NM_001258275.2;SAMD3	4	0.011689	0.036453	0.799492	879	2	-0.29975	0.96259	0.96247	1	18887	0	-0.29975
NM_018368.3;LMBRD1	4	0.011707	0.03649	0.799492	880	1	0.24513	0.020793	0.056091	0.743491	1498	3	0.24513
NM_012443.3;SPAG6	4	0.011734	0.036546	0.799492	881	3	-0.56104	0.87989	0.87939	1	16784	0	-0.56104
NT0400	1	0.011752	0.011684	0.616967	882	1	-0.39996	0.98825	0.98829	1	19649	0	-0.39996
NM_001199302.1;CNOT2	4	0.011755	0.036591	0.799492	883	3	-0.29716	0.97946	0.97948	1	19373	0	-0.29716
NM_173543.2;DZIP1L	4	0.011758	0.036599	0.799492	884	1	0.06049	0.28919	0.41967	1	7035	2	0.06049
NM_001080461.1;UNCX	4	0.011761	0.03661	0.799492	885	3	-0.34473	0.92194	0.9217	1	17829	0	-0.34473
NM_207315.3;CMPK2	4	0.011855	0.036829	0.802093	886	3	-0.43628	0.69581	0.69992	1	12765	1	-0.43628
NM_005294.2;GPR21	4	0.011861	0.036846	0.802093	887	2	-0.17985	0.79309	0.79256	1	14799	0	-0.17985
NM_175900.3;C16orf54	4	0.01187	0.036862	0.802093	888	2	-0.18727	0.96068	0.96053	1	18831	0	-0.18727
NM_138381.3;OXNAD1	4	0.011883	0.036888	0.802093	889	3	-0.28972	0.85579	0.85521	1	16181	0	-0.28972
NM_001277353.1;MGAT4D	4	0.011912	0.036954	0.802164	890	1	0.0084317	0.43415	0.5273	1	9059	1	0.0084317
NM_024036.4;LRFN4	4	0.011955	0.037059	0.802164	891	3	-0.2882	0.96272	0.9626	1	18889	0	-0.2882
NM_004715.4;CTDP1	4	0.011963	0.037075	0.802164	892	2	-0.52769	0.20869	0.32771	1	5438	1	-0.52769
NT0759	1	0.012011	0.011932	0.619922	893	1	-0.42359	0.98799	0.98803	1	19639	0	-0.42359
NM_031433.3;MFRP	4	0.012034	0.037231	0.802164	894	3	-0.36909	0.93779	0.93771	1	18217	0	-0.36909
NM_001039503.2;PRSS53	4	0.012039	0.037239	0.802164	895	2	-0.35979	0.73434	0.73443	1	13502	1	-0.35979
NM_005553.3;KRTAP5-9	4	0.012042	0.037244	0.802164	896	3	-0.18986	0.96636	0.96623	1	18988	0	-0.18986
NM_058237.1;PPP4R4	4	0.012065	0.03729	0.802164	897	3	-0.29809	0.47089	0.54718	1	9467	1	-0.29809
NM_003541.2;HIST1H4K	4	0.012071	0.0373	0.802164	898	3	-0.37775	0.99092	0.99089	1	19731	0	-0.37775
NM_020425.5;SMIM8	4	0.012117	0.037408	0.802164	899	2	-0.2137	0.98796	0.98794	1	19637	0	-0.2137
NM_004369.3;COL6A3	4	0.012125	0.037432	0.802164	900	3	-0.30032	0.96402	0.96392	1	18925	0	-0.30032
NM_014979.3;SV2C	4	0.012131	0.037437	0.802164	901	2	-0.19212	0.90643	0.90607	1	17457	0	-0.19212
NM_001197287.1;OR11H2	4	0.012168	0.037526	0.802164	902	3	-0.23296	0.83031	0.82963	1	15646	0	-0.23296
NM_000062.2;SERPING1	4	0.01217	0.03753	0.802164	903	3	-0.26871	0.95795	0.95787	1	18757	0	-0.26871
NT0878	1	0.012192	0.012111	0.62299	904	1	-0.58179	0.98781	0.98786	1	19633	0	-0.58179
NM_001099790.2;PRAMEF19	4	0.012209	0.037618	0.803205	905	3	-0.25556	0.92563	0.9254	1	17931	0	-0.25556
NM_052966.3;FAM129A	4	0.01226	0.037731	0.803913	906	3	-0.32811	0.89541	0.89503	1	17178	0	-0.32811
NM_019001.4;XRN1	4	0.012271	0.03775	0.803913	907	3	-0.57627	0.98012	0.98015	1	19389	0	-0.57627
NM_178509.5;STXBP4	4	0.012281	0.037771	0.803913	908	2	-0.24331	0.72675	0.72739	1	13344	1	-0.24331
NM_020937.2;FANCM	4	0.01232	0.037859	0.804916	909	3	-0.42641	0.37067	0.49484	1	8419	1	-0.42641
NM_024645.2;ZMAT4	4	0.01238	0.037989	0.806226	910	2	-0.15723	0.2357	0.35863	1	5952	2	-0.15723
NM_207372.2;SH2D4B	4	0.012384	0.038	0.806226	911	3	-0.20303	0.61821	0.63989	1	11432	1	-0.20303
NM_175741.2;NUTM1	4	0.012414	0.038069	0.806733	912	3	-0.23464	0.46322	0.54293	1	9376	1	-0.23464
NM_012098.2;ANGPTL2	4	0.012433	0.038113	0.806733	913	2	-0.19402	0.57131	0.60767	1	10761	1	-0.19402
NM_004140.3;LLGL1	4	0.012446	0.038145	0.806733	914	3	-0.19789	0.98195	0.98194	1	19449	0	-0.19789
NM_152624.5;DCP2	4	0.01249	0.038235	0.807741	915	3	-0.39827	0.98996	0.98991	1	19695	0	-0.39827
NM_015060.2;AVL9	3	0.012536	0.033187	0.77979	916	3	-0.44407	0.98746	0.98762	1	19628	0	-0.44407
NM_012304.4;FBXL7	4	0.012578	0.03843	0.807741	917	3	-0.28443	0.12152	0.22658	1	3789	1	-0.28443
NM_007130.2;ZNF41	4	0.012579	0.038431	0.807741	918	2	-0.19203	0.83575	0.83505	1	15761	0	-0.19203
NM_001895.3;CSNK2A1	4	0.012582	0.038439	0.807741	919	3	-0.28477	0.74319	0.74286	1	13691	1	-0.28477
NM_003978.3;PSTPIP1	4	0.012594	0.038469	0.807741	920	3	-0.18958	0.75909	0.75857	1	14042	0	-0.18958
NM_130388.3;ASB12	4	0.012639	0.038573	0.807741	921	3	-0.37119	0.90365	0.90325	1	17379	0	-0.37119
NM_005550.3;KIFC3	4	0.012655	0.038614	0.807741	922	3	-0.40218	0.98981	0.98977	1	19689	0	-0.40218
NM_022767.3;AEN	4	0.01268	0.038666	0.807741	923	2	-0.14337	0.4401	0.53048	1	9119	1	-0.14337
NM_002072.4;GNAQ	4	0.012704	0.038724	0.807741	924	3	-0.23056	0.96779	0.96768	1	19029	0	-0.23056
NM_032701.3;SUV420H2	4	0.012754	0.038836	0.807741	925	3	-0.36227	0.55669	0.5982	1	10558	1	-0.36227
NM_001127496.1;SPRY4	4	0.012783	0.038904	0.807741	926	2	-0.23086	0.97393	0.97382	1	19206	0	-0.23086
NM_032097.2;PCDHGB3	4	0.012786	0.038907	0.807741	927	3	-0.27934	0.9864	0.98636	1	19602	0	-0.27934
NM_001001821.1;OR2T34	4	0.01282	0.038987	0.807741	928	3	-0.52041	0.9902	0.99014	1	19704	0	-0.52041
NM_005651.3;TDO2	4	0.012834	0.039021	0.807741	929	1	0.23537	0.076967	0.17115	1	3023	2	0.23537
NM_006622.3;PLK2	4	0.012859	0.039082	0.807741	930	3	-0.30583	0.93959	0.93954	1	18258	0	-0.30583
NM_004975.2;KCNB1	4	0.012881	0.039122	0.807741	931	3	-0.37568	0.83178	0.8311	1	15679	0	-0.37568
NM_001267547.2;ARFRP1	4	0.012885	0.039132	0.807741	932	1	0.25347	0.12586	0.23159	1	3861	2	0.25347
NM_001100829.2;TMEM170B	4	0.012914	0.0392	0.807741	933	2	-0.2383	0.73542	0.73543	1	13524	1	-0.2383
NM_032330.1;CAPNS2	4	0.012936	0.039253	0.807741	934	1	-0.18852	0.94925	0.94915	1	18520	0	-0.18852
NM_001041.3;SI	4	0.012941	0.039267	0.807741	935	2	-0.26142	0.95108	0.95095	1	18566	0	-0.26142
NM_001160033.1;SGOL2	4	0.012946	0.039275	0.807741	936	3	-0.24185	0.76486	0.76439	1	14167	0	-0.24185
NM_001005289.1;OR52H1	4	0.012955	0.039294	0.807741	937	3	-0.2845	0.96496	0.96485	1	18946	0	-0.2845
NM_003649.2;DDO	4	0.012988	0.039377	0.807741	938	2	-0.19594	0.74064	0.7404	1	13639	1	-0.19594
NM_005779.2;LHFPL2	4	0.012995	0.039391	0.807741	939	3	-0.21146	0.98214	0.98212	1	19453	0	-0.21146
NM_001024680.1;FBXO48	4	0.013014	0.039437	0.807741	940	3	-0.38936	0.73429	0.73438	1	13500	1	-0.38936
NM_003164.4;STX5	4	0.013018	0.039444	0.807741	941	3	-0.43931	0.90672	0.90637	1	17466	0	-0.43931
NM_001005483.1;OR4K5	4	0.013022	0.039456	0.807741	942	2	-0.28272	0.27213	0.40024	1	6688	1	-0.28272
NM_020416.3;PPP2R2C	4	0.013062	0.039544	0.807741	943	2	-0.099825	0.76566	0.76518	1	14185	0	-0.099825
NM_017723.2;TOR4A	4	0.013083	0.03959	0.807741	944	3	-0.19734	0.9573	0.95722	1	18737	0	-0.19734
NM_199000.2;LHFPL3	4	0.013141	0.039715	0.807741	945	3	-0.29537	0.86887	0.86837	1	16518	0	-0.29537
NM_001005471.1;OR2T6	4	0.013162	0.039759	0.807741	946	3	-0.25842	0.11997	0.22474	1	3755	1	-0.25842
NM_015325.2;ICE1	4	0.013171	0.039778	0.807741	947	3	-0.51801	0.91216	0.9119	1	17591	0	-0.51801
NT0598	1	0.013187	0.013096	0.637015	948	1	-0.44259	0.98681	0.98684	1	19609	0	-0.44259
NM_182556.3;SLC25A45	4	0.013191	0.039828	0.807741	949	2	-0.23077	0.9801	0.98013	1	19387	0	-0.23077
NM_016302.3;CRBN	4	0.013192	0.03983	0.807741	950	2	-0.16193	0.97041	0.97031	1	19108	0	-0.16193
NM_016559.2;PEX5L	4	0.013198	0.039844	0.807741	951	2	-0.22223	0.73186	0.73213	1	13453	1	-0.22223
NM_022746.3;MARC1	4	0.013239	0.039941	0.807741	952	2	-0.18619	0.95069	0.95057	1	18559	0	-0.18619
NM_144681.2;CCDC42	4	0.013243	0.039947	0.807741	953	2	-0.18152	0.30562	0.4383	1	7376	1	-0.18152
NM_198947.3;FAM111B	4	0.013246	0.039953	0.807741	954	2	-0.30801	0.68958	0.69471	1	12646	1	-0.30801
NM_138809.3;CMBL	4	0.01326	0.039986	0.807741	955	3	-0.25901	0.74173	0.74145	1	13664	1	-0.25901
NM_032132.4;HORMAD1	4	0.013266	0.039999	0.807741	956	3	-0.30586	0.9651	0.96498	1	18951	0	-0.30586
NM_001080421.2;UNC13A	4	0.013346	0.040185	0.810665	957	1	0.20064	0.14514	0.25419	1	4210	2	0.20064
NM_025137.3;SPG11	4	0.013367	0.040234	0.810702	958	3	-0.27711	0.85951	0.85899	1	16277	0	-0.27711
NM_001277333.1;ANKRD62	4	0.013466	0.040446	0.810702	959	3	-0.2823	0.36562	0.49233	1	8382	1	-0.2823
NM_176816.4;CCDC125	4	0.013492	0.040508	0.810702	960	3	-0.56884	0.66763	0.67692	1	12243	1	-0.56884
NM_001001438.2;LSS	4	0.013499	0.040527	0.810702	961	1	0.040793	0.57676	0.61126	1	10830	1	0.040793
NM_144777.2;SCEL	4	0.013499	0.040527	0.810702	962	2	-0.092716	0.30164	0.43377	1	7289	2	-0.092716
NM_002176.2;IFNB1	4	0.013508	0.040545	0.810702	963	3	-0.30126	0.49334	0.55989	1	9721	1	-0.30126
NM_153025.2;SPATA33	4	0.01355	0.040635	0.810702	964	1	0.0018685	0.27753	0.40641	1	6806	1	0.0018685
NM_004391.2;CYP8B1	4	0.013568	0.040675	0.810702	965	3	-0.37735	0.99111	0.99109	1	19737	0	-0.37735
NM_199337.2;TMEM179B	4	0.013572	0.040684	0.810702	966	3	-0.39524	0.51374	0.57168	1	9988	1	-0.39524
NM_020980.3;AQP9	4	0.013596	0.040738	0.810702	967	2	-0.15737	0.93964	0.9396	1	18259	0	-0.15737
NM_020716.2;GRAMD1B	4	0.013601	0.040754	0.810702	968	2	-0.12537	0.90527	0.90486	1	17419	0	-0.12537
NM_001171797.1;TRIQK	4	0.013617	0.040791	0.810702	969	3	-0.40392	0.9525	0.95233	1	18601	0	-0.40392
NM_001242729.1;ARHGEF38	4	0.013653	0.040876	0.811583	970	1	0.074056	0.87248	0.872	1	16601	0	0.074056
NM_001143942.1;RBM24	4	0.013699	0.040985	0.812941	971	3	-0.29053	0.88143	0.88092	1	16823	0	-0.29053
NT0599	1	0.01373	0.013623	0.643204	972	1	-0.33458	0.98627	0.98629	1	19596	0	-0.33458
NM_033063.1;MAP6	4	0.013755	0.041105	0.814381	973	2	-0.048509	0.26337	0.39022	1	6508	2	-0.048509
NM_198137.1;CATSPER4	4	0.013769	0.041138	0.814381	974	2	-0.25099	0.93767	0.93759	1	18213	0	-0.25099
NM_004431.3;EPHA2	4	0.013892	0.04144	0.815215	975	3	-0.2859	0.82207	0.82148	1	15463	0	-0.2859
NM_001005283.2;OR9Q2	4	0.013905	0.041469	0.815215	976	3	-0.24133	0.90163	0.9012	1	17341	0	-0.24133
NM_001812.2;CENPC	4	0.013908	0.041473	0.815215	977	2	-0.40252	0.97386	0.97374	1	19203	0	-0.40252
NM_000204.3;CFI	4	0.013908	0.041473	0.815215	978	3	-0.19623	0.3605	0.48982	1	8328	1	-0.19623
NM_006185.3;NUMA1	4	0.013908	0.041474	0.815215	979	1	0.063862	0.76003	0.75953	1	14063	0	0.063862
NM_001040011.1;SWI5	4	0.013922	0.041512	0.815215	980	2	-0.1702	0.81497	0.81448	1	15292	0	-0.1702
NM_006755.1;TALDO1	4	0.013964	0.041599	0.815215	981	3	-0.22648	0.83581	0.83511	1	15764	0	-0.22648
NM_145914.2;ZSCAN21	4	0.013971	0.041617	0.815215	982	2	-0.14094	0.41696	0.51821	1	8887	1	-0.14094
NM_005700.4;DPP3	4	0.013977	0.04163	0.815215	983	3	-0.24087	0.64134	0.65674	1	11800	1	-0.24087
NM_012118.3;CCRN4L	4	0.013977	0.041634	0.815215	984	3	-0.21805	0.97395	0.97383	1	19207	0	-0.21805
NM_001204185.1;TP73	4	0.013991	0.041668	0.815215	985	3	-0.24818	0.97886	0.97887	1	19358	0	-0.24818
NM_013280.4;FLRT1	4	0.014011	0.041707	0.815215	986	2	-0.39246	0.66203	0.67246	1	12149	1	-0.39246
NM_003817.3;ADAM7	4	0.014062	0.041808	0.816394	987	3	-0.27125	0.98038	0.98039	1	19396	0	-0.27125
NM_001300783.1;PRR16	4	0.014095	0.041895	0.816918	988	3	-0.37405	0.94552	0.94539	1	18416	0	-0.37405
NM_014479.3;ADAMDEC1	4	0.014154	0.042023	0.816918	989	3	-0.31198	0.48193	0.55347	1	9587	1	-0.31198
NT0776	1	0.014156	0.014047	0.646539	990	1	-0.32581	0.98584	0.98584	1	19577	0	-0.32581
NM_001619.3;ADRBK1	4	0.014164	0.042044	0.816918	991	3	-0.24105	0.96954	0.96942	1	19078	0	-0.24105
NM_133370.2;YTHDC1	4	0.014174	0.042069	0.816918	992	3	-0.78143	0.86757	0.86706	1	16478	0	-0.78143
NM_006551.3;SCGB1D2	4	0.014177	0.042079	0.816918	993	3	-0.26853	0.91967	0.91943	1	17776	0	-0.26853
NM_001286275.1;KIAA1586	4	0.014187	0.042095	0.816918	994	3	-0.4428	0.89248	0.8921	1	17100	0	-0.4428
NM_014048.3;MKL2	4	0.014197	0.042119	0.816918	995	3	-0.25531	0.67628	0.68383	1	12409	1	-0.25531
NM_019858.1;GPR162	4	0.014273	0.0423	0.818228	996	3	-0.45772	0.80596	0.80548	1	15091	0	-0.45772
NT0618	1	0.014285	0.014176	0.646539	997	1	-0.36766	0.98571	0.98572	1	19572	0	-0.36766
NM_139276.2;STAT3	4	0.014317	0.042402	0.818228	998	2	-0.24556	0.81785	0.8173	1	15357	0	-0.24556
NM_005609.2;PYGM	4	0.014319	0.042405	0.818228	999	3	-0.26741	0.95926	0.95913	1	18799	0	-0.26741
NM_003355.2;UCP2	4	0.014329	0.042433	0.818228	1000	3	-0.21619	0.97165	0.97157	1	19141	0	-0.21619
NM_138786.3;TM4SF18	4	0.014364	0.042516	0.818228	1001	2	-0.36462	0.79184	0.7913	1	14777	0	-0.36462
NM_001289162.1;DRC7	4	0.014369	0.042528	0.818228	1002	3	-0.39699	0.94263	0.94251	1	18340	0	-0.39699
NM_005190.3;CCNC	4	0.014376	0.042545	0.818228	1003	3	-0.45172	0.62149	0.64226	1	11489	1	-0.45172
NM_183241.1;C9orf142	4	0.014379	0.042553	0.818228	1004	3	-0.27736	0.70535	0.70814	1	12941	1	-0.27736
NM_003367.2;USF2	4	0.01442	0.04265	0.819319	1005	2	-0.46169	0.96406	0.96396	1	18926	0	-0.46169
NT0632	1	0.01444	0.01433	0.652065	1006	1	-0.8374	0.98556	0.98557	1	19566	0	-0.8374
NM_001010905.2;C6orf58	4	0.014573	0.043014	0.822284	1007	1	-0.07086	0.84103	0.84027	1	15874	0	-0.07086
NM_001004483.1;OR13C8	4	0.01458	0.043031	0.822284	1008	3	-0.32836	0.97785	0.97786	1	19322	0	-0.32836
NM_014899.3;RHOBTB3	4	0.014584	0.043041	0.822284	1009	2	-0.15565	0.92694	0.92668	1	17963	0	-0.15565
NT0789	1	0.014621	0.014513	0.656308	1010	1	-0.45763	0.98538	0.98541	1	19558	0	-0.45763
NM_014701.3;SECISBP2L	4	0.014622	0.043126	0.822284	1011	3	-0.38903	0.978	0.97801	1	19329	0	-0.38903
NM_001037132.2;NRCAM	4	0.014624	0.04313	0.822284	1012	2	-0.10458	0.92966	0.92941	1	18028	0	-0.10458
NM_173618.2;INO80E	4	0.014627	0.04314	0.822284	1013	3	-0.27771	0.86145	0.86093	1	16335	0	-0.27771
NM_000111.2;SLC26A3	4	0.014641	0.043173	0.822284	1014	3	-0.17948	0.81369	0.81318	1	15267	0	-0.17948
NM_001141920.1;XG	4	0.014716	0.043334	0.823174	1015	3	-0.39317	0.80274	0.80222	1	15020	0	-0.39317
NM_002529.3;NTRK1	4	0.014742	0.043398	0.823174	1016	2	-0.15789	0.92866	0.92841	1	18007	0	-0.15789
NM_005406.2;ROCK1	4	0.014778	0.043475	0.823174	1017	1	0.049145	0.40224	0.5107	1	8739	1	0.049145
NM_000459.4;TEK	4	0.014782	0.043483	0.823174	1018	3	-0.36729	0.94463	0.94448	1	18387	0	-0.36729
NM_001136271.2;NKX2-6	4	0.014829	0.0436	0.823174	1019	3	-0.18212	0.19586	0.31293	1	5162	1	-0.18212
NM_133369.2;UNC5A	4	0.014833	0.043608	0.823174	1020	3	-0.37584	0.985	0.98498	1	19546	0	-0.37584
NM_001277074.1;CCDC12	4	0.014835	0.043609	0.823174	1021	3	-0.41873	0.32269	0.45778	1	7729	1	-0.41873
NM_005491.4;MAMLD1	4	0.014871	0.043706	0.823174	1022	3	-0.29039	0.75659	0.75611	1	13986	0	-0.29039
NM_001017405.2;MAEA	4	0.014898	0.043774	0.823174	1023	3	-0.23781	0.94793	0.94784	1	18479	0	-0.23781
NM_001003811.1;TEX11	4	0.014928	0.04384	0.823174	1024	3	-0.25823	0.88166	0.88117	1	16827	0	-0.25823
NM_002972.3;SBF1	4	0.014931	0.043845	0.823174	1025	2	-0.37633	0.97864	0.97864	1	19350	0	-0.37633
NM_014824.2;FCHSD2	4	0.014957	0.043905	0.823174	1026	3	-0.3742	0.91464	0.91437	1	17657	0	-0.3742
NM_001584.2;MPPED2	4	0.014966	0.04393	0.823174	1027	3	-0.23557	0.98168	0.98168	1	19443	0	-0.23557
NM_001073.1;UGT2B11	4	0.01498	0.043958	0.823174	1028	3	-0.29417	0.97585	0.97577	1	19264	0	-0.29417
NM_002736.2;PRKAR2B	4	0.014982	0.043963	0.823174	1029	1	-0.040234	0.93822	0.93814	1	18234	0	-0.040234
NM_153603.3;COG7	4	0.015	0.044002	0.823174	1030	3	-0.40016	0.97803	0.97804	1	19330	0	-0.40016
NM_024746.3;HHIPL2	4	0.015008	0.044022	0.823174	1031	3	-0.33321	0.74079	0.74054	1	13642	1	-0.33321
NM_004887.4;CXCL14	4	0.015027	0.044069	0.823174	1032	3	-0.34471	0.31649	0.45073	1	7602	1	-0.34471
NM_003553.2;OR1E1	4	0.015033	0.044081	0.823174	1033	2	-0.10005	0.83009	0.8294	1	15641	0	-0.10005
NM_014068.2;PSORS1C1	4	0.015051	0.04413	0.823174	1034	3	-0.21818	0.93983	0.93978	1	18264	0	-0.21818
NM_031439.3;SOX7	4	0.015082	0.044197	0.823174	1035	3	-0.32773	0.86251	0.86204	1	16363	0	-0.32773
NM_001001317.4;PRSS58	4	0.015084	0.044203	0.823174	1036	3	-0.31816	0.94534	0.9452	1	18409	0	-0.31816
NM_001001824.1;OR2T27	4	0.015109	0.044251	0.823174	1037	3	-0.4311	0.98732	0.98729	1	19621	0	-0.4311
NM_000906.3;NPR1	4	0.01513	0.044303	0.823174	1038	3	-0.28103	0.9476	0.94751	1	18471	0	-0.28103
NM_001005201.1;OR8H3	4	0.015135	0.044315	0.823174	1039	2	-0.12451	0.75816	0.75763	1	14021	0	-0.12451
NM_015629.3;PRPF31	4	0.015145	0.044335	0.823174	1040	3	-0.53072	0.98053	0.98054	1	19401	0	-0.53072
NM_018467.3;USE1	4	0.015186	0.044407	0.823174	1041	2	-0.21351	0.40294	0.51107	1	8748	1	-0.21351
NM_003607.3;CDC42BPA	4	0.015213	0.04446	0.823174	1042	3	-0.28568	0.74868	0.74823	1	13797	1	-0.28568
NT0265	1	0.015267	0.015177	0.657872	1043	1	-0.36761	0.98473	0.98475	1	19537	0	-0.36761
NM_017969.2;IWS1	4	0.015313	0.044684	0.823174	1044	3	-0.47627	0.97421	0.9741	1	19212	0	-0.47627
NM_178536.3;LCN12	4	0.015334	0.044729	0.823174	1045	3	-0.35163	0.97574	0.97566	1	19262	0	-0.35163
NM_006694.3;JTB	4	0.015338	0.044736	0.823174	1046	3	-0.26127	0.9853	0.98528	1	19557	0	-0.26127
NM_007188.4;ABCB8	4	0.01534	0.044742	0.823174	1047	2	-0.27155	0.55667	0.59818	1	10557	1	-0.27155
NM_001080433.1;CCDC85A	4	0.015344	0.044753	0.823174	1048	3	-0.40516	0.99062	0.99056	1	19716	0	-0.40516
NM_080866.2;SLC22A9	4	0.015355	0.044777	0.823174	1049	3	-0.40894	0.89288	0.89249	1	17110	0	-0.40894
NM_001701.3;BAAT	4	0.015371	0.044805	0.823174	1050	3	-0.40979	0.65329	0.66563	1	11995	1	-0.40979
NM_178496.3;MB21D2	4	0.015407	0.044886	0.823174	1051	2	-0.26996	0.95653	0.95641	1	18717	0	-0.26996
NM_002347.4;LY6H	4	0.015415	0.044899	0.823174	1052	2	-0.25286	0.95551	0.95536	1	18688	0	-0.25286
NM_022744.3;C16orf58	4	0.015442	0.044959	0.823174	1053	1	0.31837	0.088265	0.18776	1	3238	2	0.31837
NM_198506.4;LRIT3	4	0.015451	0.044979	0.823174	1054	2	-0.27487	0.11021	0.2136	1	3590	1	-0.27487
NM_207363.2;NCKAP5	4	0.015529	0.04516	0.823395	1055	3	-0.24639	0.89671	0.89631	1	17206	0	-0.24639
NM_002596.3;CDK18	4	0.015544	0.045193	0.823395	1056	1	0.082391	0.6158	0.63812	1	11393	1	0.082391
NM_018639.4;WSB2	4	0.015546	0.045201	0.823395	1057	2	-0.38314	0.82556	0.82493	1	15544	0	-0.38314
NM_001005851.2;ZNF780B	4	0.015595	0.045317	0.823395	1058	1	0.095199	0.11126	0.21481	1	3608	2	0.095199
NM_006223.3;PIN4	4	0.015598	0.04532	0.823395	1059	2	-0.2542	0.74727	0.74687	1	13770	1	-0.2542
NM_000936.2;PNLIP	4	0.015599	0.045321	0.823395	1060	3	-0.42107	0.87827	0.87778	1	16740	0	-0.42107
NM_016353.4;ZDHHC2	4	0.015616	0.04536	0.823395	1061	3	-0.25525	0.99009	0.99004	1	19700	0	-0.25525
NT0504	1	0.015694	0.015598	0.661542	1062	1	-0.39351	0.98431	0.98434	1	19528	0	-0.39351
NM_001145101.1;BTBD18	4	0.015697	0.045546	0.826036	1063	1	-0.045837	0.94589	0.94578	1	18430	0	-0.045837
NM_005425.4;TNP2	4	0.015722	0.045598	0.826229	1064	3	-0.344	0.81602	0.81554	1	15312	0	-0.344
NM_001004484.1;OR13D1	4	0.015748	0.045648	0.826394	1065	3	-0.2134	0.99081	0.99079	1	19725	0	-0.2134
NM_001002029.3;C4B	4	0.015773	0.0457	0.826556	1066	3	-0.36781	0.52741	0.57995	1	10166	1	-0.36781
NM_138690.1;GRIN3B	4	0.015799	0.045755	0.826556	1067	1	0.12128	0.2897	0.42026	1	7042	2	0.12128
NM_001351.3;DAZL	4	0.015821	0.045798	0.826556	1068	3	-0.41648	0.97024	0.97013	1	19103	0	-0.41648
NM_001604.5;PAX6	4	0.015851	0.04587	0.826556	1069	2	-0.15831	0.94825	0.94817	1	18490	0	-0.15831
NM_177398.3;LMX1A	4	0.015867	0.04591	0.826556	1070	3	-0.22699	0.84357	0.84286	1	15933	0	-0.22699
NM_145271.3;ZNF688	4	0.015877	0.045939	0.826556	1071	3	-0.2708	0.98935	0.98934	1	19673	0	-0.2708
NM_147180.3;PPP3R2	4	0.015892	0.045965	0.826556	1072	3	-0.24676	0.83853	0.83778	1	15814	0	-0.24676
NM_006591.2;POLD3	4	0.015902	0.045986	0.826556	1073	1	-0.11558	0.85444	0.85385	1	16153	0	-0.11558
NM_032498.1;RHOXF2	4	0.015938	0.046067	0.827263	1074	3	-0.2643	0.97551	0.97541	1	19251	0	-0.2643
NM_001271706.1;IZUMO3	4	0.015953	0.046108	0.827263	1075	1	-0.026671	0.79656	0.79606	1	14873	0	-0.026671
NM_001130037.1;ELMOD1	4	0.016004	0.046225	0.827715	1076	3	-0.29875	0.96233	0.96218	1	18879	0	-0.29875
NM_002786.3;PSMA1	4	0.016027	0.046282	0.827715	1077	3	-0.4818	0.62383	0.64395	1	11529	1	-0.4818
NM_001171183.1;EFCAB9	4	0.016055	0.046353	0.827715	1078	3	-0.49416	0.66689	0.67633	1	12227	1	-0.49416
NM_001005238.1;OR51G2	4	0.016064	0.04637	0.827715	1079	2	-0.2036	0.59723	0.62516	1	11105	1	-0.2036
NM_004584.2;RAD9A	4	0.016069	0.046385	0.827715	1080	3	-1.2526	0.81619	0.81572	1	15317	0	-1.2526
NM_145285.2;NKX2-3	4	0.016094	0.046439	0.827715	1081	3	-0.29719	0.81953	0.81897	1	15400	0	-0.29719
NM_001112706.2;SCIN	4	0.016106	0.046462	0.827715	1082	3	-0.3841	0.8371	0.83636	1	15788	0	-0.3841
NM_005813.4;PRKD3	4	0.016154	0.046561	0.828752	1083	3	-0.28531	0.52318	0.57746	1	10108	1	-0.28531
NM_005225.2;E2F1	4	0.016195	0.046651	0.829613	1084	3	-0.24512	0.46461	0.54369	1	9387	1	-0.24512
NM_004959.4;NR5A1	4	0.016223	0.046724	0.830183	1085	3	-0.17923	0.88639	0.886	1	16946	0	-0.17923
NM_006417.4;IFI44	4	0.016259	0.046812	0.831006	1086	1	-0.10312	0.42188	0.52079	1	8927	1	-0.10312
NM_001012979.2;TCEAL5	4	0.016361	0.04704	0.83179	1087	2	-0.24755	0.91231	0.91204	1	17593	0	-0.24755
NM_181713.3;UBXN2A	4	0.016401	0.047125	0.83179	1088	3	-0.29798	0.96521	0.9651	1	18953	0	-0.29798
NM_144598.3;LRRC28	4	0.016412	0.04715	0.83179	1089	2	-0.14247	0.93272	0.93245	1	18101	0	-0.14247
NM_001256124.1;TRIM65	4	0.016416	0.047154	0.83179	1090	3	-0.2459	0.90581	0.90542	1	17433	0	-0.2459
NM_018906.2;PCDHA3	4	0.016424	0.04718	0.83179	1091	2	-0.055408	0.33822	0.47559	1	8067	2	-0.055408
NM_000546.5;TP53	4	0.016469	0.047291	0.83179	1092	3	-0.34116	0.39706	0.50807	1	8678	1	-0.34116
NM_001164397.1;TRIM64B	4	0.016473	0.047298	0.83179	1093	3	-0.2395	0.79725	0.79675	1	14895	0	-0.2395
NM_030916.2;PVRL4	4	0.016509	0.047361	0.83179	1094	3	-0.19901	0.47367	0.54875	1	9498	1	-0.19901
NM_015072.4;TTLL5	4	0.016514	0.047374	0.83179	1095	1	0.013691	0.38595	0.50243	1	8569	1	0.013691
NM_002944.2;ROS1	4	0.016529	0.047408	0.83179	1096	2	-0.33071	0.73807	0.73795	1	13584	1	-0.33071
NM_015113.3;ZZEF1	4	0.016556	0.047469	0.83179	1097	3	-0.22223	0.19054	0.30674	1	5064	1	-0.22223
NM_019096.4;GTPBP2	4	0.016596	0.047554	0.83179	1098	3	-0.29204	0.95601	0.95588	1	18704	0	-0.29204
NM_016097.4;IER3IP1	4	0.016616	0.047611	0.83179	1099	3	-0.15881	0.69067	0.69565	1	12670	1	-0.15881
NM_001031711.2;ERGIC1	4	0.016665	0.047714	0.83179	1100	3	-0.39985	0.95969	0.95955	1	18811	0	-0.39985
NM_001004720.2;NCK2	4	0.016667	0.047715	0.83179	1101	2	-0.1785	0.89171	0.89136	1	17066	0	-0.1785
NM_001040874.1;HIST2H2AA4	4	0.016687	0.047754	0.83179	1102	3	-0.58673	0.83369	0.83302	1	15723	0	-0.58673
NM_018376.3;NIPSNAP3B	4	0.016711	0.047811	0.83179	1103	2	-0.21164	0.89071	0.89031	1	17047	0	-0.21164
NM_138346.2;KIAA2013	4	0.016731	0.047846	0.83179	1104	3	-0.2639	0.27542	0.404	1	6758	1	-0.2639
NM_000948.5;PRL	4	0.016739	0.047867	0.83179	1105	3	-0.29486	0.52217	0.57681	1	10098	1	-0.29486
NM_144601.3;CMTM3	4	0.016742	0.047873	0.83179	1106	3	-0.27494	0.85983	0.8593	1	16285	0	-0.27494
NM_001018089.2;ICE2	4	0.016756	0.047911	0.83179	1107	3	-0.78883	0.4966	0.56175	1	9762	1	-0.78883
NM_005797.3;MPZL2	4	0.016797	0.048	0.83179	1108	3	-0.3785	0.92508	0.92485	1	17915	0	-0.3785
NM_001172111.1;SENP8	4	0.016801	0.048004	0.83179	1109	3	-0.25816	0.96906	0.96893	1	19060	0	-0.25816
NM_001100818.1;PID1	4	0.01681	0.048024	0.83179	1110	3	-0.28308	0.6749	0.68272	1	12379	1	-0.28308
NM_004507.3;HUS1	4	0.016817	0.048042	0.83179	1111	2	-0.30374	0.77614	0.77556	1	14415	0	-0.30374
NM_024954.4;UBTD1	4	0.016821	0.048048	0.83179	1112	2	-0.18323	0.56481	0.6035	1	10669	1	-0.18323
NM_012326.3;MAPRE3	4	0.016825	0.048055	0.83179	1113	3	-0.31735	0.98997	0.98992	1	19696	0	-0.31735
NM_005197.3;FOXN3	4	0.016872	0.048159	0.832043	1114	2	-0.11906	0.54975	0.59377	1	10467	1	-0.11906
NM_005159.4;ACTC1	4	0.016878	0.048176	0.832043	1115	2	-0.25031	0.70529	0.70809	1	12939	1	-0.25031
NM_001077690.1;ALG9	4	0.016893	0.048212	0.832043	1116	2	-0.20671	0.98042	0.98043	1	19399	0	-0.20671
NM_007045.3;FGFR1OP	4	0.016923	0.048284	0.832043	1117	2	0.043097	0.12993	0.23642	1	3931	2	0.043097
NM_207437.3;DNAH10	4	0.016932	0.048308	0.832043	1118	2	-0.19373	0.9552	0.95504	1	18680	0	-0.19373
NM_024561.4;NAA16	4	0.016935	0.048318	0.832043	1119	3	-0.37705	0.82543	0.8248	1	15539	0	-0.37705
NM_203379.1;ACSL5	4	0.016974	0.0484	0.832738	1120	2	-0.24682	0.84304	0.84232	1	15915	0	-0.24682
NM_052997.2;ANKRD30A	4	0.017046	0.048577	0.834163	1121	3	-0.39215	0.98598	0.98594	1	19584	0	-0.39215
NM_005724.5;TSPAN3	4	0.017048	0.048579	0.834163	1122	3	-0.29225	0.57513	0.61018	1	10811	1	-0.29225
NM_022841.5;RFX7	4	0.017063	0.048607	0.834163	1123	3	-0.39303	0.89646	0.89607	1	17199	0	-0.39303
NT0407	1	0.017063	0.017039	0.6798	1124	1	-0.33914	0.98294	0.983	1	19481	0	-0.33914
NM_001122769.2;LCA5	4	0.017085	0.04866	0.834355	1125	2	-0.14966	0.41527	0.51731	1	8874	1	-0.14966
NM_001258.2;CDK3	4	0.017127	0.048762	0.83539	1126	1	0.055596	0.31687	0.45118	1	7614	2	0.055596
NM_001204220.1;ZNF670	3	0.017133	0.044587	0.823174	1127	1	0.073586	0.47997	0.50296	1	9564	1	0.073586
NM_015669.4;PCDHB5	4	0.017167	0.048847	0.835771	1128	3	-0.28632	0.53295	0.5833	1	10231	1	-0.28632
NM_001012984.2;C16orf86	4	0.017178	0.048867	0.835771	1129	3	-0.21495	0.50514	0.56669	1	9877	1	-0.21495
NM_138382.2;RIPPLY1	4	0.017261	0.049054	0.837507	1130	3	-0.29088	0.80528	0.80477	1	15080	0	-0.29088
NM_006725.4;CD6	4	0.017264	0.049058	0.837507	1131	3	-0.36562	0.95204	0.95187	1	18589	0	-0.36562
NM_001099408.1;EIF4E1B	4	0.01728	0.049094	0.837507	1132	1	0.047679	0.72544	0.72618	1	13324	1	0.047679
NM_001098519.1;LRRC43	4	0.017331	0.049214	0.838853	1133	2	-0.22239	0.71762	0.71902	1	13172	1	-0.22239
NM_002415.1;MIF	4	0.017382	0.049321	0.83941	1134	1	0.078209	0.10778	0.21071	1	3544	2	0.078209
NM_003533.2;HIST1H3I	4	0.017387	0.04933	0.83941	1135	3	-0.34433	0.51731	0.57387	1	10033	1	-0.34433
NM_001099221.1;TIFAB	4	0.017433	0.049428	0.840358	1136	2	-0.16963	0.46874	0.54601	1	9438	1	-0.16963
NM_001123225.1;SYCE3	4	0.017489	0.049547	0.840367	1137	3	-0.25758	0.32242	0.45746	1	7723	1	-0.25758
NM_001276.2;CHI3L1	4	0.0175	0.049569	0.840367	1138	3	-0.39542	0.93745	0.93736	1	18210	0	-0.39542
NM_004620.3;TRAF6	4	0.017535	0.04965	0.840367	1139	1	0.15437	0.054029	0.1259	1	2392	2	0.15437
NM_177977.2;HAP1	4	0.017586	0.04977	0.840367	1140	1	0.019355	0.56022	0.6005	1	10606	1	0.019355
NM_198517.3;TBC1D10C	4	0.017602	0.049801	0.840367	1141	3	-0.20111	0.97714	0.97715	1	19308	0	-0.20111
NM_005122.4;NR1I3	4	0.017606	0.04981	0.840367	1142	3	-0.29364	0.96039	0.96024	1	18824	0	-0.29364
NM_012072.3;CD93	4	0.017625	0.04985	0.840367	1143	2	-0.27272	0.74423	0.74388	1	13709	1	-0.27272
NM_053051.3;CNTROB	4	0.017637	0.049875	0.840367	1144	3	-0.42336	0.87122	0.87076	1	16571	0	-0.42336
NM_001195286.1;IRF4	4	0.017679	0.04995	0.840367	1145	2	-0.27195	0.98092	0.98092	1	19413	0	-0.27195
NM_052929.1;FHAD1	4	0.017688	0.049975	0.840367	1146	2	-0.19994	0.32207	0.45706	1	7716	1	-0.19994
NM_001171020.1;MUM1L1	4	0.017703	0.05001	0.840367	1147	2	-0.20598	0.67243	0.68074	1	12333	1	-0.20598
NM_005946.2;MT1A	4	0.017777	0.050178	0.840367	1148	3	-0.29875	0.59098	0.62086	1	11035	1	-0.29875
NM_139058.2;ARX	4	0.01779	0.050205	0.840367	1149	2	-0.16185	0.87563	0.87515	1	16676	0	-0.16185
NM_001172648.3;CELF3	4	0.017804	0.050243	0.840367	1150	3	-0.34103	0.9745	0.97441	1	19222	0	-0.34103
NM_001130090.1;LRRC48	4	0.01782	0.050285	0.840367	1151	3	-0.32597	0.42642	0.52313	1	8976	1	-0.32597
NM_001017930.1;DCAF8L1	4	0.017841	0.050338	0.840367	1152	2	-0.097963	0.67234	0.68067	1	12331	1	-0.097963
NM_001243984.1;RELA	4	0.017851	0.050355	0.840367	1153	2	-0.26813	0.80823	0.80772	1	15146	0	-0.26813
NM_001080501.2;TMEM223	4	0.017875	0.050403	0.840367	1154	2	-0.1096	0.33598	0.47303	1	8012	1	-0.1096
NM_001287809.1;MFSD2A	4	0.017895	0.050453	0.840367	1155	3	-0.20236	0.97803	0.97805	1	19331	0	-0.20236
NM_001134939.1;OAZ3	4	0.017918	0.050508	0.840367	1156	3	-0.31793	0.85831	0.8578	1	16247	0	-0.31793
NM_182920.1;ADAMTS9	4	0.017922	0.050513	0.840367	1157	2	-0.17222	0.86586	0.86538	1	16436	0	-0.17222
NM_001005278.1;OR6N2	4	0.017937	0.05054	0.840367	1158	3	-0.23385	0.94775	0.94766	1	18474	0	-0.23385
NM_002354.2;EPCAM	4	0.017953	0.050577	0.840367	1159	2	-0.1115	0.1412	0.2496	1	4130	2	-0.1115
NM_001254.3;CDC6	4	0.017979	0.05063	0.840367	1160	3	-0.50382	0.9865	0.98647	1	19603	0	-0.50382
NM_002966.2;S100A10	4	0.017994	0.050664	0.840367	1161	2	-0.40926	0.64158	0.65693	1	11804	1	-0.40926
NM_173852.3;KRTCAP2	4	0.018024	0.050736	0.840367	1162	2	-0.23841	0.90603	0.90564	1	17442	0	-0.23841
NM_003523.2;HIST1H2BE	4	0.018031	0.050745	0.840367	1163	2	-0.15413	0.81899	0.81842	1	15383	0	-0.15413
NM_000979.3;RPL18	4	0.018033	0.05075	0.840367	1164	3	-0.7378	0.061854	0.14147	1	2604	1	-0.7378
NM_001039199.2;TTPAL	4	0.018063	0.050824	0.840367	1165	3	-0.40951	0.93993	0.93988	1	18268	0	-0.40951
NM_019619.3;PARD3	4	0.018086	0.050871	0.840367	1166	3	-0.30001	0.27449	0.40296	1	6733	1	-0.30001
NM_001077350.2;NPRL3	4	0.01809	0.050881	0.840367	1167	3	-0.2908	0.92429	0.92407	1	17892	0	-0.2908
NM_001708.2;OPN1SW	4	0.018096	0.050892	0.840367	1168	2	-0.06489	0.64321	0.65812	1	11824	1	-0.06489
NM_001567.3;INPPL1	4	0.018147	0.051011	0.840367	1169	1	0.062813	0.4697	0.5465	1	9453	1	0.062813
NM_153216.1;POU5F2	4	0.018157	0.051033	0.840367	1170	3	-0.20972	0.76387	0.7634	1	14145	0	-0.20972
NM_000126.3;ETFA	4	0.018171	0.051065	0.840367	1171	3	-0.26697	0.59439	0.6232	1	11074	1	-0.26697
NM_201999.2;ELF2	4	0.018181	0.051089	0.840367	1172	3	-0.24162	0.97463	0.97454	1	19224	0	-0.24162
NM_015216.3;PPIP5K2	4	0.018198	0.051125	0.840367	1173	2	-0.22362	0.85	0.84936	1	16064	0	-0.22362
NM_031284.4;ADPGK	4	0.018206	0.051141	0.840367	1174	3	-0.33092	0.94021	0.94014	1	18280	0	-0.33092
NM_176883.2;TAS2R41	4	0.018276	0.051304	0.841572	1175	2	-0.26878	0.86154	0.86104	1	16338	0	-0.26878
NM_020865.2;DHX36	4	0.0183	0.051357	0.841572	1176	1	0.30357	0.045239	0.108	0.994006	2150	2	0.30357
NM_080873.2;ASB11	4	0.018342	0.051446	0.841572	1177	3	-0.30868	0.39709	0.50808	1	8679	1	-0.30868
NM_004065.2;CDR1	4	0.018349	0.051464	0.841572	1178	3	-0.38448	0.68159	0.68816	1	12507	1	-0.38448
NM_001080141.1;CT47A6	4	0.018351	0.051466	0.841572	1179	2	-0.18476	0.37435	0.49664	1	8453	1	-0.18476
NT0870	1	0.018356	0.018299	0.68451	1180	1	-0.32946	0.98164	0.98171	1	19440	0	-0.32946
NT0631	1	0.018368	0.018311	0.68451	1181	1	-0.31526	0.98163	0.9817	1	19439	0	-0.31526
NM_002637.3;PHKA1	4	0.018376	0.051528	0.84191	1182	3	-0.27364	0.97534	0.97523	1	19245	0	-0.27364
NM_024803.2;TUBAL3	3	0.018408	0.047717	0.83179	1183	3	-0.30604	0.98159	0.98174	1	19438	0	-0.30604
NM_018946.3;NANS	4	0.01845	0.051695	0.842323	1184	3	-0.23988	0.84309	0.84237	1	15917	0	-0.23988
NM_002996.4;CX3CL1	3	0.018473	0.047882	0.83179	1185	3	-0.18839	0.98153	0.98168	1	19436	0	-0.18839
NM_001164399.1;CCDC175	4	0.018504	0.051823	0.842323	1186	1	0.051134	0.80622	0.80572	1	15094	0	0.051134
NM_005853.5;IRX5	4	0.018522	0.051861	0.842323	1187	3	-0.32535	0.53735	0.58602	1	10290	1	-0.32535
NM_017832.3;FAM206A	4	0.018537	0.051894	0.842323	1188	2	-0.20422	0.70043	0.70382	1	12848	1	-0.20422
NM_002980.2;SCTR	4	0.018544	0.051906	0.842323	1189	3	-0.30599	0.98028	0.9803	1	19394	0	-0.30599
NM_182833.1;GDPD4	4	0.018553	0.051925	0.842323	1190	2	-0.13568	0.6923	0.697	1	12700	1	-0.13568
NM_001144956.1;RIIAD1	4	0.018555	0.051927	0.842323	1191	1	-0.057971	0.46023	0.54133	1	9345	1	-0.057971
NM_053282.4;SH2D1B	4	0.018569	0.051963	0.842323	1192	2	-0.21822	0.97	0.96989	1	19093	0	-0.21822
NM_017493.6;OTUD4	4	0.018603	0.052033	0.842323	1193	3	-0.39143	0.95307	0.95288	1	18613	0	-0.39143
NM_198567.4;SIMC1	4	0.018606	0.052039	0.842323	1194	3	-0.19784	0.51407	0.57189	1	9993	1	-0.19784
NM_001099771.2;POTEF	4	0.018656	0.05215	0.842323	1195	1	0.34792	0.023643	0.06239	0.79471	1563	2	0.34792
NM_017941.5;C17orf80	4	0.018681	0.052198	0.842323	1196	3	-0.49617	0.80959	0.80907	1	15176	0	-0.49617
NM_004883.2;NRG2	4	0.018697	0.052231	0.842323	1197	3	-0.33153	0.87597	0.87549	1	16682	0	-0.33153
NM_001142300.1;CCNYL1	4	0.018697	0.052232	0.842323	1198	3	-0.34685	0.60502	0.63049	1	11229	1	-0.34685
NM_138370.2;PKDCC	4	0.018728	0.052304	0.842323	1199	3	-0.342	0.66384	0.67387	1	12171	1	-0.342
NM_001420.3;ELAVL3	4	0.018745	0.05234	0.842323	1200	2	-0.17771	0.84422	0.84352	1	15944	0	-0.17771
NM_012200.3;B3GAT3	4	0.018758	0.052372	0.842323	1201	1	-0.06232	0.16722	0.27966	1	4607	1	-0.06232
NM_017621.3;ALKBH4	4	0.018811	0.052498	0.842323	1202	3	-0.21739	0.88371	0.88324	1	16880	0	-0.21739
NM_001297.4;CNGB1	4	0.018815	0.052507	0.842323	1203	3	-0.25897	0.55323	0.59601	1	10518	1	-0.25897
NM_012162.3;FBXL6	4	0.018825	0.052534	0.842323	1204	3	-0.35644	0.97918	0.97919	1	19364	0	-0.35644
NM_001018116.2;MURC	4	0.018849	0.052585	0.842323	1205	2	-0.21885	0.94603	0.94593	1	18438	0	-0.21885
NM_001080439.2;HSF5	4	0.018874	0.052641	0.842323	1206	3	-0.3539	0.96371	0.96361	1	18915	0	-0.3539
NM_002024.5;FMR1	4	0.01889	0.052675	0.842323	1207	3	-0.44069	0.54598	0.59138	1	10413	1	-0.44069
NM_021183.4;RAP2C	4	0.01891	0.052721	0.842323	1208	3	-0.29491	0.37566	0.49727	1	8465	1	-0.29491
NM_021635.2;PBOV1	4	0.018921	0.052752	0.842323	1209	2	-0.376	0.98518	0.98516	1	19553	0	-0.376
NM_014594.1;ZNF354C	4	0.018961	0.052834	0.842323	1210	3	-0.30468	0.92464	0.92439	1	17905	0	-0.30468
NM_170776.4;ADGRG3	4	0.018962	0.052837	0.842323	1211	3	-0.16438	0.98898	0.98898	1	19666	0	-0.16438
NM_032453.1;ZNF527	4	0.018973	0.052858	0.842323	1212	3	-0.42834	0.96802	0.9679	1	19033	0	-0.42834
NT0279	1	0.018976	0.018945	0.68451	1213	1	-0.48466	0.98102	0.98108	1	19418	0	-0.48466
NM_153368.2;GJD4	4	0.018977	0.052868	0.842323	1214	2	-0.20512	0.9555	0.95535	1	18687	0	-0.20512
NM_203408.3;FAM47A	4	0.018997	0.05291	0.842323	1215	3	-0.27797	0.92608	0.92586	1	17937	0	-0.27797
NM_002390.4;ADAM11	4	0.019013	0.052944	0.842323	1216	2	-0.23384	0.12485	0.23043	1	3848	1	-0.23384
NM_001044264.2;MSMP	4	0.019025	0.052973	0.842323	1217	3	-0.49429	0.80644	0.80595	1	15104	0	-0.49429
NM_001950.3;E2F4	4	0.019042	0.053019	0.842323	1218	3	-0.19683	0.96862	0.96851	1	19050	0	-0.19683
NM_003998.3;NFKB1	4	0.019115	0.053182	0.844245	1219	2	-0.13519	0.7975	0.79701	1	14903	0	-0.13519
NM_004411.4;DYNC1I1	4	0.019217	0.053396	0.845411	1220	2	-0.053282	0.75745	0.75695	1	14005	0	-0.053282
NM_001012754.3;NHLRC3	4	0.019228	0.05342	0.845411	1221	2	-0.27813	0.85381	0.85322	1	16137	0	-0.27813
NM_000014.4;A2M	4	0.019268	0.053517	0.845411	1222	3	-0.28101	0.59248	0.6219	1	11050	1	-0.28101
NM_178168.1;OR10A5	4	0.019276	0.053532	0.845411	1223	2	-0.26153	0.98897	0.98897	1	19664	0	-0.26153
NM_004332.3;BPHL	4	0.0193	0.053587	0.845411	1224	2	-0.029173	0.23637	0.35937	1	5965	2	-0.029173
NM_002202.2;ISL1	4	0.019312	0.053613	0.845411	1225	3	-0.227	0.98665	0.9866	1	19605	0	-0.227
NM_033026.5;PCLO	4	0.01933	0.053661	0.845411	1226	3	-0.40204	0.42503	0.52241	1	8958	1	-0.40204
NM_005139.2;ANXA3	4	0.019384	0.053785	0.845411	1227	3	-0.47139	0.90521	0.9048	1	17418	0	-0.47139
NM_001123376.2;TMEM72	4	0.019396	0.053809	0.845411	1228	3	-0.31957	0.98218	0.98216	1	19455	0	-0.31957
NM_153369.2;KIAA1919	4	0.019404	0.05383	0.845411	1229	3	-0.23784	0.8242	0.82362	1	15514	0	-0.23784
NM_001243308.1;C6orf7	4	0.019421	0.053863	0.845411	1230	2	-0.20958	0.93557	0.93539	1	18173	0	-0.20958
NM_021620.3;PRDM13	4	0.019447	0.053915	0.845411	1231	2	-0.078522	0.1428	0.25145	1	4162	2	-0.078522
NM_023034.1;WHSC1L1	4	0.019463	0.053955	0.845411	1232	2	-0.61177	0.9003	0.89986	1	17306	0	-0.61177
NM_173846.4;TPPP2	4	0.019479	0.053989	0.845411	1233	3	-0.31727	0.81741	0.8169	1	15348	0	-0.31727
NM_198697.2;KRTAP12-3	4	0.019523	0.054076	0.845411	1234	2	-0.18943	0.70527	0.70806	1	12938	1	-0.18943
NM_001031836.2;KCNU1	4	0.019573	0.054176	0.845767	1235	2	-0.26175	0.15257	0.26275	1	4349	1	-0.26175
NM_001282534.1;KCNK9	4	0.01959	0.054203	0.845767	1236	3	-0.17759	0.93747	0.93739	1	18211	0	-0.17759
NM_004800.2;TM9SF2	4	0.019654	0.054339	0.845859	1237	3	-0.48139	0.72775	0.7283	1	13362	1	-0.48139
NM_001005277.1;OR4F16	4	0.019675	0.054376	0.845859	1238	3	-0.3204	0.91564	0.91536	1	17680	0	-0.3204
NM_173563.2;FAM217A	4	0.019708	0.054449	0.845859	1239	2	-0.38565	0.20439	0.32268	1	5351	1	-0.38565
NM_004055.4;CAPN5	4	0.019724	0.054483	0.845859	1240	2	-0.24059	0.96993	0.96981	1	19090	0	-0.24059
NM_001871.2;CPB1	4	0.019731	0.054504	0.845859	1241	3	-0.31581	0.89487	0.89448	1	17161	0	-0.31581
NM_001130144.2;LTBP3	4	0.019756	0.054549	0.845909	1242	3	-0.34433	0.92718	0.92692	1	17971	0	-0.34433
NM_012365.1;OR2A5	4	0.019825	0.054703	0.846752	1243	3	-0.2371	0.97564	0.97556	1	19259	0	-0.2371
NM_001042367.1;REC114	4	0.019831	0.054715	0.846752	1244	2	-0.18575	0.72477	0.72555	1	13306	1	-0.18575
NM_001145077.1;LRRC10B	4	0.019839	0.05473	0.846752	1245	2	-0.29944	0.97515	0.97506	1	19237	0	-0.29944
NM_020661.2;AICDA	4	0.019872	0.054812	0.847056	1246	2	-0.24494	0.91378	0.91351	1	17632	0	-0.24494
NM_001080539.1;CCDC150	4	0.019879	0.054834	0.847056	1247	1	0.12581	0.48098	0.55291	1	9577	1	0.12581
NM_018176.3;LGI2	4	0.01993	0.05495	0.847794	1248	3	-0.35144	0.93821	0.93813	1	18233	0	-0.35144
NM_005017.2;PCYT1A	4	0.019956	0.055002	0.847794	1249	3	-0.35504	0.61671	0.63878	1	11407	1	-0.35504
NM_004748.4;CCPG1	4	0.019968	0.05503	0.847794	1250	3	-0.29412	0.74568	0.7453	1	13739	1	-0.29412
NM_014641.2;MDC1	4	0.019981	0.055055	0.847794	1251	2	-0.44442	0.96344	0.96333	1	18907	0	-0.44442
NM_001017995.2;SH3PXD2B	4	0.020044	0.055177	0.847794	1252	2	-0.25982	0.83903	0.83826	1	15826	0	-0.25982
NM_001302960.1;AIP	4	0.020083	0.055275	0.847794	1253	3	-0.27362	0.89531	0.89494	1	17174	0	-0.27362
NM_000299.3;PKP1	4	0.020087	0.055283	0.847794	1254	3	-0.18916	0.98322	0.9832	1	19494	0	-0.18916
NM_194282.3;LIN54	4	0.020102	0.055326	0.847794	1255	2	-0.072379	0.069235	0.15606	1	2807	2	-0.072379
NM_001145197.1;SPATA31D4	4	0.020135	0.055404	0.847794	1256	2	-0.22554	0.97931	0.97931	1	19369	0	-0.22554
NM_009590.2;AOC2	4	0.02016	0.055443	0.847794	1257	3	-0.25821	0.40815	0.51363	1	8795	1	-0.25821
NM_002739.3;PRKCG	4	0.020168	0.055463	0.847794	1258	3	-0.28439	0.54136	0.5885	1	10342	1	-0.28439
NM_153215.2;LSMEM2	4	0.020194	0.055515	0.847794	1259	3	-0.18256	0.95581	0.95566	1	18695	0	-0.18256
NM_005097.2;LGI1	4	0.020201	0.055532	0.847794	1260	2	-0.44642	0.88988	0.88947	1	17032	0	-0.44642
NM_001080493.3;ZNF823	4	0.020226	0.055589	0.847794	1261	2	-0.46787	0.74115	0.74088	1	13652	1	-0.46787
NM_001080406.1;C12orf71	4	0.020235	0.055603	0.847794	1262	2	-0.098568	0.81878	0.81822	1	15379	0	-0.098568
NM_001305020.1;ZNF747	4	0.020247	0.055639	0.847794	1263	3	-0.235	0.9409	0.94082	1	18295	0	-0.235
NM_000344.3;SMN1	4	0.020264	0.055675	0.847794	1264	3	-0.31119	0.99021	0.99014	1	19705	0	-0.31119
NM_021200.2;PLEKHB1	4	0.020268	0.055682	0.847794	1265	2	-0.083803	0.27215	0.40026	1	6690	2	-0.083803
NM_000892.3;KLKB1	4	0.020301	0.055751	0.848201	1266	3	-0.36321	0.90593	0.90554	1	17436	0	-0.36321
NM_017966.4;VPS37C	4	0.020337	0.055831	0.848772	1267	2	-0.33827	0.77004	0.76954	1	14279	0	-0.33827
NM_004061.3;CDH12	4	0.020459	0.056105	0.852289	1268	2	-0.22576	0.29052	0.4212	1	7055	1	-0.22576
NM_000944.4;PPP3CA	4	0.02049	0.05618	0.852348	1269	1	0.022531	0.65618	0.66789	1	12038	1	0.022531
NM_172311.2;STON1-GTF2A1L	4	0.020496	0.056193	0.852348	1270	3	-0.33761	0.31033	0.44377	1	7481	1	-0.33761
NM_019599.2;TAS2R1	4	0.020541	0.056287	0.853123	1271	1	-0.016077	0.48237	0.55374	1	9595	1	-0.016077
NM_001282145.1;NLGN4X	4	0.020592	0.0564	0.853761	1272	2	-0.15743	0.89673	0.89634	1	17207	0	-0.15743
NM_001620.2;AHNAK	4	0.0206	0.056414	0.853761	1273	3	-0.38562	0.98991	0.98986	1	19693	0	-0.38562
NM_021239.2;RBM25	4	0.020643	0.056501	0.854444	1274	1	0.23445	0.27846	0.40749	1	6828	2	0.23445
NM_000389.4;CDKN1A	4	0.020693	0.056602	0.854916	1275	2	-0.10644	0.90778	0.90745	1	17499	0	-0.10644
NM_007190.3;SEC23IP	4	0.020701	0.056617	0.854916	1276	3	-0.45439	0.45115	0.53633	1	9248	1	-0.45439
NM_017740.2;ZDHHC7	4	0.020784	0.056778	0.855983	1277	3	-0.21738	0.33689	0.47407	1	8040	1	-0.21738
NM_001136561.3;HNRNPCL2	4	0.020795	0.056802	0.855983	1278	1	0.057496	0.51857	0.57462	1	10048	1	0.057496
NM_016147.2;PPME1	4	0.020801	0.056816	0.855983	1279	3	-0.35651	0.52475	0.57836	1	10133	1	-0.35651
NM_002603.3;PDE7A	4	0.020826	0.056872	0.856187	1280	3	-0.31068	0.83961	0.83885	1	15836	0	-0.31068
NM_054027.4;ANKH	4	0.020846	0.056924	0.856325	1281	1	-0.089619	0.89311	0.89272	1	17117	0	-0.089619
NM_024713.2;KATNBL1	4	0.020881	0.057	0.856329	1282	3	-0.27729	0.89704	0.89664	1	17213	0	-0.27729
NM_002031.2;FRK	4	0.02091	0.057057	0.856329	1283	2	-0.24177	0.8982	0.89781	1	17241	0	-0.24177
NM_002423.3;MMP7	4	0.020929	0.057094	0.856329	1284	3	-0.30142	0.68928	0.69447	1	12637	1	-0.30142
NM_032270.4;LRRC8C	4	0.020948	0.057137	0.856329	1285	2	-0.074115	0.29717	0.42869	1	7197	1	-0.074115
NM_003692.4;TMEFF1	4	0.020991	0.057226	0.857033	1286	3	-0.51667	0.94098	0.94089	1	18297	0	-0.51667
NM_007157.3;ZXDB	4	0.021045	0.057349	0.857901	1287	3	-0.23323	0.78567	0.78508	1	14650	0	-0.23323
NM_001303442.1;HEXIM2	4	0.021054	0.05737	0.857901	1288	3	-0.21397	0.86072	0.86018	1	16316	0	-0.21397
NM_001282300.1;SLC35G4	4	0.0211	0.057481	0.858391	1289	2	-0.11373	0.78192	0.78131	1	14558	0	-0.11373
NM_018658.2;KCNJ16	4	0.021104	0.057488	0.858391	1290	2	-0.077191	0.68971	0.69482	1	12650	1	-0.077191
NM_022843.3;PCDH20	4	0.021132	0.057561	0.858632	1291	3	-0.34665	0.89345	0.89307	1	17127	0	-0.34665
NM_001565.3;CXCL10	4	0.021163	0.05763	0.858632	1292	2	-0.17983	0.5312	0.58224	1	10213	1	-0.17983
NM_031288.3;INO80B	4	0.021164	0.057632	0.858632	1293	3	-0.28897	0.98708	0.98705	1	19617	0	-0.28897
NM_000862.2;HSD3B1	4	0.021202	0.057717	0.859104	1294	2	-0.073257	0.49146	0.55884	1	9702	1	-0.073257
NM_005686.2;SOX13	4	0.021245	0.057806	0.859104	1295	3	-0.2592	0.92556	0.92533	1	17927	0	-0.2592
NM_001080142.1;CT47A5	4	0.021256	0.057829	0.859104	1296	3	-0.17291	0.51078	0.56997	1	9963	1	-0.17291
NM_005908.3;MANBA	4	0.021304	0.057928	0.859104	1297	1	0.094957	0.81541	0.81492	1	15301	0	0.094957
NM_014614.2;PSME4	4	0.021316	0.05795	0.859104	1298	3	-0.31568	0.82203	0.82143	1	15460	0	-0.31568
NM_031457.1;MS4A8	4	0.021334	0.057994	0.859104	1299	3	-0.62019	0.83076	0.8301	1	15658	0	-0.62019
NM_016532.3;INPP5K	4	0.021352	0.058032	0.859104	1300	3	-0.17169	0.5799	0.61336	1	10876	1	-0.17169
NM_003124.4;SPR	4	0.021355	0.05804	0.859104	1301	1	-0.13358	0.98596	0.98592	1	19583	0	-0.13358
NM_030568.4;KHDC1	4	0.021375	0.058077	0.859104	1302	3	-0.26346	0.34836	0.4839	1	8216	1	-0.26346
NM_000707.3;AVPR1B	4	0.021384	0.058091	0.859104	1303	3	-0.24301	0.69303	0.69761	1	12712	1	-0.24301
NM_025082.3;CENPT	4	0.021477	0.058293	0.859854	1304	3	-0.28877	0.99006	0.99001	1	19698	0	-0.28877
NM_207430.2;C11orf88	4	0.021518	0.058398	0.859854	1305	3	-0.2363	0.98792	0.9879	1	19635	0	-0.2363
NM_024663.3;NPEPL1	4	0.021537	0.058438	0.859854	1306	2	-0.24987	0.52369	0.57775	1	10114	1	-0.24987
NM_198477.1;CXCL17	4	0.021558	0.058483	0.859854	1307	1	0.11096	0.26212	0.38876	1	6484	2	0.11096
NM_001193623.1;C19orf84	4	0.021574	0.058527	0.859854	1308	3	-0.27344	0.4773	0.55081	1	9539	1	-0.27344
NM_006474.4;PDPN	4	0.021609	0.058602	0.859854	1309	1	-0.19661	0.33392	0.47066	1	7973	1	-0.19661
NM_002953.3;RPS6KA1	4	0.021613	0.05861	0.859854	1310	3	-0.31754	0.48231	0.55369	1	9593	1	-0.31754
NM_001142684.1;ZMYM5	4	0.021622	0.058621	0.859854	1311	2	-0.27287	0.57486	0.61	1	10806	1	-0.27287
NM_013241.2;FHOD1	4	0.021652	0.058681	0.859854	1312	3	-0.3047	0.97826	0.97826	1	19338	0	-0.3047
NM_001001915.1;OR2G2	4	0.021656	0.058691	0.859854	1313	3	-0.23645	0.97441	0.97431	1	19216	0	-0.23645
NM_001077491.1;KLK5	4	0.02166	0.058697	0.859854	1314	1	0.071895	0.59935	0.6266	1	11142	1	0.071895
NM_001009931.2;HRNR	4	0.02169	0.058768	0.860258	1315	3	-0.25407	0.78538	0.78478	1	14641	0	-0.25407
NM_001045556.2;SLA	4	0.021826	0.05906	0.862568	1316	3	-0.34738	0.046088	0.10972	0.995924	2180	1	-0.34738
NM_000530.6;MPZ	4	0.021827	0.059061	0.862568	1317	2	-0.1981	0.75793	0.75743	1	14016	0	-0.1981
NM_001010868.2;C6orf163	4	0.021837	0.059082	0.862568	1318	3	-0.29975	0.96857	0.96847	1	19048	0	-0.29975
NM_177457.4;LYNX1	4	0.021863	0.059136	0.862568	1319	2	-0.0026566	0.24497	0.36916	1	6133	2	-0.0026566
NM_004457.3;ACSL3	4	0.021879	0.059163	0.862568	1320	3	-0.41745	0.98611	0.98607	1	19588	0	-0.41745
NM_004370.5;COL12A1	4	0.021911	0.059245	0.862568	1321	3	-0.3097	0.61592	0.63822	1	11396	1	-0.3097
NM_001113561.1;RNF180	4	0.021928	0.059278	0.862568	1322	3	-0.22731	0.92672	0.92647	1	17955	0	-0.22731
NM_001004441.2;ANKRD34B	4	0.021965	0.059354	0.862568	1323	2	-0.11192	0.92075	0.92049	1	17804	0	-0.11192
NM_004791.2;ITGBL1	4	0.021976	0.059382	0.862568	1324	3	-0.24058	0.90577	0.90539	1	17430	0	-0.24058
NM_022058.3;SLC4A10	4	0.021993	0.059423	0.862568	1325	3	-0.37256	0.99051	0.99046	1	19711	0	-0.37256
NM_000327.3;ROM1	4	0.021999	0.05944	0.862568	1326	2	-0.16317	0.97934	0.97936	1	19370	0	-0.16317
NM_178348.2;LCE1A	4	0.022033	0.059513	0.863003	1327	3	-0.25207	0.74431	0.74395	1	13711	1	-0.25207
NM_025176.4;NINL	4	0.022117	0.059696	0.865035	1328	1	0.021677	0.35203	0.48567	1	8251	1	0.021677
NM_000567.2;CRP	4	0.022171	0.059827	0.866308	1329	3	-0.233	0.92649	0.92624	1	17950	0	-0.233
NM_001199864.1;BCL2L2-PABPN1	4	0.022205	0.059907	0.866846	1330	3	-0.38525	0.38368	0.50132	1	8542	1	-0.38525
NM_022488.4;ATG3	4	0.02227	0.060043	0.867046	1331	3	-0.35032	0.9702	0.97009	1	19100	0	-0.35032
NM_000088.3;COL1A1	4	0.022299	0.060095	0.867046	1332	3	-0.33781	0.76311	0.76269	1	14123	0	-0.33781
NT0055	1	0.02231	0.022248	0.7114	1333	1	-0.31866	0.97769	0.97774	1	19319	0	-0.31866
NM_006272.2;S100B	4	0.022321	0.060146	0.867046	1334	3	-0.2012	0.79436	0.79385	1	14823	0	-0.2012
NM_001135050.1;IGSF9	4	0.022325	0.060159	0.867046	1335	3	-0.24218	0.98794	0.98792	1	19636	0	-0.24218
NM_004703.5;RABEP1	4	0.022335	0.060183	0.867046	1336	2	-0.18203	0.47721	0.55074	1	9538	1	-0.18203
NM_001010877.2;ZNF311	4	0.022371	0.06025	0.867046	1337	1	0.10138	0.14575	0.25488	1	4219	2	0.10138
NM_031296.1;RAB33B	4	0.022413	0.060337	0.867046	1338	2	-0.28773	0.93886	0.9388	1	18248	0	-0.28773
NM_184234.2;RBM39	4	0.022422	0.060354	0.867046	1339	1	0.28922	0.044636	0.10678	0.990183	2135	3	0.28922
NM_201552.1;FGL1	4	0.022444	0.060399	0.867046	1340	2	-0.18387	0.18177	0.29661	1	4884	1	-0.18387
NM_003559.4;PIP4K2B	4	0.022465	0.060457	0.867046	1341	2	-0.20076	0.38397	0.50146	1	8547	1	-0.20076
NM_152892.1;LRWD1	4	0.022473	0.060474	0.867046	1342	2	0.04485	0.21086	0.3302	1	5480	2	0.04485
NM_152695.5;ZNF449	4	0.022524	0.06058	0.867046	1343	2	-0.050376	0.7077	0.71018	1	12982	1	-0.050376
NM_173562.4;KCTD20	4	0.022544	0.060621	0.867046	1344	2	-0.182	0.81563	0.81514	1	15305	0	-0.182
NM_001002925.1;OR5AP2	4	0.022561	0.06066	0.867046	1345	2	-0.20548	0.96609	0.96597	1	18980	0	-0.20548
NM_001102659.1;LOC200726	4	0.02257	0.060679	0.867046	1346	2	-0.15665	0.24304	0.36696	1	6088	2	-0.15665
NM_024770.3;METTL8	4	0.022575	0.06069	0.867046	1347	1	-0.06542	0.52611	0.57917	1	10148	1	-0.06542
NM_201286.3;USP51	4	0.022581	0.060703	0.867046	1348	3	-0.27766	0.9134	0.91314	1	17624	0	-0.27766
NM_001146685.1;TMEM88B	4	0.022594	0.06074	0.867046	1349	3	-0.32708	0.72237	0.72335	1	13262	1	-0.32708
NM_001178055.1;PARP8	4	0.022626	0.060803	0.867323	1350	2	-0.14571	0.9505	0.95039	1	18556	0	-0.14571
NM_025263.3;PRR3	4	0.022665	0.060892	0.867514	1351	3	-0.35813	0.55905	0.59971	1	10588	1	-0.35813
NM_021968.3;HIST1H4J	4	0.022676	0.060918	0.867514	1352	2	-0.27697	0.98292	0.98292	1	19479	0	-0.27697
NM_001178099.1;ZNF182	4	0.022692	0.060946	0.867514	1353	3	-0.3611	0.41479	0.51706	1	8869	1	-0.3611
NM_173666.2;DTWD2	4	0.022825	0.061252	0.870822	1354	3	-0.30036	0.98781	0.9878	1	19634	0	-0.30036
NM_012407.3;PICK1	4	0.022829	0.061264	0.870822	1355	1	0.022738	0.36466	0.49187	1	8371	1	0.022738
NT0758	1	0.022852	0.022804	0.720013	1356	1	-0.29384	0.97715	0.9772	1	19310	0	-0.29384
NM_001276713.1;ANKDD1B	4	0.02288	0.06137	0.871084	1357	2	-0.1909	0.92529	0.92505	1	17919	0	-0.1909
NM_016080.3;GLOD4	4	0.022972	0.061561	0.871218	1358	2	-0.25891	0.90709	0.90677	1	17478	0	-0.25891
NM_020130.4;C8orf4	4	0.022981	0.061583	0.871218	1359	3	-0.19154	0.98803	0.988	1	19640	0	-0.19154
NM_001807.4;CEL	4	0.023032	0.061697	0.871218	1360	1	0.077883	0.27206	0.40015	1	6685	2	0.077883
NT0626	1	0.023072	0.023015	0.723181	1361	1	-0.32707	0.97693	0.97699	1	19300	0	-0.32707
NM_015959.3;TMX2	4	0.023103	0.061846	0.871218	1362	2	-0.45611	0.19045	0.30663	1	5063	1	-0.45611
NM_001008537.2;KIAA2022	4	0.023134	0.061924	0.871218	1363	1	-0.078618	0.94934	0.94924	1	18523	0	-0.078618
NM_005392.3;PHF2	4	0.023147	0.061967	0.871218	1364	2	-0.25624	0.71789	0.71925	1	13176	1	-0.25624
NM_014967.4;FAN1	4	0.023151	0.061974	0.871218	1365	3	-0.24877	0.97692	0.9769	1	19299	0	-0.24877
NM_001244949.1;GPAM	4	0.023164	0.062006	0.871218	1366	3	-0.63849	0.94309	0.94296	1	18351	0	-0.63849
NM_014873.2;LPGAT1	4	0.023182	0.06204	0.871218	1367	3	-0.28375	0.98687	0.98683	1	19611	0	-0.28375
NM_000937.4;POLR2A	4	0.023183	0.062041	0.871218	1368	2	-0.92479	0.68031	0.68711	1	12480	1	-0.92479
NM_001012421.1;ANKRD20A2	4	0.023184	0.06205	0.871218	1369	2	-0.16542	0.49993	0.56367	1	9806	1	-0.16542
NT0266	1	0.023201	0.023141	0.723858	1370	1	-0.28663	0.9768	0.97686	1	19298	0	-0.28663
NM_001004724.1;OR4N5	4	0.023235	0.062171	0.871218	1371	1	-0.010528	0.54341	0.58976	1	10376	1	-0.010528
NM_004784.2;NDST3	4	0.023253	0.062204	0.871218	1372	2	-0.17566	0.93626	0.93612	1	18186	0	-0.17566
NM_001098407.1;GAGE2D	4	0.023326	0.062368	0.871218	1373	3	-0.32127	0.97943	0.97945	1	19372	0	-0.32127
NM_198562.2;C3orf62	4	0.023331	0.062379	0.871218	1374	3	-0.425	0.99069	0.99065	1	19721	0	-0.425
NM_001135789.3;PPIAL4C	4	0.023337	0.062391	0.871218	1375	1	-0.073881	0.8571	0.85656	1	16215	0	-0.073881
NM_002443.3;MSMB	4	0.023387	0.062518	0.871218	1376	1	-0.25671	0.62936	0.64795	1	11608	1	-0.25671
NT0640	1	0.023434	0.023366	0.727485	1377	1	-0.34957	0.97657	0.97664	1	19290	0	-0.34957
NM_022458.3;LMBR1	4	0.023465	0.062668	0.871218	1378	2	-0.22899	0.62762	0.64668	1	11591	1	-0.22899
NM_001797.2;CDH11	4	0.023485	0.062714	0.871218	1379	3	-0.15416	0.92965	0.92941	1	18027	0	-0.15416
NM_002242.4;KCNJ13	4	0.023489	0.062725	0.871218	1380	2	-0.10918	0.17994	0.29446	1	4846	1	-0.10918
NM_003478.3;CUL5	4	0.023509	0.062768	0.871218	1381	3	-0.41411	0.98091	0.98091	1	19412	0	-0.41411
NM_199413.2;PRC1	4	0.023539	0.06284	0.871218	1382	3	-0.78593	0.89905	0.89864	1	17268	0	-0.78593
NM_001123066.3;MAPT	4	0.02354	0.062843	0.871218	1383	2	-0.0012756	0.33016	0.46643	1	7886	2	-0.0012756
NM_145044.3;ZNF501	4	0.023554	0.062873	0.871218	1384	2	-0.27589	0.93667	0.93655	1	18193	0	-0.27589
NM_001039613.1;IAH1	4	0.02358	0.062927	0.871218	1385	2	-0.23797	0.88034	0.87982	1	16792	0	-0.23797
NT0107	1	0.023615	0.023536	0.729127	1386	1	-0.38581	0.97639	0.97645	1	19284	0	-0.38581
NM_001030013.1;NPS	4	0.023641	0.063064	0.871218	1387	3	-0.27126	0.93761	0.93752	1	18212	0	-0.27126
NM_138932.2;A1CF	4	0.023671	0.063139	0.871218	1388	3	-0.34636	0.74916	0.74874	1	13814	1	-0.34636
NT0664	1	0.023679	0.023605	0.729127	1389	1	-0.44108	0.97632	0.97638	1	19280	0	-0.44108
NM_014426.3;SNX5	4	0.023732	0.063261	0.871218	1390	3	-0.27168	0.71633	0.71786	1	13149	1	-0.27168
NM_020227.2;PRDM9	4	0.023743	0.063286	0.871218	1391	2	-0.15121	0.54263	0.58928	1	10364	1	-0.15121
NM_012428.3;NPTN	4	0.02378	0.063363	0.871218	1392	3	-0.31745	0.79385	0.79334	1	14812	0	-0.31745
NM_015138.4;RTF1	4	0.023785	0.063373	0.871218	1393	2	-0.45011	0.98102	0.98101	1	19417	0	-0.45011
NM_000733.3;CD3E	4	0.023789	0.063382	0.871218	1394	3	-0.22538	0.66024	0.67109	1	12113	1	-0.22538
NM_032231.5;FAM96A	4	0.023794	0.063391	0.871218	1395	3	-0.22068	0.98575	0.98571	1	19573	0	-0.22068
NM_016571.2;LGSN	4	0.023803	0.063406	0.871218	1396	2	-0.23698	0.94573	0.94561	1	18425	0	-0.23698
NM_005840.2;SPRY3	4	0.023812	0.063424	0.871218	1397	3	-0.21102	0.97366	0.97356	1	19198	0	-0.21102
NM_022780.3;RMND5A	4	0.02383	0.063454	0.871218	1398	2	-0.16482	0.74434	0.74399	1	13712	1	-0.16482
NM_002991.2;CCL24	4	0.023838	0.06348	0.871218	1399	2	-0.26141	0.86138	0.86086	1	16333	0	-0.26141
NM_030962.3;SBF2	4	0.02384	0.063482	0.871218	1400	3	-0.38433	0.95595	0.9558	1	18702	0	-0.38433
NM_004345.4;CAMP	4	0.023844	0.063487	0.871218	1401	2	-0.1484	0.84038	0.83961	1	15857	0	-0.1484
NM_032431.2;SYVN1	4	0.023858	0.06352	0.871218	1402	3	-0.29994	0.98545	0.98543	1	19563	0	-0.29994
NM_001842.4;CNTFR	4	0.023876	0.063559	0.871218	1403	3	-0.20908	0.97789	0.9779	1	19324	0	-0.20908
NM_003007.3;SEMG1	4	0.023923	0.063672	0.871218	1404	2	-0.16111	0.87828	0.8778	1	16741	0	-0.16111
NM_001289068.1;HELLS	4	0.023945	0.063722	0.871218	1405	3	-0.42414	0.71124	0.71328	1	13050	1	-0.42414
NM_020738.2;KIDINS220	4	0.023946	0.063723	0.871218	1406	3	-0.20314	0.95043	0.95032	1	18550	0	-0.20314
NM_012403.1;ANP32C	4	0.023981	0.063799	0.871218	1407	2	-0.11417	0.68543	0.69132	1	12568	1	-0.11417
NM_173517.4;VKORC1L1	4	0.023997	0.06383	0.871218	1408	1	0.12195	0.31201	0.44569	1	7517	2	0.12195
NM_006527.2;SLBP	4	0.023999	0.063836	0.871218	1409	2	-0.38554	0.25379	0.37932	1	6303	1	-0.38554
NM_000415.2;IAPP	4	0.024047	0.063953	0.871218	1410	1	0.02102	0.24764	0.37222	1	6179	2	0.02102
NM_203395.2;IYD	4	0.024092	0.064051	0.871218	1411	3	-0.37478	0.98188	0.98188	1	19447	0	-0.37478
NM_006814.3;PSMF1	4	0.024098	0.064068	0.871218	1412	2	-0.37602	0.90077	0.90032	1	17317	0	-0.37602
NM_052867.2;NALCN	4	0.024106	0.064076	0.871218	1413	3	-0.26525	0.97519	0.97509	1	19238	0	-0.26525
NM_006688.4;C1QL1	4	0.024107	0.064077	0.871218	1414	2	-0.35013	0.91382	0.91354	1	17636	0	-0.35013
NM_001080417.1;ZNF629	4	0.024149	0.064177	0.871218	1415	3	-0.26216	0.98129	0.98129	1	19430	0	-0.26216
NM_001303411.1;RPRD1A	4	0.024169	0.064228	0.871218	1416	2	0.02178	0.16417	0.27612	1	4558	2	0.02178
NM_080759.5;DACH1	4	0.024193	0.06428	0.871218	1417	3	-0.20288	0.51926	0.57503	1	10059	1	-0.20288
NM_001294.3;CLPTM1	4	0.024216	0.064331	0.871218	1418	3	-0.15942	0.94441	0.94428	1	18382	0	-0.15942
NM_004967.3;IBSP	4	0.024239	0.06438	0.871218	1419	3	-0.26593	0.35586	0.48752	1	8283	1	-0.26593
NM_002163.2;IRF8	4	0.02425	0.064409	0.871218	1420	1	-0.03485	0.68848	0.6938	1	12625	1	-0.03485
NM_017929.5;PEX26	4	0.024281	0.064475	0.871218	1421	3	-0.30359	0.71599	0.71756	1	13141	1	-0.30359
NM_001042353.2;FAM110A	4	0.024295	0.064501	0.871218	1422	3	-0.21937	0.9705	0.97039	1	19109	0	-0.21937
NM_017899.3;TESC	4	0.024316	0.064541	0.871218	1423	3	-0.3501	0.92967	0.92943	1	18029	0	-0.3501
NM_001098410.1;GAGE12H	4	0.024352	0.064622	0.871218	1424	2	-0.11403	0.67661	0.68412	1	12417	1	-0.11403
NM_003292.2;TPR	4	0.024355	0.064632	0.871218	1425	3	-0.30481	0.91346	0.91319	1	17626	0	-0.30481
NM_032547.2;SCOC	4	0.024376	0.064678	0.871218	1426	3	-0.35108	0.98065	0.98065	1	19404	0	-0.35108
NM_006610.3;MASP2	4	0.024403	0.064731	0.871218	1427	1	0.0044767	0.61368	0.63663	1	11368	1	0.0044767
NM_006123.4;IDS	4	0.024403	0.064732	0.871218	1428	2	-0.19654	0.25615	0.38198	1	6342	1	-0.19654
NM_001193315.1;VIPAS39	4	0.024453	0.064835	0.871218	1429	2	-0.064086	0.68919	0.6944	1	12636	1	-0.064086
NM_013340.3;PCDHB1	4	0.024475	0.064876	0.871218	1430	3	-0.29341	0.9756	0.97551	1	19257	0	-0.29341
NM_001286831.1;RCBTB2	4	0.024494	0.06491	0.871218	1431	2	-0.15324	0.86567	0.8652	1	16431	0	-0.15324
NM_000564.4;IL5RA	4	0.024503	0.064931	0.871218	1432	2	-0.18313	0.71416	0.71587	1	13105	1	-0.18313
NM_031279.3;ETNPPL	4	0.024521	0.064979	0.871218	1433	3	-0.29166	0.59867	0.62613	1	11131	1	-0.29166
NM_004535.2;MYT1	4	0.024555	0.065052	0.871218	1434	3	-0.33465	0.8758	0.87533	1	16678	0	-0.33465
NM_152750.4;CDHR3	4	0.024555	0.065052	0.871218	1435	2	-0.10056	0.7742	0.77364	1	14365	0	-0.10056
NM_022154.5;SLC39A8	4	0.024557	0.065056	0.871218	1436	2	-0.085023	0.23062	0.35285	1	5856	1	-0.085023
NM_153607.2;CREBRF	4	0.024575	0.0651	0.871218	1437	3	-0.28556	0.94752	0.94743	1	18469	0	-0.28556
NM_006565.3;CTCF	4	0.024584	0.065121	0.871218	1438	3	-0.35749	0.14538	0.25445	1	4215	1	-0.35749
NM_017817.2;RAB20	4	0.02462	0.065201	0.871218	1439	3	-0.2671	0.96879	0.96867	1	19055	0	-0.2671
NM_004483.4;GCSH	4	0.024629	0.065225	0.871218	1440	2	0.032545	0.0024228	0.0087104	0.225474	777	2	0.032545
NM_007266.3;GPN1	4	0.024638	0.065244	0.871218	1441	2	-0.21263	0.57852	0.61242	1	10854	1	-0.21263
NM_001431.3;EPB41L2	4	0.024656	0.065277	0.871218	1442	3	-0.24405	0.98583	0.9858	1	19576	0	-0.24405
NT0810	1	0.024661	0.024551	0.737454	1443	1	-0.28214	0.97534	0.9754	1	19246	0	-0.28214
NM_139215.2;TAF15	4	0.02472	0.065416	0.871437	1444	2	-0.22894	0.20251	0.32056	1	5313	2	-0.22894
NM_001168618.1;IFT46	4	0.024783	0.065565	0.871437	1445	2	-0.23093	0.88624	0.88586	1	16944	0	-0.23093
NM_001287582.1;CDC25C	4	0.02483	0.065653	0.871437	1446	3	-0.18424	0.95592	0.95578	1	18699	0	-0.18424
NM_020444.4;KIAA1191	4	0.02484	0.065675	0.871437	1447	3	-0.23756	0.95187	0.95171	1	18585	0	-0.23756
NM_181510.2;WFDC8	4	0.024901	0.065827	0.871437	1448	3	-0.20546	0.85298	0.85234	1	16119	0	-0.20546
NM_003578.3;SOAT2	4	0.02491	0.065844	0.871437	1449	1	0.053525	0.13823	0.24618	1	4076	2	0.053525
NM_006588.2;SULT1C4	4	0.024947	0.065934	0.871437	1450	2	-0.23986	0.9627	0.96258	1	18888	0	-0.23986
NM_022830.2;TUT1	4	0.024961	0.065961	0.871437	1451	2	-0.23088	0.56511	0.60368	1	10674	1	-0.23088
NM_005183.3;CACNA1F	4	0.024967	0.065973	0.871437	1452	3	-0.23002	0.86048	0.85995	1	16309	0	-0.23002
NM_031282.2;FCRL4	4	0.024992	0.066021	0.871437	1453	2	-0.21939	0.71832	0.71965	1	13184	1	-0.21939
NM_016487.4;C6orf203	4	0.025011	0.066063	0.871437	1454	2	-0.13628	0.76795	0.76748	1	14239	0	-0.13628
NM_130767.2;ACOT12	4	0.025011	0.066065	0.871437	1455	3	-0.36137	0.99103	0.99101	1	19733	0	-0.36137
NM_025258.2;VWA7	4	0.025074	0.066199	0.871437	1456	2	-0.29934	0.88551	0.88508	1	16918	0	-0.29934
NM_153711.2;FAM26E	4	0.025089	0.066235	0.871437	1457	3	-0.22259	0.82498	0.82438	1	15529	0	-0.22259
NM_080820.4;DTD1	4	0.025108	0.066281	0.871437	1458	3	-0.45809	0.60807	0.63261	1	11285	1	-0.45809
NM_006080.2;SEMA3A	4	0.025111	0.066285	0.871437	1459	3	-0.23898	0.27363	0.40196	1	6722	1	-0.23898
NM_016008.3;DYNC2LI1	4	0.025163	0.066389	0.871437	1460	1	-0.082018	0.80977	0.80926	1	15180	0	-0.082018
NM_001793.4;CDH3	4	0.025175	0.06641	0.871437	1461	2	-0.26741	0.85486	0.85428	1	16161	0	-0.26741
NM_198551.3;MIA3	4	0.025184	0.066429	0.871437	1462	3	-0.3548	0.71462	0.71629	1	13114	1	-0.3548
NM_001193304.2;TMEM127	4	0.025184	0.06643	0.871437	1463	2	-0.17656	0.90163	0.90119	1	17340	0	-0.17656
NM_001190992.1;SLC33A1	4	0.025214	0.066487	0.871437	1464	2	-0.16743	0.87919	0.87868	1	16767	0	-0.16743
NM_001242894.1;ZKSCAN3	4	0.025221	0.066499	0.871437	1465	3	-0.33158	0.87457	0.87408	1	16648	0	-0.33158
NM_152396.3;METTL6	4	0.025264	0.066593	0.871437	1466	3	-0.28001	0.83151	0.83084	1	15671	0	-0.28001
NM_006365.1;C1orf61	4	0.025265	0.066595	0.871437	1467	1	-0.0066756	0.79412	0.7936	1	14817	0	-0.0066756
NM_016184.3;CLEC4A	4	0.025274	0.066613	0.871437	1468	3	-0.36121	0.94856	0.94848	1	18502	0	-0.36121
NM_006261.4;PROP1	4	0.025316	0.066708	0.871437	1469	2	-0.20159	0.94997	0.94985	1	18541	0	-0.20159
NM_001005196.1;OR8B4	4	0.025321	0.066721	0.871437	1470	3	-0.42886	0.86089	0.86033	1	16323	0	-0.42886
NM_001166373.1;MARCH1	4	0.025321	0.066721	0.871437	1471	3	-0.35235	0.96302	0.96289	1	18893	0	-0.35235
NM_173081.4;ARMC3	4	0.025359	0.06681	0.871437	1472	3	-0.2545	0.98931	0.9893	1	19672	0	-0.2545
NM_198581.2;ZC3H6	4	0.025366	0.066821	0.871437	1473	2	-0.12482	0.47452	0.54921	1	9508	1	-0.12482
NM_001237.3;CCNA2	4	0.025373	0.066833	0.871437	1474	3	-0.53136	0.9612	0.96103	1	18845	0	-0.53136
NM_032378.4;EEF1D	4	0.025378	0.066844	0.871437	1475	3	-0.21122	0.86779	0.8673	1	16486	0	-0.21122
NM_138328.2;RHBDL3	4	0.025417	0.066923	0.871437	1476	2	-0.20719	0.68229	0.68872	1	12518	1	-0.20719
NM_014332.2;SMPX	4	0.025431	0.066952	0.871437	1477	3	-0.37891	0.88844	0.88805	1	16992	0	-0.37891
NM_020860.3;STIM2	4	0.025435	0.06696	0.871437	1478	3	-0.19447	0.99009	0.99004	1	19699	0	-0.19447
NM_020396.2;BCL2L10	4	0.025477	0.067049	0.871437	1479	2	-0.045582	0.10317	0.20524	1	3467	2	-0.045582
NM_198182.2;GRHL1	4	0.025486	0.067071	0.871437	1480	3	-0.21852	0.5874	0.61836	1	10984	1	-0.21852
NM_022750.3;PARP12	4	0.025505	0.06711	0.871437	1481	3	-0.4348	0.26776	0.39518	1	6592	1	-0.4348
NM_001039467.1;RGS19	4	0.025518	0.067144	0.871437	1482	1	-0.18914	0.97345	0.97334	1	19189	0	-0.18914
NM_001007471.2;TRPM3	4	0.02555	0.067214	0.871437	1483	3	-0.34743	0.84435	0.84365	1	15948	0	-0.34743
NM_001907.2;CTRL	4	0.025569	0.067248	0.871437	1484	3	-0.20949	0.90558	0.90519	1	17425	0	-0.20949
NM_001303241.1;CNOT6	4	0.025573	0.067254	0.871437	1485	3	-0.34649	0.75637	0.75589	1	13983	0	-0.34649
NT0200	1	0.025579	0.025505	0.741546	1486	1	-0.24098	0.97442	0.97447	1	19218	0	-0.24098
NM_001135924.1;VWDE	4	0.025615	0.067347	0.871437	1487	2	-0.19557	0.19226	0.30877	1	5093	1	-0.19557
NM_001257359.1;SAMD14	4	0.02562	0.067357	0.871437	1488	2	-0.15171	0.84925	0.8486	1	16050	0	-0.15171
NM_004327.3;BCR	4	0.025624	0.067374	0.871437	1489	3	-0.5037	0.97866	0.97866	1	19351	0	-0.5037
NM_007246.3;KLHL2	4	0.025652	0.067445	0.871806	1490	2	-0.16346	0.78513	0.78454	1	14634	0	-0.16346
NM_012176.2;FBXO4	4	0.025721	0.067595	0.872337	1491	2	-0.16917	0.86596	0.86547	1	16438	0	-0.16917
NM_015241.2;MICAL3	4	0.025726	0.067606	0.872337	1492	3	-0.38893	0.89595	0.89555	1	17191	0	-0.38893
NM_002610.4;PDK1	4	0.025772	0.067699	0.872337	1493	3	-0.12642	0.20413	0.32236	1	5349	1	-0.12642
NM_001523.3;HAS1	4	0.025772	0.0677	0.872337	1494	2	-0.14181	0.37472	0.49681	1	8455	1	-0.14181
NM_020940.3;FAM160B1	4	0.025774	0.067703	0.872337	1495	3	-0.25991	0.25595	0.38173	1	6338	1	-0.25991
NM_005622.3;ACSM3	4	0.025837	0.067848	0.872672	1496	3	-0.28793	0.8696	0.8691	1	16533	0	-0.28793
NM_014305.3;TGDS	4	0.025883	0.067941	0.872672	1497	2	-0.10216	0.21595	0.33605	1	5571	2	-0.10216
NM_181675.3;PPP2R2B	4	0.025914	0.068012	0.872672	1498	3	-0.19786	0.72738	0.72796	1	13354	1	-0.19786
NM_019087.2;ARL15	4	0.02592	0.068025	0.872672	1499	2	-0.1681	0.8126	0.81211	1	15239	0	-0.1681
NM_014633.4;CTR9	4	0.025924	0.068037	0.872672	1500	1	-0.041402	0.90397	0.90354	1	17385	0	-0.041402
NM_001763.2;CD1A	4	0.025975	0.068132	0.872672	1501	1	0.030548	0.60321	0.62928	1	11195	1	0.030548
NM_152259.3;TICRR	4	0.025996	0.068172	0.872672	1502	3	-0.80856	0.97899	0.97901	1	19360	0	-0.80856
NM_005733.2;KIF20A	4	0.026025	0.068229	0.872672	1503	1	-0.10486	0.27785	0.40678	1	6811	1	-0.10486
NM_001563.3;IMPG1	4	0.026076	0.068321	0.872672	1504	2	-0.19721	0.95694	0.95683	1	18725	0	-0.19721
NM_019110.4;ZKSCAN4	4	0.026096	0.068361	0.872672	1505	2	-0.21255	0.61739	0.63929	1	11422	1	-0.21255
NM_024649.4;BBS1	4	0.026097	0.068362	0.872672	1506	3	-0.33704	0.98401	0.98398	1	19518	0	-0.33704
NM_016298.3;FBXO40	4	0.026226	0.06864	0.872672	1507	3	-0.20446	0.98157	0.98156	1	19437	0	-0.20446
NM_005217.3;DEFA3	4	0.026228	0.068644	0.872672	1508	2	-0.015917	0.27492	0.40345	1	6742	2	-0.015917
NM_002045.3;GAP43	4	0.026231	0.068649	0.872672	1509	2	-0.22926	0.78038	0.77975	1	14514	0	-0.22926
NM_152832.2;FAM89B	4	0.026279	0.068746	0.872672	1510	2	-0.11592	0.61165	0.63513	1	11336	1	-0.11592
NM_001287011.1;GLIPR2	4	0.026301	0.068801	0.872672	1511	3	-0.39569	0.25213	0.37735	1	6262	1	-0.39569
NM_001195576.1;TRPC5OS	4	0.026329	0.068859	0.872672	1512	3	-0.24092	0.95151	0.95137	1	18575	0	-0.24092
NM_001206847.1;SMIM18	4	0.026359	0.068931	0.872672	1513	3	-0.43367	0.97496	0.97487	1	19233	0	-0.43367
NM_182619.3;CLEC18A	4	0.026376	0.068961	0.872672	1514	2	-0.24468	0.89263	0.89223	1	17106	0	-0.24468
NM_001412.3;EIF1AX	4	0.02638	0.068969	0.872672	1515	2	-0.56751	0.90678	0.90644	1	17468	0	-0.56751
NM_003538.3;HIST1H4A	4	0.026431	0.069079	0.872672	1516	3	-0.16718	0.9786	0.97861	1	19347	0	-0.16718
NM_005215.3;DCC	4	0.026462	0.069147	0.872672	1517	3	-0.24461	0.98561	0.98558	1	19568	0	-0.24461
NM_007003.3;PAGE4	4	0.026469	0.069157	0.872672	1518	3	-0.21328	0.98586	0.98582	1	19579	0	-0.21328
NM_133473.2;ZNF431	4	0.026471	0.069161	0.872672	1519	3	-0.47439	0.95585	0.95571	1	18697	0	-0.47439
NM_144634.3;LYZL4	4	0.026488	0.069196	0.872672	1520	2	-0.17472	0.6714	0.6799	1	12318	1	-0.17472
NM_001091.3;AOC1	4	0.026491	0.069202	0.872672	1521	3	-0.35222	0.9832	0.98318	1	19493	0	-0.35222
NM_052967.1;MAS1L	4	0.026515	0.069244	0.872672	1522	3	-0.19139	0.84653	0.84585	1	15995	0	-0.19139
NM_058244.3;WNT8A	4	0.026525	0.06926	0.872672	1523	3	-0.30579	0.96644	0.96631	1	18990	0	-0.30579
NM_016580.3;PCDH12	4	0.026532	0.069278	0.872672	1524	1	0.001152	0.56223	0.60182	1	10634	1	0.001152
NM_001173425.1;DFNB31	4	0.026567	0.069358	0.872672	1525	3	-0.43568	0.94233	0.94221	1	18334	0	-0.43568
NM_012222.2;MUTYH	4	0.026583	0.069392	0.872672	1526	1	-0.076585	0.37541	0.49715	1	8462	1	-0.076585
NT0615	1	0.026587	0.026532	0.745771	1527	1	-0.27778	0.97341	0.97351	1	19187	0	-0.27778
NM_025231.1;ZSCAN16	4	0.0266	0.069431	0.872672	1528	2	-0.29561	0.84318	0.84246	1	15920	0	-0.29561
NM_001002916.4;H2BFWT	4	0.026628	0.069489	0.872672	1529	3	-0.29071	0.40073	0.50994	1	8724	1	-0.29071
NM_002035.2;KDSR	4	0.026633	0.069504	0.872672	1530	2	-0.26573	0.66829	0.67742	1	12256	1	-0.26573
NM_001005211.1;OR9I1	4	0.026667	0.069578	0.872672	1531	3	-0.17072	0.46551	0.5442	1	9400	1	-0.17072
NM_003758.3;EIF3J	4	0.026684	0.069613	0.872672	1532	1	-0.055124	0.20408	0.32231	1	5348	1	-0.055124
NM_005964.3;MYH10	4	0.026694	0.069637	0.872672	1533	2	-0.23302	0.61019	0.63406	1	11312	1	-0.23302
NM_003313.3;TSTA3	4	0.026694	0.069637	0.872672	1534	3	-0.24776	0.16189	0.27352	1	4517	1	-0.24776
NM_015714.3;G0S2	4	0.026731	0.069718	0.872672	1535	2	-0.19192	0.89515	0.89478	1	17168	0	-0.19192
NM_000599.3;IGFBP5	4	0.026734	0.069724	0.872672	1536	2	0.056221	0.08856	0.18813	1	3243	2	0.056221
NM_014278.2;HSPA4L	4	0.026741	0.069737	0.872672	1537	3	-0.42554	0.97706	0.97706	1	19305	0	-0.42554
NM_003656.4;CAMK1	4	0.026769	0.06979	0.872672	1538	2	-0.15268	0.57262	0.60852	1	10778	1	-0.15268
NM_016937.3;POLA1	4	0.026778	0.06981	0.872672	1539	2	-0.44723	0.93098	0.93072	1	18056	0	-0.44723
NM_001278515.1;GTSCR1	4	0.026797	0.069853	0.872672	1540	3	-0.38689	0.79472	0.79421	1	14833	0	-0.38689
NM_001287812.1;LOC101928093	4	0.026816	0.069886	0.872672	1541	2	-0.20514	0.94181	0.9417	1	18315	0	-0.20514
NM_032623.3;MGARP	4	0.026825	0.069906	0.872672	1542	3	-0.34216	0.9908	0.99078	1	19723	0	-0.34216
NM_019055.5;ROBO4	4	0.026835	0.069922	0.872672	1543	3	-0.34057	0.93309	0.93282	1	18110	0	-0.34057
NM_020533.2;MCOLN1	4	0.026836	0.069927	0.872672	1544	3	-0.30573	0.32423	0.45959	1	7763	1	-0.30573
NM_007357.2;COG2	4	0.026919	0.070103	0.873194	1545	3	-0.46625	0.97907	0.97909	1	19361	0	-0.46625
NM_194318.3;B3GALTL	4	0.026929	0.070121	0.873194	1546	2	-0.27334	0.89424	0.89385	1	17145	0	-0.27334
NM_001010911.2;CASC10	4	0.026985	0.070236	0.873194	1547	3	-0.32219	0.97827	0.97827	1	19340	0	-0.32219
NM_001242487.1;ZSWIM8	4	0.026987	0.070239	0.873194	1548	3	-0.30031	0.84207	0.8413	1	15897	0	-0.30031
NM_001282198.1;SLC25A14	4	0.026988	0.07024	0.873194	1549	1	-0.13648	0.87845	0.87797	1	16747	0	-0.13648
NM_002069.5;GNAI1	4	0.027001	0.070265	0.873194	1550	3	-0.37481	0.35274	0.48603	1	8257	1	-0.37481
NM_000715.3;C4BPA	4	0.027031	0.070327	0.873194	1551	3	-0.17062	0.94019	0.94013	1	18278	0	-0.17062
NM_153251.3;ZDHHC20	4	0.027038	0.070339	0.873194	1552	2	0.058741	0.062632	0.14301	1	2623	2	0.058741
NM_033305.2;VPS13A	4	0.027089	0.070437	0.873194	1553	2	-0.22541	0.66757	0.67687	1	12240	1	-0.22541
NM_003828.2;MTMR1	4	0.027108	0.070481	0.873194	1554	3	-0.33517	0.63296	0.65054	1	11669	1	-0.33517
NM_001012993.2;C9orf152	4	0.027117	0.070502	0.873194	1555	2	-0.20666	0.91968	0.91944	1	17777	0	-0.20666
NM_032959.5;POLR2J2	4	0.02713	0.070535	0.873194	1556	3	-0.2326	0.59883	0.62623	1	11134	1	-0.2326
NM_018112.2;TMEM38B	4	0.027184	0.070662	0.873194	1557	2	-0.17879	0.69251	0.69717	1	12702	1	-0.17879
NM_000840.2;GRM3	4	0.02719	0.070672	0.873194	1558	3	-0.30428	0.83921	0.83846	1	15831	0	-0.30428
NM_001702.2;ADGRB1	4	0.027209	0.070719	0.873194	1559	3	-0.17886	0.98384	0.9838	1	19510	0	-0.17886
NM_201431.2;RASSF6	4	0.02724	0.07078	0.873194	1560	2	-0.24327	0.72929	0.72973	1	13394	1	-0.24327
NM_005934.3;MLLT1	4	0.027241	0.070782	0.873194	1561	2	-0.10063	0.37637	0.49763	1	8470	1	-0.10063
NM_080859.1;OR1K1	4	0.027269	0.070842	0.873194	1562	3	-0.26101	0.76266	0.76225	1	14118	0	-0.26101
NM_024828.3;CAAP1	4	0.027269	0.070842	0.873194	1563	3	-0.31071	0.69701	0.70094	1	12782	1	-0.31071
NM_005894.2;CD5L	4	0.027291	0.070892	0.873194	1564	2	-0.12115	0.95503	0.95487	1	18670	0	-0.12115
NM_000696.3;ALDH9A1	4	0.027294	0.070896	0.873194	1565	3	-0.31289	0.90186	0.9014	1	17343	0	-0.31289
NM_173667.3;C5orf64	4	0.027369	0.071056	0.8741	1566	3	-0.33839	0.91741	0.91715	1	17723	0	-0.33839
NM_000103.3;CYP19A1	4	0.02742	0.071165	0.874297	1567	3	-0.3575	0.9667	0.96659	1	18999	0	-0.3575
NM_002173.2;IFNA16	4	0.027494	0.07132	0.874297	1568	3	-0.3447	0.9901	0.99005	1	19701	0	-0.3447
NM_001100427.1;RAP1GDS1	4	0.027497	0.071327	0.874297	1569	2	-0.21883	0.071279	0.16008	1	2854	1	-0.21883
NM_018046.4;AGGF1	4	0.027498	0.071331	0.874297	1570	3	-0.34061	0.41261	0.51591	1	8843	1	-0.34061
NM_001190946.1;FAM193B	4	0.027508	0.071351	0.874297	1571	3	-0.35286	0.43617	0.52837	1	9081	1	-0.35286
NM_017801.2;CMTM6	4	0.027545	0.071434	0.874297	1572	3	-0.27483	0.95657	0.95645	1	18718	0	-0.27483
NM_194356.2;STX2	4	0.027611	0.071582	0.874297	1573	2	-0.15894	0.4062	0.51265	1	8773	1	-0.15894
NM_016002.2;SCCPDH	3	0.027633	0.069818	0.872672	1574	3	-0.24071	0.97237	0.97245	1	19164	0	-0.24071
NM_182541.2;TMEM31	4	0.027643	0.071651	0.874297	1575	3	-0.34426	0.72521	0.72597	1	13319	1	-0.34426
NM_006153.5;NCK1	4	0.027653	0.071671	0.874297	1576	3	-0.39868	0.90263	0.9022	1	17361	0	-0.39868
NM_001276373.1;USF1	4	0.027658	0.071683	0.874297	1577	3	-0.29895	0.71252	0.71439	1	13072	1	-0.29895
NM_001080139.1;CT47A8	4	0.027668	0.071702	0.874297	1578	2	-0.25295	0.9405	0.94041	1	18287	0	-0.25295
NM_000908.3;NPR3	4	0.027678	0.071719	0.874297	1579	3	-0.30264	0.98184	0.98184	1	19446	0	-0.30264
NM_014636.2;RALGPS1	4	0.027688	0.071748	0.874297	1580	3	-0.33905	0.83462	0.83397	1	15740	0	-0.33905
NM_001285440.1;RICTOR	4	0.027693	0.071755	0.874297	1581	3	-0.41551	0.90315	0.90272	1	17369	0	-0.41551
NM_178819.3;AGPAT6	4	0.027696	0.07176	0.874297	1582	1	-0.14347	0.96724	0.96712	1	19013	0	-0.14347
NM_152429.4;FGFBP3	4	0.027709	0.071784	0.874297	1583	3	-0.64174	0.8137	0.8132	1	15268	0	-0.64174
NM_033449.2;FCHSD1	4	0.027735	0.071829	0.874297	1584	2	-0.37822	0.88811	0.88772	1	16986	0	-0.37822
NM_181654.3;CPLX4	4	0.027744	0.071855	0.874297	1585	2	-0.31094	0.58197	0.61474	1	10907	1	-0.31094
NM_005842.2;SPRY2	4	0.027769	0.071903	0.874355	1586	3	-0.27953	0.9532	0.95302	1	18615	0	-0.27953
NM_002806.3;PSMC6	4	0.027848	0.072079	0.875433	1587	1	0.32531	0.063678	0.14505	1	2657	2	0.32531
NM_080598.5;DDX39B	4	0.027899	0.072179	0.876124	1588	3	-0.23086	0.74892	0.74848	1	13809	1	-0.23086
NM_022464.4;SIL1	4	0.027926	0.072232	0.876241	1589	2	-0.51757	0.70667	0.7093	1	12968	1	-0.51757
NM_080878.2;ITLN2	4	0.027949	0.07228	0.876297	1590	2	-0.14947	0.92995	0.9297	1	18036	0	-0.14947
NT0723	1	0.027957	0.0279	0.756186	1591	1	-0.39234	0.97204	0.97213	1	19151	0	-0.39234
NM_001445.2;FABP6	4	0.027974	0.07233	0.876372	1592	2	-0.3497	0.7338	0.73394	1	13495	1	-0.3497
NM_001740.4;CALB2	4	0.028101	0.072592	0.877051	1593	1	-0.0015479	0.30794	0.44099	1	7432	1	-0.0015479
NM_017870.3;TMEM132A	4	0.028107	0.072601	0.877051	1594	3	-0.39496	0.55461	0.59689	1	10537	1	-0.39496
NM_004679.2;VCY	4	0.028122	0.072633	0.877051	1595	3	-0.16193	0.46525	0.54405	1	9397	1	-0.16193
NM_207374.3;OR10W1	4	0.028127	0.072644	0.877051	1596	3	-0.27297	0.99107	0.99104	1	19736	0	-0.27297
NM_032323.2;TMEM79	4	0.028132	0.072658	0.877051	1597	3	-0.35892	0.85674	0.85621	1	16205	0	-0.35892
NM_001005325.1;OR6M1	4	0.028142	0.072672	0.877051	1598	3	-0.27636	0.46729	0.5452	1	9419	1	-0.27636
NM_198722.2;AMIGO3	4	0.028152	0.072692	0.877051	1599	2	-0.11718	0.40255	0.51087	1	8744	1	-0.11718
NM_001279358.1;LYPLA1	4	0.028202	0.07279	0.877513	1600	2	-0.22278	0.22384	0.34506	1	5715	1	-0.22278
NM_004768.3;SRSF11	4	0.028253	0.072892	0.877891	1601	3	-0.29701	0.98265	0.98263	1	19467	0	-0.29701
NM_130797.3;DPP6	4	0.028348	0.073111	0.877905	1602	2	-0.15685	0.87003	0.86954	1	16545	0	-0.15685
NM_001005619.1;ITGB4	4	0.028354	0.073129	0.877905	1603	1	0.11752	0.29583	0.42715	1	7167	2	0.11752
NM_173556.4;CCDC83	4	0.028356	0.073132	0.877905	1604	3	-0.22515	0.96529	0.96516	1	18957	0	-0.22515
NM_001013643.1;C1orf137	4	0.028373	0.073165	0.877905	1605	2	-0.27561	0.89939	0.89898	1	17278	0	-0.27561
NM_152618.2;BBS12	4	0.028387	0.073202	0.877905	1606	2	-0.22235	0.96323	0.96312	1	18901	0	-0.22235
NM_004064.4;CDKN1B	4	0.028405	0.073242	0.877905	1607	1	0.019234	0.78458	0.78397	1	14617	0	0.019234
NT0483	1	0.028435	0.028358	0.756186	1608	1	-0.30295	0.97157	0.97166	1	19135	0	-0.30295
NM_018249.5;CDK5RAP2	4	0.028437	0.073317	0.878209	1609	3	-0.22377	0.98121	0.98121	1	19427	0	-0.22377
NM_001004743.1;OR5M9	4	0.028455	0.073355	0.878209	1610	1	-0.011793	0.79702	0.79651	1	14887	0	-0.011793
NM_080656.2;CDKN2AIPNL	4	0.028506	0.073448	0.878794	1611	2	-0.076811	0.81803	0.81748	1	15362	0	-0.076811
NM_001004472.1;OR10R2	4	0.028551	0.073551	0.879085	1612	2	-0.20471	0.33177	0.46827	1	7924	1	-0.20471
NM_001128850.1;RRAD	4	0.028557	0.073559	0.879085	1613	1	-0.050358	0.88975	0.88934	1	17028	0	-0.050358
NT0843	1	0.02859	0.028503	0.756186	1614	1	-0.30988	0.97141	0.9715	1	19131	0	-0.30988
NM_001281532.1;PSENEN	4	0.028658	0.073795	0.880856	1615	3	-0.25478	0.98072	0.98072	1	19406	0	-0.25478
NM_021156.3;TMX4	4	0.028708	0.07391	0.881702	1616	1	0.07045	0.66935	0.67825	1	12274	1	0.07045
NM_020786.2;PDP2	4	0.028739	0.073973	0.881931	1617	3	-0.30821	0.94047	0.94039	1	18286	0	-0.30821
NM_018908.2;PCDHA5	4	0.028801	0.07412	0.882354	1618	3	-0.34996	0.97519	0.9751	1	19239	0	-0.34996
NM_001243746.1;FAM20A	4	0.028813	0.074146	0.882354	1619	2	-0.27765	0.92027	0.92002	1	17791	0	-0.27765
NM_015349.1;GLTSCR1L	4	0.02886	0.074237	0.882354	1620	3	-0.31418	0.82178	0.82119	1	15456	0	-0.31418
NM_002844.3;PTPRK	4	0.02886	0.074238	0.882354	1621	1	-0.16134	0.65392	0.66613	1	12005	1	-0.16134
NM_001099285.1;PTMA	4	0.028871	0.074262	0.882354	1622	3	-0.22174	0.90001	0.89958	1	17298	0	-0.22174
NM_138430.4;ADPRHL1	4	0.028911	0.074342	0.882354	1623	1	-0.011737	0.84758	0.84691	1	16018	0	-0.011737
NM_001098638.1;RNF169	4	0.028961	0.074449	0.882354	1624	2	-0.11718	0.87475	0.87426	1	16651	0	-0.11718
NT0309	1	0.028964	0.028871	0.756361	1625	1	-0.58284	0.97104	0.97114	1	19123	0	-0.58284
NM_024687.3;ZBBX	4	0.028966	0.074457	0.882354	1626	3	-0.35816	0.97973	0.97976	1	19378	0	-0.35816
NM_005504.6;BCAT1	4	0.029012	0.074563	0.882354	1627	3	-0.20152	0.97638	0.97632	1	19283	0	-0.20152
NM_000443.3;ABCB4	4	0.02904	0.074607	0.882354	1628	3	-0.32296	0.98307	0.98306	1	19489	0	-0.32296
NM_130901.1;OTUD7A	4	0.029051	0.074632	0.882354	1629	2	-0.37937	0.7791	0.77849	1	14479	0	-0.37937
NM_033261.2;IDI2	4	0.029062	0.074659	0.882354	1630	2	-0.34974	0.83194	0.83127	1	15683	0	-0.34974
NM_001290205.1;DCP1A	4	0.029066	0.074667	0.882354	1631	3	-0.34513	0.93609	0.93593	1	18181	0	-0.34513
NM_001161812.1;DAOA	4	0.02909	0.074719	0.882453	1632	3	-0.1837	0.76255	0.76215	1	14115	0	-0.1837
NM_006151.2;LPO	4	0.029163	0.074872	0.883587	1633	2	-0.1936	0.72998	0.73036	1	13409	1	-0.1936
NM_019850.2;NGEF	4	0.029214	0.074982	0.883587	1634	3	-0.21677	0.57093	0.60742	1	10756	1	-0.21677
NM_030764.3;FCRL2	4	0.029214	0.074983	0.883587	1635	2	-0.22315	0.86179	0.86131	1	16346	0	-0.22315
NM_033200.2;LMF2	4	0.029217	0.07499	0.883587	1636	2	-0.19185	0.74514	0.74476	1	13734	1	-0.19185
NM_001145425.1;NR1D2	4	0.029264	0.075083	0.883671	1637	3	-0.27756	0.91281	0.91254	1	17610	0	-0.27756
NM_014365.2;HSPB8	4	0.029266	0.075085	0.883671	1638	3	-0.30232	0.97196	0.97189	1	19150	0	-0.30232
NM_000262.2;NAGA	4	0.02931	0.075179	0.883911	1639	2	-0.11129	0.15433	0.26478	1	4377	2	-0.11129
NM_006180.4;NTRK2	4	0.029315	0.075194	0.883911	1640	2	-0.090141	0.40371	0.51145	1	8755	1	-0.090141
NT0913	1	0.029365	0.029292	0.756361	1641	1	-0.3012	0.97063	0.97077	1	19113	0	-0.3012
NM_001256395.1;RHBG	4	0.02937	0.075303	0.884484	1642	3	-0.25654	0.97824	0.97825	1	19337	0	-0.25654
NM_001004450.1;OR1B1	4	0.029385	0.075335	0.884484	1643	3	-0.30817	0.577	0.61141	1	10833	1	-0.30817
NM_015057.4;MYCBP2	4	0.029456	0.075483	0.884484	1644	3	-0.27532	0.97555	0.97547	1	19254	0	-0.27532
NM_014942.4;ANKRD6	4	0.029517	0.075603	0.884484	1645	2	-0.32229	0.48338	0.55429	1	9610	1	-0.32229
NM_000640.2;IL13RA2	4	0.029535	0.075648	0.884484	1646	2	-0.24053	0.6484	0.66195	1	11907	1	-0.24053
NM_003658.4;BARX2	4	0.029564	0.07571	0.884484	1647	2	-0.23001	0.86411	0.86363	1	16392	0	-0.23001
NM_174914.3;UGT3A2	4	0.029574	0.07573	0.884484	1648	2	-0.22875	0.72948	0.7299	1	13396	1	-0.22875
NM_001122965.1;RPTN	4	0.029594	0.075769	0.884484	1649	3	-0.41152	0.67931	0.68633	1	12468	1	-0.41152
NM_000316.2;PTH1R	4	0.029594	0.075769	0.884484	1650	3	-0.19429	0.71854	0.71984	1	13190	1	-0.19429
NM_032563.1;LCE3D	4	0.029618	0.075823	0.884484	1651	3	-0.32021	0.49261	0.5595	1	9717	1	-0.32021
NM_030949.2;PPP1R14C	4	0.029633	0.075856	0.884484	1652	2	-0.19044	0.76612	0.76563	1	14197	0	-0.19044
NM_153184.3;CADM2	4	0.029688	0.075972	0.884484	1653	3	-0.25113	0.98567	0.98564	1	19570	0	-0.25113
NM_001195388.1;FCRL5	4	0.029709	0.076023	0.884484	1654	3	-0.23497	0.96372	0.96361	1	18916	0	-0.23497
NM_016172.2;UBAC1	4	0.029714	0.076035	0.884484	1655	3	-0.36166	0.98961	0.98957	1	19682	0	-0.36166
NM_001040283.2;DMRTC2	4	0.029761	0.076116	0.884484	1656	2	-0.18245	0.49758	0.56231	1	9773	1	-0.18245
NM_015475.4;FAM98A	4	0.029771	0.07615	0.884484	1657	2	-0.24901	0.82925	0.82857	1	15625	0	-0.24901
NM_032530.1;ZNF594	4	0.029777	0.076165	0.884484	1658	3	-0.26869	0.27919	0.40832	1	6844	1	-0.26869
NM_003627.5;SLC43A1	4	0.029781	0.076172	0.884484	1659	3	-0.23767	0.97941	0.97943	1	19371	0	-0.23767
NM_014146.3;LAT2	4	0.029793	0.076195	0.884484	1660	3	-0.45591	0.33114	0.46752	1	7906	1	-0.45591
NM_018320.4;RNF121	4	0.029804	0.076221	0.884484	1661	3	-0.18412	0.84634	0.84565	1	15990	0	-0.18412
NM_024315.2;TMEM243	4	0.02982	0.076257	0.884484	1662	1	0.20179	0.16357	0.27541	1	4544	2	0.20179
NM_001013732.3;PTCHD4	4	0.02986	0.076333	0.884484	1663	2	0.15547	0.16271	0.27443	1	4528	1	0.15547
NM_000294.2;PHKG2	4	0.029949	0.076514	0.884484	1664	2	-0.16689	0.45175	0.53667	1	9255	1	-0.16689
NM_001006607.2;LRRC37A2	4	0.029951	0.076517	0.884484	1665	3	-0.35212	0.93113	0.93088	1	18064	0	-0.35212
NM_020666.2;CLK4	4	0.029961	0.076547	0.884484	1666	3	-0.25994	0.96947	0.96935	1	19075	0	-0.25994
NM_000405.4;GM2A	4	0.029977	0.076577	0.884484	1667	3	-0.29525	0.79984	0.79936	1	14953	0	-0.29525
NM_001333.3;CTSV	4	0.029978	0.076578	0.884484	1668	3	-0.23219	0.97016	0.97005	1	19098	0	-0.23219
NM_005161.4;APLNR	4	0.030022	0.07667	0.884484	1669	2	-0.28725	0.85583	0.85525	1	16183	0	-0.28725
NM_031889.2;ENAM	4	0.030028	0.076678	0.884484	1670	2	-0.29306	0.75013	0.7497	1	13833	1	-0.29306
NM_032299.3;DCUN1D5	4	0.03003	0.07668	0.884484	1671	3	-0.24487	0.95547	0.95533	1	18686	0	-0.24487
NM_017865.3;ZNF692	4	0.030035	0.076694	0.884484	1672	3	-0.21811	0.86688	0.86639	1	16460	0	-0.21811
NM_001004759.1;OR51T1	4	0.030073	0.076766	0.884811	1673	2	-0.06064	0.6374	0.65377	1	11733	1	-0.06064
NM_015533.3;TKFC	4	0.030097	0.076818	0.884905	1674	3	-0.22384	0.77955	0.77893	1	14493	0	-0.22384
NM_001669.3;ARSD	4	0.030141	0.076923	0.885606	1675	3	-0.2891	0.73401	0.73414	1	13498	1	-0.2891
NM_133339.2;RAD17	4	0.030172	0.07699	0.88587	1676	3	-0.36852	0.40217	0.51067	1	8738	1	-0.36852
NM_001323.3;CST6	4	0.030199	0.077059	0.886156	1677	3	-0.29698	0.67772	0.68501	1	12438	1	-0.29698
NM_153613.2;LPCAT4	4	0.030224	0.077112	0.886255	1678	1	-0.038648	0.40536	0.51227	1	8765	1	-0.038648
NT0534	1	0.030257	0.030154	0.757444	1679	1	-0.31043	0.96974	0.9699	1	19083	0	-0.31043
NM_052938.4;FCRL1	4	0.030374	0.077417	0.888591	1680	3	-0.24189	0.55801	0.59906	1	10575	1	-0.24189
NM_017947.2;MOCOS	4	0.030376	0.07742	0.888591	1681	1	-0.053636	0.94276	0.94263	1	18343	0	-0.053636
NM_001012967.2;DDX60L	4	0.030427	0.07752	0.888591	1682	1	-0.035287	0.47188	0.54775	1	9478	1	-0.035287
NM_001301875.1;CCL28	4	0.03043	0.077526	0.888591	1683	3	-0.19745	0.92785	0.92758	1	17989	0	-0.19745
NM_005803.2;FLOT1	4	0.030434	0.077536	0.888591	1684	2	-0.19324	0.82159	0.821	1	15451	0	-0.19324
NM_183337.2;RGS11	4	0.030475	0.077616	0.888591	1685	3	-0.22553	0.92806	0.9278	1	17997	0	-0.22553
NM_001130048.1;DOCK9	4	0.030502	0.077674	0.888591	1686	3	-0.23691	0.45139	0.53648	1	9252	1	-0.23691
NM_033396.2;TNKS1BP1	4	0.030524	0.077732	0.888591	1687	2	-0.10511	0.23961	0.36304	1	6026	2	-0.10511
NM_015421.3;TMEM186	4	0.030528	0.077741	0.888591	1688	2	-0.23779	0.69046	0.69547	1	12665	1	-0.23779
NM_001429.3;EP300	4	0.030578	0.077831	0.888591	1689	2	-0.029631	0.31203	0.44571	1	7519	2	-0.029631
NM_001220494.2;GLYATL1	4	0.030583	0.077842	0.888591	1690	3	-0.24297	0.83979	0.83903	1	15840	0	-0.24297
NM_004523.3;KIF11	4	0.030603	0.07789	0.888591	1691	2	-0.45527	0.54412	0.59021	1	10388	1	-0.45527
NM_015621.2;CCDC69	4	0.030629	0.077944	0.888591	1692	1	0.04579	0.66505	0.67483	1	12196	1	0.04579
NM_002410.4;MGAT5	4	0.030678	0.078054	0.888591	1693	3	-0.23871	0.95221	0.95203	1	18593	0	-0.23871
NM_001243779.1;FAM213A	4	0.030679	0.078057	0.888591	1694	3	-0.25556	0.17945	0.29391	1	4836	1	-0.25556
NM_001040410.2;C9orf131	4	0.030704	0.078119	0.888591	1695	3	-0.22214	0.98904	0.98903	1	19668	0	-0.22214
NM_004385.4;VCAN	4	0.030729	0.078165	0.888591	1696	1	-0.10425	0.81057	0.81005	1	15189	0	-0.10425
NM_006716.3;DBF4	4	0.030731	0.078167	0.888591	1697	3	-0.51132	0.98006	0.98009	1	19385	0	-0.51132
NM_004269.3;MED27	4	0.030742	0.078188	0.888591	1698	3	-0.1645	0.79584	0.79533	1	14854	0	-0.1645
NM_001391.5;DTNA	4	0.030747	0.078199	0.888591	1699	3	-0.28186	0.87706	0.87659	1	16710	0	-0.28186
NM_004670.3;PAPSS2	4	0.030801	0.078305	0.889297	1700	3	-0.33477	0.90629	0.90591	1	17451	0	-0.33477
NM_138348.4;OTULIN	4	0.030854	0.078434	0.889981	1701	3	-0.27933	0.96878	0.96866	1	19054	0	-0.27933
NM_001005177.3;OR52R1	4	0.030863	0.078454	0.889981	1702	2	-0.15406	0.94493	0.94477	1	18398	0	-0.15406
NM_014211.2;GABRP	4	0.030892	0.078515	0.890171	1703	3	-0.35552	0.97559	0.97551	1	19256	0	-0.35552
NM_198524.2;TEX9	4	0.030982	0.078708	0.891186	1704	2	-0.13089	0.63154	0.6495	1	11641	1	-0.13089
NM_004211.3;SLC6A5	4	0.031037	0.078834	0.891186	1705	3	-0.26703	0.93838	0.93829	1	18238	0	-0.26703
NM_001011880.2;CLEC18B	4	0.031064	0.078892	0.891186	1706	2	-0.24696	0.86801	0.86752	1	16493	0	-0.24696
NM_022968.1;SERF1A	4	0.031069	0.078908	0.891186	1707	3	-0.24523	0.95592	0.95578	1	18700	0	-0.24523
NM_001713.2;BHMT	4	0.03108	0.078932	0.891186	1708	3	-0.24052	0.94796	0.94787	1	18480	0	-0.24052
NM_000634.2;CXCR1	4	0.031083	0.078941	0.891186	1709	1	0.01206	0.20778	0.32665	1	5418	2	0.01206
NM_014053.3;FLVCR1	4	0.031123	0.07903	0.891186	1710	3	-0.28311	0.99067	0.99062	1	19720	0	-0.28311
NM_032293.4;GARNL3	4	0.031133	0.079049	0.891186	1711	2	-0.072965	0.56677	0.60474	1	10695	1	-0.072965
NM_001042371.2;PGP	4	0.031161	0.079124	0.891186	1712	3	-0.22769	0.90671	0.90636	1	17465	0	-0.22769
NM_175862.4;CD86	4	0.031184	0.079168	0.891186	1713	1	-0.061725	0.66759	0.67689	1	12241	1	-0.061725
NM_002916.3;RFC4	4	0.031188	0.079183	0.891186	1714	3	-0.36239	0.93458	0.93439	1	18151	0	-0.36239
NT0672	1	0.0312	0.031093	0.768337	1715	1	-0.53537	0.9688	0.96896	1	19056	0	-0.53537
NM_052944.4;SLC5A11	4	0.031265	0.079339	0.891186	1716	3	-0.26153	0.93818	0.9381	1	18229	0	-0.26153
NM_000740.2;CHRM3	4	0.031275	0.079357	0.891186	1717	2	-0.044219	0.05893	0.13563	1	2526	2	-0.044219
NM_194313.2;KIF24	4	0.031285	0.079372	0.891186	1718	3	-0.47078	0.79778	0.79731	1	14909	0	-0.47078
NM_033427.2;CTTNBP2	4	0.031285	0.079373	0.891186	1719	3	-0.24851	0.99082	0.9908	1	19726	0	-0.24851
NM_001287046.1;SH3GLB2	4	0.031291	0.079383	0.891186	1720	3	-0.21423	0.94196	0.94184	1	18325	0	-0.21423
NM_152707.3;SLC25A16	4	0.031295	0.079389	0.891186	1721	3	-0.40093	0.79243	0.7919	1	14787	0	-0.40093
NM_025149.5;ACSF2	4	0.031305	0.079412	0.891186	1722	3	-0.3058	0.89545	0.89506	1	17180	0	-0.3058
NM_012188.4;FOXI1	4	0.031325	0.079463	0.891186	1723	2	-0.1938	0.94214	0.94203	1	18328	0	-0.1938
NM_145793.3;GFRA1	4	0.031335	0.07949	0.891186	1724	2	-0.23047	0.92115	0.9209	1	17812	0	-0.23047
NM_001004727.1;OR4X2	4	0.031388	0.079604	0.891472	1725	3	-0.29679	0.54698	0.59197	1	10429	1	-0.29679
NM_054104.1;OR6C3	4	0.031432	0.079699	0.892034	1726	3	-0.29983	0.98909	0.98908	1	19669	0	-0.29983
NM_018388.3;MBNL3	4	0.031588	0.080036	0.893729	1727	1	-0.080621	0.93364	0.9334	1	18124	0	-0.080621
NM_152404.3;UGT3A1	4	0.031589	0.080039	0.893729	1728	3	-0.2776	0.12984	0.23631	1	3930	1	-0.2776
NM_001145649.1;ZNF529	4	0.031638	0.080131	0.893729	1729	2	-0.011429	0.41686	0.51816	1	8885	1	-0.011429
NT0788	1	0.031678	0.031581	0.768337	1730	1	-0.30231	0.96832	0.9685	1	19039	0	-0.30231
NM_006658.4;PPP1R17	4	0.031688	0.080246	0.893729	1731	1	0.11011	0.32466	0.46007	1	7776	2	0.11011
NM_001031835.2;PHKB	4	0.031698	0.080262	0.893729	1732	3	-0.22109	0.91554	0.91525	1	17675	0	-0.22109
NM_018117.11;WDR11	4	0.031709	0.080282	0.893729	1733	3	-0.3178	0.93491	0.93473	1	18158	0	-0.3178
NM_022150.3;NPVF	4	0.031725	0.080321	0.893729	1734	3	-0.38796	0.76215	0.76171	1	14106	0	-0.38796
NM_007107.3;SSR3	4	0.031745	0.080357	0.893729	1735	3	-0.39254	0.91948	0.91923	1	17772	0	-0.39254
NM_005477.2;HCN4	4	0.031749	0.080366	0.893729	1736	2	-0.12583	0.6629	0.67314	1	12159	1	-0.12583
NM_001281450.1;TRIM50	4	0.031807	0.080491	0.893729	1737	3	-0.15477	0.24172	0.36543	1	6071	1	-0.15477
NM_001145065.1;CCSER1	4	0.03184	0.08056	0.893729	1738	2	-0.071836	0.67832	0.68548	1	12452	1	-0.071836
NM_002187.2;IL12B	4	0.031879	0.080625	0.893729	1739	3	-0.23504	0.71561	0.7172	1	13135	1	-0.23504
NM_021184.3;C6orf47	4	0.03189	0.080654	0.893729	1740	1	-0.22317	0.93768	0.9376	1	18214	0	-0.22317
NM_170686.2;ZNF398	4	0.031932	0.080741	0.893729	1741	2	-0.17944	0.77551	0.77497	1	14398	0	-0.17944
NM_152473.2;ERVV-1	4	0.031941	0.080757	0.893729	1742	2	-0.23147	0.72273	0.72368	1	13269	1	-0.23147
NM_001282876.1;TMEM139	4	0.031973	0.080826	0.893729	1743	3	-0.21749	0.95971	0.95957	1	18812	0	-0.21749
NM_001284212.1;CAST	4	0.032064	0.081016	0.893729	1744	3	-0.25407	0.88056	0.88005	1	16796	0	-0.25407
NM_001258277.1;TMEM200A	4	0.032142	0.081175	0.893729	1745	2	-0.083292	0.56914	0.60627	1	10720	1	-0.083292
NM_003062.3;SLIT3	4	0.032166	0.081231	0.893729	1746	3	-0.25459	0.98418	0.98414	1	19523	0	-0.25459
NM_000902.3;MME	4	0.032186	0.08127	0.893729	1747	3	-0.23343	0.26103	0.38753	1	6455	1	-0.23343
NM_001143936.1;C15orf61	4	0.032193	0.081291	0.893729	1748	1	-0.041872	0.76546	0.76496	1	14181	0	-0.041872
NM_001136152.1;ALG1L2	4	0.032236	0.081396	0.893729	1749	3	-0.37833	0.70423	0.70714	1	12921	1	-0.37833
NM_138782.2;FCHO2	4	0.032255	0.081424	0.893729	1750	3	-0.2824	0.95279	0.9526	1	18608	0	-0.2824
NM_018196.3;TMLHE	4	0.032294	0.081526	0.893729	1751	1	-0.16259	0.69991	0.7034	1	12840	1	-0.16259
NM_014394.2;GHITM	4	0.032313	0.081565	0.893729	1752	3	-0.36214	0.62134	0.64216	1	11486	1	-0.36214
NM_152547.4;BTNL9	4	0.032344	0.081636	0.893729	1753	2	-0.162	0.97847	0.97847	1	19346	0	-0.162
NM_000396.3;CTSK	4	0.032351	0.081648	0.893729	1754	3	-0.30766	0.95409	0.95391	1	18639	0	-0.30766
NM_005047.3;PSMD5	4	0.032373	0.081688	0.893729	1755	3	-0.30714	0.93643	0.93628	1	18189	0	-0.30714
NM_003592.2;CUL1	4	0.032395	0.081731	0.893729	1756	2	-0.19321	0.95118	0.95106	1	18567	0	-0.19321
NM_152291.2;MUC7	4	0.032401	0.081742	0.893729	1757	3	-0.28646	0.92076	0.9205	1	17805	0	-0.28646
NM_016190.2;CRNN	4	0.032431	0.081807	0.893729	1758	2	-0.25685	0.66475	0.67459	1	12191	1	-0.25685
NM_000358.2;TGFBI	4	0.032445	0.081833	0.893729	1759	3	-0.20999	0.92158	0.92134	1	17820	0	-0.20999
NM_014913.3;ADNP2	4	0.032451	0.081846	0.893729	1760	3	-0.2749	0.63164	0.64957	1	11642	1	-0.2749
NM_002552.4;ORC4	4	0.03249	0.081929	0.893729	1761	3	-0.34482	0.99056	0.99051	1	19712	0	-0.34482
NM_016089.2;ZNF589	4	0.032503	0.081955	0.893729	1762	3	-0.3146	0.87317	0.87269	1	16617	0	-0.3146
NM_001018039.1;SFMBT2	4	0.032631	0.082232	0.893729	1763	3	-0.33246	0.97645	0.9764	1	19286	0	-0.33246
NM_006952.3;UPK1B	4	0.032647	0.082266	0.893729	1764	2	-0.16466	0.97247	0.97239	1	19167	0	-0.16466
NM_001002915.2;IGFL2	4	0.032662	0.082288	0.893729	1765	3	-0.3281	0.91671	0.91644	1	17706	0	-0.3281
NM_152405.4;JMY	4	0.032697	0.082364	0.893729	1766	2	-0.10079	0.96982	0.9697	1	19086	0	-0.10079
NM_194286.3;SRRM4	4	0.032729	0.082427	0.893729	1767	3	-0.21184	0.95855	0.95845	1	18779	0	-0.21184
NM_001979.5;EPHX2	4	0.032745	0.082455	0.893729	1768	3	-0.28309	0.46951	0.54641	1	9450	1	-0.28309
NM_198495.2;CTAGE4	4	0.032759	0.08249	0.893729	1769	2	-0.32944	0.30366	0.43606	1	7331	1	-0.32944
NM_002105.2;H2AFX	4	0.03277	0.082514	0.893729	1770	2	-0.16623	0.71935	0.72058	1	13207	1	-0.16623
NM_014706.3;SART3	4	0.03278	0.082537	0.893729	1771	2	-0.28315	0.91201	0.91175	1	17587	0	-0.28315
NM_015033.2;FNBP1	4	0.032784	0.082545	0.893729	1772	3	-0.25416	0.71087	0.71297	1	13039	1	-0.25416
NM_016269.4;LEF1	4	0.032798	0.082574	0.893729	1773	2	-0.1522	0.83698	0.83624	1	15784	0	-0.1522
NM_001804.2;CDX1	4	0.032811	0.082599	0.893729	1774	3	-0.31418	0.12368	0.22909	1	3830	1	-0.31418
NM_024733.3;ZNF665	4	0.032831	0.082641	0.893729	1775	3	-0.25768	0.71089	0.71299	1	13040	1	-0.25768
NM_173475.2;DCUN1D3	4	0.032848	0.082671	0.893729	1776	3	-0.20549	0.86248	0.862	1	16361	0	-0.20549
NM_005021.3;ENPP3	4	0.032862	0.082701	0.893729	1777	3	-0.21491	0.69403	0.69847	1	12731	1	-0.21491
NM_020205.3;OTUD7B	4	0.032895	0.082785	0.893729	1778	3	-0.32501	0.98892	0.98891	1	19662	0	-0.32501
NM_178540.4;C1QTNF9	4	0.032899	0.082791	0.893729	1779	3	-0.17037	0.23789	0.36111	1	5996	1	-0.17037
NM_015515.4;KRT23	4	0.032914	0.082823	0.893729	1780	2	-0.15177	0.91104	0.91073	1	17565	0	-0.15177
NM_004734.4;DCLK1	4	0.032949	0.082906	0.893729	1781	2	-0.13119	0.96926	0.96912	1	19066	0	-0.13119
NM_001190971.1;PIWIL1	4	0.033	0.083006	0.893729	1782	2	-0.22533	0.83931	0.83855	1	15833	0	-0.22533
NM_001174166.1;SLC16A6	4	0.033018	0.083042	0.893729	1783	3	-0.28664	0.12835	0.23458	1	3906	1	-0.28664
NM_173847.3;SPACA3	4	0.033035	0.083073	0.893729	1784	3	-0.27931	0.92264	0.92244	1	17848	0	-0.27931
NM_014819.4;PJA2	4	0.033097	0.083204	0.893729	1785	3	-0.31816	0.93819	0.9381	1	18230	0	-0.31816
NM_032445.2;MEGF11	4	0.033099	0.083213	0.893729	1786	2	-0.20747	0.90647	0.90611	1	17458	0	-0.20747
NM_002471.3;MYH6	4	0.03313	0.083282	0.893729	1787	3	-0.34901	0.74839	0.74795	1	13792	1	-0.34901
NM_003945.3;ATP6V0E1	4	0.03317	0.083357	0.893729	1788	3	-0.2795	0.98133	0.98133	1	19431	0	-0.2795
NM_001001667.1;OR6V1	4	0.033192	0.083409	0.893729	1789	2	-0.13377	0.88359	0.88312	1	16877	0	-0.13377
NM_000960.3;PTGIR	4	0.033213	0.083455	0.893729	1790	3	-0.30012	0.98761	0.98759	1	19631	0	-0.30012
NM_001002917.1;OR8D1	4	0.033214	0.083458	0.893729	1791	3	-0.26562	0.16929	0.28208	1	4647	1	-0.26562
NM_018460.3;ARHGAP15	4	0.033243	0.083513	0.893729	1792	3	-0.24706	0.45556	0.53875	1	9293	1	-0.24706
NM_003974.2;DOK2	4	0.033252	0.083529	0.893729	1793	1	0.028503	0.74769	0.74727	1	13777	1	0.028503
NM_002257.3;KLK1	4	0.033259	0.083549	0.893729	1794	3	-0.31592	0.9104	0.91007	1	17552	0	-0.31592
NM_032776.2;JMJD1C	4	0.033282	0.083611	0.893729	1795	3	-0.31632	0.9703	0.97019	1	19104	0	-0.31632
NM_002209.2;ITGAL	4	0.03331	0.083665	0.893729	1796	3	-0.30639	0.59501	0.62362	1	11083	1	-0.30639
NM_001097579.1;GPR34	4	0.033361	0.083782	0.893729	1797	3	-0.26219	0.59773	0.62548	1	11110	1	-0.26219
NM_001144954.1;C5orf47	4	0.033406	0.083873	0.893729	1798	3	-0.16846	0.87053	0.87003	1	16556	0	-0.16846
NM_001005281.1;OR6B1	4	0.033417	0.083893	0.893729	1799	3	-0.19111	0.98167	0.98166	1	19442	0	-0.19111
NM_178470.4;DCAF12L1	4	0.033439	0.083949	0.893729	1800	3	-0.26352	0.25644	0.38233	1	6347	1	-0.26352
NM_182548.3;LHFPL5	4	0.033453	0.083984	0.893729	1801	2	-0.077146	0.92558	0.92534	1	17928	0	-0.077146
NM_001039753.2;EML6	4	0.033456	0.08399	0.893729	1802	2	-0.32818	0.81922	0.81864	1	15392	0	-0.32818
NM_145282.4;SLC25A48	4	0.033456	0.08399	0.893729	1803	3	-0.27335	0.64721	0.66107	1	11880	1	-0.27335
NM_014061.4;MAGEH1	4	0.033504	0.084088	0.893729	1804	1	0.06771	0.37863	0.49877	1	8492	1	0.06771
NM_145052.3;UPRT	4	0.033523	0.084126	0.893729	1805	3	-0.30409	0.95731	0.95723	1	18738	0	-0.30409
NT0814	1	0.033539	0.033475	0.783554	1806	1	-0.31944	0.96646	0.96672	1	18992	0	-0.31944
NM_130384.2;ATRIP	4	0.033554	0.08419	0.893729	1807	1	0.32952	0.11323	0.21706	1	3643	2	0.32952
NM_003787.4;NOL4	4	0.033555	0.084191	0.893729	1808	3	-0.31467	0.94285	0.94271	1	18345	0	-0.31467
NM_001201553.1;ZNF821	4	0.033565	0.084209	0.893729	1809	3	-0.31702	0.96652	0.9664	1	18995	0	-0.31702
NM_173551.3;ANKS6	4	0.033575	0.084224	0.893729	1810	2	-0.086412	0.73921	0.73901	1	13610	1	-0.086412
NM_018929.2;PCDHGC5	4	0.033604	0.084285	0.893729	1811	2	-0.091836	0.31099	0.4445	1	7493	2	-0.091836
NM_021073.2;BMP5	4	0.03362	0.084319	0.893729	1812	3	-0.19432	0.93606	0.93589	1	18180	0	-0.19432
NM_001080144.1;CT47A3	4	0.033638	0.084357	0.893729	1813	3	-0.3599	0.96213	0.96198	1	18872	0	-0.3599
NM_001039690.3;CHTF8	4	0.033655	0.084392	0.893729	1814	3	-0.1873	0.82753	0.82689	1	15584	0	-0.1873
NM_173664.4;ARL10	4	0.03366	0.0844	0.893729	1815	3	-0.28286	0.87491	0.87442	1	16658	0	-0.28286
NM_171825.2;CAMK2A	4	0.0337	0.084492	0.893729	1816	2	-0.29259	0.83503	0.83436	1	15747	0	-0.29259
NM_058238.2;WNT7B	4	0.033705	0.084502	0.893729	1817	1	0.068601	0.48696	0.55632	1	9659	1	0.068601
NM_016279.3;CDH9	4	0.033711	0.084509	0.893729	1818	3	-0.18332	0.57084	0.60735	1	10755	1	-0.18332
NM_001286123.1;SLC17A2	4	0.033763	0.084624	0.893729	1819	2	-0.21332	0.80475	0.80425	1	15068	0	-0.21332
NM_014395.2;DAPP1	4	0.033804	0.084706	0.893729	1820	2	-0.23459	0.97925	0.97926	1	19365	0	-0.23459
NM_005462.4;MAGEC1	4	0.033806	0.084711	0.893729	1821	2	-0.12787	0.96919	0.96905	1	19063	0	-0.12787
NM_172037.4;RDH10	4	0.033835	0.084778	0.893729	1822	2	-0.16452	0.67171	0.68016	1	12324	1	-0.16452
NM_032264.4;NBPF3	4	0.033856	0.084816	0.893729	1823	2	-0.25934	0.47895	0.55173	1	9556	1	-0.25934
NM_025194.2;ITPKC	4	0.033856	0.084816	0.893729	1824	2	0.015009	0.088498	0.18805	1	3241	2	0.015009
NM_006286.4;TFDP2	4	0.033858	0.084818	0.893729	1825	3	-0.49478	0.98326	0.98325	1	19495	0	-0.49478
NM_005921.1;MAP3K1	4	0.033898	0.084904	0.893729	1826	2	-0.11898	0.8336	0.83293	1	15720	0	-0.11898
NM_000557.4;GDF5	4	0.033907	0.084925	0.893729	1827	2	-0.15336	0.33156	0.46802	1	7915	1	-0.15336
NM_001335.3;CTSW	4	0.033957	0.085031	0.893729	1828	3	-0.25784	0.42119	0.52043	1	8921	1	-0.25784
NM_007076.2;FICD	4	0.033981	0.08508	0.893729	1829	2	-0.26889	0.87702	0.87655	1	16709	0	-0.26889
NM_130849.3;SLC39A4	4	0.034007	0.085138	0.893729	1830	2	-0.17522	0.77117	0.77067	1	14304	0	-0.17522
NM_177402.4;SYT2	4	0.034023	0.085182	0.893729	1831	3	-0.27732	0.98612	0.98609	1	19589	0	-0.27732
NM_001184938.1;EPB41L5	4	0.034034	0.085204	0.893729	1832	2	-0.16094	0.61942	0.64076	1	11457	1	-0.16094
NM_032809.2;FAM73B	4	0.03404	0.085214	0.893729	1833	3	-0.13921	0.71095	0.71304	1	13042	1	-0.13921
NM_004463.2;FGD1	4	0.034055	0.085246	0.893729	1834	2	-0.18398	0.75434	0.75389	1	13926	1	-0.18398
NM_012297.4;G3BP2	4	0.034057	0.085252	0.893729	1835	3	-0.39654	0.96146	0.9613	1	18852	0	-0.39654
NM_198150.2;ARSK	4	0.034058	0.085253	0.893729	1836	3	-0.15395	0.6663	0.67586	1	12213	1	-0.15395
NM_138300.3;PYGO2	4	0.034092	0.085331	0.893729	1837	3	-0.22493	0.89827	0.89788	1	17243	0	-0.22493
NM_012104.4;BACE1	4	0.034097	0.085347	0.893729	1838	3	-0.26444	0.82782	0.82717	1	15587	0	-0.26444
NM_001001827.1;OR2T35	4	0.034112	0.085378	0.893729	1839	3	-0.32359	0.8931	0.89271	1	17116	0	-0.32359
NM_198692.2;KRTAP10-11	4	0.034137	0.08544	0.893729	1840	3	-0.14026	0.96853	0.96842	1	19046	0	-0.14026
NM_001255.2;CDC20	4	0.034149	0.085466	0.893729	1841	3	-0.4975	0.57051	0.60715	1	10746	1	-0.4975
NM_017613.3;DONSON	4	0.034209	0.085594	0.893729	1842	1	0.1538	0.71238	0.71427	1	13071	1	0.1538
NM_022897.4;RANBP17	4	0.034257	0.085704	0.893729	1843	3	-0.4293	0.65387	0.66609	1	12004	1	-0.4293
NM_018910.2;PCDHA7	4	0.034259	0.085707	0.893729	1844	1	-0.039764	0.82628	0.82564	1	15554	0	-0.039764
NM_001099685.1;RHOXF2B	4	0.034292	0.08577	0.893729	1845	3	-0.2804	0.84851	0.84787	1	16037	0	-0.2804
NM_018143.2;KLHL11	4	0.034295	0.085777	0.893729	1846	2	-0.10168	0.11635	0.22056	1	3701	1	-0.10168
NM_015082.1;FSTL4	4	0.034309	0.085807	0.893729	1847	3	-0.30198	0.96324	0.96314	1	18902	0	-0.30198
NM_001252391.1;TNIP1	4	0.034309	0.085808	0.893729	1848	2	-0.10175	0.81999	0.81943	1	15414	0	-0.10175
NM_004062.3;CDH16	4	0.034358	0.085921	0.893729	1849	2	-0.20618	0.94715	0.94708	1	18463	0	-0.20618
NM_001009614.2;SPANXN1	4	0.034366	0.085938	0.893729	1850	3	-0.39937	0.882	0.88149	1	16837	0	-0.39937
NM_001136570.2;FAM47E	4	0.034372	0.085952	0.893729	1851	3	-0.32905	0.82905	0.82838	1	15619	0	-0.32905
NM_001964.2;EGR1	4	0.03441	0.086035	0.893729	1852	3	-0.16434	0.98233	0.98231	1	19459	0	-0.16434
NM_145020.3;CFAP53	4	0.034411	0.086035	0.893729	1853	3	-0.24831	0.76429	0.76381	1	14154	0	-0.24831
NM_001242835.1;NDRG4	4	0.034442	0.086093	0.893729	1854	2	-0.19604	0.95258	0.9524	1	18603	0	-0.19604
NM_013438.4;UBQLN1	4	0.034446	0.086104	0.893729	1855	3	-0.34344	0.62693	0.64618	1	11579	1	-0.34344
NM_018406.6;MUC4	4	0.03446	0.086128	0.893729	1856	3	-0.18131	0.68448	0.69055	1	12552	1	-0.18131
NM_138364.3;PRMT9	4	0.034511	0.086229	0.893729	1857	2	-0.22812	0.62776	0.64678	1	11594	1	-0.22812
NM_013264.4;DDX25	4	0.034558	0.086324	0.893729	1858	2	-0.25207	0.70805	0.7105	1	12985	1	-0.25207
NM_004757.3;AIMP1	4	0.034579	0.086368	0.893729	1859	2	-0.26363	0.91564	0.91536	1	17679	0	-0.26363
NM_013276.2;SHPK	4	0.034589	0.08639	0.893729	1860	2	-0.14121	0.90409	0.90368	1	17389	0	-0.14121
NM_001043229.1;METTL12	4	0.03461	0.086424	0.893729	1861	2	-0.29288	0.82805	0.8274	1	15594	0	-0.29288
NM_001080412.2;ZBTB38	4	0.034612	0.08643	0.893729	1862	2	-0.16036	0.85985	0.85931	1	16286	0	-0.16036
NM_014410.4;CLUL1	4	0.034625	0.086454	0.893729	1863	3	-0.30996	0.96961	0.96948	1	19080	0	-0.30996
NM_000329.2;RPE65	4	0.034631	0.086468	0.893729	1864	3	-0.28806	0.63798	0.65419	1	11745	1	-0.28806
NT0912	1	0.034637	0.034563	0.786395	1865	1	-0.34771	0.96536	0.96563	1	18961	0	-0.34771
NM_001129758.1;DPEP3	4	0.034662	0.086533	0.893729	1866	2	-0.11732	0.91618	0.91589	1	17690	0	-0.11732
NM_001965.3;EGR4	4	0.034699	0.086608	0.893729	1867	3	-0.3633	0.43647	0.52852	1	9086	1	-0.3633
NM_001136011.1;FXYD3	4	0.034705	0.086629	0.893729	1868	2	-0.28289	0.97375	0.97364	1	19200	0	-0.28289
NM_004521.2;KIF5B	4	0.034716	0.086652	0.893729	1869	2	-0.1821	0.78689	0.78634	1	14677	0	-0.1821
NM_152420.1;C9orf41	4	0.034717	0.086654	0.893729	1870	3	-0.53846	0.9739	0.97379	1	19204	0	-0.53846
NM_001004326.4;SLC22A20	4	0.034751	0.086723	0.893729	1871	3	-0.1925	0.36411	0.4916	1	8366	1	-0.1925
NM_021219.3;JAM2	4	0.034763	0.086738	0.893729	1872	1	-0.17458	0.44649	0.53385	1	9193	1	-0.17458
NM_002906.3;RDX	4	0.034813	0.086844	0.89376	1873	2	-0.15601	0.38116	0.50004	1	8519	1	-0.15601
NM_001145024.1;PLET1	4	0.034855	0.086939	0.89376	1874	3	-0.21302	0.54875	0.59312	1	10453	1	-0.21302
NM_006835.2;CCNI	4	0.034884	0.087001	0.89376	1875	3	-0.16979	0.84237	0.84161	1	15905	0	-0.16979
NM_024337.3;IRX1	4	0.03489	0.087014	0.89376	1876	3	-0.23258	0.97748	0.97747	1	19315	0	-0.23258
NM_001271825.1;SERPINB6	4	0.034914	0.087066	0.89376	1877	3	-0.3519	0.68747	0.69296	1	12602	1	-0.3519
NM_182616.3;ARPIN	4	0.034964	0.087155	0.89376	1878	1	0.12958	0.066054	0.14977	1	2719	3	0.12958
NM_020731.4;AHRR	4	0.035023	0.087277	0.89376	1879	3	-0.26348	0.97679	0.97676	1	19297	0	-0.26348
NM_001282143.1;NLRX1	4	0.035041	0.087321	0.89376	1880	3	-0.15484	0.76602	0.76553	1	14195	0	-0.15484
NM_019066.4;MAGEL2	4	0.035064	0.087366	0.89376	1881	2	-0.17285	0.85893	0.85841	1	16263	0	-0.17285
NM_001125.3;ADPRH	4	0.03507	0.087375	0.89376	1882	3	-0.20853	0.92733	0.92706	1	17976	0	-0.20853
NM_015295.2;SMCHD1	4	0.035093	0.087424	0.89376	1883	3	-0.21116	0.93306	0.9328	1	18109	0	-0.21116
NM_033180.4;OR51B2	4	0.035165	0.087576	0.89376	1884	2	-0.12995	0.91131	0.91103	1	17571	0	-0.12995
NM_016588.2;NRN1	4	0.035215	0.087693	0.89376	1885	2	-0.085473	0.52094	0.57606	1	10081	1	-0.085473
NM_015653.4;RIBC2	4	0.035234	0.087736	0.89376	1886	3	-0.28673	0.40009	0.50961	1	8714	1	-0.28673
NM_145238.3;ZSCAN20	4	0.03525	0.087756	0.89376	1887	3	-0.33228	0.85504	0.85446	1	16165	0	-0.33228
NM_053036.2;NPFFR2	4	0.035266	0.08779	0.89376	1888	2	-0.06822	0.87764	0.87715	1	16721	0	-0.06822
NM_025159.2;CXorf21	4	0.035276	0.087815	0.89376	1889	2	-0.11735	0.44313	0.53206	1	9151	1	-0.11735
NM_024751.3;GSTCD	4	0.035316	0.087905	0.89376	1890	1	-0.098092	0.51929	0.57505	1	10060	1	-0.098092
NM_001128423.1;MPV17L	4	0.035337	0.087946	0.89376	1891	3	-0.23507	0.84976	0.84912	1	16062	0	-0.23507
NM_006651.3;CPLX1	4	0.035366	0.088018	0.89376	1892	2	-0.048339	0.60342	0.62942	1	11200	1	-0.048339
NM_170745.3;HIST1H2AA	4	0.035417	0.088118	0.89376	1893	1	0.037207	0.77913	0.77852	1	14481	0	0.037207
NM_003251.3;THRSP	4	0.035466	0.088219	0.89376	1894	3	-0.22876	0.74599	0.7456	1	13747	1	-0.22876
NM_004183.3;BEST1	4	0.035467	0.088224	0.89376	1895	2	-0.18448	0.75091	0.75046	1	13847	1	-0.18448
NM_001258250.1;UTY	4	0.035489	0.08826	0.89376	1896	2	-0.13328	0.79822	0.79777	1	14917	0	-0.13328
NM_024718.4;RABL6	4	0.035507	0.088294	0.89376	1897	3	-0.22765	0.98695	0.98691	1	19613	0	-0.22765
NM_001160417.1;ZBP1	4	0.035512	0.088303	0.89376	1898	3	-0.17034	0.47769	0.55102	1	9542	1	-0.17034
NM_057168.1;WNT16	4	0.035553	0.088398	0.89376	1899	3	-0.20773	0.9534	0.95322	1	18620	0	-0.20773
NM_017669.2;ERCC6L	4	0.035563	0.088416	0.89376	1900	2	-0.35299	0.66511	0.6749	1	12197	1	-0.35299
NM_001199140.1;AMMECR1L	4	0.035568	0.088423	0.89376	1901	2	-0.088322	0.9024	0.90194	1	17354	0	-0.088322
NM_152280.4;SYT11	4	0.035574	0.088435	0.89376	1902	2	-0.25261	0.90973	0.9094	1	17538	0	-0.25261
NM_001270960.1;NOSIP	4	0.035606	0.088501	0.89376	1903	3	-0.21505	0.94451	0.94437	1	18383	0	-0.21505
NM_001103176.1;CNPY1	4	0.035627	0.088543	0.89376	1904	2	-0.17487	0.9746	0.97451	1	19223	0	-0.17487
NM_001199355.1;RPL17-C18orf32	4	0.035668	0.088622	0.89376	1905	1	0.29969	0.19903	0.3165	1	5226	2	0.29969
NM_001005496.1;OR5D16	4	0.035688	0.088666	0.89376	1906	3	-0.27751	0.97822	0.97823	1	19336	0	-0.27751
NM_015980.4;HMP19	4	0.035691	0.088674	0.89376	1907	2	-0.2372	0.9067	0.90635	1	17464	0	-0.2372
NM_199135.4;FOXD4L3	3	0.035753	0.08271	0.893729	1908	1	-0.10524	0.76698	0.76727	1	14216	0	-0.10524
NM_000614.3;CNTF	4	0.035769	0.088835	0.89376	1909	1	-0.10747	0.88177	0.88127	1	16830	0	-0.10747
NT0133	1	0.035774	0.035692	0.794111	1910	1	-0.25214	0.96423	0.96446	1	18931	0	-0.25214
NM_017726.7;PPP1R14D	4	0.035782	0.08886	0.89376	1911	3	-0.25423	0.51647	0.57338	1	10024	1	-0.25423
NM_138331.2;RNASE8	4	0.035809	0.088922	0.89376	1912	2	-0.20844	0.81959	0.81903	1	15402	0	-0.20844
NM_183065.2;TMEM107	4	0.035819	0.088937	0.89376	1913	2	-0.012678	0.24164	0.36534	1	6070	2	-0.012678
NM_001077654.2;TNFAIP8	4	0.035873	0.089051	0.89376	1914	3	-0.37845	0.75601	0.75554	1	13971	1	-0.37845
NM_024040.2;CUEDC2	4	0.0359	0.089115	0.89376	1915	3	-0.33859	0.87522	0.87474	1	16665	0	-0.33859
NM_005408.2;CCL13	4	0.035906	0.08913	0.89376	1916	3	-0.19229	0.90928	0.90894	1	17528	0	-0.19229
NM_006828.3;ASCC3	4	0.03592	0.089163	0.89376	1917	3	-0.51431	0.95184	0.95168	1	18582	0	-0.51431
NM_173821.2;RTP5	4	0.035923	0.089168	0.89376	1918	3	-0.37035	0.74336	0.74302	1	13695	1	-0.37035
NM_001129883.3;PATE3	4	0.035937	0.089204	0.89376	1919	2	-0.10192	0.44606	0.53361	1	9186	1	-0.10192
NM_015695.2;BRPF3	4	0.035959	0.089246	0.89376	1920	3	-0.17373	0.96424	0.96415	1	18932	0	-0.17373
NM_002997.4;SDC1	4	0.03597	0.089268	0.89376	1921	1	-0.02205	0.79625	0.79574	1	14863	0	-0.02205
NM_006742.2;PSKH1	4	0.036022	0.089376	0.89376	1922	3	-0.25768	0.98227	0.98226	1	19458	0	-0.25768
NM_002481.3;PPP1R12B	4	0.036035	0.089404	0.89376	1923	3	-0.35086	0.97535	0.97525	1	19247	0	-0.35086
NM_000410.3;HFE	4	0.036077	0.089483	0.89376	1924	3	-0.19009	0.76528	0.76479	1	14175	0	-0.19009
NM_004615.3;TSPAN7	4	0.036088	0.089507	0.89376	1925	3	-0.25066	0.97913	0.97915	1	19362	0	-0.25066
NM_199344.2;SFT2D2	4	0.0361	0.089532	0.89376	1926	3	-0.29625	0.4151	0.51723	1	8872	1	-0.29625
NM_206996.2;SPAG17	4	0.036108	0.089548	0.89376	1927	3	-0.25603	0.82163	0.82105	1	15452	0	-0.25603
NM_018956.3;C9orf9	4	0.036118	0.089568	0.89376	1928	3	-0.463	0.93639	0.93625	1	18188	0	-0.463
NM_004672.4;MAP3K6	4	0.036121	0.089572	0.89376	1929	1	0.094636	0.77362	0.77308	1	14354	0	0.094636
NM_001111.4;ADAR	4	0.036148	0.089625	0.89376	1930	3	-0.48985	0.98809	0.98807	1	19644	0	-0.48985
NM_033438.3;SLAMF9	4	0.036159	0.089648	0.89376	1931	3	-0.24702	0.51818	0.57438	1	10045	1	-0.24702
NM_006520.2;DYNLT3	4	0.036171	0.089674	0.89376	1932	3	-0.24306	0.90571	0.90533	1	17428	0	-0.24306
NM_004644.4;AP3B2	4	0.036183	0.089701	0.89376	1933	3	-0.2712	0.86013	0.8596	1	16298	0	-0.2712
NM_001098202.1;HIC1	4	0.036205	0.089757	0.89376	1934	2	-0.25071	0.55017	0.59404	1	10475	1	-0.25071
NM_002590.3;PCDH8	4	0.036221	0.089794	0.89376	1935	3	-0.21387	0.80861	0.8081	1	15154	0	-0.21387
NM_001879.5;MASP1	4	0.036221	0.089795	0.89376	1936	1	-0.093228	0.80671	0.80623	1	15110	0	-0.093228
NM_138768.3;MYEOV	4	0.03623	0.089812	0.89376	1937	3	-0.24229	0.9383	0.93821	1	18236	0	-0.24229
NM_019591.3;ZNF26	4	0.036272	0.0899	0.89376	1938	2	-0.12563	0.94387	0.94374	1	18370	0	-0.12563
NM_001008710.2;RBPMS	4	0.036284	0.089926	0.89376	1939	3	-0.4394	0.97188	0.97181	1	19147	0	-0.4394
NM_022568.3;ALDH8A1	4	0.03629	0.089941	0.89376	1940	3	-0.17658	0.89264	0.89225	1	17107	0	-0.17658
NM_182663.3;RASSF5	4	0.036322	0.090005	0.89376	1941	2	-0.23365	0.19989	0.31751	1	5251	1	-0.23365
NM_001042413.1;GLIS3	4	0.036337	0.090029	0.89376	1942	3	-0.31576	0.58076	0.61395	1	10892	1	-0.31576
NM_000504.3;F10	4	0.036377	0.090124	0.894257	1943	2	0.026957	0.10833	0.21138	1	3556	2	0.026957
NM_019117.4;KLHL4	4	0.036444	0.090266	0.894544	1944	3	-0.15184	0.63276	0.6504	1	11665	1	-0.15184
NM_018427.4;RRN3	4	0.036473	0.090335	0.894544	1945	3	-0.63298	0.64892	0.66232	1	11916	1	-0.63298
NM_015670.5;SENP3	4	0.036492	0.09038	0.894544	1946	3	-0.28957	0.13565	0.24317	1	4034	1	-0.28957
NM_018484.2;SLC22A11	4	0.036497	0.090393	0.894544	1947	3	-0.32355	0.71266	0.71451	1	13076	1	-0.32355
NM_139212.3;HOPX	4	0.036523	0.090444	0.894544	1948	2	-0.13123	0.3359	0.47295	1	8010	1	-0.13123
NM_001098211.1;HRH1	4	0.036527	0.090457	0.894544	1949	3	-0.15899	0.96795	0.96785	1	19032	0	-0.15899
NM_139021.2;MAPK15	4	0.036622	0.090656	0.894544	1950	3	-0.20167	0.83419	0.83353	1	15732	0	-0.20167
NM_174945.2;ZNF575	4	0.036624	0.090658	0.894544	1951	2	-0.034849	0.60669	0.63165	1	11260	1	-0.034849
NM_001453.2;FOXC1	4	0.036635	0.090683	0.894544	1952	2	-0.13811	0.8885	0.88811	1	16994	0	-0.13811
NM_032015.4;RNF26	4	0.036646	0.090702	0.894544	1953	3	-0.16684	0.96634	0.96621	1	18987	0	-0.16684
NM_019594.3;LRRC8A	4	0.036743	0.090906	0.894544	1954	2	-0.17312	0.60874	0.63306	1	11300	1	-0.17312
NM_001008404.2;C14orf180	4	0.036765	0.090955	0.894544	1955	3	-0.36039	0.91987	0.91962	1	17783	0	-0.36039
NM_001003750.1;OR8I2	4	0.036774	0.090973	0.894544	1956	2	-0.13639	0.72484	0.72562	1	13309	1	-0.13639
NM_001005467.1;OR8B3	4	0.036797	0.091016	0.894544	1957	2	-0.14049	0.60104	0.62779	1	11164	1	-0.14049
NM_173472.1;FANCD2OS	4	0.036825	0.091071	0.894544	1958	1	0.020573	0.82028	0.81972	1	15421	0	0.020573
NM_019004.1;ANKIB1	4	0.036873	0.091175	0.894544	1959	3	-0.23563	0.98467	0.98464	1	19534	0	-0.23563
NM_004259.6;RECQL5	4	0.036905	0.091248	0.894544	1960	3	-0.35641	0.53648	0.58549	1	10278	1	-0.35641
NM_001195641.1;PLA2R1	4	0.036925	0.091294	0.894544	1961	2	-0.0092358	0.33951	0.47709	1	8096	2	-0.0092358
NM_001195597.1;SMLR1	4	0.036939	0.091326	0.894544	1962	3	-0.20992	0.99089	0.99086	1	19730	0	-0.20992
NM_033266.3;ERN2	4	0.036975	0.091399	0.894544	1963	1	-0.0431	0.8435	0.8428	1	15930	0	-0.0431
NM_005950.2;MT1G	4	0.036981	0.091406	0.894544	1964	2	-0.18116	0.93859	0.93851	1	18242	0	-0.18116
NM_001001795.1;C8orf82	4	0.037144	0.091759	0.894544	1965	2	-0.3627	0.44363	0.53233	1	9158	1	-0.3627
NM_001114118.2;C17orf85	4	0.037176	0.091831	0.894544	1966	2	-0.17085	0.73588	0.73587	1	13534	1	-0.17085
NM_000440.2;PDE6A	4	0.037179	0.091836	0.894544	1967	3	-0.2557	0.98612	0.98609	1	19590	0	-0.2557
NM_017453.2;STAU1	4	0.037187	0.091851	0.894544	1968	3	-0.30242	0.9842	0.98417	1	19524	0	-0.30242
NT0891	1	0.037196	0.03711	0.802164	1969	1	-0.27398	0.9628	0.96306	1	18891	0	-0.27398
NM_033215.4;PPP1R3F	4	0.037203	0.091887	0.894544	1970	3	-0.25511	0.72397	0.72485	1	13294	1	-0.25511
NM_001166139.1;LCORL	4	0.037227	0.09194	0.894544	1971	1	0.047526	0.34042	0.47813	1	8114	2	0.047526
NM_002099.6;GYPA	4	0.03727	0.092025	0.894544	1972	3	-0.23431	0.86123	0.8607	1	16328	0	-0.23431
NM_002164.5;IDO1	4	0.037274	0.092037	0.894544	1973	2	-0.087962	0.68699	0.69259	1	12593	1	-0.087962
NM_001143987.1;NBPF6	4	0.037277	0.092042	0.894544	1974	1	0.39371	0.011278	0.034711	0.558417	1244	3	0.39371
NM_019851.2;FGF20	4	0.037282	0.092048	0.894544	1975	3	-0.19642	0.9235	0.9233	1	17869	0	-0.19642
NM_000109.3;DMD	4	0.037296	0.092083	0.894544	1976	3	-0.21577	0.89401	0.89363	1	17138	0	-0.21577
NM_005259.2;MSTN	4	0.03733	0.092159	0.894544	1977	3	-0.35672	0.79843	0.798	1	14921	0	-0.35672
NM_018094.4;GSPT2	4	0.037377	0.092243	0.894544	1978	3	-0.16928	0.53126	0.58228	1	10214	1	-0.16928
NM_017925.6;DENND4C	4	0.037427	0.092344	0.894544	1979	1	-0.0085815	0.58235	0.61501	1	10911	1	-0.0085815
NT0823	1	0.037506	0.037424	0.802164	1980	1	-0.41968	0.96249	0.96275	1	18884	0	-0.41968
NM_020945.1;WDFY4	4	0.037528	0.092554	0.894544	1981	1	-0.059743	0.099269	0.20066	1	3400	1	-0.059743
NM_019605.3;SERTAD4	4	0.037578	0.092662	0.894544	1982	3	-0.22176	0.80251	0.80199	1	15014	0	-0.22176
NM_139075.3;TPCN2	4	0.037579	0.092662	0.894544	1983	2	-0.16286	0.61826	0.63993	1	11434	1	-0.16286
NT0595	1	0.037596	0.037509	0.802164	1984	1	-0.32947	0.9624	0.96266	1	18881	0	-0.32947
NM_001085423.1;MILR1	4	0.037601	0.092695	0.894544	1985	3	-0.34617	0.88547	0.88504	1	16917	0	-0.34617
NM_015687.3;FILIP1	4	0.037623	0.092737	0.894544	1986	2	-0.24043	0.82447	0.82386	1	15519	0	-0.24043
NM_001256053.1;ANKRD26	4	0.037628	0.092748	0.894544	1987	2	-0.10032	0.81423	0.81372	1	15277	0	-0.10032
NM_001145536.1;C17orf107	4	0.037666	0.092831	0.894544	1988	2	-0.21133	0.18492	0.30026	1	4945	2	-0.21133
NM_005476.5;GNE	4	0.037677	0.09285	0.894544	1989	3	-0.37163	0.58103	0.61412	1	10895	1	-0.37163
NM_001281748.1;SIK3	4	0.037717	0.092935	0.894544	1990	3	-0.25772	0.91354	0.91327	1	17627	0	-0.25772
NM_203454.2;APOBEC4	4	0.03776	0.093018	0.894544	1991	3	-0.31148	0.5652	0.60373	1	10675	1	-0.31148
NM_001778.3;CD48	4	0.037784	0.093076	0.894544	1992	3	-0.14901	0.86282	0.86232	1	16369	0	-0.14901
NM_003934.1;FUBP3	4	0.037796	0.093104	0.894544	1993	3	-0.23026	0.18505	0.30041	1	4949	1	-0.23026
NM_005677.3;COLQ	4	0.037808	0.093134	0.894544	1994	3	-0.22849	0.9425	0.94237	1	18335	0	-0.22849
NM_012158.2;FBXL3	4	0.037829	0.093175	0.894544	1995	2	-0.21682	0.35716	0.48815	1	8297	1	-0.21682
NM_002853.3;RAD1	4	0.03783	0.093175	0.894544	1996	2	-0.12489	0.88596	0.88555	1	16936	0	-0.12489
NM_022818.4;MAP1LC3B	4	0.037863	0.093248	0.894544	1997	3	-0.21132	0.53955	0.58739	1	10316	1	-0.21132
NM_007163.3;SLC14A2	4	0.037879	0.093289	0.894544	1998	2	-0.09047	0.35136	0.48536	1	8242	1	-0.09047
NM_004871.2;GOSR1	4	0.037942	0.093417	0.894544	1999	3	-0.42462	0.99113	0.99111	1	19739	0	-0.42462
[truncated: 18,114 more rows]

## Sheet: BQ.Low.Positive
id	num	neg|score	neg|p-value	neg|fdr	neg|rank	neg|goodsgrna	neg|lfc	pos|score	pos|p-value	pos|fdr	pos|rank	pos|goodsgrna	pos|lfc
NM_002490.3;NDUFA6	4	1	1	1	20113	0	1.4568	1.2852e-11	2.4613e-07	0.000165	1	4	1.4568
NM_004541.3;NDUFA1	4	1	1	1	20112	0	2.4011	1.3937e-11	2.4613e-07	0.000165	2	4	2.4011
NM_003115.4;UAP1	4	1	1	1	20111	0	1.2253	1.6313e-11	2.4613e-07	0.000165	3	4	1.2253
NM_004550.4;NDUFS2	4	1	1	1	20110	0	1.613	3.1635e-11	2.4613e-07	0.000165	4	4	1.613
NM_018686.4;CMAS	4	1	1	1	20109	0	0.8926	4.9758e-11	2.4613e-07	0.000165	5	4	0.8926
NM_007103.3;NDUFV1	4	1	1	1	20108	0	1.4306	8.0135e-11	2.4613e-07	0.000165	6	4	1.4306
NM_175614.4;NDUFA11	4	1	1	1	20107	0	1.5645	1.0986e-10	2.4613e-07	0.000165	7	4	1.5645
NM_138414.2;CCDC101	4	1	1	1	20106	0	0.98453	1.7272e-10	2.4613e-07	0.000165	8	4	0.98453
NM_005005.2;NDUFB9	4	1	1	1	20105	0	1.2662	1.987e-10	2.4613e-07	0.000165	9	4	1.2662
NM_005006.6;NDUFS1	4	1	1	1	20104	0	1.1058	5.6063e-10	2.4613e-07	0.000165	10	4	1.1058
NM_015523.3;REXO2	4	1	1	1	20103	0	0.66364	8.0782e-10	2.4613e-07	0.000165	11	4	0.66364
NM_004146.5;NDUFB7	4	1	1	1	20102	0	1.3654	1.1906e-09	2.4613e-07	0.000165	12	4	1.3654
NM_004548.2;NDUFB10	4	0.99727	0.99727	1	19954	0	1.4114	1.4754e-09	2.4613e-07	0.000165	13	4	1.4114
NM_015599.2;PGM3	4	0.89308	0.89268	1	17611	0	1.9074	2.5378e-09	2.4613e-07	0.000165	14	3	1.9074
NM_001086521.1;C17orf89	4	0.99999	0.99999	1	20081	0	1.5156	2.7737e-09	2.4613e-07	0.000165	15	4	1.5156
NM_005002.4;NDUFA9	4	1	1	1	20101	0	1.5122	3.3694e-09	2.4613e-07	0.000165	16	4	1.5122
NM_002056.3;GFPT1	4	0.30795	0.43678	1	8506	1	2.3509	4.0166e-09	2.4613e-07	0.000165	17	3	2.3509
NM_004544.3;NDUFA10	4	0.70968	0.70916	1	13925	1	1.5385	4.6709e-09	2.4613e-07	0.000165	18	3	1.5385
NM_002496.3;NDUFS8	4	0.89546	0.89507	1	17657	0	1.6538	4.8449e-09	2.4613e-07	0.000165	19	3	1.6538
NM_012189.3;CABYR	4	1	1	1	20100	0	1.0051	5.3102e-09	2.4613e-07	0.000165	20	4	1.0051
NM_001212.3;C1QBP	4	0.96206	0.9619	1	19123	0	1.0572	2.4953e-08	2.4613e-07	0.000165	21	3	1.0572
NM_004552.2;NDUFS5	4	1	1	1	20099	0	1.3626	4.0185e-08	2.4613e-07	0.000165	22	4	1.3626
NM_018122.4;DARS2	4	0.9681	0.96798	1	19268	0	1.4941	5.4136e-08	2.4613e-07	0.000165	23	3	1.4941
NM_173659.3;RPUSD3	4	0.99824	0.99825	1	19982	0	1.2686	6.5393e-08	2.4613e-07	0.000165	24	4	1.2686
NM_002488.4;NDUFA2	4	0.99947	0.99948	1	20035	0	1.1209	6.6396e-08	2.4613e-07	0.000165	25	4	1.1209
NM_025152.2;NUBPL	4	1	1	1	20095	0	1.3546	6.8433e-08	2.4613e-07	0.000165	26	4	1.3546
NM_004547.5;NDUFB4	4	0.98765	0.98763	1	19696	0	1.0804	7.2399e-08	2.4613e-07	0.000165	27	3	1.0804
NM_198066.3;GNPNAT1	4	1	1	1	20098	0	1.2967	1.5673e-07	2.4613e-07	0.000165	28	4	1.2967
NM_016589.3;TIMMDC1	4	1	1	1	20097	0	0.69737	2.1675e-07	2.4613e-07	0.000165	29	4	0.69737
NM_139242.3;MTFMT	4	1	1	1	20096	0	0.98078	2.2252e-07	2.4613e-07	0.000165	30	4	0.98078
NM_024120.4;NDUFAF5	4	1	1	1	20094	0	0.74428	3.343e-07	7.384e-07	0.000464	31	4	0.74428
NM_004546.2;NDUFB2	4	0.95864	0.95854	1	19052	0	1.4609	4.3056e-07	7.384e-07	0.000464	32	3	1.4609
NM_138384.2;MTG1	4	1	1	1	20093	0	0.71944	5.2678e-07	1.2307e-06	0.00075	33	4	0.71944
NM_001093771.2;TXNRD1	3	1	1	1	20092	0	1.0034	6.5075e-07	2.2152e-06	0.001238	34	3	1.0034
NM_017952.5;PTCD3	4	1	1	1	20090	0	0.87486	7.7049e-07	1.7229e-06	0.001019	35	4	0.87486
NM_017547.3;FOXRED1	4	1	1	1	20091	0	1.325	9.342e-07	2.2152e-06	0.001238	36	4	1.325
NM_203298.2;CHCHD1	4	0.99998	0.99998	1	20076	0	1.0498	1.3489e-06	3.1997e-06	0.001739	37	4	1.0498
NM_001082578.1;RBFOX2	4	0.99948	0.99949	1	20037	0	0.82462	1.7411e-06	3.692e-06	0.001954	38	4	0.82462
NM_001289174.1;VPS52	4	0.99999	0.99999	1	20082	0	0.68444	2.2973e-06	4.6765e-06	0.002351	39	4	0.68444
NM_000031.5;ALAD	4	1	1	1	20089	0	0.89668	2.2979e-06	4.6765e-06	0.002351	40	4	0.89668
NM_015474.3;SAMHD1	4	0.82411	0.82354	1	16227	0	0.71783	2.6914e-06	6.6456e-06	0.00326	41	3	0.71783
NM_198129.2;LAMA3	4	0.99999	0.99999	1	20084	0	0.76707	3.0371e-06	8.6147e-06	0.004125	42	4	0.76707
NM_053035.2;MRPS33	4	0.83453	0.83388	1	16442	0	0.612	3.2879e-06	9.107e-06	0.00426	43	3	0.612
NM_031420.3;MRPL9	4	0.8589	0.85838	1	16921	0	0.84213	3.4113e-06	9.5992e-06	0.004388	44	3	0.84213
NM_001005369.1;MTIF2	4	1	1	1	20088	0	0.99859	3.5965e-06	1.0091e-05	0.004412	45	4	0.99859
NM_012123.3;MTO1	4	0.99975	0.99976	1	20056	0	0.93047	3.6645e-06	1.0091e-05	0.004412	46	4	0.93047
NM_005004.3;NDUFB8	4	1	1	1	20087	0	1.2453	3.9918e-06	1.0584e-05	0.004435	47	4	1.2453
NM_148912.2;ABHD11	4	0.099334	0.19004	1	3669	1	1.0749	4.0125e-06	1.0584e-05	0.004435	48	3	1.0749
NM_024773.2;KDM8	4	0.99834	0.99834	1	19991	0	0.99651	4.6462e-06	1.5014e-05	0.00604	49	4	0.99651
NM_014905.4;GLS	4	0.58699	0.60563	1	11870	1	1.3685	4.8352e-06	1.5014e-05	0.00604	50	3	1.3685
NM_012227.3;GTPBP6	4	0.36384	0.46597	1	9082	1	1.0363	5.2613e-06	1.5506e-05	0.006115	51	3	1.0363
NM_014847.3;UBAP2L	4	0.99999	1	1	20086	0	0.52656	6.3071e-06	1.8952e-05	0.007192	52	4	0.52656
NM_005830.3;MRPS31	4	0.99999	0.99999	1	20085	0	0.95557	6.5245e-06	1.8952e-05	0.007192	53	4	0.95557
NM_212552.2;BOLA3	4	0.9984	0.99841	1	19995	0	1.1172	7.6754e-06	2.2398e-05	0.008191	54	4	1.1172
NM_019041.6;MTRF1L	4	0.99916	0.99915	1	20023	0	0.83654	7.6992e-06	2.2398e-05	0.008191	55	4	0.83654
NM_002491.2;NDUFB3	4	0.99741	0.99741	1	19958	0	0.86892	9.3825e-06	3.0274e-05	0.010873	56	4	0.86892
NM_000140.3;FECH	4	0.99999	0.99999	1	20083	0	0.92362	9.6861e-06	3.1259e-05	0.01103	57	4	0.92362
NM_182641.3;BPTF	4	0.99762	0.99762	1	19963	0	0.83806	1.0079e-05	3.2244e-05	0.011181	58	4	0.83806
NM_002092.3;GRSF1	4	0.98728	0.98726	1	19682	0	0.94763	1.2436e-05	4.4058e-05	0.015019	59	3	0.94763
NM_022734.2;METTL17	4	0.99999	0.99999	1	20080	0	1.0771	1.467e-05	5.1442e-05	0.017124	60	4	1.0771
NM_017567.4;NAGK	4	0.99999	0.99999	1	20079	0	0.612	1.4743e-05	5.1934e-05	0.017124	61	4	0.612
NM_003791.3;MBTPS1	4	0.99993	0.99994	1	20069	0	0.63237	1.5325e-05	5.3411e-05	0.017327	62	4	0.63237
NM_031902.3;MRPS5	4	0.99998	0.99998	1	20078	0	0.67421	1.6091e-05	5.6365e-05	0.017995	63	4	0.67421
NM_033114.3;ZCRB1	4	0.99998	0.99998	1	20077	0	0.99673	1.6196e-05	5.7349e-05	0.018023	64	4	0.99673
NM_002494.3;NDUFC1	4	0.70089	0.70068	1	13742	1	1.0851	1.7864e-05	6.178e-05	0.019117	65	3	1.0851
NM_022061.3;MRPL17	4	0.99985	0.99985	1	20062	0	0.78406	2.2045e-05	7.8517e-05	0.023927	66	4	0.78406
NM_012235.2;SCAP	4	0.99513	0.99514	1	19888	0	0.92951	2.2512e-05	7.9994e-05	0.024014	67	4	0.92951
NM_024407.4;NDUFS7	4	0.99991	0.99991	1	20065	0	0.49851	2.4104e-05	8.5901e-05	0.025408	68	4	0.49851
NM_001303265.1;ICT1	4	0.99351	0.99351	1	19833	0	0.80336	2.7043e-05	9.23e-05	0.026905	69	4	0.80336
NM_019056.6;NDUFB11	4	0.99997	0.99997	1	20075	0	1.1162	3.0193e-05	0.00010313	0.029632	70	4	1.1162
NM_000819.4;GART	4	0.8752	0.87471	1	17252	0	0.95085	3.2192e-05	0.00010904	0.030888	71	3	0.95085
NM_001002755.2;NFU1	4	0.55469	0.58228	1	11424	1	0.59822	3.5495e-05	0.00012233	0.034172	72	3	0.59822
NM_005918.3;MDH2	4	0.99996	0.99996	1	20074	0	0.61121	3.5955e-05	0.0001243	0.034247	73	4	0.61121
NM_022916.4;VPS33A	4	0.77754	0.77693	1	15273	0	0.5001	3.8274e-05	0.00013513	0.036727	74	3	0.5001
NM_018146.2;RNMTL1	4	0.99996	0.99996	1	20073	0	0.91364	4.2505e-05	0.00015285	0.04099	75	4	0.91364
NM_004341.3;CAD	4	0.95288	0.95269	1	18906	0	0.93762	4.3772e-05	0.00015679	0.041493	76	3	0.93762
NM_014781.4;RB1CC1	4	0.99952	0.99954	1	20040	0	0.70278	5.1014e-05	0.00018042	0.047126	77	4	0.70278
[truncated: 20,036 more rows]

## Sheet: BQ.Low.Negative
id	num	neg|score	neg|p-value	neg|fdr	neg|rank	neg|goodsgrna	neg|lfc	pos|score	pos|p-value	pos|fdr	pos|rank	pos|goodsgrna	pos|lfc
[truncated: 20,113 more rows]
