# Supplementary material for: De novo pyrimidine biosynthesis inhibition synergizes with BCL-XL targeting in pancreatic cancer
Source: Nat Commun. 2025 Jul 30;16:6987. doi: 10.1038/s41467-025-61242-x (PMC12311037; doi:10.1038/s41467-025-61242-x)
Supplement: Supplementary file 8 — Supplementary Data 6 [file 41467_2025_61242_MOESM8_ESM.xlsx]

## Sheet: Summary
Supplementary Data 6: Raw read counts of CRISPR screens in this study.
	Genome-wide screen				mini-Pool screen
	Label	Model	Group		Label	Model	Group
	BH1	PA-TU-8988T	BQ.High		MBQ.1	Mouse	BQ
	BH2	PA-TU-8988T	BQ.High		MBQ.2	Mouse	BQ
	BH3	PA-TU-8988T	BQ.High		MBQ.3	Mouse	BQ
	BL1	PA-TU-8988T	BQ.Low		MBQ.4	Mouse	BQ
	BL2	PA-TU-8988T	BQ.Low		MBQ.5	Mouse	BQ
	BL3	PA-TU-8988T	BQ.Low		MBQ.6	Mouse	BQ
	DM1	PA-TU-8988T	DMSO		MBQ.7	Mouse	BQ
	DM2	PA-TU-8988T	DMSO		MBQ.8	Mouse	BQ
	DM3	PA-TU-8988T	DMSO		MBQ.9	Mouse	BQ
					MBQ.10	Mouse	BQ
					MCT.1	Mouse	Vehicle
					MCT.2	Mouse	Vehicle
					MCT.3	Mouse	Vehicle
					MCT.4	Mouse	Vehicle
					MCT.5	Mouse	Vehicle
					MCT.6	Mouse	Vehicle
					MCT.7	Mouse	Vehicle
					MCT.8	Mouse	Vehicle
					MCT.9	Mouse	Vehicle
					MCT.10	Mouse	Vehicle
					PDMS1	PANC-1	DMSO
					PDMS2	PANC-1	DMSO
					PDMS3	PANC-1	DMSO
					PR1T1	PANC-1	BQ.Low
					PR1T2	PANC-1	BQ.Low
					PR1T3	PANC-1	BQ.Low
					PR2T1	PANC-1	BQ.High
					PR2T2	PANC-1	BQ.High
					PR2T3	PANC-1	BQ.High
					TDMS1	PA-TU-8988T	DMSO
					TDMS2	PA-TU-8988T	DMSO
					TDMS3	PA-TU-8988T	DMSO
					TR1T1	PA-TU-8988T	BQ.Low
					TR1T2	PA-TU-8988T	BQ.Low
					TR1T3	PA-TU-8988T	BQ.Low
					TR2T1	PA-TU-8988T	BQ.High
					TR2T2	PA-TU-8988T	BQ.High
					TR2T3	PA-TU-8988T	BQ.High

## Sheet: miniPool
sgRNA	Gene	MBQ.1	MBQ.2	MBQ.3	MBQ.4	MBQ.5	MBQ.6	MBQ.7	MBQ.8	MBQ.9	MBQ.10	MCT.1	MCT.2	MCT.3	MCT.4	MCT.5	MCT.6	MCT.7	MCT.8	MCT.9	MCT.10	PDMS1	PDMS2	PDMS3	PR1T1	PR1T2	PR1T3	PR2T1	PR2T2	PR2T3	TDMS1	TDMS2	TDMS3	TR1T1	TR1T2	TR1T3	TR2T1	TR2T2	TR2T3
S0436	1633;P27707;DCK	716	901	557	1030	850	868	1370	1050	699	788	972	1069	1214	936	769	1403	876	1070	936	944	859	1194	1185	984	766	972	965	795	916	934	1020	1171	814	740	794	692	548	616
S1888	CTRL;NT0416;Control	933	1248	1251	1325	1231	1281	1901	1429	1115	1350	1228	1309	1294	1406	1360	1627	1084	1527	1330	1906	1084	1507	1733	1386	1164	1454	1408	1263	1368	1539	1694	1871	1290	1282	1330	1225	1319	1367
S0375	55593;Q96G74;OTUD5	477	472	359	482	450	474	641	476	350	273	467	583	486	476	378	386	504	667	788	408	263	475	366	394	210	381	405	419	341	238	286	371	264	237	322	291	183	225
S1341	976;P48960;ADGRE5	1148	896	823	963	1318	1159	835	1362	1104	835	1330	1231	1263	1352	2738	1001	1213	1514	1109	927	869	1025	1170	1166	1122	1171	1162	1006	1140	1235	1061	1376	1025	855	1059	959	929	911
S0356	4170;Q07820;MCL1	293	404	400	472	410	344	211	372	317	254	376	326	410	509	383	516	354	436	321	387	419	549	641	622	517	412	338	321	279	361	398	576	473	362	401	329	266	316
S1559	CTRL;NT0087;Control	1931	2307	1912	1993	1969	1915	1518	1773	1849	1677	1737	1755	1945	2067	1756	2738	2243	2149	2006	2240	1674	2308	2489	2281	1961	2191	2264	1568	2039	2028	2153	2503	1628	1945	1884	1821	1576	1615
S1801	CTRL;NT0329;Control	902	943	769	1111	1034	811	918	611	760	1173	981	730	855	796	903	1499	763	917	1067	1156	786	1212	1181	1256	1428	1060	913	733	1060	1139	1291	1629	1100	1222	1007	1018	1128	899
S1600	CTRL;NT0128;Control	1176	1308	1753	1510	1354	1495	1956	1430	1467	1121	1367	1133	1708	1624	1198	1888	1320	1714	1459	5404	981	1661	1694	1684	1539	1733	1794	1156	1524	1569	1814	1815	1370	1222	1135	1396	1500	1369
S0015	5594;P28482;MAPK1	403	405	388	461	417	410	330	377	335	444	354	319	468	548	420	457	489	525	495	317	444	500	555	664	587	686	519	436	557	598	722	840	750	663	634	606	633	585
S1313	6608;Q99835;SMO	1025	1001	909	1075	812	964	873	828	926	762	819	860	1033	1025	838	1035	892	1072	777	1424	859	1084	1047	793	820	903	890	749	815	1009	1013	1146	983	910	1226	869	947	815
S0530	7871;Q14BN4;SLMAP	570	578	652	634	764	853	536	566	628	711	949	630	639	849	723	986	777	733	773	1853	477	673	739	715	624	628	737	499	583	709	852	999	813	810	875	643	758	728
S0515	4221;O00255;MEN1	532	538	480	615	607	553	323	542	499	339	573	523	744	758	516	499	555	838	694	222	507	503	462	456	283	510	547	531	408	733	988	1247	694	642	636	771	640	603
S1881	CTRL;NT0409;Control	1285	1557	1519	1440	1597	1188	1146	1429	1437	1791	1258	1133	2001	1611	1326	2169	1370	1824	1532	1785	1273	1547	1856	1705	1498	1896	1790	1261	1593	1337	1619	1931	1423	1381	1274	1370	1332	1333
S0026	790;P27708;CAD	435	622	294	506	477	426	419	466	444	444	425	362	444	405	300	1347	421	540	501	470	567	689	774	497	512	738	558	422	509	393	261	247	661	564	579	619	554	518
S0940	64601;Q9H269;VPS16	1947	1504	854	1645	1209	1015	1632	1208	1281	1371	1802	1843	1349	1439	1586	1646	1526	1363	1412	5366	648	934	940	1117	1111	1216	1232	783	896	926	972	1395	1070	897	1089	1304	1415	1226
S1347	2923;P30101;PDIA3	488	602	542	499	643	640	1024	466	514	421	643	537	581	1642	642	602	587	664	735	501	519	823	629	784	660	818	732	589	696	784	867	1085	824	613	751	682	799	705
S0410	83548;Q96JB2;COG3	877	499	633	736	786	691	418	827	724	527	929	708	975	861	635	614	686	880	735	662	628	562	535	466	273	442	630	587	417	662	841	804	562	607	720	708	722	613
S0215	4841;Q15233;NONO	842	857	718	810	1120	780	906	950	1208	1155	988	1003	1207	1082	951	1419	1110	1032	864	1864	787	923	847	820	730	678	752	800	696	1079	1093	1417	788	896	829	882	835	792
S0132	5293;O00329;PIK3CD	1020	1068	1258	1123	1234	1160	1261	1183	1107	1273	1255	927	1162	1223	873	1347	960	1404	1092	1600	1017	1499	1441	1303	1074	1400	1495	1044	1164	1405	1166	1290	1029	979	1326	1171	1045	1225
S1657	CTRL;NT0185;Control	965	1252	1076	1101	1200	1279	1241	1017	978	931	1383	988	1231	1264	1311	1162	1007	1140	1086	1470	1095	1425	1444	1307	1200	1257	1191	1041	1487	1363	1201	1715	1299	1065	1229	1066	1251	1128
S1270	120892;Q5S007;LRRK2	701	736	725	944	784	763	797	962	700	813	705	644	665	765	759	858	624	916	803	1159	629	688	854	858	881	827	735	684	864	911	829	974	911	772	747	751	767	883
S1463	6773;P52630;STAT2	485	431	472	656	614	459	303	511	623	884	529	523	458	690	466	598	641	532	843	496	435	621	721	647	569	724	655	479	750	601	645	744	697	580	481	600	638	589
S1028	11046;Q76EJ3;SLC35D2	1195	1638	1615	1325	1713	1840	1594	1700	1845	1567	1349	1469	1403	1488	1724	2513	1756	1841	1457	1521	1267	1648	1589	1490	1454	1662	1887	1473	1191	1756	1726	2117	1476	1560	1507	1424	1533	1380
S0881	80790;Q8IY22;CMIP	746	1195	574	869	1005	759	599	689	681	591	651	614	1170	831	635	994	703	998	1104	746	663	1074	931	781	599	777	990	782	713	1288	1023	1140	908	622	735	823	846	693
S0743	25821;Q9Y2Z2;MTO1	842	786	780	867	868	834	587	886	869	793	846	894	1079	992	622	1098	967	1127	1021	711	838	1043	1016	1063	840	970	1024	867	1269	977	882	1095	1041	1043	1142	1024	1050	911
S1820	CTRL;NT0348;Control	1101	820	591	745	938	850	1122	1004	798	849	761	1215	839	954	1037	997	828	1165	1208	1298	806	1229	1029	1046	1079	1058	1017	922	949	1006	957	1231	860	835	734	965	841	801
S0920	8225;O43824;GTPBP6	698	895	647	776	837	832	610	735	709	485	897	641	969	1163	667	905	1011	989	868	306	726	858	733	1207	988	1210	1474	1101	1312	658	802	737	1181	1106	1211	1189	1134	999
S1677	CTRL;NT0205;Control	1246	1399	1521	1233	1437	1345	1489	1393	1168	1290	1101	1329	1538	1513	1049	1332	1210	1531	1343	1684	1233	1548	1604	1651	1336	1664	1419	1333	1388	1577	1270	1769	1335	1339	1221	1316	1271	1166
S1555	CTRL;NT0083;Control	1410	1455	1133	1441	1425	1169	1247	1200	1240	1370	1081	1426	1351	1330	1749	1883	1260	1458	1946	1439	1100	1571	1573	1633	1632	1442	1517	1288	1653	1431	1399	2086	1395	1282	1381	1268	1336	1139
S1164	2246;P05230;FGF1	745	834	624	674	750	711	734	779	723	535	768	589	643	779	744	802	629	777	708	537	611	879	766	818	767	767	836	576	693	724	800	834	696	828	745	635	682	621
S0723	10240;Q92665;MRPS31	979	832	919	919	943	827	1501	800	921	1225	868	760	1023	972	636	1035	858	1134	784	662	681	963	833	1018	821	884	1269	931	1197	844	629	960	1093	1292	1034	1242	1175	1124
S1697	CTRL;NT0225;Control	740	843	1483	825	989	753	687	812	791	684	639	803	664	1025	920	907	586	916	863	794	718	871	959	995	793	781	706	716	1095	878	681	1043	710	789	781	768	642	731
S0602	91137;Q96AG3;SLC25A46	544	567	674	487	663	549	601	578	481	572	594	559	554	694	681	606	659	766	509	992	437	645	546	527	374	429	513	523	512	808	849	993	727	615	658	612	571	573
S0703	118487;Q96BP2;CHCHD1	640	673	937	503	534	524	397	543	536	472	570	573	664	646	439	457	532	709	742	344	562	854	784	980	1084	1053	1137	863	1206	664	548	907	1272	1388	1353	1005	1049	1092
S1250	9759;P56524;HDAC4	1264	1600	1301	1797	1704	1577	1392	1438	1603	1029	1426	1516	1798	1836	1351	1912	1554	1863	1765	1349	1324	1500	1511	1462	1329	1417	1154	1397	1159	1310	927	1498	1584	1209	1472	1440	1298	1102
S1111	1029;P42771;CDKN2A	1164	1300	840	1214	1303	1223	1167	2266	1413	1042	1307	1328	2092	1836	1485	1580	1309	1680	1474	1269	1223	1798	1741	1582	1405	1590	1584	1361	1548	1248	1232	1195	1071	1006	918	1025	1153	1198
S0798	1583;P05108;CYP11A1	419	428	512	454	436	379	403	693	387	496	349	346	545	457	352	663	430	411	517	463	452	546	542	522	496	445	673	395	610	463	622	553	405	528	435	431	409	465
S0826	92935;Q96GW9;MARS2	219	237	164	222	234	376	205	225	201	202	219	192	305	291	299	172	184	303	242	69	239	251	196	303	187	335	845	381	718	122	171	163	376	262	268	749	1075	931
S1538	CTRL;NT0066;Control	1214	1395	1223	1273	1218	1085	1040	1439	1201	2099	1259	952	1101	1261	1387	1644	962	1224	1336	1541	1013	1422	1427	1345	1125	1362	1445	1083	1881	1186	1416	1601	1048	1101	1165	1017	1036	1016
S1917	CTRL;NT0445;Control	1037	998	1185	1256	1284	1039	806	1043	957	1019	889	1073	1089	1206	957	1272	1062	1357	1151	1886	983	1373	1457	1345	1295	1638	1166	949	1027	1139	1354	1395	1149	1263	1142	1086	1082	1177
S0549	1737;P10515;DLAT	2094	2343	2044	2129	2532	2087	2143	1943	1982	1595	2047	2142	2764	2660	3264	2450	2310	2648	2269	1810	1566	2148	1957	2145	1883	1967	1985	1960	1775	2064	2109	2418	1669	1425	1756	1942	1400	1542
S0919	8225;O43824;GTPBP6	1690	1188	947	1072	1257	1169	1049	1263	1094	1032	1378	984	1298	1671	1142	1053	1009	1294	1765	959	1063	1164	1149	1655	1435	1435	1375	1234	1524	1223	1368	1441	1262	1063	1197	1288	1052	1103
S0465	8996;O60936;NOL3	690	750	790	841	984	777	1080	787	596	759	970	720	806	905	747	1547	712	989	891	649	732	898	1047	947	909	952	1005	729	655	1010	938	1417	707	798	759	932	776	780
S0481	1595;Q16850;CYP51A1	1166	1487	1287	1346	1293	1536	1865	1291	1272	1247	1344	1263	1560	1610	1151	2131	1153	1875	2272	1708	1054	1433	1387	1521	1215	1343	1393	1144	1272	1380	1210	1795	1134	1213	1264	1455	1104	1016
S0141	10390;Q9Y6K0;CEPT1	465	588	462	566	464	441	273	635	364	413	570	449	514	518	745	417	447	671	623	242	522	863	704	334	158	308	434	485	337	305	453	453	220	166	240	321	209	296
S1165	445;P00966;ASS1	862	1004	980	835	959	903	875	776	1021	931	837	1081	992	988	590	729	951	1061	894	751	654	875	716	781	558	797	710	787	600	904	1141	1281	857	832	820	936	648	748
S0226	4647;Q13402;MYO7A	482	949	449	677	578	490	320	546	519	354	457	694	773	508	453	760	453	725	706	568	527	633	556	654	657	622	711	637	633	619	674	628	543	451	611	531	578	530
S1892	CTRL;NT0420;Control	1068	1019	763	827	933	684	1246	654	1062	791	810	803	911	1091	664	1099	1969	974	908	1282	940	1129	1078	1037	997	1020	1357	841	878	939	1056	1047	1023	996	984	872	953	874
S0923	388962;Q53S33;BOLA3	517	294	316	258	272	291	321	297	224	166	250	249	417	257	122	354	256	322	495	253	212	332	215	429	414	466	540	321	519	216	191	297	581	494	527	346	545	447
S1804	CTRL;NT0332;Control	1204	1019	821	1148	1034	1086	1323	1207	1038	1117	1359	777	1509	1085	919	1229	1040	1107	1132	1002	1111	1209	1331	1409	1144	1380	1439	1054	1240	1084	1193	1379	1131	1140	977	963	1019	1047
S0529	7871;Q14BN4;SLMAP	898	993	848	1102	1061	1249	1681	1031	914	1163	1039	1114	1166	1223	975	1096	1254	1589	1237	986	849	1008	1074	1058	840	1043	1448	1062	1794	1332	1365	1800	1147	1033	1054	1070	1252	1143
S1132	5025;Q99571;P2RX4	1105	1245	1329	1486	1528	1420	1060	1278	1328	1244	1217	1177	1606	1765	1634	1419	1294	1843	1420	1955	980	1690	1414	1763	1440	1853	1835	1377	1429	1647	1721	1889	1363	1253	1410	1376	1369	1374
S0156	10959;Q15363;TMED2	962	1266	1069	947	1084	930	917	1305	1054	1137	1059	993	1063	1501	1387	1479	1029	1397	1222	857	749	909	971	878	796	843	994	823	593	1205	1249	1689	1023	1032	948	1089	1086	999
S1669	CTRL;NT0197;Control	1036	1229	976	1083	1120	892	845	1289	1355	1033	1164	1112	1211	1260	947	1724	899	1360	1735	1141	984	1395	1470	1410	1214	1345	1238	957	1024	1188	1431	1615	995	967	1025	1051	1026	1204
S1692	CTRL;NT0220;Control	873	897	1144	1239	938	879	1164	1514	1096	1386	897	944	1106	1074	910	1095	932	1054	1270	866	826	1163	1199	1024	1057	1102	857	830	1069	880	1034	1455	1130	876	1002	1010	828	900
S0499	9843;Q9BQS7;HEPH	1188	1368	1095	1389	1603	1174	1214	1850	1183	1304	2096	1291	1355	1441	1655	1851	1399	1705	1476	1447	1359	1630	1798	1487	1333	1651	1661	1539	1819	1500	1486	1773	1191	1353	1555	1350	1286	1351
S1964	CTRL;NT0492;Control	878	1080	724	1174	1296	1166	761	940	969	893	1047	1099	1470	1321	849	1386	1008	1537	1460	787	979	1260	1201	1359	1247	1377	1512	1063	1138	1219	1336	1436	1133	905	1038	1112	1063	943
S1544	CTRL;NT0072;Control	468	389	235	425	491	544	408	582	384	483	464	397	387	616	323	615	356	608	451	318	385	556	592	394	442	505	460	421	451	390	431	582	405	410	388	359	440	437
S1900	CTRL;NT0428;Control	685	1162	926	1171	956	845	960	1053	856	1026	1041	1083	1974	899	1197	1315	1092	1048	1074	1054	824	1309	1236	1128	1138	1165	1135	883	1138	885	1211	1437	1011	851	864	1047	1096	1018
S1588	CTRL;NT0116;Control	1207	1168	1261	1737	1479	1294	872	1724	1502	1189	1328	1359	1774	1479	1050	1500	1314	1649	1462	1262	1219	1670	1689	1594	1355	1647	1604	1338	1182	1554	1658	1966	1309	1329	1420	1348	1332	1426
S0729	55178;Q9HC36;MRM3	655	811	817	605	869	709	634	789	771	427	713	683	715	829	552	676	788	999	796	323	624	647	781	923	825	895	945	787	673	569	610	719	928	870	951	798	942	857
S0189	29914;Q9Y5Z9;UBIAD1	622	703	707	525	686	642	369	665	467	427	583	545	680	741	851	578	714	845	653	496	758	1007	997	1042	870	932	1226	754	1229	1043	1125	1399	750	686	595	729	896	756
S1836	CTRL;NT0364;Control	884	777	737	1032	1023	1106	1078	839	997	865	833	876	1030	1123	923	1092	852	1033	1177	991	1008	1133	1145	1145	1129	1274	1159	915	1457	1339	1296	1508	898	905	905	889	975	919
S1768	CTRL;NT0296;Control	934	982	987	927	1154	836	1016	1134	1427	832	1020	1079	1578	1221	1105	1993	1015	1524	1190	860	966	1280	1309	1159	872	1154	1113	1082	776	1128	1137	1454	923	954	1022	937	863	851
S0777	2744;O94925;GLS	961	547	745	794	849	614	728	654	654	868	841	588	821	879	663	1030	912	919	840	668	714	929	1025	925	1091	1058	1136	728	1054	577	343	495	930	993	725	938	1005	929
S0992	955;O75354;ENTPD6	690	654	488	1198	883	827	554	1201	716	888	590	725	1451	861	827	720	670	1144	828	818	628	847	875	822	623	856	784	713	591	867	772	1017	756	722	802	714	624	748
S1637	CTRL;NT0165;Control	1283	1677	1281	1758	1495	1319	1345	1938	1242	1398	1259	1425	1653	1481	1228	2108	1160	1716	1640	2081	1323	1731	1820	1880	1997	2079	1790	1296	2035	1575	1828	2226	1521	1538	1710	1600	1579	1400
S1487	CTRL;NT0015;Control	1113	895	1112	1085	1027	1238	985	977	1023	763	1001	824	1064	1277	1709	1278	976	1282	991	1807	924	1367	1230	1244	1219	1321	1239	1017	1139	1020	1159	1213	1020	878	1059	1009	1042	1036
S1735	CTRL;NT0263;Control	540	743	629	1101	1208	747	621	697	521	636	684	762	702	802	1018	916	740	824	833	538	626	880	867	783	824	869	799	644	598	742	876	963	585	759	744	657	655	712
S0430	58497;Q86TP1;PRUNE1	718	766	578	678	781	694	446	798	579	584	797	684	850	1120	881	1166	718	1193	971	672	716	1154	1009	1040	788	866	760	681	674	696	745	1006	798	659	724	669	532	553
S0612	8824;O00748;CES2	1035	864	972	951	915	1048	957	1183	935	824	1052	893	1124	1108	808	1126	907	1220	1173	576	920	1168	1078	1000	921	1069	1062	1012	914	1049	924	1311	829	729	755	851	987	895
S1570	CTRL;NT0098;Control	1338	1450	1074	1838	1971	1996	1343	1427	1494	1374	1353	1547	1801	1738	1597	1759	1434	1790	1793	1463	1497	1887	1701	1901	2084	1819	1850	1608	1698	1821	1705	2464	1636	1417	1654	1660	1581	1467
S1758	CTRL;NT0286;Control	1433	1515	1038	1359	1493	1308	1270	1896	1384	1629	1278	1215	1309	1387	1569	1703	1569	1802	1843	1923	1320	1628	1654	1844	1682	1813	1541	1360	1757	1461	1770	2330	1438	1189	1457	1308	1578	1488
S1952	CTRL;NT0480;Control	1299	1258	889	1175	1050	991	771	1161	998	1077	1253	1164	1135	1273	810	1095	1013	1553	1147	897	965	1260	1106	1191	999	1014	1181	1032	1243	841	1010	1137	948	783	952	848	854	846
S0362	23197;Q96CS3;FAF2	291	269	347	442	378	328	378	351	358	381	663	548	372	545	408	374	372	463	395	310	443	531	608	909	856	907	567	417	400	731	819	715	486	549	597	328	295	349
S1344	976;P48960;ADGRE5	819	581	1032	749	843	840	655	684	748	703	744	656	676	805	725	1628	595	818	719	680	504	705	653	925	848	794	823	665	633	736	678	844	790	578	683	703	689	751
S1079	571;O14867;BACH1	1134	640	508	553	577	611	801	583	545	632	818	552	718	785	540	732	668	754	740	807	664	702	731	741	468	661	935	619	641	522	565	906	593	488	602	698	542	528
S1943	CTRL;NT0471;Control	1047	1123	1171	1158	1049	1103	1458	969	1158	1164	1019	1064	1369	1240	1315	1394	1110	1456	1170	4289	1116	1333	1493	1263	880	1270	1324	1105	1844	1114	1160	1471	1160	1056	1040	1105	1306	1087
S1596	CTRL;NT0124;Control	689	911	1058	856	1210	905	1103	893	987	1105	1922	869	739	919	799	1307	956	1072	999	1476	951	1144	1328	1203	1216	1208	1322	830	1233	1192	1255	1360	1201	1068	1168	981	1066	1055
S1329	1604;P08174;CD55	1541	1806	1806	1672	1874	1710	1449	1950	1824	1690	1898	1611	2199	2209	1616	2034	1786	2461	1899	2011	1779	2260	2100	1887	1763	2040	1832	1581	1813	1671	1814	2202	1582	1443	1698	1754	1380	1571
S1837	CTRL;NT0365;Control	1080	1107	1080	1138	1246	1062	1160	1120	1019	1075	833	967	1347	1054	1223	1121	1123	1441	1542	953	1144	1347	1247	1532	1321	1560	1054	1097	986	1116	1092	1383	1130	1179	1078	1095	1026	1161
S1166	445;P00966;ASS1	675	625	562	606	731	563	687	680	605	611	585	693	740	748	591	901	728	856	814	564	508	661	742	698	504	724	746	695	963	648	604	810	617	538	762	600	666	658
S1377	64135;Q9BYX4;IFIH1	716	694	759	888	962	834	833	912	779	884	778	618	959	829	770	953	1024	1167	867	1648	733	940	883	1024	772	939	930	822	885	870	920	1228	716	742	816	751	721	802
S1987	CTRL;NT0515;Control	1137	1307	1175	1224	1444	1314	1563	1307	1286	1292	1133	1151	1306	1514	1292	2080	1269	1524	1301	1170	1028	1423	1588	1588	1312	1527	1517	1216	1476	1315	1285	1742	1278	1029	1267	1244	1083	1211
S1350	3383;P05362;ICAM1	984	940	990	1232	1070	1568	1087	932	1031	1038	1641	1063	1061	1223	1923	1526	1069	1272	1215	1964	883	1062	956	1236	1004	1135	1193	948	1067	1104	963	1263	913	868	894	1013	943	1041
S0037	7298;P04818;TYMS	823	1066	851	978	1120	1201	1101	1344	1364	1139	1003	1101	841	1029	950	1481	999	1239	969	681	966	1253	1173	628	575	728	974	753	736	1367	1476	1449	841	724	891	945	987	1152
S0511	4495;P13640;MT1G	622	626	674	837	866	645	703	632	689	566	741	638	729	729	699	1163	567	841	728	860	572	738	759	649	637	687	652	518	933	827	930	1158	871	747	759	811	734	771
S0537	4502;P02795;MT2A	1116	1147	892	1037	1198	970	1397	1051	955	1223	1155	967	1205	1169	1030	896	1044	1521	1215	1067	917	928	967	976	628	915	966	984	803	1052	1180	1220	776	700	750	976	788	866
S1675	CTRL;NT0203;Control	1899	1769	1534	2229	1660	1908	1434	1598	2007	1412	1715	1657	1778	1906	1464	1752	1580	2323	1771	1817	1409	2203	1902	1736	1671	1816	1877	1572	1669	1736	1688	1906	1497	1223	1390	1550	1316	1264
S1548	CTRL;NT0076;Control	1000	887	947	1037	1068	1126	925	1801	1033	1094	1232	1213	1239	1407	1464	1157	1047	1471	1125	1644	1010	1397	1462	1345	1197	1319	1278	1134	1407	1091	1053	1547	1142	1008	1185	1215	1171	1018
S1148	10628;Q9H3M7;TXNIP	1061	1171	907	1148	1012	1345	1188	1353	1656	1160	1063	956	971	1220	1592	1416	1181	1324	1069	1210	770	1311	1273	1291	1166	1253	1282	1007	1087	1299	1365	1570	1154	1168	1122	1248	1270	1250
S0912	51102;Q9BV79;MECR	134	143	215	100	183	113	172	310	193	121	154	151	391	212	126	108	330	177	161	184	248	240	229	342	340	373	393	201	402	118	99	121	269	343	363	468	734	532
S0152	7371;Q9BZX2;UCK2	1186	1027	957	1191	966	1094	585	977	962	950	1117	1089	1956	1333	1776	2154	1170	1442	1238	1773	1096	1242	1319	763	418	667	628	863	372	1382	1345	1632	439	285	522	563	193	405
S1595	CTRL;NT0123;Control	1207	1269	976	1090	1358	1267	1574	1707	1138	1122	1108	1065	1199	1391	1642	1465	1233	1431	1581	1211	1039	1467	1407	1505	1232	1389	1403	1074	1069	1380	1363	1571	1213	1051	1293	1246	1103	1176
S0046	1019;P11802;CDK4	645	721	603	759	769	744	745	709	677	1250	567	718	902	882	643	1434	725	901	759	499	622	744	853	698	584	729	874	740	655	757	840	657	584	549	824	806	885	932
S0096	5105;P35558;PCK1	968	1392	1290	1418	1205	1028	973	1426	1054	845	1466	1175	1198	1311	1222	1466	1137	1545	1299	1220	1001	1349	1368	1220	1131	1231	1373	989	1461	1303	1492	1408	1075	1078	1176	1283	1293	1197
S1843	CTRL;NT0371;Control	2022	1817	1840	1557	1790	1687	1549	1470	1812	1684	1761	1747	1826	2751	1820	1754	1623	2134	2037	1336	1607	2005	2349	2000	1669	2239	2297	1805	1717	1726	1784	2582	1910	1652	1816	1722	1536	1469
S0453	2932;P49841;GSK3B	753	789	541	890	917	587	762	665	602	650	913	772	664	659	628	1023	714	756	817	765	731	1292	1369	914	821	936	789	662	831	746	851	807	833	695	671	782	890	726
S1832	CTRL;NT0360;Control	999	1072	1193	903	1096	1684	1051	950	1019	927	895	861	1191	1309	1258	2567	1063	1297	1136	1099	928	1206	1111	1103	883	1180	1036	1057	903	937	1000	1390	841	715	841	1040	783	961
S1563	CTRL;NT0091;Control	1085	885	1059	1029	1154	951	910	883	1173	677	1159	1008	1141	1119	911	1223	1034	1411	1110	1526	1087	1330	1157	1372	1201	1215	1350	1074	1290	1146	1291	1327	1028	1031	1050	981	995	925
S0988	9583;Q9Y227;ENTPD4	1422	1732	1410	1229	1145	1890	1471	1299	1214	1084	1190	1123	1349	1314	1402	1765	1258	1532	1464	1099	984	1313	1334	1313	964	1221	1656	1223	1137	1295	1417	1680	1065	1144	1204	1128	1218	1122
S1324	3716;P23458;JAK1	959	972	1060	1052	1192	1230	1611	1104	912	1025	912	932	979	1185	1206	1196	1107	1226	972	992	983	1242	1228	1286	1121	1092	1275	993	1154	1263	1235	1492	1113	1143	1001	938	1085	1133
S1649	CTRL;NT0177;Control	887	1192	879	882	1368	963	1357	923	1107	1034	897	887	1118	1268	1204	1553	912	1195	1024	1289	1002	1292	1409	1151	1061	1252	1191	833	1257	1280	1196	1275	1079	967	963	1059	1232	899
S1368	6672;P23497;SP100	906	895	880	1025	802	1011	871	1460	1327	717	1177	1015	1428	1157	1165	1356	1147	1438	1620	1074	800	1095	937	989	942	985	1061	972	734	1009	1003	1364	1029	904	1022	883	952	929
S1120	384;P78540;ARG2	567	764	526	1086	736	840	945	687	834	932	545	524	830	727	917	1396	665	679	616	427	626	619	671	560	560	602	592	490	497	631	375	1022	689	647	665	632	726	591
S0227	4647;Q13402;MYO7A	535	582	403	572	517	622	861	767	621	615	661	647	695	650	599	643	536	712	567	267	400	596	543	712	579	614	581	490	614	504	624	717	610	403	496	568	502	504
S1037	1717;Q9UBM7;DHCR7	996	1149	1361	1157	1101	1096	1130	1100	1281	1009	1025	1059	1523	1253	895	1186	1094	1221	1312	1305	1003	1444	1365	1279	1337	1265	1303	957	1333	1216	1073	1540	988	1190	1172	1076	1132	996
S1748	CTRL;NT0276;Control	1483	1436	1952	1392	1522	1505	1449	1708	1388	1418	1463	1454	1741	1764	1760	1615	1497	2041	1723	1573	1328	1781	1705	1722	1891	1680	1691	1513	1782	1777	1704	2136	1392	1545	1628	1491	1404	1515
S0634	55907;Q8NFW8;CMAS	982	1162	1013	1116	1194	1812	1211	996	982	1308	1223	1232	1151	1435	943	1623	1070	1427	910	1078	958	1124	1125	1768	1663	1652	2171	1209	1883	1432	1378	1365	2248	2473	2057	2968	3935	3258
S1830	CTRL;NT0358;Control	357	518	280	660	661	815	567	444	433	527	644	478	725	550	405	714	528	633	486	739	575	690	788	591	618	471	530	477	512	627	642	791	571	549	528	480	620	526
S1944	CTRL;NT0472;Control	801	763	936	765	941	1495	597	850	834	839	572	618	1275	1067	831	686	815	1177	788	655	697	996	1043	935	887	1120	707	676	799	854	775	1139	811	707	689	806	645	699
S1593	CTRL;NT0121;Control	834	986	906	860	1030	1029	627	841	1071	969	985	1098	1048	1160	1589	1111	1107	1244	1100	1408	849	1036	1107	1183	1117	1012	988	805	730	1034	910	1080	783	726	968	884	713	905
S1220	3162;P09601;HMOX1	751	775	449	1021	625	563	1227	872	1176	943	506	488	676	644	970	1069	564	771	831	627	560	914	769	978	844	822	686	586	919	819	823	1268	776	818	713	682	688	762
S1714	CTRL;NT0242;Control	1072	1120	898	928	1042	883	1110	1045	857	1057	933	933	1368	1002	891	1160	1019	1193	1054	980	968	1185	1382	1516	1400	1335	1119	943	1296	1097	1222	1700	1066	853	1200	1080	988	992
S1144	4241;P08582;MELTF	422	541	534	402	480	564	672	665	495	481	503	503	605	576	1012	385	424	582	610	191	363	472	473	425	316	504	475	522	473	446	384	508	426	362	455	420	379	348
S1882	CTRL;NT0410;Control	906	927	1135	817	959	921	1127	1030	884	1034	1487	926	1065	1071	885	1906	842	926	1008	1505	915	1181	1140	1102	958	1056	1005	758	1435	893	1321	1206	1004	777	1034	809	1014	891
S1036	6720;P36956;SREBF1	824	901	757	1016	985	1023	1808	855	1065	856	948	931	1171	1800	886	1717	1160	1368	988	1102	767	742	850	1106	975	1178	1187	912	1245	1094	1021	1338	1075	1121	1199	1064	1096	1122
S1305	207;P31749;AKT1	1103	898	687	790	1029	863	821	1000	1079	836	1140	926	1446	1095	636	941	932	1211	878	1051	875	1093	896	1074	1077	1005	1096	933	1060	911	826	932	934	752	985	803	757	827
S0255	81533;Q8TB96;ITFG1	1341	1451	840	978	973	989	1183	889	1114	744	943	911	1067	1152	810	1488	1069	1309	1278	1014	883	1155	1139	976	885	963	1089	889	794	1165	1103	1134	839	868	856	947	921	928
S1059	38;P24752;ACAT1	1081	1142	1274	1486	1174	1340	849	1654	1199	1629	1819	1211	1479	2266	1024	1251	1275	1624	1272	755	1000	1264	1467	1176	1060	1269	1476	1248	1345	1295	1163	1747	1185	1160	1281	1290	1314	1366
S1925	CTRL;NT0453;Control	889	1038	800	851	1204	1221	1318	888	1126	939	1139	1134	1355	1088	832	1372	997	1369	1175	1049	1049	1373	1258	1365	1325	1467	1158	923	1422	1040	1144	1265	1105	878	990	997	1079	884
S1137	51099;Q8WTS1;ABHD5	496	519	538	521	585	539	672	641	618	510	434	501	713	1565	557	865	569	695	620	910	492	668	606	552	508	516	649	511	565	688	1044	893	683	722	643	580	561	720
S1876	CTRL;NT0404;Control	955	856	920	1043	1225	1221	1076	1195	874	822	961	974	1037	1030	1361	1009	955	1121	989	802	1049	1233	1341	1197	970	1201	1063	799	1212	1043	1019	1340	904	884	955	974	972	939
S1013	84912;Q969S0;SLC35B4	1359	1374	1308	1331	1548	1490	1398	1666	1559	1165	1515	1355	1478	1659	1404	2014	1431	1766	1636	2703	1232	1643	1612	1711	1437	1743	1546	1301	1712	1515	1583	2033	1320	1433	1120	1443	1503	1104
S0676	6675;Q16222;UAP1	926	1017	1359	1250	1244	1209	1096	1298	1288	1362	1036	945	1248	1220	1054	1310	1049	1528	1002	865	887	1110	989	1541	1180	1398	2265	1365	2049	981	934	1347	2077	2377	2274	3368	5125	4513
S1575	CTRL;NT0103;Control	760	829	937	1113	1031	1186	904	847	905	969	949	810	950	969	1029	1444	894	1140	903	2500	985	1321	1253	1080	1085	1285	1345	843	1046	1118	1121	1309	951	918	1123	1077	1019	946
S0071	11073;Q92547;TOPBP1	663	735	820	846	876	790	767	761	1064	769	1524	853	823	851	573	739	891	1025	669	656	757	739	742	644	551	730	789	704	657	674	708	743	681	666	680	671	535	563
S0136	1436;P07333;CSF1R	1006	682	774	583	779	856	937	841	668	739	664	510	738	938	854	919	673	927	772	714	576	798	764	737	628	819	702	708	600	843	983	1245	751	657	703	718	619	603
S0818	51300;Q9NPL8;TIMMDC1	509	783	487	543	575	602	617	556	594	456	535	516	655	594	460	786	560	797	591	532	499	790	793	707	669	656	811	727	1016	676	555	687	875	751	803	778	727	700
S0991	955;O75354;ENTPD6	1022	1129	1067	996	1344	948	883	1189	1379	871	893	1022	1318	1214	936	1111	1205	1198	1162	1600	921	1334	1173	1244	1230	1382	1345	1053	1343	976	1244	1459	1101	942	1023	936	1121	946
S0147	80146;Q8NBZ7;UXS1	746	765	507	810	815	738	437	609	664	529	1219	845	1327	974	913	718	785	1131	887	805	689	729	884	435	231	429	522	637	278	774	837	1043	482	333	614	407	89	235
S1609	CTRL;NT0137;Control	979	1170	837	1176	998	1074	1103	950	769	730	923	996	1263	1189	820	1206	1038	1449	997	1232	765	1334	1086	1205	1113	1252	1174	1016	1487	929	1159	1010	887	826	926	855	802	919
S1778	CTRL;NT0306;Control	1372	1359	1322	1599	1564	1272	1258	1408	1413	1369	1172	1254	1887	1644	1410	1515	1509	1759	1522	3390	1221	1482	1595	1709	1351	1721	1561	1230	1358	1565	1651	2063	1418	1247	1445	1506	1268	1152
S0587	6520;P08195;SLC3A2	1196	1016	1095	957	1055	983	1049	1095	1529	1080	1086	778	1338	1194	839	1776	855	1453	1886	697	863	1100	1080	943	840	952	1071	848	661	1170	1110	1410	793	658	876	969	805	818
S1346	2923;P30101;PDIA3	365	452	326	423	445	468	482	355	662	492	382	460	472	495	280	613	391	580	422	330	337	529	675	483	539	639	677	400	614	779	605	757	610	565	544	494	657	507
S1713	CTRL;NT0241;Control	1424	1804	926	1483	1541	1127	1915	1139	1113	1472	1320	1455	1668	1497	1619	1552	1265	1636	1390	2011	1164	1766	1728	1536	1414	1554	1440	1277	1328	1428	1237	1772	1280	1250	1309	1330	1045	1093
S1417	4907;P21589;NT5E	953	1096	1194	1130	1124	1390	1080	863	1202	921	1018	1165	1075	1198	987	1337	1012	1423	1110	1001	1062	1345	1402	1508	1293	1389	1508	1087	1113	1367	1191	1764	1084	1047	1147	1131	1205	1179
S1654	CTRL;NT0182;Control	1367	1173	1215	1281	1831	1274	1108	1394	1216	1306	1540	1272	1634	1517	1845	2228	1393	1623	1542	1071	1089	1339	1522	1479	1342	1618	1391	1244	989	1494	1152	1610	1108	932	1289	1141	1106	1180
S0942	708;Q07021;C1QBP	687	529	585	568	730	537	463	561	519	429	536	590	589	761	461	501	493	704	549	243	497	576	496	842	718	707	836	751	1041	426	586	534	817	728	792	828	989	1025
S0210	1723;Q02127;DHODH	550	609	836	579	725	629	469	588	600	555	595	657	598	680	636	844	648	773	710	3102	619	813	776	317	187	306	555	476	520	574	482	617	223	136	310	466	442	429
S1607	CTRL;NT0135;Control	854	1138	1259	1010	1357	1055	941	900	1162	1065	1209	1010	985	1282	2398	1564	1253	1314	1585	1075	1158	1355	1418	1374	1281	1456	1252	973	1201	1299	1304	1506	1101	1170	1257	1198	1273	1042
S1628	CTRL;NT0156;Control	812	963	783	1180	984	983	649	958	1285	782	786	885	773	868	1021	1820	1021	1092	950	1402	765	1187	1176	1141	979	1188	1023	958	1097	1114	1120	1530	837	956	1075	1024	985	798
S0129	5293;O00329;PIK3CD	1077	983	1244	1181	1034	1182	1404	938	1328	972	973	1153	1204	1296	1000	1244	1086	1457	1288	1170	1057	1449	1354	1223	1185	1291	1185	991	1381	1123	1307	1414	913	900	1072	1187	1127	1019
S1610	CTRL;NT0138;Control	1321	1429	1568	1514	1503	1652	1558	1660	1850	1619	1385	1474	1626	1772	1555	1868	1408	2145	1503	2358	1447	1882	1737	1696	1373	1643	1748	1531	1684	1752	1560	1981	1675	1341	1572	1574	1528	1463
S0035	673;P15056;BRAF	506	715	393	876	567	508	320	687	517	637	478	610	883	628	443	603	561	680	562	628	489	753	697	834	686	822	778	675	779	765	868	1038	809	655	697	581	646	664
S0066	545;Q13535;ATR	707	642	675	664	813	771	516	860	643	750	1203	715	850	748	885	660	693	891	688	708	571	740	675	640	395	558	699	670	540	496	721	723	616	492	746	628	541	563
S1459	6772;P42224;STAT1	647	1026	856	683	923	723	543	1231	717	706	720	663	849	1010	1027	969	739	737	751	565	635	756	933	829	764	802	790	717	513	822	801	913	660	700	788	715	842	701
S1431	3553;P01584;IL1B	658	924	792	925	1003	710	1192	1030	926	927	889	933	925	971	1124	1093	865	930	836	1371	856	1038	1022	864	775	1141	997	752	764	1267	1023	1473	1010	1216	1106	885	1038	911
S0139	55213;Q8NDN9;RCBTB1	868	1140	877	1150	1009	1232	1912	1325	861	793	907	1186	1242	1355	940	1040	1014	1241	1180	758	996	994	1222	1238	1057	1120	1294	1177	1110	1146	1009	1368	980	953	924	1113	926	929
S0787	55157;Q6PI48;DARS2	207	236	188	231	232	219	91	183	260	177	254	183	247	293	180	273	230	362	502	156	313	305	300	347	426	434	590	352	560	200	234	205	466	536	399	469	709	559
S0761	5238;O95394;PGM3	859	799	820	836	1229	654	934	870	670	699	737	760	1148	1124	982	1194	813	1251	843	1763	658	709	762	1001	869	1043	949	812	941	837	904	956	1070	1069	1254	935	961	994
S0128	3845;P01116;KRAS	426	587	598	514	466	423	757	468	558	363	503	437	510	723	425	438	478	583	485	401	340	378	302	381	439	508	767	623	596	611	720	827	667	662	655	717	776	725
S0055	6389;P31040;SDHA	96	179	168	195	163	187	118	241	208	132	242	200	137	132	486	203	154	183	400	89	151	190	189	352	408	341	191	102	164	145	84	142	248	173	196	439	593	587
S0915	7384;P31930;UQCRC1	432	616	1235	521	504	656	385	558	608	452	522	550	458	635	453	613	520	706	569	330	461	644	561	600	505	590	1037	720	969	627	770	756	641	606	622	1007	1140	1035
S0979	7378;Q16831;UPP1	1487	1665	1545	1564	1684	1997	1476	1632	1738	1402	1838	1711	1996	1933	1678	1821	1712	1752	1612	1202	1537	1791	1917	2073	1798	1698	2144	1629	1723	1568	1722	1879	1593	1547	1486	1662	1729	1701
S1492	CTRL;NT0020;Control	553	592	646	926	961	840	1407	799	827	675	1123	725	692	815	1021	1500	675	942	729	1010	588	871	964	932	920	1010	906	591	851	1045	1068	1433	835	863	818	803	945	808
S1635	CTRL;NT0163;Control	1134	1399	1539	1389	1436	1246	926	1510	1225	1348	1242	1108	1409	1594	1578	1250	1600	1846	1368	1315	1046	1480	1457	1382	1283	1442	1282	1311	1019	1277	1635	1591	1241	1120	1302	1116	1128	1188
S0641	122961;Q86U28;ISCA2	618	591	426	384	514	410	593	392	486	678	417	538	602	572	730	862	451	587	480	442	390	531	579	684	619	637	618	528	604	387	400	462	569	639	629	659	779	786
S0218	390142;Q8NGL4;OR5D13	1360	1205	918	939	981	909	1241	887	886	869	729	735	1581	1020	912	1138	952	1046	980	1195	780	889	1075	1020	883	993	899	766	850	1009	1270	1244	851	667	858	769	992	984
S0526	57546;Q9P2J9;PDP2	849	778	1064	1119	1245	1138	1045	1176	948	799	905	1078	892	980	682	1234	792	1277	815	1207	818	935	986	969	813	893	1123	818	1015	1166	1333	1575	820	805	861	934	758	917
S1119	384;P78540;ARG2	528	849	829	577	618	793	368	583	500	798	741	699	927	909	1084	714	646	962	908	522	566	566	582	533	545	662	784	570	413	621	874	883	673	644	657	639	609	527
S0800	1583;P05108;CYP11A1	859	914	749	1461	1008	931	1150	906	896	791	1266	928	913	1124	847	1123	813	1087	772	564	937	1032	1022	1202	1172	1368	1364	858	1146	1069	1017	1173	951	1105	1019	935	1096	965
S1878	CTRL;NT0406;Control	1070	1100	955	1195	1190	1883	1029	1146	1452	740	911	1102	1153	1296	1007	1278	899	1283	970	1943	986	1244	1450	1198	953	1483	1148	832	715	1176	1507	1108	954	899	817	860	944	831
S1419	4907;P21589;NT5E	542	614	608	734	764	721	3206	558	639	750	1003	595	561	639	525	951	648	614	715	836	576	746	766	802	786	756	936	583	867	858	803	1098	660	772	749	588	713	684
S1247	3066;Q92769;HDAC2	827	614	721	782	782	711	1489	794	706	533	667	735	910	981	582	820	680	822	615	921	780	1109	963	1026	1032	1063	962	744	1134	785	922	885	789	770	890	952	1022	920
S1676	CTRL;NT0204;Control	792	905	828	1344	1102	1075	699	941	905	910	916	1007	1006	1157	1731	1104	987	1048	1068	637	740	1135	1119	1267	1127	1266	981	977	1105	991	972	1152	1130	1003	1031	918	936	795
S0487	150771;Q6GPH6;ITPRIPL1	960	1208	1312	1176	958	907	897	1336	1135	1651	1171	935	1102	1017	1797	1992	1002	1392	1678	1659	815	1108	1065	1154	901	1121	1219	979	920	1466	1326	1531	1163	1029	1243	946	1150	901
S1745	CTRL;NT0273;Control	923	900	729	772	988	960	621	885	946	724	852	734	912	958	1197	1399	910	1223	1156	1657	682	1125	1026	929	879	993	897	901	957	1051	951	1050	794	652	850	803	745	637
S1661	CTRL;NT0189;Control	1053	1110	1041	977	1158	1291	1257	1254	1030	1143	965	888	1220	1039	960	1682	1214	1262	1052	1090	844	1237	1384	1258	1329	1303	1159	1050	1162	1238	1269	1499	1085	1026	1025	1051	1090	1101
S1703	CTRL;NT0231;Control	1059	1211	1339	1779	1312	1309	1386	1483	1282	925	1272	1254	1382	1636	1161	1226	1150	1473	1443	1508	1035	1481	1439	1296	1005	1403	1313	1394	1325	1249	1257	1550	1150	983	1136	1244	989	1084
S1620	CTRL;NT0148;Control	277	536	412	441	369	385	620	376	575	401	451	440	389	386	355	727	394	470	422	438	353	502	607	599	546	557	510	398	762	693	624	645	408	461	494	503	542	456
S1365	6672;P23497;SP100	1201	1152	1299	1162	1340	1214	1834	1560	1368	1223	1854	1092	1712	1460	1711	2000	1321	1507	1405	1375	1096	1349	1490	1845	1344	1574	1420	1219	1258	1351	1495	1953	1383	1221	1442	1351	1337	1304
S1348	2923;P30101;PDIA3	1159	1302	1454	1246	1266	1309	1022	1256	1274	1142	1207	1041	1434	1548	1767	1342	1008	1502	1180	1426	1029	1555	1715	1578	1454	1623	1125	1014	1384	1369	1629	1982	1314	1443	1290	1167	1224	1199
S1460	6772;P42224;STAT1	686	985	883	1103	900	809	626	917	867	743	848	695	871	1015	1253	929	791	931	1043	601	715	820	910	969	666	982	1068	793	950	865	888	1145	825	855	862	975	783	738
S1584	CTRL;NT0112;Control	791	724	741	867	758	767	695	763	939	808	656	692	1665	917	839	1146	733	1178	805	1937	760	1061	813	1080	984	931	995	730	975	905	856	941	781	728	820	820	676	768
S0535	92106;Q96HP4;OXNAD1	715	920	812	1059	1037	918	1271	1147	909	691	1445	834	1051	1102	874	1029	938	1057	1409	1068	774	1109	1029	1032	962	1024	1059	864	998	1278	1124	1496	813	822	818	972	1006	972
S1706	CTRL;NT0234;Control	977	1695	992	936	985	808	801	1007	1248	1084	875	851	1104	1139	1074	1294	1346	1530	1039	1318	824	1291	1273	1169	1301	1223	1031	1097	1136	1273	1242	1642	1023	1000	861	971	1066	882
S1416	3460;P38484;IFNGR2	799	1203	1130	792	802	890	872	957	973	699	757	875	1091	944	625	1011	886	979	1072	1105	694	774	908	808	583	846	1021	729	997	758	868	1085	824	682	840	799	704	732
S1323	3716;P23458;JAK1	703	855	927	820	1015	902	742	854	915	1060	1068	712	1017	955	883	1190	716	892	899	2001	689	822	786	960	1033	867	1206	901	1070	814	923	1314	854	920	858	951	798	877
S0719	80224;Q8TB37;NUBPL	469	530	429	529	453	728	954	669	575	617	764	482	452	494	575	655	386	525	474	532	472	528	564	736	609	754	648	444	924	482	633	488	749	844	758	701	831	639
S0329	5209;Q16875;PFKFB3	1157	1164	1332	1017	1122	1084	904	1240	1304	1416	1200	1054	1547	1188	1269	1406	1223	1427	1137	1578	1083	1522	1574	1224	1123	1410	1577	1046	1573	1527	1712	2338	1368	1230	1164	1379	1186	1202
S1761	CTRL;NT0289;Control	913	1021	1245	1157	1089	1127	1046	841	1064	933	1152	1280	1039	1219	1059	1342	1133	1134	1193	1094	1055	1289	1398	998	1048	1130	1185	1042	1223	1094	1064	1221	960	892	1003	986	1150	1117
S1653	CTRL;NT0181;Control	1461	1809	2450	1813	1698	1603	1374	1498	1432	1217	2021	1733	2138	1814	2284	1979	1602	2233	1790	1304	1298	1768	1856	1603	1417	1725	1582	1697	1293	1253	1319	1600	1413	1250	1323	1473	1201	1260
S0582	440026;Q5BJD5;TMEM41B	714	1174	1047	860	814	968	1092	734	1002	1087	1368	746	815	772	606	2034	978	1170	1093	1087	480	564	531	520	330	474	588	481	688	714	957	1082	782	546	775	657	756	609
S1292	6790;O14965;AURKA	936	920	1019	800	1180	1086	821	1092	1017	965	1000	1014	1224	1300	1147	1443	965	1190	1025	1376	985	1184	1308	1176	1107	1145	1354	901	1331	1162	1183	1308	1019	1061	1194	1143	910	967
S0622	126328;Q86Y39;NDUFA11	600	703	520	664	684	679	392	580	441	428	627	553	852	724	574	730	545	747	662	494	672	674	739	686	509	689	819	665	1032	368	421	530	1105	1102	1128	1063	1316	1226
S0405	51571;Q9NUQ9;CYRIB	1279	1560	1204	1883	1788	1319	1654	1982	1592	1634	1892	1311	2266	1637	1958	2010	1773	1958	2174	1761	1053	1337	1412	1107	993	1009	962	978	1251	1185	1228	1283	950	750	926	1021	717	779
S1076	7389;P06132;UROD	580	621	586	707	640	646	588	648	621	499	738	702	911	891	927	997	690	831	763	595	613	885	798	902	784	872	1087	727	1148	640	760	939	932	613	777	856	1050	869
S1523	CTRL;NT0051;Control	699	828	995	725	775	668	671	1015	797	628	708	645	674	742	429	840	711	915	932	848	650	874	973	885	862	985	806	654	991	869	949	1247	780	782	751	690	800	717
S0010	5595;P27361;MAPK3	843	912	1130	876	880	884	1109	851	758	977	876	967	1084	1045	833	1058	810	1391	870	963	722	1040	1001	1052	979	1009	781	731	687	971	1142	1612	811	695	881	853	892	826
S0408	51571;Q9NUQ9;CYRIB	1431	1577	1607	2507	1737	1320	1767	1943	1599	1764	1369	1310	2176	1558	1591	3353	1383	1638	1609	3435	925	1436	1456	1322	1211	1443	969	972	824	1354	1460	1286	1048	954	1182	1108	980	875
S0914	7384;P31930;UQCRC1	365	713	249	362	408	488	465	453	409	494	485	412	448	409	381	729	327	583	463	266	379	563	530	569	511	528	716	517	620	416	424	631	458	466	508	768	883	813
S1516	CTRL;NT0044;Control	1621	1699	1468	1752	1902	1725	1200	1415	1845	1770	2164	1839	1874	2261	1783	1503	1657	2321	1890	1476	1429	1977	2006	1992	1734	1819	2073	1840	1644	1748	1860	2597	1751	1405	1505	1461	1265	1428
S0597	54886;Q8TBJ4;PLPPR1	144	141	1089	186	206	154	209	257	212	332	319	153	176	184	152	536	182	201	134	207	187	278	325	390	395	337	344	127	340	380	371	725	298	309	394	316	444	257
S1626	CTRL;NT0154;Control	897	1070	740	943	1223	1012	1042	1094	1053	1021	1060	800	979	1344	929	1628	1034	1063	1214	1153	948	1358	1495	1402	1414	1309	1208	1054	1293	1457	1429	1775	1251	1173	1185	1170	1311	1017
S1244	3065;Q13547;HDAC1	1281	1395	781	960	1111	1483	985	1550	981	888	1125	956	1229	1180	1742	953	970	1307	1083	1543	880	1130	1319	1259	1115	1124	1566	1044	1357	944	989	1208	1208	1276	1192	1136	1029	1043
S1394	51135;Q9NWZ3;IRAK4	382	521	391	431	419	438	497	307	380	375	672	344	275	416	287	352	369	373	357	732	329	419	584	463	525	483	399	332	537	531	553	724	628	553	474	445	513	435
S0240	1071;P11597;CETP	1044	1087	1026	1184	1444	1626	1413	1222	1236	981	1502	1290	1520	1359	923	1409	1075	1513	1165	1087	1460	1301	1296	1493	1302	1219	1211	1108	1252	1176	1257	2180	1393	1213	1120	1205	1018	1070
S0449	8575;O75569;PRKRA	816	1033	809	730	706	708	595	1052	771	657	968	932	812	996	968	924	1017	836	956	910	813	1043	1101	706	513	824	702	632	490	1016	919	1166	799	811	933	754	583	654
S1848	CTRL;NT0376;Control	1117	946	1861	965	1238	1017	1166	1087	1292	1341	1244	1090	1662	1135	1434	1140	1161	1261	1081	1100	880	1083	1361	1120	1029	1162	1204	933	1234	1007	1119	1434	846	898	1081	1060	980	994
S1971	CTRL;NT0499;Control	927	1126	1192	1184	1252	1386	951	1156	1252	709	1099	1178	1322	1588	1206	1278	1202	1510	1282	1425	920	1285	1382	1491	1170	1273	1331	975	1324	1048	1313	1310	1100	1035	1116	1070	970	916
S0023	6198;P23443;RPS6KB1	438	513	396	551	720	581	614	531	603	423	529	436	583	605	590	524	583	702	885	359	582	731	787	577	633	718	695	511	560	527	571	609	569	522	554	559	571	497
S1582	CTRL;NT0110;Control	2161	1866	2132	2083	2063	1743	1631	1819	1650	1611	1500	1809	2198	2182	2717	2371	1787	2252	2093	1814	1491	2137	2152	2143	2010	2121	2090	1632	2155	1927	2191	2552	1613	1896	1839	1758	1621	1646
S1061	27034;Q9UKU7;ACAD8	689	724	349	530	506	470	565	497	534	442	455	456	474	535	528	450	674	611	642	360	446	559	705	625	391	550	567	507	401	537	538	639	523	517	538	565	593	474
S1978	CTRL;NT0506;Control	878	912	667	841	953	716	873	795	948	860	838	778	1064	1035	1171	1213	848	1020	862	1016	731	1073	1078	1041	1025	887	874	823	986	979	946	1160	910	780	993	910	914	871
S1991	CTRL;NT0519;Control	964	1052	983	1023	1148	957	1328	1145	1280	1097	1074	1095	1003	1257	1449	1458	1162	1292	1253	1301	888	1294	1377	1296	1195	1445	1200	1111	1359	1216	1600	1718	1107	1061	1208	1129	1073	1158
S1367	6672;P23497;SP100	856	844	1150	952	1104	1060	978	1000	1021	930	1117	1070	957	1215	954	882	1022	1245	1026	798	887	975	1071	1071	855	941	790	934	611	737	848	950	796	801	793	923	738	855
S0909	51102;Q9BV79;MECR	1080	404	390	564	619	476	562	530	703	357	634	426	557	588	563	422	557	684	590	824	532	602	609	777	593	749	767	488	857	237	366	310	617	556	721	899	1035	1031
S0745	210;P13716;ALAD	730	896	714	721	845	719	467	652	701	579	784	800	761	998	711	869	805	1008	872	690	752	966	938	1064	965	899	1128	763	806	656	676	820	758	636	810	895	861	879
S0232	79903;Q9H7X0;NAA60	1223	1432	973	1292	1340	1344	1335	1437	1320	1156	1320	1548	1395	1492	1328	1926	1598	1713	1385	1326	1177	1412	1368	1254	1117	1377	1470	1220	1244	1373	1293	1723	1171	1155	1042	1248	928	926
S1513	CTRL;NT0041;Control	1391	1238	1177	1337	1604	1604	1276	1316	1467	1443	1319	1342	1344	1522	1090	1624	1383	1504	1637	1537	1066	1699	1674	1676	1731	1934	1824	1388	1529	1535	1624	1932	1376	1181	1431	1539	1350	1356
S1182	2879;P36969;GPX4	942	1310	1237	1258	1302	1227	1388	1159	1244	1402	1067	1131	1097	1221	1341	1299	1133	1455	1328	2841	686	622	519	490	187	493	601	786	338	1255	994	1498	852	728	867	860	761	914
S1553	CTRL;NT0081;Control	689	669	621	855	898	815	903	1069	939	788	972	598	819	811	556	1336	657	778	872	1194	807	1204	1385	1052	1229	1159	1200	725	768	1097	1134	1560	970	1163	1049	785	1024	956
S0521	147011;Q8NCQ7;PROCA1	490	523	387	466	498	569	321	517	372	443	416	446	567	605	601	388	388	549	468	318	410	645	650	595	570	611	752	518	667	426	439	446	543	541	602	621	587	503
S0332	5209;Q16875;PFKFB3	386	314	583	404	393	425	398	416	321	398	384	317	445	477	290	386	395	491	427	218	371	429	454	389	312	399	518	375	355	424	397	530	296	258	267	370	284	246
S0596	55602;Q9NXV6;CDKN2AIP	693	857	1301	1166	950	1127	1486	866	993	787	739	859	875	1053	825	1088	808	1124	830	754	753	1086	1096	872	905	998	1114	949	1034	950	1076	1278	835	779	952	831	863	749
S0527	57546;Q9P2J9;PDP2	531	511	365	470	475	514	588	460	489	330	451	428	439	510	564	311	504	600	445	440	471	504	413	482	372	511	521	356	302	470	591	817	399	332	377	396	362	473
S1931	CTRL;NT0459;Control	1130	1036	1216	1418	1080	1293	983	1172	1251	982	964	964	988	1335	1223	1215	1203	1387	1226	1324	870	1398	1352	1200	1113	1249	1380	1056	1778	1402	1206	1562	1094	1113	1108	1173	1127	1111
S1506	CTRL;NT0034;Control	985	1087	766	1158	1088	1218	1087	873	1275	945	1100	911	1437	1345	1014	1223	1000	1526	1375	1169	1019	1386	1343	1220	1119	1300	1159	1108	1212	1075	971	959	973	879	977	916	955	928
S1760	CTRL;NT0288;Control	1186	1574	1787	1040	1476	1135	1358	1243	1090	1331	1162	938	2499	1548	1341	1442	1171	1410	1242	1620	1080	1379	1669	1376	1157	1628	1415	1141	1328	1178	1372	1774	1061	1138	1315	1074	1152	1084
S1515	CTRL;NT0043;Control	1710	1808	2204	1743	1852	2288	1442	1908	1919	1691	1781	1543	2121	2230	1493	2106	1873	2253	1906	1683	1442	1858	2138	1965	1712	2046	1858	1766	2164	1618	1477	2078	1699	1387	1754	1729	1555	1626
S0788	55157;Q6PI48;DARS2	1211	1236	1033	1205	1085	1222	688	997	1134	1139	1442	1228	1260	1336	1051	1695	1028	1398	1011	1074	996	1330	1372	1130	996	1088	1145	1027	1077	1165	1351	1479	979	1062	1095	1064	1118	1024
S1696	CTRL;NT0224;Control	1331	1390	1556	1816	1629	1626	1514	1347	1500	1630	1572	1492	1841	1783	1301	1869	1531	1969	1695	1520	1308	1774	1574	1506	1434	1594	1550	1310	1346	1602	1646	2100	1419	1355	1485	1356	1320	1243
S0700	112869;Q96ES7;SGF29	812	950	639	722	1138	830	929	758	721	639	729	729	832	899	766	667	872	907	1033	1090	890	1096	1167	1564	1593	1356	2296	1323	2103	894	883	966	1380	1567	1445	1034	1339	1055
S0073	3091;Q16665;HIF1A	816	957	831	994	1100	1164	1188	991	1069	1128	1348	1130	1381	1142	982	1299	884	1594	1352	1420	790	1133	1099	1200	1076	1211	1279	864	1322	819	910	974	748	855	790	806	783	799
S1411	11277;Q9NSU2;TREX1	809	1395	1405	1031	1002	973	730	741	732	1021	1405	801	1521	1045	1813	1142	901	1155	973	1048	847	1108	1111	1046	885	1037	1108	837	1383	1049	1122	1205	882	822	907	934	790	982
S0369	9158;O43427;FIBP	946	823	1009	1076	987	898	702	862	910	764	847	1127	1407	1025	1045	832	874	1253	1104	1340	724	1154	1148	798	728	982	828	814	871	907	955	996	796	719	736	899	769	735
S0346	7913;P35659;DEK	828	1018	1273	983	1445	846	1359	1031	1035	956	803	916	1018	1169	952	1104	850	1370	1060	1325	935	1285	1326	1478	1265	1457	1368	894	1106	1332	1422	1999	1245	1039	1237	949	998	997
S0056	6389;P31040;SDHA	930	886	824	1020	932	1049	766	1020	947	747	895	1193	900	948	922	695	868	1247	1140	509	746	734	635	844	630	815	929	635	523	737	767	923	882	837	1015	1093	1164	1163
S0983	7372;P11172;UMPS	2773	1280	1001	1219	1556	1282	1344	1393	1127	1088	1271	979	1211	1367	1136	1193	1018	1389	1225	1701	1060	1443	1603	1441	1219	1438	1309	1207	1283	1245	1222	1505	1146	1044	1232	1076	1172	1137
S1018	51006;Q9NQQ7;SLC35C2	665	698	536	813	742	624	629	811	948	391	714	728	696	756	565	1117	672	779	683	537	617	893	764	628	673	793	740	591	605	622	731	859	637	601	688	576	641	546
S1400	3572;P40189;IL6ST	754	1039	911	1084	1094	791	693	1038	1074	940	1089	979	1146	1154	1342	1903	1112	1368	1309	939	845	1171	1067	1132	1059	1105	1079	997	1175	1263	1242	1666	1031	1158	1156	1079	1091	997
S0885	51067;Q9Y2Z4;YARS2	261	296	222	290	304	300	184	379	173	239	269	278	295	330	212	195	335	393	287	240	216	275	253	341	340	478	954	376	798	198	173	305	424	410	294	488	859	625
S1422	3303;P0DMV8;HSPA1A	833	868	1054	1245	1087	1066	1196	899	1066	966	1116	1024	1101	1121	932	2021	990	1293	1145	1090	815	1068	980	1059	825	1142	911	869	1131	948	1039	1515	919	805	1002	951	731	919
S1631	CTRL;NT0159;Control	1405	1455	1544	1380	1929	1723	1224	1580	1919	1837	1667	1570	3081	1906	1821	1795	1611	2014	2034	2304	1330	1838	1890	1900	1815	1901	2201	1455	2011	1654	1575	1727	1705	1546	1540	1480	1396	1186
S1271	120892;Q5S007;LRRK2	437	481	518	1522	545	514	454	488	457	461	745	440	474	463	571	674	534	568	444	429	396	498	508	560	479	464	681	491	442	470	458	785	540	488	535	500	542	591
S1833	CTRL;NT0361;Control	570	848	889	774	854	873	868	745	1177	844	807	615	768	916	811	994	779	1024	781	1288	711	1034	1283	1461	1389	1304	944	641	831	876	1080	1161	1055	1020	911	861	1065	919
S1671	CTRL;NT0199;Control	1089	1438	1133	1475	1348	1477	1587	1431	1271	1382	1207	1146	1647	1621	1123	1437	1483	1854	1542	1443	1104	1567	1468	1236	1227	1353	1217	1339	1334	1369	1466	1550	1397	1148	1311	1141	1155	1097
S0080	4582;P15941;MUC1	467	463	341	399	655	479	735	507	538	473	607	465	628	650	455	457	610	808	532	1061	441	615	584	600	525	604	598	489	406	555	574	629	488	467	390	553	396	502
S0324	2516;Q13285;NR5A1	1397	1024	957	946	1080	1068	1107	1251	1081	1100	1108	980	1843	1466	1352	1717	1408	1354	1412	932	939	1242	1158	980	706	1042	1183	1069	1049	1220	851	1182	1118	915	979	1103	963	892
S1753	CTRL;NT0281;Control	2085	1748	1167	1629	1869	1631	2091	1780	2301	1763	1693	1618	2663	1848	2082	1772	1507	2016	1719	1711	1648	2206	2197	1913	1785	2011	2125	1452	1726	1770	1771	2669	1683	1455	1600	1612	1703	1599
S0523	147011;Q8NCQ7;PROCA1	1441	1432	1434	1266	1615	1516	1217	1476	1817	1317	1890	1273	1774	1753	1234	2346	1461	1783	2180	1170	1184	1646	1690	1791	1360	1602	1999	1524	1618	1240	1464	1913	1227	1088	1290	1490	1315	1192
S1396	51135;Q9NWZ3;IRAK4	393	422	313	428	522	415	246	419	466	419	443	323	556	440	406	385	497	437	499	1320	332	467	503	402	392	413	295	387	302	342	330	291	373	292	331	350	433	392
S0957	9489;Q32NB8;PGS1	454	499	440	691	441	523	231	426	390	295	478	392	514	491	364	546	496	604	543	326	323	370	342	386	318	354	505	500	681	387	306	433	459	406	436	587	663	632
S1627	CTRL;NT0155;Control	1572	1495	1045	2004	1624	2343	1906	1861	1755	1462	1756	1601	2041	1882	1718	2378	1780	2286	1788	1333	1483	1943	2026	2123	2103	2227	1921	1587	1420	1627	1742	2122	1494	1525	1462	1543	1609	1495
S0804	5833;Q99447;PCYT2	250	204	152	311	247	257	460	322	439	253	233	255	382	261	138	481	306	269	358	845	265	254	343	421	272	352	386	249	272	376	376	420	303	403	341	270	350	399
S1959	CTRL;NT0487;Control	530	516	1017	484	745	510	587	860	588	507	571	575	703	669	608	806	574	823	897	1304	684	816	728	707	650	792	741	599	772	949	816	1071	713	506	670	725	639	440
S0600	54886;Q8TBJ4;PLPPR1	1096	926	1638	1178	1570	1217	1426	1163	1323	1284	939	1099	1124	1485	1108	1881	1371	1441	1167	1570	978	1370	1396	1362	1193	1425	1267	1108	1437	1361	1420	1728	1127	1073	1163	1236	1065	1264
S1624	CTRL;NT0152;Control	1402	1328	1257	1892	1850	1845	1555	1471	1469	1190	1436	1401	1719	1725	1278	1246	1537	1747	1575	2038	1305	1860	1875	2053	1666	1861	1641	1705	1804	1510	1748	1792	1585	1223	1447	1379	1329	1208
S0431	58497;Q86TP1;PRUNE1	776	968	608	901	761	849	585	724	634	535	1020	785	1302	848	734	700	1150	975	817	1338	783	965	971	628	477	847	711	832	654	742	696	1275	821	737	790	664	572	646
S1727	CTRL;NT0255;Control	1092	1565	1305	1783	1482	1296	1467	1410	1380	1305	1693	1238	1612	1456	1286	1609	1457	1831	1721	1868	1185	1777	1657	1587	1441	1713	1630	1350	1838	1555	1302	1955	1406	1499	1339	1195	1226	1270
S0415	54708;Q9NX47;MARCHF5	852	1068	760	1041	852	886	530	689	711	1077	1210	794	1312	971	721	845	959	1174	956	897	686	887	929	1156	958	1300	1040	795	1304	793	705	961	929	841	985	724	657	588
S1802	CTRL;NT0330;Control	1491	1138	1409	1221	1382	1314	1431	1157	1121	1085	964	1189	1283	1186	1074	1141	1254	1430	1146	1219	1111	1445	1321	1449	1147	1391	1385	1196	1089	1234	1192	1426	1160	1046	1178	1014	1021	1008
S0441	55236;A0AVT1;UBA6	807	560	585	595	784	645	432	1002	573	783	692	751	846	1188	2669	1140	782	1097	1169	778	554	557	485	540	466	544	579	611	530	695	664	1026	665	576	664	613	570	601
S0440	51645;Q9Y3C6;PPIL1	981	1368	894	1300	1186	1120	853	1181	1443	958	1266	926	1303	1370	1464	992	1172	1294	1149	1351	814	1325	1439	1110	1069	1207	966	1178	1260	1165	1139	1323	1072	887	1094	1076	979	990
S1656	CTRL;NT0184;Control	747	1130	2087	1125	1313	1245	1087	981	1012	1294	893	778	1150	1221	1093	1371	984	1354	1320	1767	880	1266	1423	1436	1374	1222	1214	880	1241	1122	1410	1479	1009	1074	1146	1200	1026	1076
S0285	23657;Q9UPY5;SLC7A11	1659	2146	1505	1985	1645	1502	1101	1920	1348	1581	1570	1565	2239	1967	1686	2017	2086	2193	1898	998	1369	1609	1652	1424	951	1379	1321	1469	1207	1626	1540	1678	1310	1240	1611	1683	1347	1412
S0392	55374;Q96DC7;TMCO6	839	1057	577	800	921	730	440	807	688	509	659	778	980	993	803	775	796	1032	888	542	618	828	755	672	489	671	807	721	530	885	808	1060	1042	795	1097	789	608	719
S0849	5859;P47897;QARS1	838	1350	896	1081	1069	991	664	1126	1035	806	1042	1196	1115	1253	1045	1502	1558	1265	1159	1477	740	950	718	718	499	625	914	882	857	1072	1084	1244	1009	807	914	1016	896	973
S1699	CTRL;NT0227;Control	1023	983	743	1306	1217	1100	1497	1069	1036	942	1075	940	3220	1407	1276	1119	988	1645	1259	1486	1151	1528	1478	1277	1414	1139	1217	1073	1144	1206	1248	1495	1158	964	1153	1043	1158	1076
S0148	80146;Q8NBZ7;UXS1	738	655	440	743	696	763	518	574	514	530	722	817	811	814	760	1673	707	939	786	1319	731	697	831	435	206	368	407	572	324	816	727	834	419	342	469	463	130	253
S0778	2744;O94925;GLS	1014	1133	961	1373	1114	1406	1044	1397	1078	661	977	1006	1580	1329	1372	1694	1327	1349	1382	1057	941	1208	1195	1182	891	945	1134	954	960	960	1009	1223	840	767	1115	1120	892	1003
S1716	CTRL;NT0244;Control	564	653	659	574	795	669	720	618	521	553	564	687	722	856	648	606	700	797	725	410	642	952	812	967	718	903	815	696	907	813	950	794	675	687	737	622	700	529
S0012	5595;P27361;MAPK3	1118	1139	1392	1185	1313	1285	820	1279	1197	1152	1380	1176	1347	1429	1351	1452	1403	1607	1466	2077	1201	1624	1581	1519	1296	1513	1331	1192	1267	1243	1378	1801	1258	1078	1279	1332	1094	1130
S0583	440026;Q5BJD5;TMEM41B	1424	1298	1269	1720	1145	1288	1252	1432	1349	991	2181	1706	1228	1142	1277	1564	1327	1334	1288	843	825	1038	1190	935	792	981	1095	1072	1174	1183	1474	1763	944	1007	936	1004	1045	910
S0195	113;P51828;ADCY7	1399	1424	1760	1699	1543	1435	1311	1705	1747	1482	1756	2105	1754	1614	1308	1659	1469	1827	1703	2209	1286	1668	1670	1464	1209	1550	1551	1497	1679	1433	1692	1835	1296	964	1299	1555	1271	1268
S1306	207;P31749;AKT1	945	1082	906	1022	1206	911	928	828	760	835	931	893	1320	1034	1179	792	943	1020	1073	1103	746	1062	1025	919	858	1079	1285	871	960	967	928	1602	992	893	1005	1104	1002	993
S0045	1019;P11802;CDK4	531	487	463	544	700	535	353	852	561	601	604	530	608	665	498	718	624	862	720	473	566	583	556	730	730	863	773	561	768	633	615	818	671	527	611	717	850	760
S1298	25;P00519;ABL1	1565	754	425	838	653	506	711	1224	729	1077	760	562	619	743	773	771	751	615	1100	1359	397	528	545	440	455	511	520	479	608	682	667	587	556	463	535	451	360	366
S0694	63875;Q9NRX2;MRPL17	513	460	470	564	670	530	505	574	484	501	507	520	579	599	440	535	500	813	483	433	512	592	555	865	754	782	1006	727	973	587	513	447	672	560	668	717	887	841
S0617	23274;Q2KHT3;CLEC16A	703	727	591	625	737	534	946	673	790	801	614	610	562	765	619	746	636	752	946	693	708	926	1149	917	806	1012	1035	680	1026	752	1005	1293	840	838	863	713	689	696
S1567	CTRL;NT0095;Control	1041	1067	896	1401	1052	1215	1113	932	829	780	959	993	1164	1271	1270	890	1074	1198	1095	718	796	1044	1171	1276	807	1008	1217	976	1244	843	987	1002	893	692	1004	869	891	774
S0072	11073;Q92547;TOPBP1	725	989	636	891	818	767	431	911	578	701	790	709	1050	940	802	1297	689	972	1043	519	695	726	703	715	422	565	868	704	878	693	755	927	758	505	642	734	604	623
S1773	CTRL;NT0301;Control	1391	1967	1299	1315	1618	1241	1754	1364	1598	1475	3311	1039	1394	1508	1290	1378	1383	1538	1898	1431	1279	1756	1679	1706	1307	1521	1941	1295	1693	1688	1756	2197	1513	1604	1556	1469	1548	1350
S1430	3553;P01584;IL1B	888	1106	873	972	947	1068	783	1175	1258	874	961	1267	1078	1140	1508	1011	1064	1260	1009	1300	798	1244	1152	920	696	863	1179	947	1071	1059	1267	1445	886	891	1036	1047	942	954
S1764	CTRL;NT0292;Control	571	805	1585	774	703	1053	1633	810	738	813	749	730	728	758	690	816	624	839	940	1338	602	988	967	949	930	1046	1071	710	1255	1004	1100	1131	1015	1007	995	735	905	814
S0584	440026;Q5BJD5;TMEM41B	659	453	613	660	635	590	1033	543	452	637	570	618	1024	656	1477	719	645	671	694	1794	489	513	481	513	366	396	447	497	409	572	729	638	636	419	454	623	565	462
S0660	4723;P49821;NDUFV1	849	896	716	953	949	983	491	898	808	649	914	905	1086	1051	807	560	909	1257	1014	417	817	890	832	747	573	911	1404	1208	1702	640	588	505	1524	1331	1439	1298	1289	1331
S1136	2638;P02774;GC	200	145	119	138	264	149	248	184	198	295	146	89	79	133	428	303	170	162	204	389	138	249	219	242	340	258	299	52	110	351	410	336	346	325	283	205	359	256
S0094	5105;P35558;PCK1	600	927	539	883	720	660	846	638	581	594	650	515	726	796	528	545	735	769	711	818	800	965	899	979	850	874	1066	744	937	923	791	1045	704	796	762	783	1049	821
S1321	3716;P23458;JAK1	432	375	527	397	451	434	224	562	390	335	395	401	392	415	285	639	643	412	406	405	448	445	537	469	407	476	463	374	549	364	426	523	341	414	404	369	329	308
S1877	CTRL;NT0405;Control	1044	681	844	760	1092	703	1182	804	908	727	966	716	903	992	813	910	898	985	840	970	836	991	1304	1138	1006	954	1153	745	1017	909	1239	1325	1056	907	1061	849	946	879
S0413	54708;Q9NX47;MARCHF5	786	815	855	924	985	784	754	805	920	1075	897	807	986	1077	854	1301	934	1168	958	1392	896	958	953	1332	1118	1358	847	752	860	883	987	1010	966	986	979	862	710	779
S1872	CTRL;NT0400;Control	866	1056	970	1336	1050	1150	1095	1148	1045	1063	1229	1385	1056	1325	978	1471	1040	1507	1199	1130	1059	1388	1350	1265	1213	1370	1213	1112	1290	1213	1288	1697	1051	1084	1098	974	1060	1061
S1918	CTRL;NT0446;Control	1241	1445	1149	1404	1993	1520	1375	1943	1498	1283	1267	1371	1670	1636	1140	1972	1583	1932	2415	2373	1218	1780	1748	1663	1444	1537	1701	1266	1581	1498	1663	1938	1585	1437	1505	1467	1328	1153
S0681	64841;Q96EK6;GNPNAT1	507	378	534	601	612	465	907	899	702	501	429	416	608	408	522	582	545	499	1005	492	294	493	536	576	580	616	776	339	713	407	584	878	1433	1350	1304	1459	2224	1785
S0620	23274;Q2KHT3;CLEC16A	856	1296	1019	1014	919	1077	1195	1069	1018	949	1133	848	1123	1327	1206	1722	1017	1370	1063	1610	921	1322	1292	1265	1068	1183	953	810	935	1096	1252	1240	873	1105	1027	1105	822	782
S1223	567;P61769;B2M	783	801	1265	1172	1064	886	916	1309	1017	605	925	825	930	1518	852	1103	974	1401	988	1246	747	1235	1084	1079	1068	1110	1207	1043	845	979	1195	1359	856	877	903	781	900	862
S1710	CTRL;NT0238;Control	470	624	792	833	747	525	708	544	708	601	688	479	610	707	957	1254	463	837	716	936	613	783	870	778	744	709	649	479	636	676	785	865	598	655	727	628	654	689
S0039	7298;P04818;TYMS	1225	1198	1071	1332	1121	1065	2023	1125	1554	1084	757	854	1054	1015	853	1059	1156	1381	1317	1033	701	1299	1174	794	705	768	993	892	1000	1349	1271	1391	588	639	694	1013	1018	1018
S0295	11269;Q9UMR2;DDX19B	558	716	587	675	450	546	705	409	708	481	798	460	516	653	464	1197	646	692	989	312	333	318	364	352	281	338	471	466	292	645	586	849	570	433	617	496	425	398
S1336	966;P13987;CD59	729	580	668	1008	744	716	922	644	569	636	917	677	786	814	795	1142	904	703	762	921	621	946	864	938	805	774	922	682	1135	868	830	1039	523	521	629	706	832	684
S0019	2280;P62942;FKBP1A	617	789	938	572	807	734	1054	852	761	734	608	666	770	765	1282	1268	797	751	892	706	366	391	412	441	223	446	638	547	676	691	765	957	656	695	625	662	600	795
S0347	7913;P35659;DEK	539	680	544	670	616	701	674	486	640	618	561	494	643	671	466	803	603	669	701	916	610	872	953	912	967	891	795	546	616	610	706	915	524	505	633	445	441	555
S0783	2673;Q06210;GFPT1	324	402	468	518	437	408	466	392	658	529	439	574	569	370	378	758	389	413	533	1159	250	458	336	545	519	511	209	271	193	304	286	377	563	675	596	462	610	576
S0322	2516;Q13285;NR5A1	1010	792	1025	1057	1044	968	1088	1305	851	904	879	965	948	1281	1017	1304	848	1165	1165	1635	837	1062	1147	999	1059	954	1034	816	869	1217	1426	1930	1399	1140	1066	1070	1036	1062
S0479	56967;Q9NPU4;C14orf132	541	459	444	535	501	545	660	474	570	660	531	521	688	528	702	831	500	647	624	659	641	842	886	738	729	836	645	525	728	840	811	986	681	599	631	690	696	812
S0064	1111;O14757;CHEK1	302	242	255	350	308	212	293	345	310	298	434	316	395	348	278	180	255	648	320	298	258	352	370	348	210	398	383	239	208	202	254	399	241	198	232	248	131	143
S1109	1029;P42771;CDKN2A	1283	1429	1322	1607	1443	1454	1119	1767	1289	1441	1194	1517	2763	1534	1751	1720	1460	1985	1774	1322	1245	1720	1852	1558	1289	1608	1418	1420	1290	1457	1690	2047	1242	1283	1459	1259	1432	1384
S1514	CTRL;NT0042;Control	1240	1316	1906	1736	1777	1781	1304	1664	1717	1599	1862	1452	1634	2172	1435	1616	2124	2081	1872	1361	1442	1940	1867	1931	1888	2017	2073	1597	1309	1351	1652	1697	1648	1756	1539	1747	1598	1328
S1783	CTRL;NT0311;Control	1039	1100	1211	2211	1341	1278	1246	1196	1754	1311	1244	1335	1472	1317	1454	1520	1315	1530	1272	1053	1186	1530	1465	1465	1359	1538	1462	1100	1622	1288	1293	1621	1201	1037	1072	1021	996	1025
S1828	CTRL;NT0356;Control	1248	1278	1218	1551	1376	1114	1938	1384	1589	1136	1398	1336	1277	1389	1169	1643	1252	1551	1542	1353	1152	1500	1502	1523	1365	1405	1121	1039	1243	1252	1431	1653	1286	1070	1188	1283	1256	1210
S0041	8743;P50591;TNFSF10	641	875	650	950	881	693	1125	899	965	1228	717	1033	1041	917	809	1389	748	1081	842	1050	692	1047	1189	1217	1210	1284	1185	830	1151	1069	1306	1699	1212	1103	989	948	931	987
S1521	CTRL;NT0049;Control	1952	1865	1517	2201	2049	1862	1394	1673	2133	1722	1789	1929	2094	2226	2095	1849	1876	2568	1903	2024	1693	2149	2216	1909	1788	1965	2022	1840	1836	1653	1549	2068	1548	1647	1694	1660	1342	1384
S1688	CTRL;NT0216;Control	740	752	673	803	889	813	483	728	736	913	727	664	909	924	755	953	637	834	840	713	718	1061	835	804	888	807	1059	733	1272	884	768	1012	811	711	769	802	774	821
S0201	29066;Q8IWR0;ZC3H7A	725	905	751	839	835	1520	608	713	632	780	742	857	983	959	768	714	797	1188	980	782	949	1157	1224	939	779	915	903	795	738	982	986	1304	708	714	719	860	727	734
S0335	118472;Q8NB15;ZNF511	552	560	478	652	660	686	372	659	556	461	742	600	687	825	571	750	656	825	648	346	479	723	631	467	590	706	646	566	418	774	823	956	979	1016	931	650	546	615
S1238	4193;Q00987;MDM2	1233	1192	1095	1166	1123	880	813	1314	1277	756	1168	856	1271	1157	2452	1136	997	1133	1129	1174	901	1181	1208	1106	896	1144	1248	1014	931	1014	1064	1371	1128	824	1096	1106	993	876
S0609	8824;O00748;CES2	1011	943	717	985	966	986	506	955	868	764	851	856	1339	1150	1060	783	936	1611	1012	1027	907	957	868	950	837	849	849	929	1008	811	664	852	573	563	797	832	530	579
S0423	51585;O94913;PCF11	900	1038	942	948	1125	814	1106	805	1064	855	1064	900	1231	1172	1300	1194	946	1266	1012	709	839	985	1011	1049	906	890	1158	895	1288	889	830	1020	893	601	888	776	554	578
S1583	CTRL;NT0111;Control	1495	1470	1297	1857	1698	1821	1626	1770	1716	1615	1295	1438	1695	2448	1361	1869	1307	1880	1791	1663	1491	1831	1944	1921	1684	2027	1924	1483	1738	1622	1690	2121	1574	1652	1489	1785	1555	1302
S1759	CTRL;NT0287;Control	1036	819	1040	1498	872	901	875	906	791	698	892	963	1065	1119	1173	1063	920	1275	978	714	751	973	1218	1132	1156	1308	787	965	1061	953	818	1135	870	910	843	950	992	985
S1757	CTRL;NT0285;Control	791	757	1188	1081	942	969	1000	1209	748	774	1012	818	1330	1210	738	955	981	1252	924	1104	904	1023	1136	960	894	999	1038	887	1099	876	985	810	734	738	760	807	758	747
S0793	25827;Q9UKC9;FBXL2	1499	1169	1081	1263	1346	1314	1049	1363	1204	1512	1414	1185	1350	1543	1089	1424	1273	1638	1218	1177	1222	1547	1509	1413	1309	1502	1308	1246	1531	1579	1551	1925	1608	1487	1423	1366	1349	1381
S1569	CTRL;NT0097;Control	1410	1737	1686	1447	1403	1594	1925	1385	1567	1951	1291	1553	1409	1519	2199	2140	1491	1735	1866	1110	1439	2016	1958	2067	1812	1841	1965	1390	1594	1611	1906	2211	1497	1418	1552	1534	1487	1527
S1665	CTRL;NT0193;Control	1432	1184	1594	1687	1441	1625	1060	1380	1534	1230	1441	1356	1846	2037	1153	1416	1401	1809	1548	1598	1390	1695	1729	1513	1363	1580	1527	1201	1343	1234	1438	1716	1448	1354	1403	1164	1179	1346
S1659	CTRL;NT0187;Control	705	841	920	773	815	618	641	754	897	667	883	674	760	1195	743	1600	766	947	932	1638	704	1158	1121	1001	1053	1012	1028	720	922	876	897	1230	832	815	760	825	805	767
S0746	210;P13716;ALAD	881	655	708	718	832	698	544	699	753	710	743	718	821	1094	872	1149	804	994	794	1378	696	937	947	963	807	976	1219	759	1046	723	841	874	763	748	780	968	908	819
S0036	673;P15056;BRAF	457	595	618	598	544	610	266	628	474	474	550	528	1086	672	875	414	576	731	710	279	514	607	636	736	689	834	828	597	707	647	689	787	616	592	618	614	505	510
S0585	6520;P08195;SLC3A2	757	822	706	725	832	810	4070	697	901	581	1276	751	929	836	747	650	640	950	941	775	623	922	830	671	631	700	863	634	569	813	788	1146	644	526	627	808	699	685
S1613	CTRL;NT0141;Control	995	1286	1007	1037	1409	1205	1427	1332	1346	1183	1043	1316	1489	1129	1154	1480	1107	1317	1189	1678	1171	1523	1625	1497	1378	1495	1284	978	1090	1349	1376	1892	1211	1156	1220	1259	1163	1213
S1976	CTRL;NT0504;Control	859	879	829	1006	970	1069	1113	809	975	804	749	897	1013	1301	1072	1232	902	1178	1021	788	937	1159	1106	1140	950	1016	928	880	1058	1085	991	1044	805	767	764	835	884	933
S1767	CTRL;NT0295;Control	710	583	636	1106	1119	845	569	675	807	669	770	660	639	755	795	848	642	812	597	1058	698	928	1021	880	912	1044	968	689	978	864	1043	1089	799	703	818	808	780	692
S0747	210;P13716;ALAD	900	810	839	908	1099	851	1115	883	913	873	979	850	1090	1110	825	1527	999	972	1118	559	992	1317	1194	1152	959	1105	1520	1043	1355	877	1051	1209	1189	1007	1210	1201	1353	1244
S0123	22934;P49247;RPIA	180	292	291	250	271	225	244	221	207	194	245	187	360	289	244	166	215	348	177	248	191	180	239	261	247	238	348	228	326	93	175	228	156	146	159	341	496	373
S0903	57617;Q9P253;VPS18	893	935	1153	722	748	793	692	767	1297	1356	932	1157	1672	981	1571	1176	922	813	1397	2613	385	555	508	573	477	534	499	401	680	558	509	729	723	817	801	1021	1218	1020
S1998	CTRL;NT0526;Control	828	1079	1124	1078	1022	853	1225	1060	954	576	809	1097	1023	994	961	1129	1132	1089	1311	816	783	1217	1241	1155	1007	1236	1138	896	1160	898	1110	1358	920	857	785	1005	889	901
S0861	51073;Q9BYD3;MRPL4	582	562	457	494	580	452	321	545	466	318	543	540	602	657	485	453	495	711	674	554	477	472	419	561	561	538	868	635	933	327	188	301	619	467	538	920	829	888
S0501	26058;Q6Y7W6;GIGYF2	926	736	721	1097	889	983	788	652	788	1151	952	1084	4553	1045	983	1488	784	1098	1404	1750	692	894	833	726	520	663	796	796	522	873	964	1079	654	653	791	777	742	681
S1662	CTRL;NT0190;Control	2795	2014	1936	2248	1924	1780	1739	1959	1805	1931	2020	1899	1969	2030	1932	2397	1835	2423	1754	2090	1592	2095	2039	2347	1896	2027	2009	1904	1855	1559	1485	2052	1709	1365	1592	1586	1645	1400
S0135	1436;P07333;CSF1R	591	793	491	687	792	919	400	981	830	736	651	774	907	934	616	2743	844	940	960	984	630	916	875	838	677	758	1065	638	646	769	863	827	810	596	743	721	737	652
S1213	875;P0DN79;CBSL	1222	715	614	951	917	761	961	914	994	1077	987	862	833	1001	813	783	774	879	741	752	758	920	1000	1026	914	1117	1073	767	982	1106	1117	1152	808	912	792	925	1117	830
S1930	CTRL;NT0458;Control	1561	1281	1093	1233	1156	1170	1114	1606	1211	1130	1060	1151	1379	1239	1264	1165	1055	1534	1257	1115	1042	1452	1284	1465	1417	1322	1196	1163	1603	1158	1386	1772	1101	1259	1133	1060	1108	996
S1408	163702;Q8IU57;IFNLR1	919	1057	897	1583	971	1104	830	860	948	959	941	1529	1301	1049	785	1098	982	1355	909	1397	836	832	956	1106	609	911	1052	1096	998	1092	749	1234	889	754	924	905	933	890
S0250	6553;Q14940;SLC9A5	1075	1344	1161	1581	1574	1344	1063	1235	1283	1206	1196	1208	1447	1331	1291	1299	1283	1740	1294	2224	1037	1358	1240	1195	987	1121	1154	1109	833	1113	1215	1755	961	779	972	1054	1193	1091
S1652	CTRL;NT0180;Control	877	617	571	774	584	677	1006	618	768	730	524	860	668	772	732	1174	788	769	824	1404	537	797	916	823	941	850	838	632	1039	911	921	1114	917	937	844	816	1050	794
S0464	5007;P22059;OSBP	137	172	160	153	232	117	79	157	332	120	201	139	193	252	119	169	191	272	213	60	247	242	267	254	139	234	191	151	191	162	166	164	212	172	190	343	363	430
S0338	79650;Q9BQ65;USB1	813	914	753	769	808	737	691	715	743	503	885	690	995	877	572	686	664	961	895	720	671	780	805	676	509	633	616	664	812	740	827	1010	722	700	706	651	715	688
S0666	4720;O75306;NDUFS2	221	285	278	437	422	262	296	301	344	354	323	240	367	325	203	311	304	389	350	460	372	458	533	537	560	672	723	563	874	232	298	427	826	1194	818	699	1043	1008
S1763	CTRL;NT0291;Control	1342	1458	1655	1905	1942	2239	2027	1883	1673	1568	1766	1490	2232	1973	1594	1923	1852	1928	1817	1390	1598	2045	2210	2241	1619	2036	1816	1830	2274	2044	1977	2243	1555	1580	1823	1796	1693	1698
S0280	57017;O75208;COQ9	1271	1546	1060	1217	1485	1316	1278	1412	1094	891	1358	1606	1544	1549	1003	1523	1416	1859	1502	1084	1300	1341	1426	1126	1051	966	1439	1339	1172	1372	1412	2380	1131	914	1013	1371	1241	1116
S1038	1717;Q9UBM7;DHCR7	251	335	151	287	285	297	313	279	378	370	228	231	385	323	249	425	302	319	357	495	283	371	371	496	513	475	453	299	362	360	481	433	327	338	287	339	370	392
S0182	10972;P49755;TMED10	313	238	195	277	313	270	151	263	231	157	231	277	392	338	2225	180	269	373	302	206	187	173	138	130	50	132	168	223	117	457	528	599	255	184	243	185	141	142
S0054	6389;P31040;SDHA	1142	901	961	908	867	1134	847	1797	857	958	923	1090	1076	1168	1304	906	988	1211	1046	914	648	699	660	796	746	906	858	866	744	1010	796	1490	1093	1002	1137	963	1032	1012
S1851	CTRL;NT0379;Control	1300	1416	1428	1678	1602	1449	1400	1239	1587	1341	1859	1285	1448	1495	1223	1831	1294	1846	2093	2829	1306	1781	1809	1841	1642	1796	1508	1273	1555	1798	1759	1986	1493	1421	1580	1417	1401	1537
S0118	7086;P29401;TKT	676	548	395	368	738	543	622	474	815	578	699	494	515	616	653	674	597	662	478	612	398	441	505	459	438	543	771	665	706	507	627	722	519	478	526	864	882	725
S0009	5595;P27361;MAPK3	771	679	805	978	865	737	841	783	791	928	968	710	928	1040	1556	910	895	1011	898	1588	789	1062	1061	1209	993	974	1038	753	1090	1012	1095	1239	848	849	917	981	932	898
S0736	26256;O75952;CABYR	1293	1249	1291	1500	1389	868	961	1171	1275	1397	1278	996	1234	1592	1804	2165	1032	1272	1225	1913	776	997	1002	1225	998	1294	1191	953	1219	1140	1243	1400	1116	1127	1256	1145	1155	1052
S1579	CTRL;NT0107;Control	1210	1085	1030	1053	1274	1065	1059	1132	978	1681	1486	1059	1403	1101	1210	1300	946	1313	994	1284	997	1477	1519	1322	1289	1427	1133	1000	1355	1416	1368	1669	1215	1085	1176	1119	1090	1057
S0924	388962;Q53S33;BOLA3	1090	832	842	806	980	717	1070	808	998	634	749	657	925	1004	717	869	870	935	961	593	673	915	828	1109	999	1168	969	895	900	838	768	985	875	1028	911	890	722	881
S0552	1737;P10515;DLAT	1156	1347	1552	1357	1297	1025	1585	1170	1209	1129	1287	1016	1072	1322	876	1664	1154	1240	1154	865	876	1104	1190	1329	1490	1113	1180	954	1316	1146	1208	1386	972	802	1061	931	814	932
S0830	65082;Q96AX1;VPS33A	573	680	416	479	561	1210	1031	766	582	908	849	482	608	638	411	1205	548	1607	720	1503	358	366	445	520	389	513	491	370	332	573	688	631	661	757	692	868	1075	996
S1041	2224;P14324;FDPS	903	1047	1006	1023	1377	942	888	1088	933	1141	1300	895	1295	1543	1321	1015	984	1234	1021	1046	687	1098	1106	1054	979	941	857	828	830	1171	1243	1330	937	739	992	967	947	862
S0629	55572;Q96CU9;FOXRED1	691	564	672	708	671	738	722	787	803	766	665	576	595	688	412	1084	501	860	637	928	633	886	895	853	889	894	996	729	767	860	747	992	1297	1286	1030	795	1157	887
S1752	CTRL;NT0280;Control	1245	1046	1056	1389	1581	1261	1026	1488	1121	1276	1356	1239	1464	1360	1378	1564	1288	1280	1287	1095	1128	1489	1435	1277	1108	1306	1550	1199	1405	1206	1358	1873	1263	1042	1410	1108	1233	1024
S0095	5105;P35558;PCK1	1399	723	653	872	954	751	1115	1010	892	1047	757	643	2451	894	616	884	870	1116	784	2170	699	1099	965	942	887	1012	1075	933	1139	884	981	1026	881	772	798	946	1045	912
S1029	79939;Q96K37;SLC35E1	697	682	821	810	782	602	1245	761	851	943	772	700	732	887	752	983	746	968	768	681	759	963	1177	1218	1147	1205	998	853	1045	915	1007	886	811	998	748	885	906	935
S1088	2752;P15104;GLUL	960	1017	1486	940	924	918	1103	922	862	1037	1092	1164	994	1021	922	1585	910	1184	968	829	907	1144	1320	1237	1166	1462	1393	843	1218	1156	1204	1498	1145	1034	1223	994	1111	1005
S1957	CTRL;NT0485;Control	984	1332	1106	1346	982	955	1544	1304	951	1096	1007	1239	1230	1044	912	1210	1219	1269	1066	973	1068	1442	1443	1331	1191	1489	1180	1096	1418	1243	1238	1599	1147	1105	1117	987	968	976
S1940	CTRL;NT0468;Control	986	962	1400	1124	1035	1059	1147	1076	1058	747	974	816	1100	1177	1307	1523	1408	1169	1050	1360	857	1098	1168	1374	1273	1377	1192	994	1130	891	1292	1166	972	807	1076	987	1042	1011
S1712	CTRL;NT0240;Control	504	624	458	645	548	681	729	885	649	949	590	686	575	707	733	747	565	736	759	1115	712	855	837	754	698	769	754	589	815	826	986	1035	797	960	824	727	934	884
S0040	7298;P04818;TYMS	844	824	905	819	890	698	1053	598	641	1106	749	653	1127	887	949	1233	638	903	969	861	670	842	998	790	682	857	1138	619	1103	954	1037	1385	953	928	1020	796	1115	975
S1494	CTRL;NT0022;Control	1989	2299	1987	2296	2280	1942	1568	1835	1899	1689	2357	1984	2468	2636	2041	2105	2052	2535	2346	1991	1907	2336	2441	2230	1877	2234	1989	1928	1404	1975	2032	2388	1989	1551	1998	1788	1534	1657
S0727	4528;P46199;MTIF2	522	510	438	527	564	591	448	580	553	466	412	464	611	474	316	406	483	658	564	343	362	541	567	654	718	805	736	604	790	493	547	468	758	739	772	826	797	753
S0043	8743;P50591;TNFSF10	1097	1290	1058	939	998	990	944	938	1025	971	779	921	1036	1034	842	1010	1099	1234	1034	865	754	1007	925	1129	921	909	855	886	718	869	931	1489	840	868	993	935	928	928
S0976	83549;Q9HA47;UCK1	895	954	826	790	1059	947	673	787	983	612	1186	1008	982	960	755	1108	790	1026	928	800	698	857	896	952	761	775	937	825	827	1062	874	915	974	794	1007	726	793	709
S0161	7083;P04183;TK1	308	302	378	350	349	324	273	286	240	227	283	391	280	426	248	417	341	441	354	453	298	327	415	279	261	278	297	313	220	363	370	510	229	194	275	256	242	294
S1097	10724;O60502;OGA	1256	1349	1287	1397	1285	980	1114	1247	1240	1188	1385	981	1501	1464	1111	2064	1267	1677	1135	1166	806	1090	1165	1378	1570	1383	1460	968	1477	1239	1223	1490	1324	1122	1270	1094	1298	1000
S0296	11269;Q9UMR2;DDX19B	1237	1599	1531	1437	1756	1233	1497	1269	1347	1066	1377	1434	1825	1679	1076	1100	1239	1720	1281	1391	1240	1285	1409	1496	1126	1432	1183	1134	884	1537	1331	1664	1206	1041	1118	1177	1062	1178
S0235	6727;P37108;SRP14	182	141	164	165	198	120	229	124	173	118	157	149	211	207	85	135	119	167	152	80	146	165	172	155	97	126	255	154	96	146	77	89	141	100	96	287	287	322
S0074	3091;Q16665;HIF1A	713	666	808	1210	793	1026	1033	567	693	1026	1100	755	790	886	1259	1046	635	910	1680	2264	580	497	524	716	723	642	663	492	757	673	558	881	584	705	700	504	700	635
S0391	55374;Q96DC7;TMCO6	507	550	635	536	611	507	376	582	528	365	619	521	633	632	418	447	579	720	595	407	547	567	633	524	519	582	502	518	424	639	650	1011	758	754	926	452	489	492
S1774	CTRL;NT0302;Control	763	460	502	725	656	790	470	635	736	800	469	605	641	589	465	648	771	838	769	504	596	721	679	709	741	838	690	680	730	697	604	791	699	551	651	683	765	600
S1508	CTRL;NT0036;Control	865	933	1027	958	1071	953	1004	1042	845	953	852	1012	1112	1169	1035	1179	820	1333	1063	804	897	1057	1169	1105	1048	1045	890	895	1117	986	1060	1363	974	821	856	988	1057	1121
S0901	57617;Q9P253;VPS18	655	597	816	763	992	718	654	642	816	1537	598	1000	1203	915	572	2646	663	856	783	2038	449	598	536	582	502	551	597	480	370	710	735	797	583	571	560	615	879	825
S1131	5025;Q99571;P2RX4	615	826	618	701	910	815	813	959	943	1109	846	815	803	945	695	785	964	1144	907	977	737	981	1092	1134	953	987	1106	765	933	1041	1056	1384	926	990	956	861	974	840
S0721	10240;Q92665;MRPS31	997	1057	1134	1142	1085	1117	1015	894	828	892	894	935	991	1190	822	1030	1091	1568	1648	1014	894	1177	1205	984	915	1202	1147	1028	1152	956	920	1291	915	765	940	939	870	876
S0594	55602;Q9NXV6;CDKN2AIP	991	975	805	936	959	886	604	910	1208	977	1087	791	963	1086	1452	936	1047	1258	1259	815	878	1167	1327	1034	1192	1199	1237	976	1364	932	1285	1396	942	848	891	865	779	826
S1386	3428;Q16666;IFI16	927	904	645	1033	1015	933	1348	1036	1296	856	927	824	1027	1090	1000	1624	886	1387	1042	903	892	1200	1173	923	949	1000	1110	835	721	921	1214	1319	1009	895	1009	866	832	944
S0081	2908;P04150;NR3C1	611	591	833	538	796	537	599	442	722	543	590	707	753	783	606	626	744	731	725	1172	578	755	818	635	662	799	736	568	691	726	927	1015	795	777	758	669	807	657
S0366	84888;Q8TCT8;SPPL2A	465	575	626	583	598	766	759	588	563	758	434	621	645	688	787	737	674	759	753	796	595	835	776	844	639	790	808	563	793	704	780	824	713	608	653	645	615	593
S0650	4694;O15239;NDUFA1	613	674	909	627	848	738	467	867	751	707	680	602	725	796	714	520	879	884	844	462	569	1028	965	1023	1124	1029	1317	947	1574	598	586	597	1390	1187	1096	1238	1549	1486
S1664	CTRL;NT0192;Control	2073	1778	1344	1946	2056	1519	1673	1693	1773	1329	2302	2038	1980	2297	1920	2265	1734	2089	1996	1373	1552	2033	2032	2090	1816	2014	1845	1809	2069	1871	1988	2481	1728	1469	1796	1801	1944	1751
S0536	92106;Q96HP4;OXNAD1	889	937	830	1013	1004	885	784	996	993	680	1022	886	1179	1210	1235	1274	950	1316	1078	1168	703	945	1018	955	762	854	1038	861	997	1072	1219	1587	814	616	875	977	770	914
S0288	23657;Q9UPY5;SLC7A11	1681	1756	1579	1932	2138	2158	1943	1929	1912	1673	1866	1741	2368	2261	1487	2160	1740	2251	2057	1210	1548	2060	2028	1785	1372	1733	1972	1659	1489	1871	1863	2388	1632	1495	1630	1722	1554	1439
S1448	6387;P48061;CXCL12	720	862	628	669	809	690	651	955	710	599	886	843	1323	962	669	1149	1001	911	985	519	692	993	971	922	788	1005	1001	833	825	732	732	1169	722	709	761	777	711	715
S1099	10724;O60502;OGA	726	705	963	1139	901	682	656	901	922	715	721	837	1172	1067	749	1152	816	1160	845	821	583	924	844	759	835	1047	859	701	767	894	881	876	1074	920	809	926	862	698
S0179	51005;Q9Y303;AMDHD2	869	1169	1236	1106	891	934	1796	764	816	878	875	729	1047	993	871	1741	837	1145	1053	1141	749	1086	1078	739	649	768	717	604	549	984	1190	1398	612	531	596	487	251	270
S0697	112869;Q96ES7;SGF29	638	706	527	736	737	874	448	649	519	577	692	618	782	798	576	570	800	773	767	348	845	1156	987	1280	1186	1278	1779	1077	1824	578	702	836	1206	1124	1134	1016	1067	1094
S1788	CTRL;NT0316;Control	1029	985	1331	1131	1063	1190	1352	1205	1118	1070	1013	968	1718	1064	1076	1319	1101	1467	954	1549	891	1444	1495	1484	1311	1392	1399	986	1132	1149	1368	1540	1169	1315	1301	1061	1029	993
S1302	6850;P43405;SYK	1196	973	1042	1077	1142	1079	1092	1082	926	998	1157	1055	1217	1407	1323	1250	1111	1540	1134	1308	1090	1109	1099	1046	757	981	1380	1177	1022	1163	1189	1373	898	937	898	1101	996	952
S1589	CTRL;NT0117;Control	642	844	623	963	905	1153	1253	926	822	881	862	641	760	1061	949	1068	1053	1082	879	825	751	1042	1061	865	856	965	835	765	637	871	1027	1182	983	688	889	775	713	728
S0513	4221;O00255;MEN1	900	822	765	936	955	1028	473	861	706	676	974	834	1058	1199	887	612	952	1258	1071	397	727	632	753	746	439	792	785	938	626	1244	1182	1550	854	980	924	1098	872	966
S0802	5833;Q99447;PCYT2	845	730	937	850	860	683	1361	1020	891	895	1000	770	1119	952	760	1412	898	1023	981	1578	703	984	841	1030	945	1216	997	968	1029	959	883	1173	1115	1317	1233	1267	1534	1353
S1283	5599;P45983;MAPK8	1142	1301	1287	1079	1276	1058	1156	1147	1334	1066	1122	1173	1067	1299	1338	2080	956	1497	1530	1850	1051	1403	1267	1477	1602	1402	1375	1148	1272	1205	1226	1466	1146	1075	1308	1104	1006	1163
S0029	4609;P01106;MYC	208	255	164	167	177	184	131	220	287	113	211	176	311	271	200	108	216	223	278	61	162	191	175	225	173	205	380	290	557	174	120	171	242	257	248	670	841	692
S1257	7150;P11387;TOP1	552	664	703	546	508	547	409	628	620	578	572	382	564	667	1133	893	605	594	629	970	532	608	643	709	771	667	974	519	802	532	440	646	702	674	598	660	743	757
S1993	CTRL;NT0521;Control	727	1044	689	1013	1052	964	1273	833	820	800	872	984	927	1096	1053	1242	1039	1056	1202	670	811	1106	1282	1383	1261	1359	1250	875	1315	1228	1297	1619	978	973	1107	990	1146	913
S1986	CTRL;NT0514;Control	1769	1576	1874	1594	1844	1641	1756	1891	1650	1271	1709	1679	2185	2069	1768	1851	1727	2275	2134	1365	1653	1958	2282	1797	1424	1986	2053	1840	2159	1680	1760	2421	1449	1350	1796	1869	1523	1411
S0847	11019;O43766;LIAS	574	1025	497	644	770	572	447	834	607	461	539	637	757	840	676	534	595	892	723	771	594	545	420	575	426	448	568	557	287	563	507	551	615	440	617	876	734	784
S0387	9213;Q9UBH6;XPR1	1050	1100	1045	1282	1179	1494	1276	1201	1065	1160	1493	998	1386	1353	1024	1095	1329	1249	1370	1420	960	1561	1561	1359	1201	1332	1067	1062	1024	1388	1408	1715	1003	1031	1134	976	977	806
S1160	2876;P07203;GPX1	608	596	627	597	734	570	466	833	676	617	785	635	1004	795	587	663	690	772	852	677	628	813	753	877	754	752	783	614	753	629	773	879	572	570	510	588	570	600
S0425	29883;Q9UIV1;CNOT7	804	1085	1031	1293	907	841	1185	1092	842	993	1415	721	911	1061	1216	1078	1116	1107	1107	974	698	795	824	657	559	590	678	629	465	989	1023	1194	799	700	706	619	527	549
S1847	CTRL;NT0375;Control	1618	968	1188	1048	1066	854	854	1044	1124	1263	898	839	927	1057	804	1781	939	1167	1375	718	780	1198	1263	1352	1233	1199	1358	1009	916	1108	1317	1437	1107	1112	1050	911	972	985
S0589	7356;P11684;SCGB1A1	562	631	557	639	649	751	609	665	689	594	519	664	526	600	1190	668	837	623	1244	520	715	925	921	773	715	819	903	596	640	665	821	976	671	479	616	718	721	741
S0172	64778;Q53EP0;FNDC3B	851	998	693	698	1283	795	952	621	974	968	781	1031	850	1007	780	1271	756	1208	1304	2281	730	788	758	678	507	717	751	741	663	910	950	1251	721	530	718	764	811	731
S0116	64078;Q9HAS3;SLC28A3	915	1009	1062	980	975	908	775	744	898	913	806	875	1719	926	848	929	847	1069	1080	1020	657	935	872	698	529	834	971	723	1076	871	961	1029	723	750	923	784	771	755
S1493	CTRL;NT0021;Control	1314	1358	1583	1291	1523	1239	1444	1407	1212	1406	1295	1513	1390	1657	1124	1767	1570	1837	1737	1126	1259	1678	1833	1788	1464	1565	1538	1154	1465	1882	1613	1893	1620	1633	1376	1459	1449	1443
S1932	CTRL;NT0460;Control	965	1095	1100	1124	1185	1153	934	1129	1226	856	1006	978	1076	1171	1018	1264	1051	1294	1174	1049	995	1283	1323	1194	1129	1227	1049	1112	1363	1014	990	1522	1046	920	1127	966	852	876
S1264	2322;P36888;FLT3	808	1405	1085	1056	937	1081	772	924	959	921	1209	799	810	972	999	949	971	1060	1217	1093	788	915	977	1044	828	1061	972	895	955	1186	1010	1404	804	899	1105	943	924	923
S0025	790;P27708;CAD	691	751	490	654	808	1230	429	675	608	813	616	723	894	871	685	684	572	1146	734	2240	832	1008	1116	1184	1142	1100	858	649	967	534	419	443	890	927	879	889	923	946
S1827	CTRL;NT0355;Control	2114	2360	2100	2353	2388	2030	1415	2529	2241	1750	3184	2036	2585	3391	2073	2063	2320	2758	2641	2660	1925	2473	2555	2487	2042	2541	2534	2379	2012	2200	2017	2042	2030	1741	2171	1874	1686	1798
S1060	38;P24752;ACAT1	1569	1724	1191	1779	1501	1731	1625	1653	1389	1450	1620	1338	1912	1892	1282	1531	1527	1884	1779	1674	1605	1802	1738	1669	1693	1613	1737	1505	1685	1602	1627	2097	1388	1514	1554	1632	1375	1427
S0623	126328;Q86Y39;NDUFA11	753	718	711	978	921	740	645	830	812	848	961	693	800	998	1325	589	740	926	1469	693	856	979	1015	1046	985	1238	1731	1078	1749	870	694	825	1384	1484	1377	1396	1726	1600
S1823	CTRL;NT0351;Control	1473	1366	1268	1420	1472	1338	1345	1989	1379	1530	1531	1212	1376	1733	1345	1493	1462	1774	1589	1167	1366	1839	1685	1534	1606	1697	1622	1268	1435	1662	1665	2009	1389	1277	1337	1338	1392	1398
S1355	817;Q13557;CAMK2D	680	876	860	722	802	1415	874	901	787	856	690	676	775	974	728	1163	811	1037	940	951	764	961	1027	1023	1024	867	841	731	933	883	941	1063	927	684	913	768	846	667
S1541	CTRL;NT0069;Control	773	780	666	725	936	741	912	825	753	740	751	707	806	958	690	858	675	1038	802	520	798	984	951	1001	918	792	803	732	716	942	919	939	642	733	636	668	781	861
S0311	10189;Q86V81;ALYREF	212	153	143	167	156	189	146	154	119	133	159	176	171	207	212	562	172	167	252	244	184	216	130	214	211	283	226	138	98	240	284	341	241	280	229	190	303	289
S0365	84888;Q8TCT8;SPPL2A	671	799	620	906	1126	785	747	1026	726	973	735	780	728	918	1199	862	850	872	877	1040	801	1087	1121	1037	1096	981	910	705	931	1004	914	1291	903	980	824	871	1001	907
S1407	163702;Q8IU57;IFNLR1	692	632	549	685	600	564	705	615	709	457	563	540	670	683	718	791	496	790	666	776	497	637	725	761	661	591	636	566	650	703	777	892	768	711	596	641	598	693
S0593	55602;Q9NXV6;CDKN2AIP	611	609	438	786	587	587	1212	589	404	421	580	749	802	705	683	778	573	779	847	490	699	836	1042	900	696	810	969	735	815	751	839	1012	617	538	630	615	441	535
S1945	CTRL;NT0473;Control	950	752	788	993	895	933	1377	952	799	1034	771	791	918	817	1340	1232	821	1087	1018	1126	893	1065	1143	942	968	1181	949	907	1142	1176	1342	1262	961	981	1062	907	987	967
S1782	CTRL;NT0310;Control	1864	1004	1177	1132	1434	1336	921	1616	1148	1350	1606	1063	2914	1462	1447	1510	1193	1674	1425	1492	1202	1581	1455	1612	1395	1540	1293	1131	1846	1395	1464	1950	1260	1127	1204	1348	1291	1224
S0480	56967;Q9NPU4;C14orf132	1059	1015	849	1020	1553	1220	1317	1052	1248	1331	1126	935	1021	1397	1042	2127	1239	1328	1294	1062	967	1834	1516	1608	1581	1618	1480	1157	1712	1312	1285	1844	1212	1170	1197	1224	1242	1185
S0416	54708;Q9NX47;MARCHF5	716	641	585	1145	754	739	1083	637	589	578	920	587	1064	879	577	1394	647	841	891	501	527	784	664	737	790	947	875	674	983	657	999	1063	780	898	754	654	676	625
S0573	10425;O95376;ARIH2	982	826	731	797	846	1086	421	1013	865	693	819	909	916	878	796	1073	812	959	887	383	820	993	1066	765	700	835	696	768	651	937	1155	1157	730	744	696	651	608	598
S0086	6774;P40763;STAT3	1057	1238	1075	1527	1516	1375	1206	1513	1332	1494	1446	1156	1864	1632	1297	1089	1281	1829	2200	1610	1115	1529	1453	1327	1131	1325	1307	1284	1064	1042	1390	1259	1102	1058	1208	1325	987	1040
S1542	CTRL;NT0070;Control	1006	1305	711	1348	1156	903	901	1029	1039	736	1135	815	1505	1245	1007	1405	1053	1222	1061	1657	984	1381	1491	1240	1257	1360	1216	947	852	1303	1203	1479	863	1052	1074	982	972	899
S0825	92935;Q96GW9;MARS2	161	220	164	157	248	166	123	179	137	162	130	125	182	199	174	243	175	261	188	147	218	166	166	289	266	308	627	289	615	127	196	112	225	258	226	607	907	749
S0127	3845;P01116;KRAS	816	511	337	548	617	500	575	550	550	404	634	459	582	617	344	706	461	513	495	729	489	614	695	677	695	656	526	437	638	607	726	865	510	571	606	616	598	576
S1718	CTRL;NT0246;Control	744	812	1003	761	853	792	903	839	887	965	1090	896	889	995	705	1177	809	999	773	1052	891	1274	1028	1203	1075	1253	1127	848	1385	985	953	944	859	914	821	772	800	732
S1779	CTRL;NT0307;Control	750	889	1020	980	786	838	1032	956	867	809	869	711	718	915	852	1062	816	1150	987	1127	746	1038	1006	941	837	951	837	757	860	901	847	1242	813	858	909	916	838	703
S1835	CTRL;NT0363;Control	1166	1121	1074	1424	1458	1133	1100	1881	1166	1025	1267	1282	1248	1412	1461	2384	1207	1608	1227	1155	1264	1557	1611	1515	1551	1456	1557	1253	1680	1585	1582	1868	1333	1344	1304	1456	1574	1387
S1883	CTRL;NT0411;Control	952	878	1063	767	914	1049	950	1482	853	919	942	921	1592	989	1141	1088	929	1239	1073	1013	933	1115	950	1085	932	998	789	924	940	955	1071	1475	900	864	955	975	869	860
S1562	CTRL;NT0090;Control	1542	1578	1480	1543	1654	1475	1252	1977	1569	1190	1548	1588	2343	1736	1411	1765	1844	2156	1954	1422	1444	2029	2024	2010	1512	2103	1662	1422	1611	1753	1738	2071	1650	1369	1552	1655	1323	1541
S1501	CTRL;NT0029;Control	1120	1343	1051	1215	1474	1037	1057	1815	1229	1238	1388	1122	1326	1329	1038	1829	1393	1541	1280	2337	1088	1541	1608	1524	1323	1481	1332	1157	1299	1319	1425	1792	1289	1231	1369	1268	1241	1047
S0605	26231;Q8WV35;LRRC29	720	755	893	888	801	793	709	903	778	857	892	581	1117	998	701	942	819	1007	799	984	794	1067	1043	870	690	896	991	693	931	1085	1222	1466	686	731	826	815	1075	798
S1695	CTRL;NT0223;Control	941	895	885	777	1027	755	923	843	691	807	699	809	719	810	709	1067	632	1042	675	951	760	1034	1114	1088	976	1145	708	765	1025	911	971	1255	805	847	1000	726	837	834
S0808	4191;P40926;MDH2	793	699	410	917	812	769	1422	935	826	804	839	629	854	708	1457	861	722	718	918	710	500	729	622	636	719	775	868	623	513	591	626	835	641	649	652	670	765	693
S1478	CTRL;NT0006;Control	1206	1569	1248	1140	1242	1154	1405	954	1296	1343	1073	1171	1020	1374	1171	1542	1193	1408	1119	755	999	1459	1395	1327	1328	1407	1237	1137	1364	1180	1253	1508	1186	1193	1272	1087	1245	1035
S0291	339263;A8MQB3;LINC02693	1317	1239	1290	1808	1761	1633	1695	1734	1657	1385	1473	1137	1569	1784	1937	1774	1414	1974	1856	1493	1362	1858	1977	2054	2019	1838	1779	1476	1724	1886	1778	1981	1482	1402	1454	1722	1689	1650
S1897	CTRL;NT0425;Control	805	832	682	945	1075	1006	1236	1070	990	820	804	961	1126	1160	896	1136	874	1117	935	869	923	1474	1302	1159	1095	1160	1183	766	1259	1130	1362	1686	1089	971	995	1078	1318	1015
S1280	5156;P16234;PDGFRA	641	788	683	820	827	864	676	966	744	848	1017	718	698	856	525	964	753	890	739	562	691	979	987	983	1000	1128	868	727	1033	805	856	1151	737	706	891	786	742	773
S1985	CTRL;NT0513;Control	736	992	804	937	752	727	1194	736	793	985	747	1297	1488	982	712	904	740	818	870	1219	739	917	1077	938	785	910	722	803	1011	1065	989	1289	970	925	889	956	1071	988
S1625	CTRL;NT0153;Control	839	1096	733	1157	1113	820	751	931	739	683	818	824	1028	1068	2177	826	793	1252	1166	1695	873	1269	1185	1075	1058	1068	1003	856	1262	902	1077	1141	1074	941	1126	819	923	977
S1737	CTRL;NT0265;Control	1066	1262	1741	1170	1096	1078	1295	1345	1194	1115	1187	1149	1496	1426	1076	1671	1171	1416	1461	3159	1104	1267	1398	1520	1276	1390	1388	1128	1135	1225	1246	1332	1058	1023	1078	1068	1063	1072
S1397	3572;P40189;IL6ST	706	752	1093	803	815	735	839	619	665	681	917	578	841	917	784	769	795	1019	774	738	672	686	737	797	810	841	588	655	810	801	983	1059	788	789	761	697	831	729
S1643	CTRL;NT0171;Control	1179	1300	1965	1312	1444	1351	1417	1565	1298	1314	1073	1166	1459	1362	1191	2571	1560	1487	1438	2884	1350	1584	1755	1569	1333	1498	1501	1139	1622	1421	1813	2065	1457	1197	1365	1303	1375	1340
S0863	51073;Q9BYD3;MRPL4	303	239	241	200	260	246	116	305	253	381	322	291	295	348	249	208	337	394	403	151	287	306	203	510	428	469	1025	485	776	199	209	189	257	247	295	751	888	817
S1891	CTRL;NT0419;Control	1012	1118	1007	1259	1083	856	968	798	757	828	790	850	780	1089	800	1086	930	1139	890	1090	914	1051	960	1007	842	902	1256	803	910	962	1187	1229	620	790	634	794	809	874
S0985	9583;Q9Y227;ENTPD4	968	1179	1582	1028	1248	1009	1077	990	983	850	1173	1292	1407	1132	1170	1233	1048	1393	1211	1330	836	1093	975	1285	945	1120	1043	1161	1056	1119	928	1400	885	908	1047	877	861	1010
S1161	2246;P05230;FGF1	854	900	890	795	1126	1007	1244	1120	1067	945	892	1003	1082	1146	896	1389	1134	1367	1082	1137	856	1275	1076	1181	947	1130	888	868	785	1085	1130	1555	972	1021	1004	944	830	927
S0051	1021;Q00534;CDK6	509	453	472	516	596	679	432	513	463	392	443	429	510	572	604	501	450	637	650	479	400	392	437	373	266	450	539	438	341	656	668	842	614	477	585	626	666	590
S1432	3553;P01584;IL1B	591	759	802	633	796	520	542	897	721	708	787	629	657	687	877	929	984	867	666	855	561	858	859	734	692	836	846	630	767	800	802	975	648	683	773	733	818	708
S0486	150771;Q6GPH6;ITPRIPL1	872	1113	944	1225	1358	949	1178	1180	1128	1201	862	927	1316	1041	963	1809	977	1110	1067	956	718	1041	951	1056	859	993	975	864	932	1061	1307	1520	1032	1005	1056	922	867	878
S1086	2752;P15104;GLUL	1267	1549	1243	1666	1493	1166	1018	1249	1433	1334	1409	1222	1914	1468	2319	1413	1359	1966	1366	1306	1293	1686	1643	1676	1373	1523	1544	1230	1451	1405	1509	1715	1411	1278	1454	1334	1388	1200
S0290	339263;A8MQB3;LINC02693	688	564	580	672	830	640	515	664	539	927	489	567	764	668	614	1260	612	828	748	1168	614	655	656	750	631	750	875	657	736	775	596	910	830	584	720	741	791	696
S1360	960;P16070;CD44	435	459	499	547	580	629	458	559	601	351	515	580	594	701	498	713	542	583	429	894	450	560	585	561	413	521	625	478	578	415	428	776	426	337	358	520	358	455
S1472	340061;Q86WV6;STING1	666	985	893	816	848	795	813	1058	767	1047	744	757	934	895	719	762	967	1096	846	1146	720	836	843	856	675	884	836	734	754	892	836	952	892	883	804	837	855	809
S1261	2322;P36888;FLT3	1199	1454	1312	1665	1368	1207	1382	1551	1590	1428	1767	1446	1629	1591	1371	1683	1518	1734	1499	1286	1259	1642	1473	1569	1512	1453	1666	1344	1802	1627	1453	1786	1177	1133	1304	1324	1133	1356
S1702	CTRL;NT0230;Control	864	1366	849	1106	1019	1255	1887	1566	1152	1064	1043	1059	1122	1436	1004	1542	1361	1468	1314	1367	1029	1407	1545	1276	1050	1381	1403	1014	1190	1229	1341	1421	1228	1062	1224	1186	1125	1117
S0209	1723;Q02127;DHODH	667	693	534	969	743	650	616	752	778	536	756	636	764	997	723	1353	808	915	1141	1737	718	851	924	379	185	337	547	519	518	594	587	553	319	221	285	605	560	622
S1471	340061;Q86WV6;STING1	433	1093	535	598	630	589	795	552	506	599	634	696	595	777	555	667	536	637	575	1043	520	635	629	657	801	669	667	428	411	770	872	797	679	616	625	565	539	523
S1755	CTRL;NT0283;Control	1027	1125	1099	1079	1081	856	1431	828	1129	1143	946	1012	890	1162	1356	1223	1003	1411	1364	1224	958	1564	1643	1473	1660	1399	1194	796	1363	1160	1213	1752	1009	1119	994	926	1314	1049
S1129	5025;Q99571;P2RX4	974	1271	792	1199	868	958	1003	1202	895	1263	848	864	1041	1031	1164	893	963	1271	919	1253	846	1041	1083	1144	1030	1120	1375	1098	831	1058	902	984	927	746	919	945	844	893
S0969	7084;O00142;TK2	712	1106	761	1142	853	1054	749	1004	818	760	1028	801	1154	1202	745	1897	847	1208	1648	1264	752	1139	1146	1199	961	1254	914	676	656	858	1051	1545	895	805	1065	776	799	891
S0138	55213;Q8NDN9;RCBTB1	1362	1242	981	1227	1062	1193	1156	1113	1079	884	1031	1173	1254	1382	1144	1036	1099	1395	2099	939	950	1147	1077	1318	917	1113	1046	1156	956	1302	1198	1450	1100	831	923	1165	886	891
S0274	283971;Q8NCF0;CLEC18C	548	520	610	525	587	514	464	669	413	422	575	493	766	803	403	467	540	615	594	341	561	643	544	635	459	589	609	535	737	629	788	789	415	354	476	424	480	485
S1196	1956;P00533;EGFR	159	205	137	264	183	186	115	213	195	627	181	154	207	187	154	112	185	254	229	165	284	483	507	470	497	459	540	266	671	403	486	476	545	480	517	455	569	668
S0922	388962;Q53S33;BOLA3	925	751	1095	1030	999	1063	1098	1221	1090	1064	1054	1022	1706	1305	1930	1118	1360	1660	1300	1840	843	1317	1059	1232	1466	1449	1284	1058	977	841	944	1213	1343	1407	1211	1147	1343	1036
S0972	7084;O00142;TK2	1335	924	1006	1031	1006	930	1093	1151	1211	988	1101	910	1360	1167	1260	1170	1087	1409	1164	805	1012	1249	1234	1209	1231	1397	1180	900	1063	1004	1143	1601	1067	827	993	1144	1128	897
S0089	6778;P42226;STAT6	1169	1238	1019	1299	1070	1326	1354	1335	1204	957	1245	1287	1821	1428	1312	1184	1233	1658	1438	670	1124	1305	1326	1257	779	1342	1185	1069	1078	1250	1367	1570	1423	1046	1299	1191	1212	1470
S0171	64778;Q53EP0;FNDC3B	970	739	628	650	670	501	1056	655	611	483	817	668	635	891	1199	1006	552	804	774	1290	491	436	427	535	388	538	497	484	549	907	777	1023	650	518	668	521	672	615
S1276	5290;P42336;PIK3CA	407	473	513	418	529	364	508	512	523	455	463	436	494	659	340	511	600	648	468	532	506	682	719	891	843	748	1043	541	889	663	737	906	746	856	792	668	868	745
S1123	10379;Q00978;IRF9	1063	1312	1022	813	975	790	663	948	1085	1203	918	824	1050	1047	910	947	1226	1121	1392	1269	684	845	811	799	595	770	1051	719	746	751	846	732	612	611	736	683	689	792
S1547	CTRL;NT0075;Control	1255	1332	1014	1392	1495	1673	1179	1249	1195	912	972	910	1249	1719	1094	1555	1256	1277	1106	2012	1068	1464	1460	1473	1360	1615	1351	1073	1549	1373	1480	1927	1124	1280	1195	1257	1279	1220
S1412	11277;Q9NSU2;TREX1	630	835	1067	758	669	686	747	701	793	686	1260	704	899	840	912	1021	754	1048	848	817	583	827	822	889	891	832	789	657	814	846	960	1157	745	848	849	844	772	696
S0371	9158;O43427;FIBP	908	800	706	924	992	882	3538	855	641	712	1224	728	926	1134	776	790	929	1080	1011	668	847	973	827	941	779	918	904	853	841	847	771	945	598	733	696	761	571	676
S0615	10999;Q6P1M0;SLC27A4	825	1308	780	1035	1239	752	773	1078	1020	923	1168	941	1392	1427	1039	1226	1080	1189	1148	915	943	977	923	862	682	813	979	926	815	1032	1249	1290	1088	1028	1029	1066	896	941
S1531	CTRL;NT0059;Control	996	1326	831	1171	1368	913	812	1480	1372	1356	1200	1087	2407	1418	1343	1518	1422	1521	1394	1419	1211	1484	1469	1336	1333	1521	1302	1041	1348	1243	1597	1651	1308	1101	1221	1347	1360	1096
S1854	CTRL;NT0382;Control	1490	1113	1046	1072	1547	1340	1024	1154	1086	1422	1375	1265	2737	1343	1060	1767	1245	1563	1281	1139	984	1591	1474	1413	1248	1377	1426	1187	1216	1288	1095	1934	1224	1181	1324	1200	1298	1070
S0093	5105;P35558;PCK1	1285	1363	1555	1253	1831	1430	1538	1862	1851	1810	1432	1585	1449	1491	1667	1558	1495	1962	1577	1497	1315	1757	1781	1985	1851	1997	2131	1511	1501	1778	1790	2244	1555	1725	1539	1311	1437	1378
S1325	55738;Q8N6T3;ARFGAP1	690	868	646	762	891	666	526	712	826	540	621	556	1015	704	634	748	746	883	728	565	696	757	775	806	719	776	811	766	889	923	896	912	766	909	813	767	689	705
S0730	55178;Q9HC36;MRM3	726	804	715	781	808	672	705	1137	720	645	1001	842	708	928	993	1214	874	995	782	868	734	806	832	944	890	971	1274	921	1224	833	961	1389	1175	1397	1063	1108	1169	1142
S1254	1147;O15111;CHUK	501	486	524	521	671	547	532	547	541	500	571	503	641	690	534	460	569	887	618	605	523	670	609	866	754	754	801	717	684	668	602	727	738	638	725	637	571	575
S1221	567;P61769;B2M	608	682	716	859	699	769	850	685	567	882	680	747	927	845	634	831	722	1312	711	730	714	876	962	994	1095	1090	837	700	761	935	815	1215	747	852	883	760	645	670
S1285	25939;Q9Y3Z3;SAMHD1	419	595	351	505	715	413	418	392	358	340	483	390	594	511	310	763	417	510	472	326	468	460	559	698	660	580	638	573	616	471	474	489	448	396	418	393	426	408
S1983	CTRL;NT0511;Control	248	240	230	244	303	261	151	245	201	284	209	300	323	278	192	392	281	341	291	388	196	311	430	285	235	285	295	174	172	297	457	547	231	294	270	233	290	296
S1730	CTRL;NT0258;Control	1433	1511	1128	1078	1280	1187	1083	1221	1651	1986	1282	1289	1250	1472	2371	1717	1466	1445	1667	1450	1147	1326	1545	1643	1534	1694	1434	1108	1235	1313	1368	1529	1202	1400	1224	1294	1258	1149
S1812	CTRL;NT0340;Control	886	1020	992	933	1413	1209	814	1261	1013	934	938	1174	1414	1220	2289	1444	986	1347	977	1403	1070	1451	1377	1300	1352	1241	1167	1009	1331	1284	1576	1845	1456	1244	1241	1026	1142	1132
S1178	3418;P48735;IDH2	756	989	906	936	940	733	609	1023	1131	689	828	866	889	954	684	623	921	1258	1907	982	945	853	817	1073	898	831	1196	867	709	865	741	927	717	727	903	858	771	700
S0856	4717;O43677;NDUFC1	1243	1227	945	1317	1396	1119	1320	1105	1282	1139	1222	1170	1604	1415	1045	1130	1212	1705	1329	729	994	1299	1290	1221	939	1394	1372	1241	1029	1125	1211	1270	1092	846	1056	1065	1013	1064
S0388	9213;Q9UBH6;XPR1	491	435	415	596	487	505	795	555	577	530	472	379	473	639	423	556	535	746	503	319	484	607	569	560	440	601	314	443	312	549	530	544	518	400	516	403	432	485
S1733	CTRL;NT0261;Control	1044	1378	1090	1275	1168	1104	1898	1713	1157	878	1159	1269	1453	1639	1205	1291	1111	1518	1126	1427	1049	1303	1400	1268	1131	1202	1242	1035	1003	1044	1049	1395	1033	769	1125	974	972	913
S1183	2879;P36969;GPX4	1164	1169	1034	1170	1203	1416	1336	1377	1327	1046	1020	1151	1326	1599	1187	1103	1185	1713	1233	1355	646	632	655	564	255	512	689	837	388	1120	1436	1506	1180	1034	1175	1116	953	969
S0872	4705;O95299;NDUFA10	749	793	655	951	803	854	813	852	780	921	938	824	1041	1001	1019	859	839	1029	819	554	889	1035	1056	1151	1320	1188	1460	993	1517	598	687	687	1474	1448	1340	1095	1473	1355
S1002	10559;P78382;SLC35A1	409	284	608	294	325	454	281	315	337	395	362	357	380	536	361	637	387	573	410	439	375	461	504	519	375	449	401	379	300	351	411	586	321	445	369	284	323	347
S1658	CTRL;NT0186;Control	298	390	189	275	304	277	385	314	304	345	339	307	487	298	319	394	379	413	355	318	287	397	466	364	360	423	333	222	328	357	315	459	292	235	324	301	304	283
S0619	23274;Q2KHT3;CLEC16A	837	644	571	803	757	613	684	686	720	650	599	649	755	799	748	966	832	811	674	751	673	856	839	865	1003	786	596	583	876	873	881	1064	808	818	730	631	566	635
S0665	4720;O75306;NDUFS2	718	687	492	668	861	888	1036	712	664	454	601	709	789	847	498	616	707	903	808	252	587	774	972	882	781	917	1108	759	1110	577	656	457	1086	1233	1242	1156	1329	1107
S1369	3459;P15260;IFNGR1	1026	735	1070	1402	1119	1049	3325	1263	1203	1072	790	991	1072	1286	1159	1424	1079	1179	1129	1200	929	1239	1365	1393	1305	1402	1520	1116	1315	1176	1113	1659	1047	1093	1359	1057	1251	1001
S1090	2805;P17174;GOT1	432	666	796	382	440	527	457	531	445	476	428	511	458	579	503	511	437	587	538	785	337	396	529	602	466	523	466	452	631	441	569	624	442	514	451	570	501	479
S1922	CTRL;NT0450;Control	1115	1166	1943	1185	1456	1457	3271	1173	1470	2021	1299	1260	1530	1477	1424	1777	1423	1804	1663	1862	1347	1789	1698	1616	1446	1485	1520	1111	1323	1597	1575	2205	1479	1147	1436	1390	1385	1180
S1030	79939;Q96K37;SLC35E1	322	388	306	318	415	310	493	372	347	378	535	309	456	457	290	380	366	581	517	506	411	511	470	496	496	422	467	373	377	408	482	530	328	346	376	330	383	388
S0097	10059;O00429;DNM1L	573	541	469	648	847	710	411	760	532	429	550	632	625	653	442	557	554	715	648	448	372	394	391	367	208	310	494	479	402	737	792	884	800	734	802	837	1071	967
S1711	CTRL;NT0239;Control	847	1044	740	1050	1039	1419	1023	1281	1084	1220	1022	1123	1057	1354	919	1183	1290	1160	1160	1015	1068	1553	1381	1548	1310	1427	1479	1144	1201	1367	1463	1526	1028	848	1032	996	1039	1072
S0085	6774;P40763;STAT3	785	741	965	792	779	579	468	664	671	764	766	751	777	951	581	519	674	906	875	705	644	922	819	768	645	842	657	731	694	678	662	846	689	495	631	645	576	676
S1585	CTRL;NT0113;Control	984	1285	1102	1168	1331	1105	1444	1466	1219	1327	1029	1060	1328	1244	1074	1721	1246	1606	1612	1987	1146	1548	1408	1476	1273	1349	1468	1222	1521	1468	1463	1451	1203	1132	1184	1099	1389	1194
S0409	83548;Q96JB2;COG3	1184	1213	1152	1915	1435	1227	661	1226	1196	974	1363	1238	1550	1574	1063	1137	1223	1518	1400	1591	841	995	905	934	587	831	1066	997	656	1275	1120	1491	1475	1361	1304	1411	1263	1291
S0229	79903;Q9H7X0;NAA60	662	355	401	540	373	551	1025	343	407	429	497	330	377	513	682	807	403	559	466	737	307	382	458	442	384	407	476	385	288	470	465	466	278	320	323	314	448	454
S0021	6198;P23443;RPS6KB1	815	747	576	665	696	793	637	786	829	535	765	644	985	1032	619	939	938	1128	814	422	782	964	1035	1037	875	994	808	651	819	603	780	771	939	939	755	865	816	859
S1818	CTRL;NT0346;Control	858	775	840	954	829	744	1130	1181	974	1053	907	824	798	911	826	1138	772	1167	997	853	869	1213	1119	1135	1048	1064	1257	876	1192	1160	1385	1239	863	826	849	836	976	961
S0382	7091;Q04727;TLE4	487	637	829	692	891	714	851	774	722	1072	840	499	1316	808	989	1195	1042	978	656	1202	641	669	585	738	733	506	918	624	834	878	864	1376	847	938	729	642	468	415
S1587	CTRL;NT0115;Control	1049	1250	1387	1153	1227	1197	1628	1309	1442	1076	1232	1023	1109	1233	2180	1247	1277	1398	1190	1610	1143	1447	1520	1450	1214	1353	1506	1190	917	1367	1473	1595	1084	1265	1238	1191	1071	1148
S1597	CTRL;NT0125;Control	1674	1628	1510	1419	1616	2214	2056	1703	1641	1653	1670	1251	1548	1853	1431	2182	1490	2068	1501	1161	1267	1729	1675	1723	1519	1610	1679	1510	2087	1363	1723	1906	1373	1293	1748	1448	1385	1400
S1926	CTRL;NT0454;Control	864	1102	745	1119	1159	1068	812	1063	845	966	951	1087	1632	1182	1312	1343	903	1315	1051	1151	1025	1175	1262	1181	1092	1185	1095	1058	1003	1039	1075	1077	943	848	958	987	860	854
S1211	2194;P49327;FASN	803	640	437	694	561	605	449	568	695	407	494	540	704	682	453	450	587	908	584	580	437	483	490	552	494	596	417	446	478	679	647	673	534	538	592	483	511	514
S0300	3338;Q9NNZ3;DNAJC4	835	998	874	935	977	830	1367	787	809	712	816	881	820	1010	882	1202	726	1045	876	1312	709	1101	1126	1106	1054	1135	1074	736	696	1122	948	1271	992	837	881	832	993	865
S1330	1604;P08174;CD55	967	1109	836	1450	1183	1207	1220	1058	1121	1063	1225	1191	1213	1374	995	2458	1018	1489	1262	1878	1059	1499	1746	1312	1214	1543	1230	1053	1053	1212	1493	1815	1307	1110	1182	1191	1057	1061
S0446	51574;Q4G0J3;LARP7	496	569	331	582	570	472	498	610	501	389	480	393	603	619	626	655	612	631	627	632	486	545	692	536	437	443	335	412	318	714	903	1055	664	718	532	482	330	376
S1634	CTRL;NT0162;Control	1671	1944	1987	1785	1992	1311	2356	1507	1909	1373	1837	1710	1629	1955	1368	2312	1416	2083	1931	2292	1560	2083	2147	2169	1928	2122	2254	1758	2044	2205	2188	2660	1757	1702	1772	1772	1860	1588
S1529	CTRL;NT0057;Control	561	553	494	748	592	639	554	578	660	567	894	577	673	823	549	670	496	654	847	1127	566	961	926	802	936	744	639	592	949	729	833	924	756	682	651	591	578	590
S1720	CTRL;NT0248;Control	860	930	905	970	1309	842	1538	1175	1397	960	987	972	948	1106	826	1853	1119	1190	840	1084	820	1430	1350	1210	1159	1216	1056	814	1111	1160	1458	1574	1175	1064	1019	1028	1270	1081
S1208	54107;Q9NRF9;POLE3	1292	1464	1408	1085	1128	1139	1359	1238	1141	1109	1074	1132	1947	1198	1326	1640	1270	1575	1100	1358	827	949	910	1008	952	1057	1118	995	919	986	888	1167	1061	1082	1131	1145	957	1086
S1612	CTRL;NT0140;Control	1330	1165	1480	1377	1485	1420	1330	1468	1202	894	1526	1202	1713	1546	1439	1481	1366	1941	1436	983	1191	1548	1398	1417	1168	1356	1456	1366	1299	1367	1196	1381	1139	1038	1296	1358	1173	1069
S1814	CTRL;NT0342;Control	1365	1606	1331	1644	2016	1561	1125	1769	1571	1178	1789	1400	2183	1944	1621	2378	1636	1941	1604	1909	1508	2074	1807	1899	1744	2040	1703	1496	1483	1475	1531	1903	1440	1382	1463	1448	1687	1422
S0944	708;Q07021;C1QBP	497	902	982	686	643	550	339	597	471	326	593	610	756	739	454	412	538	781	832	377	456	487	458	581	487	597	851	655	668	360	328	486	796	694	780	789	638	663
S1786	CTRL;NT0314;Control	594	783	576	1092	999	715	877	971	946	964	688	1044	594	906	778	617	827	934	803	1427	592	946	990	910	1076	1076	1141	592	657	1031	1004	1404	704	849	779	710	841	780
S0206	55206;A3KN83;SBNO1	536	859	839	591	674	598	464	528	654	551	615	627	527	760	569	960	541	579	730	729	498	538	455	516	507	514	585	512	519	589	518	861	526	495	565	485	571	516
S1141	4241;P08582;MELTF	1378	1055	1236	1059	1160	1054	1073	1051	1074	1053	1013	985	1705	1202	802	1324	958	1266	1044	1499	854	1156	1072	1006	794	1125	1053	982	1107	1024	1239	1492	1026	869	964	1096	1011	1069
S0108	10891;Q9UBK2;PPARGC1A	1749	1491	1100	1637	1594	1197	2006	1553	1722	1522	1360	1233	1716	1740	1258	1328	1329	1667	1615	1010	1210	1258	1395	1358	1007	1345	1335	1351	870	1267	1495	1831	1204	1170	1011	1377	1293	1128
S1379	64135;Q9BYX4;IFIH1	769	821	681	913	878	973	982	931	854	784	1430	838	2599	946	847	1048	741	1156	1182	927	669	936	1174	1266	985	1005	1068	721	1078	1066	1105	1116	884	748	855	873	898	836
S1262	2322;P36888;FLT3	1064	1121	973	1243	1445	936	1039	1239	1223	1063	1397	1005	1359	1409	1093	1299	1269	1276	1176	794	994	1262	1299	1348	1137	1393	1294	1054	1191	1251	1264	1611	1067	1059	1156	1112	1098	1121
S1995	CTRL;NT0523;Control	860	1258	944	957	1098	963	1031	949	1279	1054	927	815	962	1232	1325	1268	914	1231	905	1597	869	1046	1049	1003	846	979	1097	837	963	1057	1090	1503	891	966	1008	936	925	879
S1089	2805;P17174;GOT1	851	962	1809	900	1089	1048	1166	1124	1146	1154	975	1140	1871	1032	982	1312	1112	1321	1003	1016	804	898	835	1003	861	1196	1202	939	1183	952	1079	1484	1092	981	1145	1056	1051	1032
S1180	3418;P48735;IDH2	580	634	649	663	781	539	760	592	1004	695	558	579	767	707	1072	1234	574	929	744	1133	623	750	810	634	632	640	927	602	809	906	835	1103	891	726	711	684	753	584
S0017	2280;P62942;FKBP1A	1667	1738	2078	1887	1912	1832	1716	1946	1772	1629	2096	1572	2038	2080	1545	2085	1782	2275	2101	1936	1064	1072	1014	1028	646	1090	1613	1376	1582	1652	1558	1681	1493	1507	1548	1889	1629	1666
S1461	6773;P52630;STAT2	762	727	1133	737	796	771	942	1312	908	681	846	911	859	805	785	1132	726	842	767	541	655	711	1007	1152	964	1137	808	753	923	985	1010	1364	928	947	879	912	952	1050
S0170	64778;Q53EP0;FNDC3B	641	770	910	638	790	667	715	619	617	598	571	757	926	768	425	694	627	830	1245	715	613	715	889	703	585	660	551	684	684	886	903	1100	412	440	580	630	483	635
S1133	2638;P02774;GC	916	927	1006	826	899	920	937	909	760	968	815	858	976	1037	801	1047	760	1160	1270	951	670	856	1121	830	725	734	1045	678	907	932	836	1212	840	865	853	778	770	758
S1483	CTRL;NT0011;Control	1776	2227	1844	2206	1820	2147	1450	2266	2026	1656	1830	1747	1999	2246	2769	2445	1881	2255	2241	1529	1806	2196	2409	2261	2267	2140	2351	1744	2097	1870	2118	2342	1795	1568	1866	1968	1819	1656
S0260	10257;O15439;ABCC4	1452	1469	2426	1101	1173	952	1286	1203	1200	1727	2409	943	988	1166	1352	2353	1017	1305	1002	1290	931	1321	1249	1051	1128	1121	1181	1001	1247	1362	1305	1612	743	640	611	943	950	940
S0564	11319;O95905;ECD	173	151	438	154	199	148	106	126	121	105	116	124	184	166	105	161	212	166	209	170	108	176	198	142	139	121	193	165	65	114	130	206	119	130	139	144	117	179
S1910	CTRL;NT0438;Control	706	971	615	733	818	984	990	756	483	687	524	569	994	802	491	928	623	913	624	854	595	1011	925	748	999	856	697	674	1201	911	968	1237	764	726	776	743	879	933
S1520	CTRL;NT0048;Control	1281	1492	1318	1895	1340	1598	1746	1434	1637	1310	1127	1265	1293	1534	1110	2619	1139	1589	1481	2292	1234	1489	1665	1656	1603	1587	1536	1148	1674	1352	1539	1892	1266	1161	1226	1174	1258	1256
S1153	4837;P40261;NNMT	1723	2128	1627	2220	2102	1647	1742	2312	2104	1570	2085	1800	2296	2566	2246	2201	2494	2288	2119	1025	1713	2221	2350	2111	1886	2272	1810	1993	2326	1883	2055	2141	1767	1417	1723	1697	1639	1586
S1295	6714;P12931;SRC	659	495	429	715	574	597	388	673	553	376	673	546	780	651	611	460	524	759	790	645	539	590	559	783	593	805	906	611	639	577	588	657	618	461	528	596	665	524
S0938	64601;Q9H269;VPS16	690	946	819	890	1368	1639	1055	822	1416	1536	1040	800	1130	1032	1184	1711	617	789	744	2453	420	466	448	592	478	540	418	450	642	565	748	735	793	844	788	1042	1477	1226
S1700	CTRL;NT0228;Control	1061	1344	1653	1507	1653	1742	1372	1616	1438	1352	1380	1288	1495	1547	986	1537	1232	1486	1495	1401	1172	1675	1920	1635	1292	1655	1799	1279	1673	1674	1776	2032	1482	1381	1660	1480	1516	1530
S1189	4255;P16455;MGMT	1353	1591	965	1335	1388	1384	1065	1524	1416	1232	1251	1239	1625	1649	1501	1257	1520	2040	1552	1017	1232	1440	1276	1527	1059	1471	1539	1317	1452	1317	1152	1363	1226	1173	1351	1287	1017	1111
S1524	CTRL;NT0052;Control	288	461	338	360	462	425	631	380	357	363	432	504	469	458	408	392	465	451	399	246	353	433	467	448	409	395	491	397	478	488	527	687	437	269	343	409	370	387
S0786	55157;Q6PI48;DARS2	692	641	601	693	717	777	328	625	620	597	695	635	889	835	541	631	703	955	803	471	617	725	610	744	753	890	886	683	745	515	590	589	780	834	883	836	802	946
S0975	83549;Q9HA47;UCK1	916	1132	751	1022	1107	1067	925	957	912	928	1120	921	1164	1220	741	1265	1062	1284	1274	1014	875	906	1002	891	704	826	967	901	591	957	1100	1401	1026	871	852	995	930	886
S1947	CTRL;NT0475;Control	517	826	550	775	729	571	1173	613	812	768	658	628	657	701	409	1114	649	727	998	746	699	1009	863	826	878	858	721	563	620	938	1059	1283	853	832	823	631	669	750
S1450	7852;P61073;CXCR4	807	1138	622	826	1091	805	1106	726	926	803	798	712	789	934	671	1343	860	1003	976	2012	736	964	854	988	918	998	1341	742	1034	1065	1210	1436	893	995	854	957	1044	968
S0197	5883;Q99638;RAD9A	551	519	323	562	601	569	523	530	382	423	665	477	727	561	407	386	562	686	573	191	454	581	543	427	274	385	479	486	500	281	261	192	235	118	297	457	175	252
S0203	29066;Q8IWR0;ZC3H7A	743	800	729	825	874	837	515	708	702	829	938	660	834	1003	579	839	744	882	825	594	741	1260	1250	956	885	1009	691	854	934	1050	1048	1260	755	572	656	818	618	510
S0531	7871;Q14BN4;SLMAP	803	759	640	797	913	729	460	796	709	885	903	797	1041	945	711	791	723	1045	966	274	633	894	815	663	602	799	1193	1203	1293	948	1034	910	690	634	729	834	636	757
S0337	79650;Q9BQ65;USB1	458	342	341	459	549	557	561	486	413	374	430	380	580	586	380	642	587	510	462	188	423	654	526	389	425	454	310	314	270	535	569	539	399	485	405	407	366	345
S0492	10180;P78332;RBM6	729	698	644	770	791	719	487	933	860	647	733	753	1016	1012	756	704	727	987	776	726	634	742	663	810	638	758	952	894	1176	829	858	1070	845	844	824	899	671	938
S1201	440;P08243;ASNS	474	473	399	543	551	410	240	564	526	573	467	449	776	594	574	282	548	542	499	289	481	477	499	466	364	480	400	456	452	498	358	404	515	374	483	617	583	591
S0100	10059;O00429;DNM1L	682	571	535	674	676	608	238	677	541	541	627	724	841	896	508	506	668	1116	745	373	525	395	387	333	131	415	587	599	394	481	467	637	679	640	704	868	760	780
S0955	51116;Q9Y399;MRPS2	419	472	256	353	404	313	236	301	447	227	374	378	394	435	503	284	349	423	391	255	350	300	345	440	418	440	580	499	592	336	230	245	516	437	446	741	669	703
S1948	CTRL;NT0476;Control	1031	987	684	1115	1444	1067	1153	829	1342	1649	1083	992	1452	1151	879	1400	1333	1224	966	1415	1067	1494	1457	1229	1205	1128	1266	988	1299	1335	1304	2027	1104	1087	1139	1069	1063	1185
S0675	6675;Q16222;UAP1	721	866	1018	1131	994	861	715	948	1013	893	730	717	788	1063	623	1026	762	1062	760	950	606	806	766	995	785	832	1908	990	1483	931	934	1111	2183	2483	1996	3128	4003	3685
S1185	9212;Q96GD4;AURKB	469	364	267	380	529	516	310	429	418	452	319	359	381	418	628	662	384	486	428	359	285	391	361	343	335	387	417	347	292	510	530	559	435	464	451	316	402	439
S0811	55577;Q9UJ70;NAGK	1172	1206	1476	1415	1383	1335	1447	1329	1157	1848	928	1004	1268	1419	2538	1451	908	1233	1187	1587	819	1018	1086	1333	1340	1288	1512	961	1438	1211	1315	1744	1265	1171	1157	1296	1087	1105
S1375	3660;P14316;IRF2	597	627	634	686	758	562	346	661	628	602	662	578	817	802	819	640	647	865	711	670	693	1029	1150	1227	1177	1198	1531	923	961	790	800	1020	847	890	863	835	1108	1000
S1974	CTRL;NT0502;Control	386	535	679	590	644	477	756	502	1064	632	484	782	605	651	488	459	529	705	684	633	520	783	708	739	793	898	767	628	737	575	695	873	562	560	493	530	568	575
S1197	3949;P01130;LDLR	479	644	393	583	592	623	413	479	519	629	779	474	512	616	418	1024	559	658	621	911	220	418	429	509	421	552	623	479	744	694	574	796	621	687	573	574	619	730
S1470	340061;Q86WV6;STING1	946	1324	1144	1124	1180	1184	961	1299	1166	1123	1286	1181	1405	1402	925	1585	1082	1600	1593	1475	1102	1376	1277	1172	980	1076	1161	949	960	1234	1325	1371	1221	919	1030	1139	1079	1132
S0647	64745;Q9H7H0;METTL17	592	628	518	515	722	553	485	577	632	428	584	552	690	646	497	585	602	732	568	328	709	849	920	969	1098	1097	1253	744	1194	357	334	423	896	684	748	996	1098	1009
S0674	6675;Q16222;UAP1	1317	1241	1307	1156	1484	1043	1375	1398	1158	1193	1155	967	1255	1284	2206	1724	1378	1472	1168	1085	1119	1225	1231	1812	1686	1474	2602	1356	2800	1186	1200	1584	2470	2380	2051	3229	4652	3696
S1495	CTRL;NT0023;Control	1234	1374	1599	1259	1471	1499	1339	1436	1771	1188	1497	1183	1383	1879	1318	2121	1641	1648	1365	2490	1340	1673	1603	1785	1712	1626	1612	1329	1508	1487	1229	1592	1603	1453	1581	1180	1374	1460
S0075	3091;Q16665;HIF1A	1611	2236	1791	2851	1907	1622	1536	2291	2046	3764	1528	2095	2305	2484	2395	2917	1247	2240	2573	7936	1052	1469	1356	1405	1330	1417	1513	1119	1183	1426	1296	1752	1206	1034	1140	1264	1171	1252
S0562	11319;O95905;ECD	93	49	133	125	66	66	120	61	49	108	108	55	251	103	90	76	57	58	36	81	90	150	195	116	132	127	164	60	145	160	144	227	112	171	81	145	213	171
S0151	7371;Q9BZX2;UCK2	751	964	945	1030	886	951	580	877	885	727	1274	982	1400	1325	1399	1277	1539	1487	1125	1807	941	1369	1335	703	452	632	502	724	350	1213	1331	1323	445	313	458	469	156	352
S0107	10891;Q9UBK2;PPARGC1A	930	804	1229	903	931	824	1304	1226	932	1428	861	870	1122	1220	2090	1224	945	1017	1502	1398	957	1374	1231	1268	1611	1196	1542	1014	1220	1288	1433	1648	1193	1163	1151	979	1357	1142
S0790	83451;Q8NFV4;ABHD11	476	581	570	617	747	685	689	656	684	647	587	538	697	653	609	635	541	710	706	857	669	755	766	823	816	864	715	563	875	1029	1120	1087	675	637	736	780	708	564
S0534	92106;Q96HP4;OXNAD1	504	528	818	861	758	533	700	599	951	678	528	646	660	692	605	611	560	737	629	820	425	730	658	733	647	718	692	493	628	728	883	1055	683	555	569	697	728	748
S1275	5290;P42336;PIK3CA	717	739	709	876	836	1271	975	891	793	719	737	833	841	1090	664	845	778	1069	868	693	635	830	639	793	661	853	1100	940	1161	804	998	1442	733	889	774	860	754	740
S1972	CTRL;NT0500;Control	754	902	1130	816	761	881	1041	856	1198	1068	1184	921	818	1215	919	1758	854	1094	1032	1293	875	1318	1193	1235	1060	1134	1092	820	1071	958	1040	1377	1089	1123	1149	973	869	876
S0887	51067;Q9Y2Z4;YARS2	275	281	207	265	254	219	330	171	244	185	272	190	252	307	192	230	282	224	197	162	203	221	197	294	222	270	438	331	328	234	219	279	357	382	362	344	350	404
S1245	3066;Q92769;HDAC2	533	507	943	618	576	375	787	443	541	476	546	504	590	619	555	438	578	754	525	1352	590	637	623	688	556	626	635	454	514	484	479	689	544	565	575	592	508	623
S0794	25827;Q9UKC9;FBXL2	463	377	533	336	313	522	509	550	410	372	376	400	537	706	291	615	392	505	457	326	461	473	459	553	485	516	535	324	395	600	678	936	521	564	482	492	607	404
S0345	7913;P35659;DEK	306	205	283	351	331	325	231	325	238	202	232	346	405	302	297	277	330	389	287	123	311	344	484	366	333	381	297	268	307	312	360	343	271	270	275	247	247	293
S1466	3659;P10914;IRF1	807	1073	821	945	879	778	956	822	701	719	803	643	1624	1158	909	841	723	937	803	1315	855	1018	999	843	749	917	810	658	962	1016	1044	1542	995	733	913	900	1052	769
S1616	CTRL;NT0144;Control	1499	1247	1034	1065	1463	1163	1546	1350	1226	942	1389	1025	1428	1657	1189	1548	1206	1663	1287	2250	1117	1469	1469	1689	1612	1469	1548	1120	1165	1435	1461	1581	1219	978	1283	1106	975	1089
S1500	CTRL;NT0028;Control	1619	1422	1309	1510	1726	1470	1925	1938	1473	1469	1490	1389	2069	2076	1660	1888	1623	1997	2323	1248	1522	1802	1805	1615	1381	1726	1709	1453	1365	1648	1442	1905	1497	1453	1496	1367	1400	1280
S0989	955;O75354;ENTPD6	538	717	415	769	729	643	785	530	782	532	573	535	632	703	518	681	676	752	717	360	494	822	779	794	634	765	835	634	880	644	795	805	592	421	646	662	612	678
S1249	9759;P56524;HDAC4	1002	477	601	517	834	850	528	691	592	680	535	557	931	758	462	777	548	599	591	861	443	682	763	673	556	639	813	642	735	715	836	922	729	519	641	708	713	631
S1859	CTRL;NT0387;Control	1039	1129	1238	1054	1389	1096	1187	1180	1288	1642	1089	1177	1318	1437	1125	1317	1423	1502	1290	1578	1273	1565	1568	1365	1217	1303	1435	1044	1480	1195	1413	1327	1349	999	1378	993	1174	1085
S1899	CTRL;NT0427;Control	930	840	1076	936	882	971	843	924	897	1025	967	821	1096	1244	899	844	1086	1380	927	1310	798	1131	1208	1124	1142	1042	891	930	932	950	1119	1275	854	837	802	922	751	855
S1155	4837;P40261;NNMT	547	772	482	662	723	538	453	722	714	663	580	554	718	667	591	889	481	664	702	622	555	980	937	775	702	823	718	645	730	783	794	949	809	696	712	672	549	749
S0606	26231;Q8WV35;LRRC29	661	835	693	1648	866	1110	827	949	985	714	904	755	869	1013	900	1384	833	1071	968	761	837	1079	1005	998	828	967	982	817	783	1123	1233	1566	898	858	906	924	913	842
S0193	113;P51828;ADCY7	1113	1409	1035	1088	1208	1089	706	1078	1239	1161	1149	1200	1741	1267	1049	1582	1069	1730	1077	2130	973	1320	1161	1156	1013	1152	1226	1142	1070	1286	1559	1933	985	1049	1000	1276	1018	1127
S0680	7296;Q16881;TXNRD1	370	489	551	651	647	424	571	620	502	626	615	379	599	616	662	800	442	549	564	461	374	373	348	555	387	621	420	318	225	390	427	458	673	537	551	443	497	490
S0962	27243;O43633;CHMP2A	736	939	646	813	910	860	451	565	907	604	709	807	855	944	1059	705	806	1010	741	317	618	730	672	701	508	590	670	691	500	654	695	993	753	691	736	717	623	776
S0779	2744;O94925;GLS	724	1157	735	954	1033	1022	595	754	816	1153	1158	868	959	1069	867	1005	936	1165	937	988	729	1047	1018	1169	1152	1232	1098	787	1019	487	738	625	931	816	987	1211	1176	1030
S1920	CTRL;NT0448;Control	1198	1472	1781	1293	1506	1117	1146	1487	1099	1289	1215	1115	1311	1488	989	1847	1426	1595	1512	1051	1221	1433	1338	1377	1336	1455	1328	1072	1171	1480	1503	1721	1088	1278	1159	1207	1200	1094
S1942	CTRL;NT0470;Control	1530	1527	1080	1468	1436	1865	2259	1858	1259	1633	1906	1380	1945	1865	1444	1918	1597	1836	1575	1866	1450	1673	1823	1910	1394	1971	1593	1414	1580	1461	1812	2213	1436	1402	1553	1444	1267	1318
S1353	817;Q13557;CAMK2D	869	784	830	814	939	1046	629	672	891	892	886	745	1025	972	789	1002	1031	921	868	749	782	1060	1058	897	769	942	932	799	800	931	988	1043	912	806	925	774	942	769
S1032	79939;Q96K37;SLC35E1	1265	1415	846	1365	1192	1329	1438	1339	1341	1097	1148	1142	1552	1489	1877	1553	1406	1637	1330	2566	1086	1275	1310	1488	1256	1408	1432	1370	1685	1135	1127	1566	1368	942	1167	1286	1053	1060
S1864	CTRL;NT0392;Control	727	744	619	591	750	920	797	1036	889	832	678	827	815	855	735	917	809	1051	791	559	773	1230	1129	981	981	801	930	699	933	1070	962	1094	756	677	770	852	766	711
S1444	259197;O14931;NCR3	745	570	590	770	848	926	663	923	694	582	701	681	754	891	746	1152	974	1038	808	876	714	970	927	1208	979	1031	985	717	989	777	768	1147	761	734	839	728	789	796
S1901	CTRL;NT0429;Control	689	896	826	840	1022	1079	709	891	1273	743	1274	993	926	1018	768	812	925	1225	1216	759	844	1051	956	1048	921	1080	933	803	912	1009	1236	1253	875	1054	798	759	702	750
S0447	51574;Q4G0J3;LARP7	546	706	468	609	621	997	632	697	623	666	911	613	779	661	607	1169	541	757	712	436	595	906	993	918	778	908	722	571	831	784	1044	1167	706	649	633	618	686	675
S1935	CTRL;NT0463;Control	1923	1712	1497	1817	1856	1665	1403	1926	1807	1455	1576	1563	2041	2139	1681	2092	1579	2288	1899	1958	1671	1809	1892	1839	1735	1915	2096	1626	2286	1699	1780	2426	1579	1621	1547	1585	1695	1662
S1725	CTRL;NT0253;Control	1681	1155	1252	1420	1067	911	1241	1781	1228	1449	1170	988	1181	1303	1600	1351	1142	1245	1036	843	1081	1393	1566	1636	1527	1593	1462	1084	1073	1289	1562	1928	1238	1246	1106	1059	1374	1204
S1256	1147;O15111;CHUK	597	640	519	566	694	690	516	695	780	609	666	525	1056	749	502	677	760	814	741	466	579	931	982	880	869	933	947	706	910	595	946	883	968	865	898	823	882	830
S1766	CTRL;NT0294;Control	1122	1166	1241	1025	1380	1279	1232	1198	1284	928	1295	1205	1345	1249	1556	1342	1187	1644	1283	1815	1047	1438	1484	1341	1333	1483	1263	1150	1138	1266	1296	1678	1065	810	1135	1132	1260	1265
S0496	55270;Q9NV35;NUDT15	1114	1406	1313	1354	1485	1248	1201	1625	1595	1297	1083	1272	1346	1510	1304	1854	1246	1547	1733	2001	1207	1544	1657	1621	1464	1689	1667	1244	1711	1513	1335	1727	1294	1313	1536	1273	1225	1200
S0490	10180;P78332;RBM6	511	415	456	434	472	423	402	696	392	728	436	480	581	559	445	543	568	639	506	298	488	462	597	475	488	494	476	515	402	475	456	468	344	291	377	440	360	440
S0403	598;Q07817;BCL2L1	656	800	573	787	1050	677	496	687	681	620	619	803	958	875	757	887	845	978	916	517	592	702	708	738	593	662	782	714	522	881	901	906	804	682	792	587	398	535
S0921	388962;Q53S33;BOLA3	659	526	638	815	799	890	954	774	691	800	735	765	907	832	625	1229	700	860	808	512	526	758	748	1052	905	1139	1163	662	805	631	736	733	1030	1135	947	805	749	860
S1385	3428;Q16666;IFI16	881	885	861	1017	1087	955	1242	849	981	716	928	814	769	897	864	1043	795	1077	1026	1023	737	1100	957	1107	1062	1099	931	748	910	999	971	1329	820	782	886	850	1157	883
S0144	10390;Q9Y6K0;CEPT1	819	734	560	825	978	788	626	683	597	604	732	650	957	1012	739	1059	800	1082	898	745	889	842	881	771	621	698	1025	814	1018	598	857	947	540	530	587	629	582	615
S0323	2516;Q13285;NR5A1	456	486	565	562	538	626	629	775	825	452	606	804	799	596	710	559	635	679	797	371	499	578	652	545	386	638	697	521	529	499	719	614	568	527	546	590	578	492
S0517	1874;Q16254;E2F4	1278	1401	2028	1523	1612	1409	899	1492	1607	1606	1359	1342	1830	1971	1503	1676	1501	2003	1865	1281	1304	1426	1408	1402	893	1349	1271	1501	1069	1101	1140	1426	1074	932	1051	1180	911	1064
S1617	CTRL;NT0145;Control	1072	1580	1045	1338	1464	1443	1719	1251	1243	1272	1503	1362	1445	1746	1167	1644	1358	1993	1728	1303	1170	1856	1848	1613	1382	1613	1736	1322	1860	1554	1548	1655	1424	1233	1453	1493	1455	1389
S0448	51574;Q4G0J3;LARP7	520	466	517	478	443	374	262	541	403	350	469	423	429	505	378	794	477	444	579	379	406	475	492	351	216	349	253	326	184	552	563	617	496	409	456	337	274	276
S0047	1019;P11802;CDK4	673	530	592	586	738	684	719	700	633	477	588	738	580	790	746	681	598	876	880	561	544	678	747	758	557	729	1099	712	1055	874	873	1094	828	672	886	912	978	840
S1328	55738;Q8N6T3;ARFGAP1	1040	1034	1073	944	1290	1112	694	1373	1230	810	1096	1063	1574	1371	1022	934	1141	1490	1137	568	874	1246	1035	1005	695	1087	1144	1064	1555	875	1097	794	907	734	1038	1054	955	907
S1110	1029;P42771;CDKN2A	656	672	786	637	669	625	531	663	610	510	643	505	646	652	749	862	544	610	751	920	668	940	1016	834	751	823	1066	570	603	623	656	882	510	562	590	646	587	529
S1128	83982;Q9H2X8;IFI27L2	724	801	672	1263	636	802	988	712	718	680	1180	785	1043	794	734	1148	764	738	796	818	541	853	810	758	725	826	634	654	684	802	923	1010	920	783	930	630	770	712
S1016	84912;Q969S0;SLC35B4	751	1467	790	1023	1115	1012	1115	1295	1060	984	1116	967	1054	1144	988	1132	841	1126	1123	1155	1082	1167	1430	1378	1237	1382	1241	863	1079	1305	1594	1860	1199	1181	983	1206	1193	1067
S1561	CTRL;NT0089;Control	1505	1339	1449	1360	1330	1205	1505	1441	1140	1226	1274	1082	1600	1529	1440	1043	1070	1732	1445	1271	1216	1705	1677	1681	1568	1517	1433	1200	1270	1292	1355	1814	1253	1198	1210	1171	1204	1067
S1924	CTRL;NT0452;Control	770	912	712	1087	1118	872	1008	946	693	614	760	940	1158	999	676	996	828	1069	946	846	805	1104	918	980	1102	962	918	857	817	997	1055	1234	892	714	714	939	861	805
S0160	8087;P51114;FXR1	1139	1293	1507	1201	1316	1121	1070	994	1350	951	827	1173	1285	1280	1018	1501	983	1681	1377	1163	755	1186	1128	1047	964	1055	937	937	1054	949	1088	1186	825	673	868	866	825	828
S1269	120892;Q5S007;LRRK2	510	753	491	559	838	588	707	580	643	416	585	462	669	643	829	487	521	788	597	913	526	732	652	771	539	607	589	476	542	441	433	671	502	521	519	646	585	530
S0357	11021;Q15286;RAB35	1138	881	755	897	1059	873	751	1054	738	826	874	862	1051	1062	918	764	945	1138	1085	648	880	986	1036	911	752	1004	1082	770	1190	928	966	1377	631	637	600	680	453	518
S0639	4719;P28331;NDUFS1	353	450	291	326	428	395	397	376	252	338	326	281	352	431	399	393	320	409	401	429	366	690	631	654	638	813	1179	685	1167	408	376	453	1206	1421	950	1020	1426	1245
S0748	210;P13716;ALAD	657	786	519	1357	732	653	630	709	855	539	899	696	720	853	669	1023	828	1117	688	765	637	911	968	970	954	1088	982	796	1108	900	766	925	754	665	902	883	972	766
S0709	54516;Q9UGC7;MTRF1L	1449	1532	904	1299	1457	1391	969	1382	1302	1613	1301	1349	1559	1551	1419	1707	1700	1863	1629	1679	1123	1422	1410	1516	1370	1388	1520	1293	1298	1342	1405	1798	1134	992	1373	1271	1081	1062
S1225	55781;Q9BVS4;RIOK2	1239	2406	1266	1594	1325	1527	1503	1664	1365	1425	1500	1148	1202	1923	1103	3358	1318	1652	1332	1210	1196	1609	1919	1741	1773	1641	1607	1568	1538	1410	1628	2067	1419	1555	1452	1444	1521	1296
S0571	8317;O00311;CDC7	405	290	333	287	315	386	234	412	312	705	370	307	381	498	309	288	377	418	464	318	282	256	258	318	219	331	277	350	320	390	349	430	341	394	405	341	357	319
S1294	6714;P12931;SRC	841	747	800	825	858	696	887	777	929	602	677	648	953	1116	750	692	806	809	888	933	785	828	879	1058	859	1213	1455	1103	1223	813	985	1243	965	735	800	921	1070	927
S1259	7150;P11387;TOP1	246	282	221	260	338	247	170	381	376	155	283	273	348	313	425	251	275	350	316	183	183	293	265	335	231	239	279	325	417	184	217	157	291	204	269	343	368	307
S1278	5156;P16234;PDGFRA	403	389	357	394	404	296	223	292	271	299	308	367	410	372	219	343	367	412	372	224	328	310	413	361	282	343	437	353	342	281	311	328	377	358	290	282	241	258
S1605	CTRL;NT0133;Control	975	982	1211	1108	1164	1040	841	1151	972	990	1226	836	1288	1219	967	1489	1043	1196	1117	893	971	1177	1141	1011	1061	1053	1080	997	1040	1013	1264	1309	906	847	941	1060	789	1014
S1928	CTRL;NT0456;Control	727	733	770	694	820	836	928	696	1304	836	703	757	882	855	980	789	1026	1062	697	864	766	1060	1146	1073	825	920	1055	720	1249	989	1174	1229	869	919	1057	878	983	1033
S1829	CTRL;NT0357;Control	1014	1263	1011	1363	1245	998	1170	1313	1030	1221	1113	1087	1723	1310	1719	1900	1168	1601	1629	1503	1075	1475	1439	1388	1133	1323	1778	1209	1255	1110	1284	1601	1058	1169	1081	1186	1224	1027
S1449	7852;P61073;CXCR4	1296	1880	1176	1270	1538	1205	1121	2036	1280	1260	1296	1330	1524	2339	1843	2217	1592	1714	1550	1094	1188	1385	1593	1425	1220	1322	1386	1254	1173	1371	1274	1811	1265	1135	1229	1260	1140	1318
S1035	6720;P36956;SREBF1	477	547	389	557	631	527	585	524	695	571	728	601	660	643	547	708	613	777	626	723	404	427	376	850	814	850	997	542	835	530	427	465	947	827	1002	847	1143	931
S0351	2130;Q01844;EWSR1	567	558	504	939	569	1312	569	535	506	490	477	551	602	685	648	821	620	759	765	418	537	444	490	389	217	526	549	494	377	510	662	846	453	468	508	467	461	519
S1680	CTRL;NT0208;Control	690	839	602	908	881	1173	835	855	967	931	1047	1018	1237	1105	855	1943	835	1102	1256	1707	810	1153	1163	1299	1244	1325	1045	991	1362	1199	1337	1507	1044	988	954	924	1019	914
S1800	CTRL;NT0328;Control	889	808	786	932	813	1099	800	1169	1540	789	1248	865	1021	1005	832	1112	855	1243	730	1042	851	1242	998	1145	1064	970	1092	962	1179	920	897	1287	824	835	894	844	880	778
S0927	11232;Q9UHN1;POLG2	365	316	337	416	486	454	161	328	365	365	421	360	491	498	361	313	399	589	448	251	419	429	486	622	567	606	1066	639	779	350	250	255	584	466	493	764	788	914
S0757	2186;Q12830;BPTF	284	249	216	210	185	198	91	253	180	130	199	183	221	285	250	145	202	286	268	187	143	290	258	329	250	323	587	394	501	398	468	486	632	590	516	752	1045	929
S1240	4193;Q00987;MDM2	1138	1225	1113	1127	1226	1245	1525	1388	1491	1180	1212	1294	1176	1287	1093	1349	1763	1390	1283	924	1168	1633	1678	1408	1375	1242	1550	1008	1279	1469	1391	1790	1331	1047	1348	1207	1393	1161
S0744	25821;Q9Y2Z2;MTO1	850	778	650	731	884	729	704	769	742	535	722	695	791	901	763	623	762	964	741	698	801	1118	1047	1237	1177	1161	1162	1024	968	760	781	985	1220	1306	1100	830	1159	1006
S1868	CTRL;NT0396;Control	401	463	599	711	606	694	502	829	676	446	541	526	685	579	613	917	417	758	500	392	546	628	733	641	511	538	453	343	610	547	764	785	532	605	593	424	423	496
S0917	8225;O43824;GTPBP6	425	406	354	446	420	429	338	396	441	261	385	372	401	483	450	312	386	481	494	272	378	484	435	600	627	696	703	548	777	378	443	551	754	663	613	643	669	590
S0695	63875;Q9NRX2;MRPL17	759	1078	635	802	945	872	882	691	894	768	894	1117	1025	1151	992	1096	956	1175	1025	1019	868	839	763	1087	830	1204	2011	1234	1812	580	745	630	1225	1385	1268	1760	1702	1553
S1390	3606;Q14116;IL18	911	920	842	876	993	806	938	906	1223	693	1050	880	1034	1133	1558	982	989	1182	1253	1295	754	992	1056	1040	721	958	838	911	853	1000	987	1298	806	870	800	837	860	894
S0140	55213;Q8NDN9;RCBTB1	639	775	1280	956	920	1001	669	815	1077	1452	810	723	1860	961	876	927	1062	959	818	768	877	1063	1125	1117	1048	980	790	942	1224	917	1181	1099	992	1136	889	803	1008	916
S1648	CTRL;NT0176;Control	1033	802	785	938	915	1213	1506	1033	1093	1091	931	1103	1047	1097	940	995	989	1078	1104	1072	881	1342	1365	1215	1290	1243	1056	931	1287	1329	1358	1628	901	1159	1068	953	1028	1025
S1428	3320;P07900;HSP90AA1	1099	1145	923	1242	1111	1016	870	1262	1126	1079	1076	936	1302	1442	1089	1541	1003	1453	1231	1235	1121	1474	1416	1411	1253	1266	1262	1106	1471	1273	1460	1683	931	1034	1061	1079	1201	1076
S0262	10401;Q9Y6X2;PIAS3	819	825	777	943	1097	843	1234	612	888	642	848	752	969	906	762	1371	896	1213	1014	1498	692	940	987	1033	942	1040	903	810	937	1037	1147	1302	895	967	975	913	906	918
S0239	1071;P11597;CETP	558	428	477	929	555	465	784	570	652	569	522	535	806	664	377	672	634	636	556	619	533	598	546	520	348	471	616	657	808	726	822	902	529	531	472	504	463	552
S0764	5238;O95394;PGM3	1715	693	571	679	734	679	1254	680	926	707	725	717	782	812	923	649	640	823	594	729	521	488	478	802	701	751	800	578	461	535	589	615	1210	1358	1116	923	1140	1108
S1429	3553;P01584;IL1B	738	806	908	1508	799	821	871	757	926	737	712	644	1058	975	843	943	679	1086	886	771	602	701	756	872	588	882	793	632	762	921	833	1154	852	791	840	814	863	725
S0367	84888;Q8TCT8;SPPL2A	521	743	437	775	810	850	683	764	683	598	1024	848	821	928	770	910	749	896	979	651	713	1053	941	735	731	782	905	657	1036	905	913	1012	693	651	669	780	728	724
S1426	3320;P07900;HSP90AA1	838	958	736	1035	1076	925	789	943	897	855	1022	809	1205	1254	1257	931	995	1166	998	1223	757	889	885	1131	1025	1155	1001	1031	1261	817	991	1043	1034	817	1126	834	853	780
S0370	9158;O43427;FIBP	764	684	747	899	930	777	702	792	876	891	718	701	847	858	921	764	839	1108	811	917	814	863	849	926	702	818	722	700	618	630	766	815	747	596	641	713	799	631
S1023	23169;Q9NTN3;SLC35D1	637	965	748	1220	932	953	909	727	868	1132	911	1047	682	1084	795	954	800	1117	933	664	699	947	1086	844	669	1033	1175	734	981	1002	1055	1139	924	863	905	737	957	837
S1507	CTRL;NT0035;Control	1134	1511	2012	1626	1607	1379	1154	1606	1221	1412	1199	1301	1620	1675	1145	1955	1358	1519	1333	1331	1233	1751	1705	1637	1493	1689	1706	1331	1439	1471	1444	1928	1342	1343	1437	1359	1385	1317
S1845	CTRL;NT0373;Control	953	1307	870	1359	1065	915	1041	900	871	1229	1195	976	1854	1336	1345	982	821	1170	850	1210	1019	1295	1230	1212	1074	1171	1010	893	1022	1256	1245	1578	1117	1230	996	1126	1276	1101
S1040	1717;Q9UBM7;DHCR7	913	1309	1189	1061	1142	1239	709	1291	1314	1154	1296	1132	1302	1821	1215	1407	1255	1393	1283	1250	978	1314	1271	1296	1031	1359	1207	1080	1382	967	1193	1235	974	1027	1017	1129	1083	1235
S0850	5859;P47897;QARS1	265	188	139	329	178	166	280	219	159	175	162	278	238	184	195	184	193	210	282	205	201	252	237	223	74	193	265	173	289	293	208	264	214	215	260	175	216	174
S0712	54516;Q9UGC7;MTRF1L	984	1102	979	1052	1033	981	432	1057	901	663	1013	943	1389	1400	861	707	1011	1370	1156	565	936	1052	914	1493	1274	1446	1858	1249	1615	811	711	833	1372	1645	1197	1665	1708	1523
S0004	5604;Q02750;MAP2K1	1095	1260	1157	1039	1258	1186	1596	1057	1109	938	1261	1141	1406	1609	1052	1285	1211	1505	1528	1093	1171	1383	1451	1421	1376	1507	1332	1300	1299	1255	1203	1603	1199	1116	1352	1188	1322	1122
S1443	259197;O14931;NCR3	891	979	1461	1004	1084	1185	608	1162	1579	1677	863	975	1275	1308	1401	1121	1091	1354	1019	1221	1012	1247	1284	1314	1136	1251	1312	1119	1051	1107	1299	1512	1064	1157	1016	1026	1138	1017
S1678	CTRL;NT0206;Control	1095	1183	1008	1142	1150	1048	1098	923	1089	1066	1033	1016	1045	1165	1426	1010	1208	1208	1013	1321	942	1384	1288	1268	1269	1339	1181	945	1127	1264	1345	1629	1203	1172	1089	1176	1221	1167
S0007	5605;P36507;MAP2K2	531	511	535	534	643	573	538	632	695	570	616	678	799	691	825	651	628	771	676	740	701	702	646	982	751	836	978	782	474	736	676	664	702	626	605	639	804	633
S0333	118472;Q8NB15;ZNF511	828	802	836	1111	984	854	667	940	973	828	1000	936	1368	1190	953	1189	893	1227	1026	917	751	851	913	835	601	777	770	787	859	1142	965	1540	1185	1192	1106	853	950	946
S0580	6209;P62841;RPS15	664	645	767	661	752	782	535	578	617	637	679	594	666	817	628	555	586	973	761	880	547	535	478	578	484	563	495	524	450	754	848	1083	862	852	762	659	793	853
S1903	CTRL;NT0431;Control	503	580	768	520	691	494	646	576	571	722	562	636	546	475	568	692	934	693	549	847	542	677	640	729	755	621	868	548	760	736	716	862	620	519	641	570	658	533
S1381	8772;Q13158;FADD	946	750	900	1091	1093	883	542	865	908	729	959	776	904	978	726	924	899	1105	973	770	743	707	745	746	532	814	780	829	733	817	792	986	833	940	884	890	764	915
S1134	2638;P02774;GC	680	960	889	533	933	815	587	1088	656	638	719	859	854	848	2040	1392	780	1093	810	813	760	969	821	980	747	918	898	705	993	1000	1123	1416	855	857	776	827	888	826
S1622	CTRL;NT0150;Control	950	1016	1179	886	992	1032	782	913	977	1099	801	938	1026	1707	1904	1131	1014	1182	1128	1122	900	1286	1243	1308	1260	1174	1129	1002	1249	1247	1158	1547	1057	1121	1031	946	1154	1109
S0646	64745;Q9H7H0;METTL17	641	640	377	468	575	585	703	686	485	453	537	510	754	662	471	592	592	783	563	370	590	702	602	853	703	780	925	871	665	410	319	308	659	642	947	749	861	798
S1686	CTRL;NT0214;Control	395	346	239	443	323	394	377	307	320	323	303	290	429	485	279	444	276	466	389	676	346	336	444	477	549	451	509	304	543	310	323	511	221	309	255	352	251	299
S0117	7086;P29401;TKT	258	464	324	410	356	303	234	300	312	367	367	335	384	365	243	400	325	510	358	565	279	298	335	331	177	286	521	300	453	280	313	352	387	324	387	452	395	459
S0705	92170;Q9BT17;MTG1	642	598	541	591	752	664	445	611	592	369	1115	680	945	953	949	499	727	1030	689	376	705	697	676	1055	1000	861	1140	980	992	518	473	541	639	636	668	834	865	785
S1633	CTRL;NT0161;Control	1454	1404	1306	1455	1255	1306	1403	1340	1616	1610	1613	1193	1282	1609	1207	2106	1276	1402	1368	1548	1316	1508	1735	1431	1560	1659	1808	1210	1398	1292	1164	1708	1227	1228	1333	1247	1229	1270
S0421	51585;O94913;PCF11	594	729	455	723	629	822	604	497	592	516	709	529	687	678	1021	860	577	757	738	1131	550	673	653	547	500	523	577	517	571	573	501	530	391	272	473	463	373	349
S1621	CTRL;NT0149;Control	1422	1093	2000	1058	1269	1168	1051	1295	1251	931	1496	1227	1123	1406	1152	1608	1153	1439	1229	1734	1148	1635	1717	1607	1577	1453	1554	1131	1252	1411	1749	1537	1232	1155	1200	1196	1442	1223
S1027	11046;Q76EJ3;SLC35D2	500	750	1098	900	1288	685	804	682	965	587	694	654	979	774	857	1028	596	705	1100	1257	759	1071	1055	954	992	1026	876	599	861	807	917	1191	939	846	951	695	903	743
S1376	3660;P14316;IRF2	963	1112	650	643	849	829	708	942	857	646	729	762	893	907	775	629	757	1274	693	627	769	1042	1073	971	839	1033	1040	744	955	849	913	938	993	833	868	1018	907	916
S1491	CTRL;NT0019;Control	880	960	878	849	1244	1094	1189	892	845	1005	857	841	1373	1171	906	1510	952	1141	1185	1135	886	1289	1271	1253	954	1255	1099	931	837	1158	1215	1321	896	875	952	953	764	837
S1904	CTRL;NT0432;Control	1310	1127	953	919	1106	921	909	1049	949	736	819	1100	1221	1102	850	717	1094	1457	1229	879	900	1286	1127	1088	987	1100	1053	1024	1035	885	1059	1229	871	694	985	910	841	864
S1666	CTRL;NT0194;Control	1293	1256	1456	1556	1435	1528	1247	1701	1331	1741	1556	1466	1644	1960	1643	1540	1321	1690	1695	1404	1543	1749	1902	1685	1568	1651	1475	1305	1401	1775	1577	1886	1365	1259	1291	1441	1383	1373
S1427	3320;P07900;HSP90AA1	573	661	482	551	794	517	912	503	691	1155	563	598	625	646	567	688	531	780	841	490	484	921	723	852	789	733	592	678	730	764	934	1056	679	775	712	713	696	619
S0192	29914;Q9Y5Z9;UBIAD1	870	926	842	999	1038	990	745	1296	742	574	1007	854	1267	1179	1160	1085	1117	1159	1117	687	942	1136	1380	1092	858	1105	1284	1168	1043	1194	1183	1566	836	741	826	919	894	1004
S0259	10257;O15439;ABCC4	1403	1479	1651	1216	1339	1480	1616	1645	1646	1340	1423	1126	1270	1544	1527	2059	1477	1525	1548	2799	1100	1308	1400	1388	1160	1267	1362	1251	1137	1390	1236	1691	923	684	891	1236	1028	1049
S0716	25915;Q9BU61;NDUFAF3	1203	995	1171	999	1286	1219	1466	1417	1214	1073	1125	969	1376	1409	905	1380	1016	1352	1268	1729	972	1524	1366	1532	1279	1353	1667	1181	1876	1286	1576	2011	1127	1175	1180	1220	1158	1221
S0204	29066;Q8IWR0;ZC3H7A	819	727	585	802	852	893	846	786	706	686	647	784	1191	908	633	835	802	1170	867	596	741	1264	1281	944	907	852	840	793	608	804	760	993	686	511	684	694	627	567
S0053	6389;P31040;SDHA	527	581	382	630	631	535	268	469	481	346	522	455	799	653	406	564	525	787	583	466	524	420	396	456	419	503	546	571	379	348	324	484	514	446	549	659	639	661
S0485	150771;Q6GPH6;ITPRIPL1	807	513	418	575	677	665	523	744	669	957	832	721	806	1030	876	1111	675	987	891	934	480	512	561	573	432	473	652	522	659	605	662	914	652	734	608	566	563	577
S0540	4502;P02795;MT2A	1314	917	1065	1075	1272	1227	1240	1462	1009	1042	1279	1245	1729	1320	1316	1952	1211	1466	1335	952	1031	1122	944	956	716	931	1288	1141	988	1177	1136	1909	1050	751	1106	1159	1087	1033
S0164	7083;P04183;TK1	1016	941	1062	1160	1160	1065	1039	1028	1149	990	1320	949	1214	1171	988	1370	1224	1203	873	994	1044	1287	1357	968	867	1035	751	898	758	1293	1413	1718	578	466	623	616	422	422
S1707	CTRL;NT0235;Control	1011	1118	1312	1684	1312	1073	1650	2216	1117	1277	1099	1083	1184	1356	1689	1217	1237	1504	1392	1630	1060	1567	1543	1594	1551	1523	1440	1232	1275	1303	1534	1852	1171	1238	1453	1095	951	1185
S0544	4489;P04731;MT1A	982	971	988	1111	1233	969	1312	1180	910	1155	1112	942	1297	1457	970	1278	1117	1503	1199	1714	891	1227	1270	1117	910	1036	1241	1031	1194	1001	794	1493	851	818	882	977	906	833
S1594	CTRL;NT0122;Control	1336	1473	1207	1372	1515	1546	733	1717	1794	1560	1401	1251	1473	1819	1607	2300	1344	1646	1368	1305	1143	1594	1467	1805	1641	1842	1513	1291	1569	1618	1725	2238	1416	1277	1225	1205	1271	1159
S0163	7083;P04183;TK1	681	1001	631	905	1094	751	610	812	1152	707	835	706	1073	1075	640	1135	842	996	964	536	586	674	781	548	502	594	512	637	362	992	1110	1120	902	917	923	911	1142	884
S0588	6520;P08195;SLC3A2	1149	868	927	1182	1076	957	804	1201	986	863	1056	1140	1548	1401	762	1372	1213	1252	1254	979	998	1165	1074	954	721	953	1119	1013	818	1027	1045	1161	789	671	838	808	703	916
S1011	23443;Q9Y2D2;SLC35A3	434	449	419	500	412	379	394	504	897	307	671	391	432	591	879	525	661	616	447	386	413	495	461	470	419	660	511	428	299	443	470	434	579	540	416	488	411	481
S1473	CTRL;NT0001;Control	882	979	1631	927	1041	1065	1206	1138	934	1029	918	1025	1129	1112	1160	1836	999	1052	1021	911	950	1253	1345	1320	1321	1228	1247	856	1526	1045	1308	1470	1081	1168	999	893	1019	1000
S1936	CTRL;NT0464;Control	762	1166	774	950	875	888	1160	1021	972	857	950	726	1038	906	898	1285	854	1264	1133	1403	922	1240	1143	1159	1102	1069	992	922	1162	1159	1000	1471	989	844	967	916	981	885
S0076	3091;Q16665;HIF1A	437	823	961	813	567	979	426	679	805	832	538	462	654	688	473	1003	417	710	1190	1759	368	470	476	403	302	396	438	371	396	371	539	442	484	462	434	443	337	376
S1601	CTRL;NT0129;Control	1367	1424	1797	1880	1540	1438	1469	1404	1715	1518	1506	1585	1920	1832	1361	1254	1430	1794	1599	1829	1293	1833	1932	1710	1385	1822	1495	1625	1897	1549	1676	2125	1335	1260	1414	1459	1546	1416
S0380	27183;Q9UN37;VPS4A	499	557	495	529	538	602	748	583	477	412	483	473	1812	604	506	517	510	616	579	506	397	547	529	620	444	486	576	541	455	587	666	717	544	538	549	499	540	473
S1437	100507436;Q29983;MICA	551	883	733	781	769	766	969	757	901	471	972	586	841	834	613	1073	613	807	728	1236	650	1054	949	882	998	961	1207	708	841	895	1051	1272	893	926	934	788	1097	807
S1870	CTRL;NT0398;Control	567	615	521	638	598	495	562	620	540	596	541	560	641	669	669	985	581	736	607	1066	591	846	854	887	621	654	786	466	574	615	786	1176	604	631	596	673	651	627
S1794	CTRL;NT0322;Control	856	798	1230	970	920	760	1279	1035	937	1032	745	795	905	903	1025	1435	724	1132	880	1442	982	1325	1529	1226	1265	1216	1147	787	1209	1395	1440	1665	1017	1021	1118	903	1101	1038
S1403	3455;P48551;IFNAR2	971	1015	568	984	911	1029	1285	915	1079	1081	853	782	881	1034	1556	1116	931	1130	916	878	844	980	1001	1045	789	1097	992	886	1111	961	999	1467	951	808	889	976	933	1155
S0500	9843;Q9BQS7;HEPH	637	637	393	670	604	673	463	683	723	727	485	576	607	615	532	834	588	717	566	464	440	625	595	691	747	761	726	591	589	791	746	774	722	569	577	550	670	731
S0314	6141;Q07020;RPL18	341	324	305	268	315	267	191	274	263	195	281	308	377	326	262	195	298	487	306	187	257	243	356	218	174	211	345	325	226	239	249	281	224	248	219	250	277	270
S1342	976;P48960;ADGRE5	458	496	689	479	648	470	415	499	545	410	672	514	610	659	485	779	504	940	566	1096	482	598	706	797	622	643	883	542	695	589	710	848	699	495	654	611	710	718
S1946	CTRL;NT0474;Control	728	628	391	654	688	955	780	951	482	796	537	476	859	642	667	585	494	637	555	621	544	879	874	697	670	759	833	544	527	814	908	1273	718	638	661	662	682	621
S1640	CTRL;NT0168;Control	1006	1227	1098	1205	1111	1149	945	1083	1221	1684	987	1045	1376	1199	1444	1023	1040	1274	1114	773	984	1232	1251	1216	1048	1265	1157	934	896	1261	968	1175	1112	1014	1010	1153	1132	901
S1025	11046;Q76EJ3;SLC35D2	328	390	367	509	575	416	338	464	938	487	492	524	802	434	378	461	522	547	600	382	398	374	560	469	468	435	490	412	429	472	450	530	552	559	537	443	425	397
S1769	CTRL;NT0297;Control	634	626	690	601	610	593	926	641	690	839	717	693	680	825	684	1020	540	812	636	938	483	788	834	670	703	732	912	595	783	851	606	1122	644	598	596	711	792	692
S1039	1717;Q9UBM7;DHCR7	757	1056	887	945	850	773	648	806	942	855	1233	1040	1457	1057	916	830	884	1424	940	942	822	1073	1175	966	897	998	1127	952	854	992	1019	1374	859	789	930	879	772	899
S1885	CTRL;NT0413;Control	1288	1355	1296	1558	1773	1402	1373	1894	1538	1693	1762	1548	1549	1962	1376	1564	1384	1775	1630	1731	1343	1932	1955	2025	1725	1901	1811	1365	1450	1281	1739	1978	1545	1513	1608	1533	1381	1374
S1251	9759;P56524;HDAC4	670	812	920	902	1001	971	1139	947	794	900	817	789	827	938	732	1733	739	905	844	674	744	838	808	909	836	850	1064	742	723	765	897	1048	720	899	868	762	739	741
S0003	5604;Q02750;MAP2K1	483	807	479	543	691	612	455	622	667	462	592	603	844	631	382	872	530	733	656	1285	629	760	701	865	640	791	655	614	834	702	779	937	831	542	761	626	630	525
S0348	7913;P35659;DEK	528	644	485	496	674	526	737	545	589	555	463	509	569	708	466	734	505	648	466	580	564	837	791	599	606	718	616	554	501	842	691	989	558	677	610	530	462	487
S0330	5209;Q16875;PFKFB3	622	601	760	789	886	911	753	1022	760	588	664	819	906	926	975	624	803	1109	796	608	618	871	817	870	834	882	884	749	793	781	863	1056	572	614	677	719	585	579
S1217	3162;P09601;HMOX1	925	1030	1064	1190	1423	1165	1292	994	970	1402	1145	1145	1134	1149	1525	1400	1103	1388	1100	1669	1110	1140	1232	1159	1003	1250	1364	1117	1441	1260	1042	1253	1106	1121	981	1075	1008	1080
S1388	3428;Q16666;IFI16	911	1104	806	1107	1123	1244	1475	1230	1056	1275	1147	1158	1028	1122	1096	1175	953	1368	1281	1219	905	1311	1341	1222	1056	1282	1301	1046	1352	1327	1290	1576	1109	1098	1056	1026	1165	1166
S1205	54107;Q9NRF9;POLE3	677	713	483	847	622	628	648	612	1166	541	599	548	927	823	543	1588	829	772	706	621	489	538	593	689	529	639	614	506	411	566	614	808	614	528	528	678	636	608
S0233	6727;P37108;SRP14	402	420	305	441	387	430	200	380	375	318	432	398	568	531	315	375	566	556	989	208	429	455	438	562	508	596	391	477	558	527	339	571	481	448	551	566	660	563
S0810	55577;Q9UJ70;NAGK	683	1040	1309	934	1224	820	1042	914	1052	961	723	840	969	1041	575	825	908	1014	765	984	708	1003	1106	1104	1089	1093	1160	958	1061	879	1048	1091	1165	1021	1049	858	949	791
S1315	6608;Q99835;SMO	1096	968	1229	1330	1282	1160	988	1181	1154	801	1071	989	1304	1463	967	1501	1377	1459	1402	1151	1059	1495	1373	1373	1179	1442	1405	1247	1088	1111	1263	1483	1317	1237	1201	1211	1044	1250
S1147	10628;Q9H3M7;TXNIP	718	605	710	523	780	654	810	880	759	771	715	595	867	849	808	1002	871	979	678	1013	626	813	824	691	635	728	818	652	563	734	801	937	828	643	805	676	797	703
S1152	2747;P49448;GLUD2	850	1007	990	1126	1095	927	1178	1093	1173	878	1106	1120	1105	1352	1275	1125	1081	1411	1466	903	965	1179	1320	1128	991	1204	1267	855	1197	1083	1091	1049	892	980	889	836	871	852
S1044	2224;P14324;FDPS	547	590	519	546	547	654	315	587	683	691	487	475	634	801	622	476	567	686	573	1233	532	710	680	586	380	517	777	603	470	313	414	270	477	442	563	694	800	785
S0561	11319;O95905;ECD	352	400	292	341	329	333	210	528	442	211	413	413	536	464	295	238	371	539	425	235	306	347	431	367	329	457	435	411	324	277	309	271	421	478	478	438	338	368
S1913	CTRL;NT0441;Control	524	612	604	658	708	573	805	693	536	720	558	720	647	690	531	881	583	784	788	688	559	803	726	875	772	693	821	709	656	800	690	751	652	529	665	522	754	725
S0341	5093;Q15365;PCBP1	382	244	317	223	353	246	393	385	383	262	283	429	400	422	273	279	357	622	419	381	415	264	390	361	431	267	298	289	297	297	288	680	340	390	278	288	307	209
S0819	51300;Q9NPL8;TIMMDC1	471	634	426	643	660	666	918	902	1029	776	596	468	565	687	418	617	572	884	785	892	591	750	657	836	726	865	1084	578	1014	707	664	816	1014	1180	999	996	1082	1120
S1984	CTRL;NT0512;Control	1187	1359	1537	1557	1610	2054	1683	1291	1696	1404	1472	1594	1582	1749	1404	1749	1670	1709	1792	1862	1366	1985	2073	2050	1795	1795	1872	1326	1376	1747	1779	2123	1509	1546	1573	1387	1259	1386
S0868	3028;Q99714;HSD17B10	491	412	397	567	502	441	372	473	538	359	496	442	570	563	361	435	565	628	579	220	376	447	465	650	457	617	837	664	733	415	361	349	735	567	670	865	1031	729
S0050	1021;Q00534;CDK6	671	673	722	741	967	776	764	791	724	572	776	581	944	852	852	836	728	981	860	590	587	595	711	608	534	639	748	625	783	780	789	960	667	858	860	950	811	714
S0299	3338;Q9NNZ3;DNAJC4	595	868	572	610	807	787	904	625	680	522	583	626	644	732	665	807	721	958	656	985	696	891	977	974	760	906	679	716	894	800	833	1062	609	704	656	640	701	779
S0225	4647;Q13402;MYO7A	1021	960	1086	867	1359	737	572	938	1249	870	954	886	1119	1008	736	1240	977	1103	918	697	662	1000	880	995	818	887	878	820	810	727	1004	932	707	754	756	823	720	646
S1224	567;P61769;B2M	778	612	613	594	599	652	898	649	475	735	531	581	461	629	603	887	532	660	767	1374	599	796	874	916	832	1009	824	492	895	862	796	1042	659	816	680	813	831	643
S1518	CTRL;NT0046;Control	1221	1175	904	972	1183	1218	899	1540	1154	1064	1155	1186	1235	1546	910	1094	1157	1388	1213	1231	1142	1402	1375	1645	1340	1633	1202	1061	1234	1090	1175	1430	1075	848	1132	1101	1140	1000
S1176	25824;P30044;PRDX5	743	1227	546	922	859	958	465	755	798	897	1035	852	917	1055	654	1124	983	1189	1128	946	738	857	925	894	800	813	885	815	726	616	691	902	563	593	604	604	592	554
S1434	3627;P02778;CXCL10	582	952	479	863	790	656	890	807	926	813	712	715	762	1285	536	1135	736	978	798	792	798	1029	892	1069	909	1106	1195	731	892	990	1096	1205	778	702	753	701	816	752
S0497	9843;Q9BQS7;HEPH	602	740	700	701	705	648	670	754	1023	767	697	709	936	786	777	1234	643	795	665	2069	600	761	791	821	696	776	770	592	791	894	800	937	770	815	740	665	895	769
S1909	CTRL;NT0437;Control	851	969	822	894	1097	991	759	945	1239	776	882	941	1182	1153	1274	971	950	1204	1247	629	694	998	1110	979	718	936	975	959	806	954	831	915	717	704	782	1011	855	913
S0494	55270;Q9NV35;NUDT15	762	873	1299	918	1012	1148	702	1185	944	1183	962	798	922	1268	1037	1196	986	1202	997	982	739	851	1003	947	804	974	791	842	576	1170	1077	1255	886	739	779	742	915	903
S1143	4241;P08582;MELTF	420	410	396	439	686	422	332	542	543	456	461	327	651	524	305	811	502	520	497	413	396	492	474	585	562	455	464	457	419	693	602	754	578	510	540	520	498	516
S1122	10379;Q00978;IRF9	1785	1302	1198	1245	919	1005	1635	1335	1516	1397	1329	968	768	1219	1112	1430	985	1321	1156	1364	681	1110	1212	1172	1037	1150	988	956	1320	1142	1297	1395	1047	817	997	823	904	958
S0308	10844;Q9BSJ2;TUBGCP2	273	153	104	149	157	246	181	165	162	97	201	217	162	206	137	271	181	302	220	152	148	199	193	172	153	115	148	185	145	231	213	209	218	172	245	237	204	201
S1351	3383;P05362;ICAM1	641	1169	630	848	775	819	571	675	825	676	775	729	1447	1045	912	1093	720	895	769	837	740	1035	1061	1172	940	959	922	874	1018	775	845	1280	770	621	665	891	860	829
S1556	CTRL;NT0084;Control	1412	1459	1227	1497	1345	1186	1879	1174	1173	898	1102	1240	2030	1893	1005	1406	1537	1811	1288	872	1204	1468	1524	1447	1230	1376	1247	1235	1276	1084	1242	1452	999	977	1126	1189	1051	941
S1314	6608;Q99835;SMO	646	770	1014	716	883	806	827	788	674	997	664	898	806	756	637	1121	749	949	830	1165	719	977	1096	1080	1053	891	903	740	943	816	1103	1030	844	773	875	887	948	896
S0105	10891;Q9UBK2;PPARGC1A	1444	1487	1405	1710	1765	1615	1379	2714	1470	1587	1800	1324	2140	1971	1378	2146	1506	2213	1827	1793	1359	1756	2113	1883	1519	1637	1668	1532	1921	1614	1758	2146	1552	1413	1681	1664	1525	1410
S1405	163702;Q8IU57;IFNLR1	934	997	949	940	988	713	1307	1794	921	845	970	864	1299	1040	967	1212	893	1126	743	508	817	1020	1067	964	787	972	1194	835	1067	831	986	1210	873	845	914	887	995	959
S0893	2539;P11413;G6PD	531	492	668	402	506	644	626	595	468	446	596	493	592	977	645	381	630	674	578	389	543	884	927	879	1004	1044	1066	613	1027	415	486	523	628	677	658	716	776	726
S1498	CTRL;NT0026;Control	379	477	363	482	526	506	811	499	479	392	469	454	467	542	967	574	568	813	653	264	471	566	676	681	498	607	795	387	599	615	510	706	591	471	548	533	464	424
S1694	CTRL;NT0222;Control	790	846	1314	916	1153	943	1014	857	806	833	921	887	1221	1089	987	1179	1015	1078	1014	1302	896	1187	1114	1180	1114	1292	1170	927	1024	935	906	1247	1020	1027	1094	1025	1056	1145
S1331	1604;P08174;CD55	315	326	378	432	320	340	324	334	298	270	240	277	340	378	270	271	218	433	285	282	266	382	458	433	346	329	246	329	268	294	311	523	281	278	318	281	302	246
S1557	CTRL;NT0085;Control	1299	1249	1399	1554	1883	1766	1709	1474	1498	1758	1745	1466	1644	1681	1928	1369	1734	1736	1599	1008	1429	1671	1902	1452	1193	1577	1693	1547	1563	1201	1508	1793	1349	1192	1485	1178	1320	1362
S1682	CTRL;NT0210;Control	1048	1059	894	1145	1384	1145	1648	1598	1046	1062	1263	1137	1279	1463	822	1345	1292	1536	1355	1772	1140	1403	1454	1454	1202	1498	1333	1093	1319	1377	1672	1685	1431	1041	1225	1162	1271	1216
S0478	56967;Q9NPU4;C14orf132	869	882	924	864	894	875	688	887	790	1031	796	744	952	1053	2415	1500	806	1012	1040	728	838	1133	1147	1141	1082	1147	971	891	773	1167	1076	1458	944	840	996	851	920	933
S0491	10180;P78332;RBM6	601	485	413	474	605	691	578	674	417	331	482	516	657	636	482	546	564	701	552	393	344	555	485	498	364	448	721	565	710	552	471	517	633	467	572	578	470	479
S0061	1111;O14757;CHEK1	962	1076	881	1011	1043	1054	790	1033	896	957	1476	958	1301	1399	988	1318	1167	1294	1178	1069	951	1018	1001	1110	836	1098	1061	782	701	1019	1251	1198	976	800	946	947	698	764
S0771	4728;O00217;NDUFS8	732	875	773	678	797	761	858	774	1014	574	797	589	1312	859	887	731	858	974	789	730	720	711	705	845	601	743	1076	915	610	705	786	865	645	597	730	752	794	755
S1819	CTRL;NT0347;Control	741	603	1126	792	888	1156	873	817	2204	809	814	800	889	906	962	1960	638	1010	965	2479	652	1065	1020	1063	918	1017	851	849	1014	983	1175	1280	929	770	954	761	779	764
S1734	CTRL;NT0262;Control	1912	1874	1339	1715	1837	2042	1314	2001	1554	1619	1739	1982	1785	2096	1818	1649	1708	2249	1783	1762	1692	2139	1946	2042	1704	1803	2072	1744	2258	1460	1674	1673	1630	1486	1868	1646	1477	1655
S1274	5290;P42336;PIK3CA	929	1025	761	995	1097	1006	545	981	821	691	1084	933	1251	1172	844	1104	1049	1349	969	738	794	964	1006	1135	1037	1078	1302	1292	1364	865	1049	1325	937	930	912	904	915	885
S0631	55572;Q96CU9;FOXRED1	690	689	615	636	723	684	446	804	594	873	782	601	801	975	508	546	657	953	915	463	581	866	807	1044	790	1037	955	739	1026	624	699	818	917	819	832	906	850	909
S1299	25;P00519;ABL1	2296	1694	1137	1984	2036	1595	1574	1681	1947	1756	1422	1512	2361	1936	2228	1697	1598	1878	2550	3969	1306	1431	1191	1441	1251	1340	1404	1366	1426	1262	1449	2205	1500	1390	1370	1394	1305	1098
S0261	10401;Q9Y6X2;PIAS3	459	478	628	598	608	463	569	517	443	444	488	472	764	589	499	673	539	772	552	709	482	613	552	581	373	552	540	379	629	538	520	597	563	397	405	599	526	499
S0402	598;Q07817;BCL2L1	1012	792	723	905	1003	954	464	812	797	654	1070	951	1186	1239	868	1239	1120	1417	1120	429	1126	1279	1195	1032	771	1065	997	931	958	1251	1335	1376	874	663	996	616	363	460
S0297	3338;Q9NNZ3;DNAJC4	648	760	578	590	732	649	529	581	724	663	564	558	819	927	530	655	673	856	678	342	525	763	837	649	690	638	637	602	604	598	683	662	525	471	533	484	412	499
S0910	51102;Q9BV79;MECR	295	291	167	338	365	301	312	383	302	190	383	281	458	336	349	381	300	363	303	215	278	360	431	401	270	339	638	398	476	237	157	232	468	482	591	590	693	758
S1655	CTRL;NT0183;Control	859	734	583	685	794	977	771	753	831	1002	717	689	769	720	650	1495	847	990	891	1378	791	922	1271	1005	922	980	876	687	770	1115	1189	1451	914	989	848	743	921	810
S1590	CTRL;NT0118;Control	938	1006	1044	1003	1301	1165	1501	1146	1127	934	1095	1225	1372	1489	949	1655	1158	1397	1328	2193	1012	1493	1511	1365	1308	1382	1474	1110	1598	1322	1308	1711	1101	1086	1363	1214	1277	1080
S0115	64078;Q9HAS3;SLC28A3	554	685	1004	714	747	600	655	560	703	816	672	649	743	860	627	968	824	760	692	955	665	869	894	875	674	795	753	664	708	867	847	1140	643	725	533	672	645	632
S1356	817;Q13557;CAMK2D	609	636	546	814	733	647	577	623	866	603	691	506	632	732	694	804	603	675	514	577	545	865	840	805	782	838	760	527	763	598	786	1199	812	728	704	658	756	791
S0581	440026;Q5BJD5;TMEM41B	742	999	849	894	780	724	457	816	696	971	760	791	1009	835	734	1062	777	1009	909	1561	621	974	994	810	747	821	842	684	727	700	791	1084	735	732	730	784	728	813
S1715	CTRL;NT0243;Control	954	940	662	900	1151	968	917	851	1497	1313	1635	822	1078	1125	814	1176	856	1137	1124	1089	782	1069	1076	1139	958	1029	1064	971	936	1038	1003	941	826	812	948	921	790	801
S0111	9154;O00337;SLC28A1	1241	1217	1126	1068	1437	1474	972	1173	1242	1179	1157	1096	1166	1259	1035	1433	1223	1546	1396	2344	1054	1661	1463	1465	1421	1598	1671	1299	1460	1317	1548	1997	1339	1207	1342	1311	1305	1116
S1728	CTRL;NT0256;Control	1201	986	659	910	815	970	1419	1045	738	1015	761	852	741	831	806	1006	869	1063	1287	1030	627	1070	1202	1186	1179	1253	895	810	1162	1189	1408	1617	967	1044	1039	976	1014	972
S0145	80146;Q8NBZ7;UXS1	666	636	732	725	785	690	457	760	858	665	705	1009	931	1014	1092	1868	828	1040	1052	1700	681	952	836	646	298	512	525	681	449	913	920	1092	594	469	714	537	449	415
S1068	7037;P02786;TFRC	412	386	601	359	480	377	308	352	480	421	416	402	584	524	312	529	411	631	407	575	426	606	503	617	634	539	542	461	605	350	306	552	442	483	360	524	420	502
S1433	3627;P02778;CXCL10	1040	1303	1191	1443	1421	1390	1299	1385	1254	1260	1336	1335	1589	1619	1309	1480	1215	1704	1830	1175	1134	1522	1461	1440	1328	1426	1615	1270	1215	1310	1433	1714	1244	1111	1322	1348	1342	1306
S0245	64146;Q9HBH1;PDF	925	837	751	919	1062	1137	828	1290	1302	1186	1091	949	1112	1137	800	1102	1060	1392	1090	1018	1075	1105	1200	1136	950	1040	1130	1149	1132	1093	1435	1472	771	562	801	986	1013	866
S0428	29883;Q9UIV1;CNOT7	157	176	229	263	232	152	329	266	251	357	315	148	245	302	1108	581	190	207	221	694	230	307	330	161	235	180	207	118	192	377	409	440	296	279	240	142	256	170
S0267	79934;Q96D53;COQ8B	714	901	811	1122	931	840	800	656	963	790	866	949	1049	923	907	921	892	1326	1128	671	838	1029	1047	906	565	841	997	922	1086	1192	1167	1275	761	646	751	1012	1050	985
S1809	CTRL;NT0337;Control	1063	1040	1262	1078	1234	780	1619	885	932	1020	836	1015	1755	998	1035	1183	962	1329	1059	1161	1001	1298	1367	1257	1058	1155	1068	916	1489	1015	1158	1522	999	920	1001	932	892	800
S0471	10825;Q9UQ49;NEU3	996	1009	768	998	1231	999	1344	1108	925	872	1150	1026	1192	1294	1206	1700	1015	1435	1409	1335	970	1261	1103	1138	882	983	1313	964	760	1225	958	1400	867	823	1055	921	852	876
S1566	CTRL;NT0094;Control	703	679	719	1153	658	724	909	1021	696	660	647	807	694	868	899	1147	825	1020	599	517	574	925	884	986	845	1133	785	765	835	833	940	1311	759	703	765	746	786	633
S1234	3614;P20839;IMPDH1	1106	1278	1071	1241	1238	1031	1487	1175	1053	907	1013	1117	1189	1326	1040	1111	1361	1641	1229	1923	1053	1315	1499	1243	991	1226	1088	1088	1106	1162	1268	1490	1190	951	1047	1179	1148	1008
S1785	CTRL;NT0313;Control	694	620	687	807	629	494	1086	750	553	812	434	616	1074	791	727	976	608	736	836	465	574	924	938	900	757	995	838	613	1014	829	986	1135	911	835	772	684	898	748
S0704	118487;Q96BP2;CHCHD1	387	455	442	428	588	430	506	519	530	476	524	348	545	471	1244	549	565	505	642	503	446	628	647	871	860	751	1184	704	1090	623	910	962	847	1112	788	733	904	855
S0238	1071;P11597;CETP	401	566	426	425	444	1033	328	401	429	547	510	395	887	587	767	646	540	568	559	282	394	480	449	442	297	489	483	458	580	498	622	629	443	425	484	469	432	391
S1780	CTRL;NT0308;Control	1232	1079	1256	1113	1270	1210	1127	1685	1298	1201	1015	1090	1359	1398	1124	1919	1101	1480	1465	1247	1186	1713	1681	1659	1550	1541	1618	1106	1826	1319	1544	1615	1518	1503	1344	1440	1504	1328
S1825	CTRL;NT0353;Control	1513	1107	1230	1285	1304	1368	1445	1865	1325	1346	1575	1583	1550	1435	1317	1428	1361	1685	1452	2401	1149	1488	1578	1479	1263	1530	1416	1342	1813	1382	1314	1723	1248	1126	1351	1195	1209	1099
S0488	150771;Q6GPH6;ITPRIPL1	609	573	955	1122	790	947	1019	921	890	693	694	665	1070	902	815	696	750	1106	906	1131	755	1069	1079	944	888	1039	833	622	922	964	878	1155	835	815	901	894	974	914
S0445	51574;Q4G0J3;LARP7	603	673	643	521	782	648	564	718	529	800	658	594	961	743	709	785	712	933	734	648	734	709	816	726	630	622	494	511	504	742	771	763	636	780	623	542	460	586
S0990	955;O75354;ENTPD6	845	1334	1175	1084	805	802	860	843	795	1079	942	795	975	983	1174	1115	904	1131	869	1241	689	1045	1079	1083	973	1089	1136	942	1502	1001	1033	1199	918	931	1055	904	975	1005
S1008	7355;P78381;SLC35A2	321	249	209	305	363	261	299	366	299	260	358	267	325	370	241	219	385	431	314	236	379	595	675	601	465	509	460	335	424	539	408	599	288	248	363	378	369	337
S1140	51099;Q8WTS1;ABHD5	892	1201	1235	1301	1139	944	981	1206	1020	986	1089	998	1193	1352	1202	1256	1072	1401	1222	716	941	1224	1365	1049	830	1182	1393	1021	1433	1168	1243	1600	1113	1005	1093	1119	1096	949
S1981	CTRL;NT0509;Control	1190	1421	1015	1329	1212	1095	1231	1393	1476	1112	1690	1082	1387	1423	1058	1573	1223	1289	1289	1487	1069	1481	1458	1322	1297	1447	1323	1097	1451	1246	1300	1649	1193	1015	1034	1327	1049	1169
S0842	29960;Q9UI43;MRM2	1161	1320	1045	1098	1382	1139	829	1130	1229	904	1270	1125	1376	1664	1247	1009	1222	1698	1340	529	1089	1076	1133	1394	1104	1375	1430	1365	1582	998	915	1156	1396	1224	1409	1563	1621	1488
S0809	55577;Q9UJ70;NAGK	1341	1592	1718	1531	1764	1687	1070	1681	1856	1560	1518	1451	1586	1712	1389	1369	1516	2080	1660	1066	1363	1474	1487	2033	1705	1771	1579	1562	1531	1423	1326	1446	1845	1488	1657	1471	1789	1331
S0673	6675;Q16222;UAP1	602	803	1041	635	872	710	895	1054	846	1023	619	614	956	994	919	1156	614	875	770	762	644	884	881	1162	1078	1010	1794	1071	1489	845	815	1170	1209	1408	1231	1857	2584	2525
S1499	CTRL;NT0027;Control	778	1032	695	945	1045	907	919	1024	824	941	807	780	826	950	1205	1705	1087	1189	833	1819	698	1272	1498	1498	1253	1437	1067	967	1376	1382	1173	1442	981	1173	1057	855	1042	983
S0784	2673;Q06210;GFPT1	747	727	700	764	826	868	628	722	838	578	876	653	935	829	741	679	880	868	855	3265	536	607	435	646	438	573	561	634	407	479	432	579	745	762	830	690	929	755
S1906	CTRL;NT0434;Control	888	738	816	908	979	794	1231	850	880	967	844	840	731	843	589	1112	684	827	792	1575	720	1019	1145	1092	1094	1095	1080	775	1146	947	1340	1366	747	721	839	794	1035	859
S0652	4694;O15239;NDUFA1	374	403	283	397	447	395	325	450	350	330	388	375	443	472	373	340	415	476	482	366	543	587	575	644	610	838	677	478	635	264	389	386	828	671	580	624	737	807
S0270	5170;O15530;PDPK1	116	79	138	195	217	180	142	147	157	166	165	143	154	197	73	189	197	168	216	71	175	174	196	229	199	200	407	302	457	217	225	239	204	203	178	168	194	143
S1921	CTRL;NT0449;Control	753	772	602	934	1058	1012	1091	1048	906	906	728	876	992	1198	1916	1074	1050	1206	1012	1266	801	1155	1328	1189	1175	1154	1183	979	1033	1078	1121	1308	847	865	981	882	977	849
S0753	123263;Q96DP5;MTFMT	202	374	453	334	324	370	358	404	374	325	306	239	230	340	338	287	281	354	322	405	339	435	428	659	575	503	527	309	404	354	387	431	645	509	486	397	648	441
S2000	CTRL;NT0528;Control	1659	1773	1422	2007	1732	1677	1536	1588	1812	1582	1607	1601	1792	1911	1551	1982	1678	1997	1990	1781	1537	2003	1979	1924	1783	1749	1979	1428	2014	1911	2019	2333	1559	1505	1536	1582	1715	1564
S1399	3572;P40189;IL6ST	1310	1505	1288	1399	1367	1318	1773	1362	1403	1235	1258	1195	1395	1449	1644	2285	1143	1621	1356	1367	1125	1589	1830	1853	1598	1529	1834	1260	1491	1732	1885	2121	1327	1349	1339	1476	1496	1583
S1784	CTRL;NT0312;Control	825	663	1008	713	862	614	747	752	873	735	651	702	1289	918	567	856	776	873	745	1983	614	916	830	728	749	954	859	703	692	919	927	1190	801	694	873	771	837	707
S1482	CTRL;NT0010;Control	1549	1637	1286	1419	1757	1614	1608	1897	1324	1611	1181	1421	1890	1966	1861	2000	1468	2013	1806	1442	1381	1989	1890	1986	1696	2015	1731	1396	1729	1653	1912	2389	1449	1453	1644	1652	1608	1352
S0560	10204;P61970;NUTF2	1224	992	1230	1160	1159	1134	956	1033	1142	862	1033	1198	1211	1380	943	1279	1210	1424	1556	1078	801	1300	1217	1091	954	1174	1203	1184	1110	1239	1237	1394	1051	951	996	1109	1098	984
S0813	3099;P52789;HK2	828	949	803	909	929	1087	1154	899	990	849	864	1077	1165	1181	718	874	901	1320	990	584	750	1035	967	1053	909	1084	770	954	813	833	900	1091	883	873	985	885	847	885
S1150	2747;P49448;GLUD2	862	994	771	1401	937	997	939	977	1060	878	880	914	999	1438	1337	1104	1084	1357	1233	1055	1038	1182	1328	1099	814	1123	1102	1168	943	1069	905	1475	1010	1043	1012	953	902	946
S1636	CTRL;NT0164;Control	1134	1145	979	1162	1217	1051	932	1419	1277	1076	1041	1169	1278	1266	1370	2014	1396	1386	1334	1049	1036	1320	1469	1426	1209	1457	1332	1123	1403	1275	1295	1726	1199	1258	1129	1126	1111	978
S0713	25915;Q9BU61;NDUFAF3	534	611	807	658	588	570	614	641	509	461	561	576	607	827	495	971	528	689	645	815	608	664	693	649	597	778	823	677	668	535	525	785	688	766	776	687	896	740
S1564	CTRL;NT0092;Control	1314	1140	1347	1249	1347	1179	1102	1113	1079	1032	1377	978	1852	1430	1243	1467	1097	1466	1342	2281	1293	1604	1651	1205	1324	1401	1754	1191	1290	1299	1363	1347	1090	1059	1095	1145	1273	1165
S1822	CTRL;NT0350;Control	703	709	610	727	730	788	755	826	806	689	695	827	643	757	563	828	567	936	842	1032	581	852	728	1040	1060	1080	1013	569	798	855	783	1198	611	703	684	562	827	690
S1915	CTRL;NT0443;Control	700	922	1032	950	1033	841	1078	1172	1309	1276	1177	854	808	1176	1896	1396	939	1222	940	1028	893	1287	1298	1216	1212	1249	1257	870	1132	1124	1245	1495	1191	1093	1093	1029	1090	994
S1414	3460;P38484;IFNGR2	763	853	1514	885	957	1060	922	814	1521	888	861	830	977	1129	1067	1317	926	1189	1153	955	786	1158	1259	1069	1185	1306	1221	927	1372	1306	1185	1668	1088	1067	1105	1029	1102	934
S0598	54886;Q8TBJ4;PLPPR1	722	846	1721	908	883	737	1375	947	1663	1469	882	840	807	1520	681	1343	792	1104	856	1190	737	1005	952	996	905	804	1271	885	976	1228	1327	1744	1036	1058	1097	962	1078	1060
S1810	CTRL;NT0338;Control	1519	1522	1801	1563	1885	1338	1128	1782	1439	1678	1531	1481	1672	1935	1643	1786	1747	1868	1782	3020	1383	1790	2076	1494	1295	1739	1801	1508	1538	1769	1444	2008	1561	1567	1648	1630	1628	1464
S0632	55572;Q96CU9;FOXRED1	573	600	601	532	822	701	581	665	719	593	692	685	837	899	593	552	613	927	750	832	692	779	876	1006	781	923	1037	760	1230	613	493	638	974	1199	1093	974	1004	982
S0749	2235;P22830;FECH	544	667	490	603	611	562	499	606	573	490	790	726	965	796	631	710	724	932	765	567	830	1096	1029	1159	883	1066	1196	810	976	814	851	933	1050	977	954	947	1314	1034
S1684	CTRL;NT0212;Control	569	697	697	629	584	618	398	626	909	589	499	496	925	682	521	628	436	933	573	1200	531	746	775	672	732	746	605	620	581	593	596	769	684	480	604	570	555	541
S0263	10401;Q9Y6X2;PIAS3	798	777	846	722	773	1168	762	744	827	792	715	717	912	906	1051	928	827	1063	779	1042	856	910	973	775	623	795	714	620	858	1080	1009	1217	904	920	892	846	881	868
S1103	1119;P35790;CHKA	549	731	957	689	797	658	1039	630	633	723	663	614	643	821	781	883	695	932	767	1057	736	884	760	959	771	1017	839	668	725	778	705	1128	614	654	605	630	759	575
S0214	4841;Q15233;NONO	838	1387	1387	1167	1004	1335	1670	936	1124	898	924	819	1050	1486	1442	1262	841	1193	1159	863	795	1012	932	664	562	796	1021	838	1003	976	1166	1231	893	759	901	760	701	703
S1721	CTRL;NT0249;Control	1041	1250	1894	1157	1199	1364	1249	1213	1130	1040	980	924	1290	1352	1021	1569	1021	1281	1167	1137	1043	1431	1342	1324	1265	1288	1137	947	1428	1313	1237	1572	1273	1157	1268	1208	1111	1085
S1402	3455;P48551;IFNAR2	896	973	880	1228	1070	906	919	1148	1065	913	1506	980	1042	1206	975	1056	1042	1219	1042	1034	890	1325	1267	1283	1067	1123	973	895	853	1067	1132	1462	986	805	1134	958	1005	981
S0933	10569;O95391;SLU7	509	497	355	441	517	523	356	449	461	368	498	533	589	664	367	404	703	800	450	510	282	402	280	363	173	370	294	497	347	283	269	259	318	232	369	320	186	275
S0595	55602;Q9NXV6;CDKN2AIP	1027	853	789	945	1058	1008	909	1036	912	978	1816	968	1420	1217	1000	1478	1100	1343	1227	853	934	1180	1079	1131	1000	1010	1242	1020	1078	1143	1185	1306	862	870	1106	1129	891	852
S1124	10379;Q00978;IRF9	838	1014	1138	987	1189	1029	1224	1093	1133	971	935	1135	1135	1098	936	1239	1108	1174	1283	1250	1040	1203	1350	1266	1195	1261	1157	866	1095	1278	1304	1497	1010	1001	1166	1006	1015	1010
S1898	CTRL;NT0426;Control	1267	1581	1141	1295	1369	1230	1196	1340	1237	1361	1241	1154	1793	1582	1838	1521	1456	1813	2296	2234	1384	1753	1663	1925	1604	1705	1164	1270	1231	1250	1502	1921	1275	1271	1214	1197	1346	1182
S0278	57017;O75208;COQ9	574	631	827	913	746	709	642	696	857	1044	883	829	842	878	700	956	554	821	767	624	731	904	917	830	629	912	823	617	903	1007	1122	1412	748	499	689	845	833	871
S1404	3455;P48551;IFNAR2	1211	1421	1162	2864	1901	1578	1502	1593	1571	1146	1600	1412	2305	1929	1621	2426	1489	1991	1812	4398	1261	1577	1531	1752	1539	1736	1886	1556	1877	1377	1323	1559	1359	1169	1318	1473	1120	1216
S1754	CTRL;NT0282;Control	1484	1091	1193	1108	1176	1247	1359	1029	1141	1203	1214	1227	1322	1251	1167	1450	1225	1656	1263	1030	1100	1426	1632	1339	1147	1326	1111	1085	856	1270	1471	1546	1058	1048	1184	1172	1046	975
S1740	CTRL;NT0268;Control	957	1103	947	1193	1198	986	928	1358	1310	865	1097	1085	1467	1498	1171	1148	1160	1531	1241	1215	1008	1344	1633	1252	1118	1432	1339	1350	1625	1148	1351	1660	1041	920	1183	1253	1173	946
S1838	CTRL;NT0366;Control	824	1224	939	1115	1106	1061	1796	1365	1261	982	1161	1045	1168	1129	1425	1108	1021	1081	1176	1169	1015	1461	1696	1147	1173	1369	1136	1000	1338	1244	1477	1736	1239	1143	1291	1182	1441	1314
S0373	55593;Q96G74;OTUD5	944	1636	710	874	880	806	643	1610	774	880	962	888	830	1028	667	1088	861	958	984	2223	563	763	654	647	575	818	629	640	635	783	780	870	699	544	685	624	529	604
S0282	10908;Q8IY17;PNPLA6	989	1194	961	1217	1118	1090	868	1413	1039	1423	1104	1000	1230	1288	1385	1221	998	1385	1180	1583	1032	1491	1573	1297	1184	1494	1325	1184	1197	1269	1478	1693	1107	1067	1211	1316	1131	1241
S1357	960;P16070;CD44	492	532	658	513	568	610	424	465	456	436	481	407	545	525	456	680	449	567	612	674	455	595	633	696	709	580	566	458	552	613	618	697	461	337	482	532	595	479
S0843	29960;Q9UI43;MRM2	634	601	447	736	638	637	462	653	493	526	738	542	701	786	583	510	704	946	684	505	821	704	645	1114	1005	1077	1372	936	1162	575	435	533	1084	1101	1107	961	1170	1084
S0591	7356;P11684;SCGB1A1	1110	1022	1305	1028	1323	1262	1035	1184	1195	1034	1221	1115	1589	1409	1016	987	1299	1440	1274	938	1064	1198	1175	1222	1251	1183	1111	1111	1260	937	844	1544	973	1073	1045	1130	884	854
S1750	CTRL;NT0278;Control	755	1050	1124	954	935	874	1370	670	946	1128	1331	767	1041	883	967	1153	799	966	920	1344	938	1292	1198	1021	865	1033	997	770	1109	1032	1204	1336	983	1003	931	943	1113	911
S0616	10999;Q6P1M0;SLC27A4	633	705	1078	749	569	628	566	588	673	566	622	500	679	630	806	605	499	808	704	1066	515	788	775	745	619	682	734	670	692	774	914	1281	694	655	644	607	665	627
S1611	CTRL;NT0139;Control	898	1372	1134	1188	1438	1095	925	947	1031	1104	854	863	1360	1057	926	1215	974	1272	1051	1531	890	1324	1409	1424	1145	1226	1299	891	769	1052	1144	1500	1027	779	1166	1129	1164	934
S1966	CTRL;NT0494;Control	842	1111	1007	1131	1304	1178	1438	1018	1595	1058	1131	862	1108	1143	1067	1792	991	1200	1257	1079	939	1203	1488	1417	1339	1484	1138	1010	1311	1351	1431	1719	1147	1199	1191	1168	1193	1139
S0327	3182;Q99729;HNRNPAB	440	429	389	356	413	443	487	434	388	526	582	420	422	486	326	591	437	516	422	358	396	636	658	627	640	699	680	445	1145	657	450	583	409	505	517	354	415	427
S1349	3383;P05362;ICAM1	593	796	583	791	930	683	699	795	758	641	675	566	833	1211	789	1595	911	876	587	557	567	874	765	918	843	936	822	757	811	671	685	859	557	541	617	647	796	723
S1704	CTRL;NT0232;Control	986	714	743	901	847	954	966	1250	920	811	860	864	1057	1017	713	971	768	1173	829	745	820	1001	1102	919	831	940	1199	824	975	919	1005	1246	820	798	950	884	1011	823
S1485	CTRL;NT0013;Control	541	402	768	500	700	514	545	563	480	401	637	498	711	524	394	499	547	767	581	421	477	688	577	633	601	572	819	563	806	422	634	673	519	504	523	607	416	628
S0978	7378;Q16831;UPP1	528	474	457	493	671	426	504	590	605	504	797	683	419	431	655	589	429	474	556	682	470	669	538	616	442	620	720	463	710	622	923	959	565	589	534	509	615	569
S0754	123263;Q96DP5;MTFMT	472	541	523	448	773	542	234	490	485	384	481	583	601	617	495	679	505	847	504	343	586	781	669	811	810	730	733	632	736	493	480	703	866	852	877	642	666	722
S0381	7091;Q04727;TLE4	1380	1031	1086	2156	1136	1233	1451	1119	1424	1340	1240	1386	3104	1575	1164	1200	1167	1736	1411	1246	934	967	1015	1117	893	1100	917	1147	655	1247	1424	1280	1145	1080	1136	1011	831	774
S0173	51727;P30085;CMPK1	642	1042	1116	819	974	874	615	823	951	904	870	923	973	1070	664	854	937	1134	1067	1550	867	1100	907	919	822	910	1182	842	1091	962	885	1182	834	787	956	807	741	824
S0763	5238;O95394;PGM3	878	809	864	834	980	922	941	1007	853	808	776	837	1009	1327	833	722	676	1124	1056	784	648	542	569	1018	687	957	751	831	750	556	449	549	1155	1255	1156	1136	1281	1084
S1420	4907;P21589;NT5E	751	626	716	682	925	742	957	1058	1224	905	798	798	1474	1092	964	1611	750	1093	830	760	772	1119	1061	1035	1034	1151	1368	844	1315	1212	1264	1615	1057	1148	1328	876	910	1126
S0450	8575;O75569;PRKRA	381	351	542	412	363	408	537	442	386	396	329	430	412	563	312	649	426	568	576	266	336	401	425	294	176	366	364	355	331	413	447	468	456	313	365	432	423	341
S1003	10559;P78382;SLC35A1	905	1026	1132	1151	1198	1245	946	1221	1520	904	1206	865	1132	1290	815	1272	1096	1693	1107	1630	1012	1320	1292	1227	984	1319	1075	957	1084	930	937	1273	899	797	931	1132	1048	983
S1999	CTRL;NT0527;Control	655	511	451	675	625	621	566	553	718	403	522	630	816	606	685	603	625	778	668	666	563	754	699	624	517	672	607	584	535	558	655	621	611	455	578	546	367	446
S1994	CTRL;NT0522;Control	825	792	581	1197	930	893	1282	983	954	1611	727	836	903	859	1099	894	951	1136	882	1296	760	1097	1113	1250	1074	1030	1160	954	995	1091	1090	1208	946	863	882	832	943	872
S1253	1147;O15111;CHUK	194	167	167	241	301	258	183	273	273	220	263	240	261	283	179	251	203	287	229	132	273	325	574	451	499	515	473	291	175	278	394	421	338	218	278	246	340	324
S1862	CTRL;NT0390;Control	1119	1169	1243	1191	1157	1204	831	1034	1111	1072	1145	1078	1180	1604	1408	1495	1254	1448	1182	1122	1067	1616	1409	1164	971	1258	1483	1090	1338	1193	1427	1308	1144	1056	1086	1085	929	1016
S1549	CTRL;NT0077;Control	1060	918	978	887	1024	1127	932	1057	1169	873	917	1019	1044	1038	708	1275	912	1289	1179	1155	871	1254	1191	1168	1080	1226	1287	956	1189	1044	1120	1413	1006	990	817	939	961	986
S1683	CTRL;NT0211;Control	1339	1492	1553	1897	1791	1624	1465	1609	1846	1291	1828	1500	1636	1915	1869	1741	1586	2045	1573	1608	1420	1723	1628	1560	1398	1891	1935	1654	1421	1813	1574	2128	1430	1407	1509	1574	1309	1444
S0541	4489;P04731;MT1A	743	725	868	1109	928	993	814	1154	1012	1033	821	994	954	1115	1079	990	913	1289	880	653	914	975	911	1024	942	1089	1177	847	1150	1118	959	1134	897	654	875	899	1051	958
S1573	CTRL;NT0101;Control	961	885	1065	925	1024	931	1705	995	1079	1358	877	977	1328	1030	762	1405	952	1272	1165	1227	873	1204	1391	1188	1197	1193	1018	859	1205	1215	1137	1090	877	808	872	883	1059	1009
S0879	54205;P99999;CYCS	503	519	475	577	673	492	461	653	505	612	646	535	660	754	376	719	670	853	588	594	597	751	716	684	685	702	1338	697	882	670	674	811	619	607	737	1162	1306	1169
S1410	11277;Q9NSU2;TREX1	663	686	1259	805	717	660	812	510	1040	968	774	767	680	835	673	1062	1019	856	869	444	686	1086	719	1000	983	940	739	609	731	838	897	1070	883	828	707	846	833	714
S0264	10401;Q9Y6X2;PIAS3	699	643	634	888	667	807	677	884	721	635	723	698	703	727	881	866	706	752	687	830	682	911	862	693	616	760	630	748	704	891	1000	1104	786	793	669	669	721	696
S1526	CTRL;NT0054;Control	871	821	895	923	1123	967	890	1117	930	1096	1016	1042	1002	1207	859	957	972	1235	1105	934	891	1333	1268	1312	1101	1159	1005	824	1209	1061	1138	1108	900	908	961	937	939	774
S1322	3716;P23458;JAK1	625	817	617	638	815	686	652	632	852	722	644	784	680	927	925	1044	854	1010	696	887	674	699	660	760	671	835	1014	737	1125	812	670	1048	693	727	670	674	662	647
S0008	5605;P36507;MAP2K2	251	459	561	255	337	351	329	287	540	220	322	249	319	276	250	465	285	479	250	815	308	400	443	423	402	372	529	370	349	591	485	672	464	413	441	396	510	430
S0708	92170;Q9BT17;MTG1	568	460	389	506	528	549	440	491	420	274	552	394	552	615	402	653	502	692	566	214	455	437	403	704	542	562	650	686	899	420	400	446	644	653	624	811	815	939
S1304	6850;P43405;SYK	257	458	389	466	315	327	392	279	346	290	360	290	373	342	356	281	321	337	379	240	309	471	408	440	416	530	400	371	439	439	558	760	464	321	472	311	458	336
S0505	2596;P17677;GAP43	1264	1666	1303	1214	1298	1406	923	1478	1845	1289	1240	1227	1361	1346	1190	1123	1456	1794	1395	1557	1099	1375	1474	1337	1108	1396	1102	1237	1281	1325	1393	1565	1069	1059	1363	1282	1314	1269
S1965	CTRL;NT0493;Control	652	689	602	787	619	889	1253	792	855	639	725	735	833	858	542	715	991	1014	731	419	588	853	859	863	992	898	857	718	774	744	788	905	598	725	742	678	691	654
S1174	25824;P30044;PRDX5	1204	1675	1119	1592	1562	1281	1722	1617	1732	1520	1175	1443	1460	1503	1380	1675	1182	1523	1560	1646	1227	1864	2123	1713	1589	1700	1515	1064	1792	1408	1897	2263	1374	1370	1573	1559	1457	1606
S1409	11277;Q9NSU2;TREX1	735	722	662	930	803	781	545	790	886	558	815	726	1081	927	698	991	855	1047	933	1035	576	870	832	637	554	757	900	843	603	847	1053	1043	718	643	832	695	698	754
S1235	3614;P20839;IMPDH1	1520	1505	1308	1504	1601	1990	1975	1504	1447	1210	1577	1478	1718	1869	1205	2519	1526	2072	1618	832	1350	1730	1489	1488	1311	1563	1407	1363	1405	1518	1501	1917	1162	1334	1376	1603	1321	1184
S1941	CTRL;NT0469;Control	1057	879	1513	909	1126	867	1249	1354	1319	1401	1057	1006	1158	1023	1014	1274	1238	1101	2794	1173	1036	1471	1457	1417	1342	1156	1254	922	1174	1130	1359	1654	1164	1083	1166	1073	1157	1177
S0690	56970;Q14CW9;ATXN7L3	153	182	267	313	248	130	266	182	243	240	227	179	426	246	171	226	175	202	271	131	594	860	837	1323	1645	1199	2197	928	2394	383	256	477	598	814	535	547	935	757
S1960	CTRL;NT0488;Control	918	653	847	862	812	891	874	798	1042	1754	788	700	922	919	838	1074	827	925	1050	981	704	1096	1100	880	979	997	994	671	975	990	888	1379	893	941	789	796	757	897
S0124	22934;P49247;RPIA	535	526	488	490	655	676	413	629	535	537	569	484	882	687	486	917	566	782	568	928	423	435	418	490	350	583	568	541	446	335	232	285	376	251	377	733	734	693
S1762	CTRL;NT0290;Control	743	814	1228	909	1239	1096	1345	690	636	940	970	663	778	974	1172	1245	764	1360	784	1495	793	1181	1328	1357	1276	1362	1131	708	960	1124	1344	1355	1034	1044	1084	929	1001	986
S1071	3163;P30519;HMOX2	840	1115	892	904	1188	1314	1059	1048	1116	945	1129	1000	1260	1147	1356	1579	943	1362	951	1096	1080	1330	1320	1308	1268	1223	1166	972	1231	1030	907	1170	1000	1006	1025	1012	972	1145
S1565	CTRL;NT0093;Control	703	1329	967	871	1318	819	1216	1015	1144	835	988	734	1365	1393	847	1581	888	1049	1119	1682	878	1197	1214	1061	962	1069	939	724	1330	1056	1079	1408	921	968	937	864	859	848
S1157	2876;P07203;GPX1	1141	1376	1635	1151	1523	1426	1178	1577	1558	1145	1799	1082	1597	1576	1667	1570	1406	1774	1432	1193	1063	1199	1377	1313	1085	1247	1380	1347	1591	1558	1562	1572	1254	1295	1174	1232	1250	1228
S1159	2876;P07203;GPX1	401	545	498	434	428	461	496	477	464	583	478	534	701	482	348	463	806	659	689	311	357	503	603	492	424	437	776	430	668	482	541	656	496	407	399	475	532	562
S1608	CTRL;NT0136;Control	1289	1685	1047	1237	1663	1280	905	1574	1367	1140	1347	1188	1453	1382	1468	1613	1473	1727	1549	1971	1364	1528	1562	1496	1311	1576	1643	1260	1442	1550	1552	1843	1389	1317	1182	1371	1199	1300
S0482	1595;Q16850;CYP51A1	635	1030	881	813	1033	944	4315	939	1017	691	997	770	678	1163	1665	1780	822	1154	1332	2293	807	1026	1083	999	882	856	1078	776	836	1154	1041	1353	986	996	954	1019	934	934
S1831	CTRL;NT0359;Control	1726	1607	1198	1453	1586	1399	1017	1561	1298	1359	1302	1513	1463	1647	2186	1904	1365	1784	1663	1584	1375	1762	1656	1535	1574	1527	1516	1327	1298	1373	1340	1683	1438	1494	1405	1604	1226	1283
S0162	7083;P04183;TK1	546	837	495	650	631	549	389	780	646	624	705	494	746	835	785	539	776	848	696	585	684	733	709	463	336	513	463	502	365	626	596	722	325	165	342	404	191	278
S1146	10628;Q9H3M7;TXNIP	1460	1550	1501	1804	1587	1528	1790	1655	1619	1209	2709	1634	1864	1888	1271	1508	1886	2420	1568	3391	1502	1788	1687	1627	1087	1570	1713	1317	1398	1852	1632	2031	1601	1219	1614	1332	1521	1470
S1439	100507436;Q29983;MICA	933	914	871	808	803	684	908	1186	708	983	736	771	1213	1007	922	993	914	965	821	879	704	1054	994	1013	736	826	982	848	803	753	984	1077	833	832	941	879	854	722
S1382	8772;Q13158;FADD	773	886	717	790	914	848	932	989	676	900	679	783	1009	1003	928	857	821	1057	1118	710	727	1140	852	996	893	1009	1218	812	869	1002	905	1259	991	1026	958	739	976	985
S1603	CTRL;NT0131;Control	958	1246	1349	1120	1218	1115	1148	1139	1132	1467	1312	1104	1019	1219	1114	1614	1133	1074	1149	1068	1108	1506	1500	1403	1245	1415	936	945	984	1254	1364	1965	1403	1211	1160	1144	1301	1178
S0442	55236;A0AVT1;UBA6	714	574	477	825	653	492	482	875	718	488	569	638	670	787	644	623	845	785	838	853	488	496	547	504	424	439	558	555	341	718	761	956	561	343	589	559	371	464
S0874	285367;Q6P087;RPUSD3	798	883	683	868	1052	1133	691	1334	933	734	937	719	944	1001	1487	1334	845	991	1053	558	795	1095	1204	1138	850	996	933	867	878	1006	931	1047	1204	1114	1129	1004	1037	946
S0519	1874;Q16254;E2F4	1121	1138	1709	1265	1069	1397	2105	1580	1349	1216	1204	1097	1177	1340	1449	1816	936	1564	1569	1399	1243	1354	1378	1394	1381	1369	1222	1134	1340	1482	1322	1757	1164	1102	1180	1138	1189	1114
S0435	1633;P27707;DCK	601	560	500	648	828	613	706	966	693	843	781	794	1041	731	594	499	618	716	769	662	507	936	989	803	658	687	672	700	760	735	781	857	688	694	709	733	604	726
S1477	CTRL;NT0005;Control	1314	1375	1028	1356	1162	1289	1109	1455	1447	1119	1498	1224	1421	1504	1024	3264	2200	1614	1770	2421	1141	1537	1563	1393	1147	1356	1510	1380	1185	1443	1342	1684	1201	1162	1283	1307	1197	1053
S1192	4255;P16455;MGMT	443	650	467	511	543	867	397	603	473	508	591	665	559	798	384	817	543	637	505	639	532	709	616	691	653	623	600	545	508	726	614	731	521	478	474	618	622	424
S0677	7296;Q16881;TXNRD1	815	547	568	786	666	673	1024	852	551	1404	953	870	757	745	489	1135	653	890	783	716	403	450	280	694	589	709	473	485	363	333	268	196	607	517	648	640	647	701
S1115	10412;O95478;NSA2	115	132	159	173	132	153	149	109	121	93	171	158	229	173	57	227	128	191	169	119	127	155	129	96	101	94	152	108	178	154	185	283	138	119	125	249	225	212
S1091	2805;P17174;GOT1	699	635	741	676	524	681	661	577	604	725	592	465	661	522	509	602	611	642	550	609	481	739	650	1055	1040	1010	1060	579	1012	771	673	836	718	767	703	680	931	815
S1923	CTRL;NT0451;Control	1160	1183	1132	1342	1468	1333	1011	1414	1255	1385	1312	1262	1578	1605	1560	1520	1420	1990	1852	819	1218	1471	1417	1448	1123	1487	1347	1265	1186	1566	1650	1830	1241	1168	1255	1228	1112	1174
S0984	7372;P11172;UMPS	635	905	1208	1009	784	773	706	891	836	949	917	669	754	842	1145	992	791	1089	971	1403	757	1046	1103	841	720	827	788	829	1041	976	1095	1277	732	686	789	928	1082	871
S1175	25824;P30044;PRDX5	627	439	1477	575	549	507	272	782	912	832	450	641	711	559	513	790	766	718	484	942	482	558	695	566	449	518	550	470	562	616	555	578	425	369	431	501	496	422
S1193	1956;P00533;EGFR	736	771	593	850	845	775	395	715	775	464	815	681	994	1182	700	883	802	1103	870	516	1008	1267	1339	1144	1227	1092	1469	936	1506	1365	1049	1420	1124	1143	1135	1076	1339	1184
S0504	26058;Q6Y7W6;GIGYF2	1043	1141	1132	1112	1255	1252	868	1307	1446	908	1733	1114	1447	1179	1387	1428	1461	1375	1371	1231	879	1196	1250	1115	876	1116	1449	925	855	1188	1373	1879	1001	797	885	981	1118	1101
S0726	4528;P46199;MTIF2	715	656	762	677	700	697	493	767	551	539	720	672	920	880	642	480	830	1137	687	462	642	796	826	1043	924	952	1233	940	1118	617	572	809	1093	1026	1044	1067	1065	958
S0325	3182;Q99729;HNRNPAB	596	697	442	634	691	587	492	618	990	701	783	560	862	761	535	755	836	908	752	394	768	1063	1122	1226	1329	1174	1371	1011	1619	645	761	881	808	704	807	687	748	657
S0545	5130;P49585;PCYT1A	400	402	340	472	417	445	259	405	429	358	689	338	510	548	425	233	546	564	474	283	388	325	293	379	475	386	767	577	1069	364	333	422	421	467	470	797	898	782
S0256	81533;Q8TB96;ITFG1	1046	1382	1105	1169	1033	999	1102	1237	972	1018	922	1055	1071	1097	955	1278	1006	1217	1109	719	861	1185	1032	1036	1070	1154	940	844	984	1174	1250	1491	944	792	1089	1082	1022	972
S1361	5771;P17706;PTPN2	556	434	438	629	496	439	259	502	644	374	467	427	775	553	394	659	777	595	611	227	569	634	546	569	583	583	458	524	613	436	657	777	587	525	583	552	500	562
S1454	961;Q08722;CD47	513	586	445	587	606	641	238	640	798	406	471	550	702	700	1561	559	657	848	675	796	547	846	768	802	655	705	630	647	612	767	847	1014	781	795	668	589	789	741
S0475	80219;Q9H8M1;COQ10B	960	1381	1280	997	1335	1446	1561	1271	1204	1049	1376	1109	1194	1228	1730	1783	1346	1460	1298	1985	980	1323	1285	1056	1006	1088	1348	1171	1037	1269	1388	2014	1002	899	865	1128	1233	1016
S1997	CTRL;NT0525;Control	525	519	790	559	522	627	496	465	473	787	909	563	667	801	651	1154	740	854	637	698	623	841	764	797	702	837	655	710	601	684	953	1067	689	657	630	639	679	683
S0714	25915;Q9BU61;NDUFAF3	241	179	160	224	202	513	168	221	190	135	194	173	301	227	181	115	198	265	256	143	205	254	264	240	243	263	557	230	532	180	183	301	572	704	479	449	518	475
S1204	440;P08243;ASNS	592	411	468	456	475	776	524	453	500	452	479	525	609	627	436	449	536	701	534	284	444	498	499	739	640	521	609	510	376	368	383	370	401	416	409	712	746	758
S1510	CTRL;NT0038;Control	1068	828	629	1028	947	781	764	1345	1068	975	919	822	887	1003	929	1118	789	988	966	1138	832	1245	1183	1168	1004	1267	1090	841	938	1054	1139	1275	967	895	894	765	958	930
S1560	CTRL;NT0088;Control	640	982	889	877	873	725	1138	814	1083	1036	763	604	832	862	627	1081	707	933	891	1045	748	964	1041	1148	972	1060	1113	712	1010	1009	915	1248	893	1003	822	819	908	810
S0438	51645;Q9Y3C6;PPIL1	576	437	351	458	549	527	233	517	460	539	577	505	640	673	480	477	627	755	746	471	475	443	438	596	402	487	578	516	574	366	365	435	593	432	558	502	441	451
S1078	571;O14867;BACH1	806	989	952	1224	1066	1319	1253	1045	1216	1336	1060	1189	914	1072	1036	1217	984	1201	1295	1178	1042	1202	1284	1260	1099	1216	1147	850	1159	1027	1108	1423	1035	905	905	1119	1097	945
S0734	26256;O75952;CABYR	321	290	542	436	707	553	415	435	569	342	460	504	513	426	510	774	716	531	451	1859	357	534	476	602	583	595	446	442	801	614	624	744	676	860	567	587	718	655
S1644	CTRL;NT0172;Control	1201	1217	1333	2100	1277	1335	1378	1373	1161	1434	1575	1133	1356	1573	1001	1160	1486	1559	1168	1388	1084	1428	1509	1319	1108	1284	1487	1213	1518	1376	1391	1876	1209	1112	1110	1287	1251	1121
S0946	440275;Q9P2K8;EIF2AK4	304	412	594	365	411	349	445	421	336	347	393	536	468	510	445	458	412	475	429	555	437	617	789	685	736	702	705	431	696	437	268	615	525	510	604	553	706	599
S1198	3949;P01130;LDLR	216	192	151	241	231	213	306	320	196	435	244	194	178	297	283	404	230	263	212	105	202	201	181	313	274	279	199	212	180	266	462	360	364	293	331	285	339	322
S1084	7295;P10599;TXN	676	677	604	619	695	540	488	760	616	527	606	640	717	828	459	1046	604	804	606	591	417	502	468	530	397	516	848	622	637	557	578	841	570	593	530	897	845	673
S0637	4719;P28331;NDUFS1	434	423	447	477	459	687	354	404	458	422	426	376	449	459	364	330	404	518	501	430	363	534	468	698	694	635	1058	609	533	436	475	462	739	806	726	679	887	636
S0186	2030;Q99808;SLC29A1	913	822	1030	856	1194	851	689	941	956	820	911	793	891	1263	976	1049	928	1088	1067	1124	872	1271	1074	954	766	1110	882	914	631	974	1348	1060	675	774	851	826	707	686
S1577	CTRL;NT0105;Control	1194	1239	1442	1378	1244	1284	1438	1608	1207	1023	1046	1249	1231	1444	1041	2304	1228	1551	1460	972	1125	1607	1561	1438	1309	1346	1574	1204	1422	1197	1314	1605	1157	1095	1171	1141	1112	1066
S1503	CTRL;NT0031;Control	1068	1055	907	1340	1289	1215	1464	1511	1510	1172	1326	1563	1440	1459	1344	1478	1148	1439	1894	1893	1031	1740	1853	1841	1635	1723	1745	1257	1691	1510	1758	2193	1436	1407	1219	1287	1234	1314
S0304	84342;Q96MW5;COG8	556	583	416	697	611	497	475	485	548	443	551	498	725	643	455	422	535	632	589	562	507	467	418	380	279	457	381	535	379	481	421	625	468	462	530	652	506	511
S1536	CTRL;NT0064;Control	669	470	561	723	576	500	434	660	504	446	672	401	641	685	582	982	686	773	801	356	509	606	735	620	530	607	624	467	352	564	607	748	507	565	464	567	553	482
S1749	CTRL;NT0277;Control	887	920	727	1096	947	831	675	1353	867	873	925	865	1053	1061	660	1278	826	1137	1007	437	777	964	998	917	723	1066	1200	937	1270	877	877	1201	779	656	886	823	824	697
S0422	51585;O94913;PCF11	736	934	802	713	861	964	448	613	829	660	751	610	781	874	740	1046	752	982	942	808	783	814	833	731	635	672	723	695	656	587	501	619	524	484	454	585	278	437
S1558	CTRL;NT0086;Control	1184	1287	1436	1486	1615	1633	1313	1596	1543	1348	2456	1313	1707	1686	1384	1404	1390	1867	1778	1616	1267	1706	1935	1666	1665	1710	1755	1283	1503	1583	1417	1930	1401	1357	1317	1488	1558	1389
S1893	CTRL;NT0421;Control	977	1269	895	1176	1082	1035	1076	1030	1000	1107	1039	972	1145	1154	1009	1615	1208	1231	941	1361	939	1276	1303	1266	1220	1292	1235	1229	1391	1165	1329	1504	918	959	1051	928	922	962
S1914	CTRL;NT0442;Control	862	829	991	1015	892	1096	1030	940	855	843	978	755	862	1155	1425	1254	737	1141	813	1443	883	1246	1202	1235	1300	1211	1091	793	1193	1092	1215	1639	1059	1131	1016	995	1064	1043
S1512	CTRL;NT0040;Control	1055	1029	1152	1096	1285	1103	1591	1107	1088	1060	1076	913	1228	1116	1421	1335	1204	1351	1013	1060	1052	1164	1167	1213	1154	1330	1090	1052	1201	1461	1455	1911	1200	1208	1178	1080	1173	1107
S1026	11046;Q76EJ3;SLC35D2	608	593	546	436	679	619	661	385	640	526	1126	523	1197	801	542	615	443	783	626	608	554	650	583	636	603	567	953	665	481	457	584	955	671	670	652	661	601	600
S0659	4723;P49821;NDUFV1	476	476	663	621	700	724	573	488	806	649	486	463	672	710	470	653	566	632	655	578	558	800	638	706	694	787	1089	626	940	505	540	616	1082	1096	1007	1055	916	1007
S0974	83549;Q9HA47;UCK1	1532	871	960	1045	1055	1263	855	1082	1085	1013	1301	1021	1200	1183	1334	1237	992	1411	1121	1212	855	1107	1012	962	1014	1079	1301	1058	1029	1009	1196	1152	1078	1015	898	987	906	929
S1808	CTRL;NT0336;Control	946	1005	967	973	1012	1190	874	953	1360	850	1056	966	1398	1318	813	1674	970	1268	1195	827	1053	1371	1394	1409	1217	1412	1309	1010	1516	1077	1128	1414	967	1081	882	929	1010	930
S1641	CTRL;NT0169;Control	997	1097	1291	1174	1564	1282	1209	1282	1203	1237	1076	1252	1452	1523	1122	1594	1300	1343	1577	1155	1103	1263	1456	1775	1472	1537	1600	1316	1307	1200	1332	1898	1255	1049	1161	1132	1181	984
S0234	6727;P37108;SRP14	153	159	135	103	123	147	152	192	178	144	369	123	115	101	163	135	133	144	209	730	126	234	189	237	235	197	237	107	269	294	188	258	235	206	226	231	376	415
S0394	1106;O14647;CHD2	261	435	421	408	401	279	437	323	412	282	373	346	362	389	254	586	266	569	372	315	354	501	440	447	386	528	761	455	551	650	673	790	511	539	482	415	652	457
S1535	CTRL;NT0063;Control	1186	1145	1129	1168	1159	974	769	1463	1608	989	1373	1028	1312	1436	1281	1764	1212	1478	1259	1129	985	1410	1407	1759	1875	1427	1349	1095	1175	1183	1281	1691	1151	1203	1364	1366	1142	1192
S1970	CTRL;NT0498;Control	889	772	603	711	844	783	501	670	832	816	1108	812	1102	978	993	925	686	986	1100	578	713	931	976	946	913	840	683	711	692	856	794	961	865	676	974	807	646	755
S1880	CTRL;NT0408;Control	349	552	504	507	607	462	533	426	573	545	474	431	1023	628	436	578	397	574	412	610	440	751	581	476	574	602	545	399	427	622	851	754	481	505	542	599	557	500
S1252	9759;P56524;HDAC4	715	580	791	669	659	967	817	701	756	845	755	589	787	747	691	633	726	925	833	644	719	914	784	798	725	684	787	696	658	747	842	987	845	663	643	645	584	604
S1102	1119;P35790;CHKA	961	792	647	892	807	892	668	740	1182	887	772	997	941	1006	833	1204	704	1070	761	515	709	922	854	905	790	919	891	804	768	872	1149	1293	843	854	709	779	796	716
S1775	CTRL;NT0303;Control	778	1100	886	696	932	1050	1236	900	853	1109	821	867	1012	871	1046	942	761	1005	1145	688	786	1134	1126	1178	1001	1113	1216	831	1069	850	1021	1335	865	964	1018	888	881	898
S0120	7086;P29401;TKT	318	326	395	327	441	303	682	253	408	439	295	315	342	337	284	476	364	423	323	529	234	257	267	308	210	305	472	346	611	278	305	317	326	247	295	406	324	399
S1480	CTRL;NT0008;Control	447	525	818	572	732	728	813	753	563	455	664	600	649	552	481	715	782	669	809	681	519	811	918	817	821	863	731	569	703	720	814	1146	651	674	602	547	725	795
S0516	4221;O00255;MEN1	829	918	662	856	866	961	469	835	581	515	684	851	1026	1054	707	893	797	1146	943	506	682	757	659	821	546	748	729	786	759	995	1114	1524	956	661	984	880	824	973
S0042	8743;P50591;TNFSF10	415	550	500	871	650	553	521	571	813	639	635	633	747	721	951	705	679	770	597	513	624	756	854	779	767	681	749	610	826	800	762	978	587	552	543	525	637	693
S0772	4728;O00217;NDUFS8	670	810	643	683	904	684	257	793	845	567	712	758	866	881	570	611	798	1039	784	617	683	792	639	766	574	751	1144	858	1101	524	446	483	859	896	1094	991	982	1093
S0065	545;Q13535;ATR	588	707	486	668	768	637	507	534	763	457	689	637	1583	752	497	744	702	813	702	570	531	640	646	599	425	638	685	793	706	544	565	652	491	539	676	613	489	546
S0167	23644;Q6P2E9;EDC4	687	694	761	729	863	795	380	653	774	803	920	640	839	1001	903	583	910	988	974	387	712	912	892	869	572	860	873	764	694	981	780	950	649	674	654	722	650	543
S0803	5833;Q99447;PCYT2	877	738	936	937	1086	1083	1019	1309	1113	1160	821	919	965	1179	976	1126	1139	1098	1099	1314	699	882	863	1068	949	1067	1148	814	971	771	788	907	955	885	1025	1080	1094	1051
S1606	CTRL;NT0134;Control	1476	1830	1930	1860	1901	1649	1692	1606	1812	1563	1699	1712	1901	1879	1429	2948	1616	2185	1807	1537	1645	2389	2214	1944	1568	2066	1753	1589	1889	1890	1873	2245	1853	1548	1676	1779	1554	1643
S1858	CTRL;NT0386;Control	1097	1116	1122	1237	1219	988	1118	963	1012	1085	984	1244	1494	1294	1495	833	1224	1491	1255	1322	958	1341	1421	1206	1310	1324	1490	1127	971	1143	1060	1366	1089	1025	943	1025	953	754
S1866	CTRL;NT0394;Control	911	948	815	757	1179	969	1222	908	1074	857	1199	1038	1243	1248	1004	1159	1129	1137	1027	1119	888	1261	1326	1245	1047	1189	1131	917	1534	1070	1390	1319	999	832	939	1154	1017	989
S0625	284184;A1L188;NDUFAF8	589	553	490	612	666	630	452	677	693	412	630	556	728	743	606	524	622	1041	606	189	626	645	676	742	573	686	792	746	679	360	394	289	836	815	709	897	863	643
S0506	2596;P17677;GAP43	854	902	875	877	839	838	1381	883	1147	685	737	795	786	885	581	794	737	1063	831	1109	675	846	888	927	851	864	956	746	1166	868	1060	1266	895	865	706	947	901	798
S0352	2130;Q01844;EWSR1	561	512	318	439	466	390	405	555	456	298	422	367	500	656	433	549	435	655	904	384	450	413	383	373	235	328	392	418	286	489	497	699	379	268	281	372	317	357
S1145	10628;Q9H3M7;TXNIP	321	555	354	453	540	442	486	482	429	559	628	558	390	451	339	424	632	508	425	513	424	520	538	457	519	564	463	408	457	434	575	521	444	527	422	434	545	462
S1852	CTRL;NT0380;Control	1300	710	646	838	829	1101	1374	779	951	979	708	766	678	967	763	1000	1158	1236	981	1238	794	990	1085	1174	1035	1175	1164	804	1255	1155	1233	1259	931	1006	937	864	1053	890
S1742	CTRL;NT0270;Control	719	840	1069	826	843	755	1113	763	932	994	810	813	723	938	686	1109	664	983	940	976	761	1118	1210	1087	1081	1099	1213	798	826	1082	1259	1425	828	859	942	671	870	820
S1949	CTRL;NT0477;Control	1300	1409	1244	1635	1778	1371	1736	1732	1717	1528	1739	1576	2005	2022	1534	2376	1675	2009	1577	2193	1530	1967	1681	1847	1528	1768	2345	1468	1518	1562	1570	1773	1480	1338	1464	1420	1588	1545
S0618	23274;Q2KHT3;CLEC16A	615	678	619	603	707	1574	1054	644	676	741	734	493	539	620	636	1116	586	723	601	1302	663	900	1034	814	875	918	984	577	846	1038	1211	1204	892	896	977	901	925	861
S0670	23543;O43251;RBFOX2	986	976	981	913	1212	999	975	925	951	941	927	1007	1271	1202	745	1017	945	1496	1057	772	840	1078	1127	1280	1146	1255	1340	1169	1253	850	1096	1176	1598	1708	1544	2104	2650	2277
S1387	3428;Q16666;IFI16	708	889	926	1068	879	952	1081	1051	1165	1015	733	880	892	935	800	797	919	1058	879	1069	670	931	961	992	767	922	809	834	608	797	910	1185	834	815	761	803	902	780
S1337	4179;P15529;CD46	1654	1462	1536	1694	1912	1536	1765	1952	1843	1635	2045	1624	2108	2152	1780	2341	1939	2466	1789	1645	1527	2005	1915	1721	1508	2079	1960	1541	1595	1974	1828	2476	1775	1730	2133	1622	1533	1518
S0268	79934;Q96D53;COQ8B	868	1280	778	838	955	991	1158	891	961	994	1200	1079	1697	1310	885	1360	1186	1297	1086	1358	814	1295	1079	977	680	857	1302	1082	1354	1228	864	991	837	642	666	1099	992	1043
S0548	5130;P49585;PCYT1A	307	405	449	422	438	436	333	341	383	325	373	357	423	479	415	593	497	565	410	462	414	530	479	365	377	455	720	519	617	504	534	515	353	373	412	604	516	544
S0360	11021;Q15286;RAB35	889	782	721	1036	841	984	656	1005	826	752	821	577	1146	995	702	998	767	938	938	1077	774	1036	1121	1040	961	962	945	743	760	924	1161	1313	816	796	910	522	506	581
S1049	665;O60238;BNIP3L	1503	1627	1318	1627	1608	1664	1505	1519	1826	1301	1360	1375	1558	1664	1728	1797	1562	2102	1492	1874	1256	1497	1311	1589	1258	1309	1510	1392	1298	1271	1104	1515	1199	1065	1312	1216	1113	1077
S0939	64601;Q9H269;VPS16	1430	553	740	724	876	674	792	1065	851	995	1241	1126	1337	929	686	2549	689	1146	799	2427	572	673	551	759	670	623	593	530	578	667	780	1034	749	771	756	921	1259	947
S1857	CTRL;NT0385;Control	1369	1301	1233	1209	1149	1567	1098	1085	1032	1481	1266	1108	1327	1332	1304	1626	1330	1535	1321	1240	908	1468	1388	1327	1157	1268	1130	1013	1289	1188	1477	1877	1219	1102	1130	1187	1055	1126
S1673	CTRL;NT0201;Control	1535	1950	1292	1609	1862	1699	1509	1574	1659	1484	1694	1426	2077	1965	1149	1643	1721	1903	1965	1436	1353	1915	1931	1758	1589	2018	2095	1669	2007	1782	1902	2189	1898	1812	1694	1733	1611	1624
S1490	CTRL;NT0018;Control	1882	1597	1346	1637	2212	1583	1071	1475	1680	1171	1747	1462	1581	1892	1357	1543	1509	2048	1745	1256	1301	1842	1631	1459	1163	1587	1558	1609	1313	1179	1392	1477	1237	1173	1349	1402	1153	1020
S0484	1595;Q16850;CYP51A1	487	687	637	461	488	404	897	514	540	416	582	374	435	598	323	756	401	569	459	483	457	629	600	502	440	531	591	429	474	551	677	686	565	658	472	510	453	454
S1248	3066;Q92769;HDAC2	319	488	285	505	347	266	358	315	382	526	312	374	296	443	296	409	358	458	425	354	414	668	516	587	585	501	451	407	478	381	495	571	510	579	398	505	517	479
S0399	7531;P62258;YWHAE	1235	1957	2316	1952	1968	2305	2833	2608	2564	3051	2479	1427	2539	1658	969	2943	1509	2158	2186	3274	810	1008	1171	1213	1012	1382	1045	915	974	942	853	958	1023	894	905	809	760	798
S0090	6778;P42226;STAT6	406	499	391	882	510	529	293	399	591	404	487	382	546	522	2183	417	591	489	517	999	434	553	612	761	643	787	524	446	675	557	539	683	521	558	461	527	436	527
S1554	CTRL;NT0082;Control	1010	1021	989	989	1157	1179	862	1212	1001	1247	1092	1424	1644	1716	1174	2197	1213	1254	1187	1183	1155	1292	1367	1263	1014	1160	1304	1033	1177	1182	1085	1393	1090	867	1004	1095	1084	929
S1219	3162;P09601;HMOX1	786	862	1155	1152	1222	1262	927	824	1208	962	1141	844	957	1145	1215	1244	996	1277	1301	1799	801	1159	1232	1055	813	934	1011	952	896	1105	1079	1180	737	647	892	904	983	766
S1438	100507436;Q29983;MICA	671	810	602	699	763	1263	635	920	820	679	820	836	863	774	646	888	852	930	960	689	795	1064	1117	967	910	946	866	750	1014	1024	941	1216	824	804	765	856	795	866
S1576	CTRL;NT0104;Control	973	956	1019	1146	1015	931	1253	1181	1229	1071	1510	874	1413	1113	1089	1140	1082	1426	1275	1396	917	1452	1384	1651	1560	1586	1462	946	1427	1388	1503	2000	1264	1329	1067	1084	1178	1260
S1158	2876;P07203;GPX1	1357	1408	1405	1440	1363	1432	1169	1196	1296	1308	1490	1111	1694	1782	1520	1534	1370	1814	1565	1148	1333	1687	1560	1483	1170	1704	1531	1296	1491	1456	1255	1727	1116	1107	1440	1423	1192	1189
S1574	CTRL;NT0102;Control	1069	1210	1505	1136	1216	1251	1795	1384	1278	1259	1148	1217	1771	1305	1233	1148	1058	1489	1164	1095	1202	1463	1731	1608	1591	1563	1931	1224	1580	1305	1491	1740	1071	1382	1167	1395	1475	1266
S1354	817;Q13557;CAMK2D	643	822	679	679	729	654	415	573	592	865	720	677	975	902	677	784	650	892	765	867	630	632	746	676	456	724	646	635	788	823	816	829	563	584	524	614	593	659
S1534	CTRL;NT0062;Control	727	643	723	643	609	1033	590	634	707	843	617	827	807	761	792	795	503	830	646	707	714	1049	909	1096	1171	998	789	662	725	979	962	1007	789	995	815	764	816	723
S0866	3028;Q99714;HSD17B10	226	284	148	228	292	333	78	235	239	184	212	181	318	332	240	165	213	265	228	899	226	237	252	508	399	521	1001	599	1038	110	65	78	351	304	303	697	1019	816
S1989	CTRL;NT0517;Control	644	961	1181	817	872	788	1988	868	962	794	922	682	970	941	665	1506	807	1099	894	988	724	1077	1119	981	865	987	1054	752	707	1037	1122	1390	1000	909	911	880	893	747
S0649	4694;O15239;NDUFA1	391	469	781	549	509	659	549	437	389	295	418	495	468	531	535	391	423	495	540	231	606	900	860	938	816	1006	1164	845	1496	406	358	406	1252	1153	954	1036	1310	1100
S1167	445;P00966;ASS1	372	410	434	559	516	345	402	598	517	449	594	351	418	707	290	602	437	543	771	680	356	498	478	529	353	436	384	410	445	441	588	730	476	625	518	500	459	569
S1681	CTRL;NT0209;Control	712	725	1009	721	783	872	1285	913	892	796	714	1009	877	832	881	1218	812	838	889	627	750	972	1025	1079	837	1049	914	768	825	903	929	1109	681	643	757	769	631	738
S1287	25939;Q9Y3Z3;SAMHD1	617	832	1040	628	658	642	689	524	731	667	593	595	1405	775	689	605	692	856	814	763	650	782	942	1219	989	1155	1581	1234	1998	990	1053	1115	1074	1099	967	935	1246	986
S1795	CTRL;NT0323;Control	434	585	786	521	511	563	898	639	618	743	713	525	798	642	447	1208	484	778	589	976	657	754	704	774	743	765	641	468	544	634	638	701	604	604	594	642	589	538
S1502	CTRL;NT0030;Control	797	992	807	903	996	1085	1144	930	919	1236	998	911	986	1050	2208	1230	919	1138	1074	1021	821	1229	1291	1155	974	1138	1226	856	1051	1008	1016	1215	855	918	964	966	707	863
S0711	54516;Q9UGC7;MTRF1L	985	850	764	1052	1147	1191	829	974	961	772	974	886	1065	1303	838	773	986	1257	1063	826	932	867	927	1456	1347	1405	1898	1307	2022	824	909	1156	1358	1285	1294	1591	1666	1254
S1130	5025;Q99571;P2RX4	176	117	99	139	154	238	169	269	201	138	233	244	191	150	170	299	132	192	310	363	222	195	253	257	244	216	291	191	333	246	191	295	191	194	248	117	202	188
S1210	2194;P49327;FASN	506	614	626	477	652	675	513	714	531	500	581	416	488	545	362	593	443	728	490	610	402	533	409	477	429	533	628	507	709	776	939	852	526	407	472	530	701	473
S1194	1956;P00533;EGFR	569	559	506	620	627	713	419	613	533	450	667	552	747	717	520	511	619	860	646	289	798	1023	1103	939	864	795	924	797	726	832	827	1001	805	716	729	922	811	874
S0908	51218;Q86SX6;GLRX5	273	292	258	371	340	233	468	299	210	178	278	266	338	389	344	267	305	437	331	282	344	382	382	325	395	340	485	282	387	166	115	240	447	334	360	643	865	697
S1163	2246;P05230;FGF1	606	945	649	610	629	758	617	757	547	518	658	658	683	969	596	747	625	852	704	549	637	830	708	631	549	642	721	571	553	654	755	926	659	571	624	606	706	693
S0404	598;Q07817;BCL2L1	784	730	673	644	793	805	470	682	710	508	742	797	1326	1042	695	719	835	1212	957	388	708	1036	918	790	489	691	726	775	656	1012	827	1508	732	737	733	517	239	387
S0950	5688;O14818;PSMA7	216	199	161	184	172	208	64	178	165	177	189	184	205	271	316	187	137	264	226	252	186	175	195	225	240	224	279	188	456	184	133	151	175	206	200	263	250	162
S1889	CTRL;NT0417;Control	876	1023	771	1051	1011	1206	1553	846	996	1069	711	940	710	1013	1010	1016	885	1215	1094	1484	879	1146	1359	1200	1068	1116	1334	728	1074	1389	1417	1579	1032	1115	1161	1069	980	1041
S0098	10059;O00429;DNM1L	453	484	407	377	527	455	245	533	444	308	702	513	669	676	655	303	617	715	617	603	277	346	345	309	127	304	374	530	278	552	494	508	593	486	522	721	640	638
S1953	CTRL;NT0481;Control	1245	1347	1426	1460	1668	1284	1639	1304	1348	1644	1305	1249	1740	1830	1382	1693	1267	1885	1338	2133	1024	1588	1637	1690	1470	1483	1390	1140	1565	1361	1488	1681	1133	968	1511	1392	1196	1087
S0292	339263;A8MQB3;LINC02693	812	1075	1060	926	1186	943	1010	1321	1105	744	847	821	947	1072	1164	805	821	1131	1064	1494	856	1248	1123	1037	928	1129	1170	780	904	1082	1238	1585	915	979	957	1090	1136	936
S0503	26058;Q6Y7W6;GIGYF2	670	654	727	836	753	461	667	619	1233	761	552	733	659	743	840	704	659	913	831	2661	637	743	740	611	522	580	606	480	420	678	833	837	546	536	488	550	630	532
S1070	3163;P30519;HMOX2	142	1248	281	261	334	475	531	291	441	343	294	171	614	308	200	1086	190	236	242	245	258	450	467	518	442	513	404	163	424	306	307	307	284	334	337	262	414	297
S0741	25821;Q9Y2Z2;MTO1	999	1018	988	1274	1223	1182	875	1156	1278	911	1070	959	1295	1270	909	1134	1063	1545	1076	776	928	1151	980	1192	943	1127	1322	1200	1135	925	1137	1227	1198	1228	1216	1160	1183	1055
S1578	CTRL;NT0106;Control	579	801	979	764	745	654	1138	766	724	1076	621	770	805	939	590	783	722	969	841	908	752	884	1031	988	796	889	1001	789	1002	958	1007	1177	851	648	742	780	749	689
S1212	2194;P49327;FASN	852	945	779	845	1081	834	730	914	1049	1199	949	775	964	1013	915	1336	936	1049	1144	1014	685	676	796	778	541	825	913	740	736	949	1134	1020	696	702	773	943	759	925
S0684	64841;Q96EK6;GNPNAT1	1540	2116	1370	1636	1492	1413	1494	1451	1483	1334	1727	1390	1631	1686	1565	1409	1405	2095	1607	1291	1314	1792	1919	1615	1378	1402	2016	1264	1530	1632	1735	2165	1445	1454	1587	1496	1301	1423
S0717	80224;Q8TB37;NUBPL	376	600	414	325	388	586	845	585	433	485	430	290	411	419	304	735	298	392	392	612	367	384	432	465	491	563	806	442	738	432	426	481	647	778	656	493	648	624
S1550	CTRL;NT0078;Control	819	796	592	795	872	670	459	905	894	845	712	788	852	887	804	708	597	896	875	930	635	1073	960	1020	1001	966	813	826	930	994	974	1247	871	679	946	835	931	769
S0832	65082;Q96AX1;VPS33A	893	911	656	920	1190	1083	1685	1067	886	1379	938	1149	747	962	1004	1502	740	961	1043	1371	566	664	721	727	729	831	685	581	632	680	695	777	876	826	693	1127	1411	1164
S0468	8996;O60936;NOL3	640	610	805	800	879	847	642	763	973	594	830	667	897	876	553	679	940	892	819	574	733	892	860	846	741	927	745	742	707	827	996	964	597	443	600	752	798	766
S0636	55907;Q8NFW8;CMAS	723	576	512	503	570	544	642	627	590	703	532	559	529	714	413	617	653	878	767	681	515	522	595	874	830	849	1140	719	1347	567	537	713	1509	1486	1373	1584	2526	2137
S1667	CTRL;NT0195;Control	619	757	666	868	807	901	903	1550	1004	823	722	890	844	926	757	1451	828	885	787	2386	821	1025	995	1051	980	1040	1283	794	850	901	1020	1181	860	888	777	776	973	844
S1391	3606;Q14116;IL18	597	1182	525	694	724	664	654	628	583	438	580	455	681	680	436	880	658	737	612	502	617	758	816	763	644	660	548	466	464	723	675	923	633	481	547	613	580	538
S1765	CTRL;NT0293;Control	1080	1156	1587	1407	1527	1282	1135	1263	1029	1021	1363	1273	2657	1196	1448	1396	988	1440	1202	4464	987	1423	1417	1377	1249	1393	1324	967	1295	1173	1293	1393	1207	1282	1302	1035	1214	1047
S1017	51006;Q9NQQ7;SLC35C2	730	840	561	838	770	636	1456	678	699	800	607	734	689	862	557	902	660	673	818	1678	613	851	878	796	682	855	517	594	640	833	770	1288	679	773	755	650	649	522
S0707	92170;Q9BT17;MTG1	1013	896	757	913	1029	1051	533	1125	838	524	1135	900	1659	1360	672	742	1085	1388	1058	338	798	922	838	1203	985	1310	1609	1208	1424	512	507	486	1153	994	1190	1528	1515	1427
S1505	CTRL;NT0033;Control	1031	1060	1503	1277	1218	1289	1090	1320	1223	2243	1358	1159	1289	1366	1264	1768	1124	1312	1251	1360	1112	1445	1386	1514	1328	1651	1415	953	1262	1389	1368	1803	1211	1141	1324	1239	1191	1223
S0884	80790;Q8IY22;CMIP	468	390	359	485	506	394	242	343	334	294	394	373	594	598	414	352	463	543	489	212	489	713	609	582	479	561	554	471	557	503	561	656	640	510	587	513	440	401
S0253	81533;Q8TB96;ITFG1	678	952	863	781	954	868	795	1077	764	621	844	876	1214	875	862	920	662	1178	1155	1383	689	1059	999	1052	1005	988	1062	696	961	1058	1041	1351	708	725	871	787	925	804
S0628	284184;A1L188;NDUFAF8	643	613	727	774	719	678	777	639	783	782	777	637	869	872	552	768	1140	871	829	383	594	859	867	878	762	958	1118	889	1277	598	552	750	1202	978	1018	942	1186	1059
S1218	3162;P09601;HMOX1	1225	1281	1313	1441	1309	1442	1640	1090	1563	1513	1260	1131	1556	1687	1573	2477	1557	1867	1297	1025	1253	1604	1574	1737	1366	1645	1446	1374	1041	1340	1255	1672	1331	1265	1101	1340	1161	1145
S0013	5594;P28482;MAPK1	395	430	342	414	413	455	305	401	407	392	471	313	578	652	449	596	552	612	565	356	491	415	510	552	484	532	549	535	902	593	465	716	502	362	604	578	612	537
S1650	CTRL;NT0178;Control	852	930	477	776	949	847	563	857	863	663	678	665	840	903	579	827	599	918	866	1345	674	933	1010	929	950	1003	862	596	650	920	892	1187	937	739	826	758	793	927
S1475	CTRL;NT0003;Control	943	839	855	1070	1042	1155	840	964	889	1043	906	912	1190	1239	805	1020	1414	1310	1018	1517	921	1210	1213	1047	905	1262	1147	831	1313	1010	982	1255	941	718	980	1095	954	849
S1962	CTRL;NT0490;Control	657	848	920	820	842	760	573	639	1011	756	908	669	916	928	675	1799	594	948	702	655	637	862	940	853	759	786	719	602	918	921	734	1023	777	733	776	747	760	644
S1425	3320;P07900;HSP90AA1	1105	951	757	1157	1154	949	641	1103	835	713	1340	911	930	982	896	931	957	1199	992	500	703	896	963	1020	672	1040	1014	887	748	848	975	1185	928	927	980	863	741	783
S1098	10724;O60502;OGA	247	334	476	337	473	311	774	339	277	606	352	274	392	385	688	538	580	451	412	545	299	436	417	553	563	469	491	301	437	443	576	616	496	624	599	355	433	458
S0244	90231;Q8IYS2;KIAA2013	1073	1448	1378	1246	1311	1195	959	1248	1162	1082	1522	1586	2586	1525	1443	2881	1377	1538	1236	903	999	1193	1261	1370	1038	1146	1651	1278	1365	1292	1347	1461	1282	1111	1236	1201	1025	1067
S1012	23443;Q9Y2D2;SLC35A3	1537	1685	1108	1529	1974	1634	1717	2042	1718	1818	1924	1811	2299	2059	1688	1512	1782	2108	2040	1369	1677	1976	1736	1661	1407	1614	1654	1598	1516	1852	1580	2100	1591	1377	1495	1654	1477	1454
S1284	5599;P45983;MAPK8	805	1800	850	1140	1005	1183	1621	1117	1127	1145	988	823	1096	1011	1075	1705	1094	1106	1027	1590	773	1087	1182	1180	742	1157	1509	932	1387	1021	1302	1714	1120	1154	1089	990	1089	1045
S0522	147011;Q8NCQ7;PROCA1	404	553	722	527	374	342	453	328	514	572	299	293	376	452	300	498	267	562	536	922	438	458	622	593	525	485	532	478	661	483	494	598	513	518	560	488	480	387
S1307	207;P31749;AKT1	726	610	469	709	910	778	1928	674	760	1258	709	671	565	801	1043	1139	616	701	779	1185	749	1149	1244	1448	1454	1407	1277	745	1119	937	1205	1213	870	968	734	727	1077	901
S1602	CTRL;NT0130;Control	781	565	730	774	946	572	1053	1388	952	835	511	532	662	773	1233	650	637	902	563	993	614	923	967	929	806	938	640	533	982	969	1055	1158	747	878	824	720	967	806
S1861	CTRL;NT0389;Control	1349	1372	1009	1308	1454	1240	1336	1427	1665	1791	1210	1348	1196	1460	1119	1548	1424	1671	1424	1255	1128	1372	1355	1399	1087	1502	1351	1195	1123	1118	1216	1248	1179	852	1172	1076	1045	1089
S0556	10476;O75947;ATP5PD	81	140	93	109	77	110	35	119	79	93	56	75	121	112	85	67	93	130	117	64	96	185	151	184	237	187	409	134	414	68	122	120	97	193	184	350	445	562
S0538	4502;P02795;MT2A	805	801	1692	1068	1120	882	673	1074	867	647	804	698	1303	1169	861	821	1102	1266	899	1461	578	756	774	870	598	736	795	709	583	765	796	1172	667	781	816	867	594	699
S1850	CTRL;NT0378;Control	960	908	835	994	1126	875	793	1144	1220	1067	927	807	1115	1101	1580	1032	1158	1148	964	1608	963	1334	1341	1205	1066	1114	1005	958	1074	1255	1303	1276	971	889	1071	907	913	971
S0252	6553;Q14940;SLC9A5	904	1006	1064	1392	1101	1149	928	1074	1261	855	1162	908	1884	1187	836	1474	1187	1423	1088	1020	836	1174	1002	904	824	879	1203	996	999	1160	1177	1261	899	778	931	1060	964	989
S0692	56970;Q14CW9;ATXN7L3	453	488	495	677	433	641	378	459	390	557	471	421	693	600	412	573	492	577	499	197	539	921	1132	1195	1100	1008	1342	733	1533	601	521	760	951	663	754	694	618	780
S1722	CTRL;NT0250;Control	1152	928	1154	940	915	1377	725	1125	943	956	902	818	1121	1000	1649	1030	918	1204	1005	1160	871	1254	1268	887	835	797	1165	845	801	1137	1141	1155	845	801	914	872	727	778
S1731	CTRL;NT0259;Control	1088	1004	1547	1276	1239	1476	1190	1332	1377	1409	1306	966	1432	1482	1461	1376	1284	1513	1325	1134	1203	1758	1604	1587	1436	1451	1470	1084	1680	1576	1713	1907	1511	1389	1345	1217	1311	1288
S0613	10999;Q6P1M0;SLC27A4	620	716	591	804	902	958	789	871	1129	803	924	777	1020	984	791	1211	881	1067	869	972	634	841	655	685	605	677	825	754	1025	1074	922	1105	756	952	936	749	803	732
S0520	1874;Q16254;E2F4	810	979	983	1077	959	899	905	923	1332	623	1127	923	953	1088	810	1470	965	1211	1020	1496	947	1152	931	957	708	932	1078	758	963	1111	1089	1515	812	645	876	911	982	746
S0222	6651;P18583;SON	325	356	252	377	405	319	291	438	308	238	549	362	429	446	265	798	404	459	532	461	200	349	308	235	134	242	222	285	209	251	222	346	288	247	281	231	189	255
S0495	55270;Q9NV35;NUDT15	349	477	406	495	465	373	361	429	412	407	389	466	615	551	600	746	585	519	481	231	267	443	384	454	385	394	641	416	340	505	556	479	509	480	471	440	506	442
S0088	6774;P40763;STAT3	772	786	1144	1102	1126	907	1183	890	926	953	1037	950	1007	1095	996	1087	902	1130	968	934	1029	1510	1621	1379	1391	1416	1086	1171	1467	1094	954	1271	981	843	916	1057	1178	887
S0601	91137;Q96AG3;SLC25A46	650	802	601	778	700	800	606	879	741	635	840	583	696	815	573	769	657	1161	634	655	576	553	625	566	524	657	769	601	553	983	867	1019	791	607	684	646	739	623
S1117	384;P78540;ARG2	847	1247	859	1120	1140	896	1145	1156	931	1281	1142	944	1585	1386	1394	926	964	1175	986	895	916	1078	1167	1241	1010	1094	1000	869	1015	999	1269	1361	1046	901	1084	985	1030	1022
S0937	64601;Q9H269;VPS16	1105	1300	1445	1588	1357	1147	1612	2017	1601	1604	1410	1077	1321	1342	1187	2127	1263	1679	1199	2056	787	1143	1258	1210	1147	1339	1389	934	1547	1144	1418	1617	1163	1115	1268	1405	1588	1304
S1021	23169;Q9NTN3;SLC35D1	700	640	623	1277	686	850	1044	797	960	640	1255	850	700	747	629	980	576	778	1011	954	682	914	781	902	955	935	917	682	995	1000	1029	1162	936	869	978	677	655	866
S0848	11019;O43766;LIAS	283	296	376	274	297	321	193	280	282	358	317	216	304	335	213	205	301	406	252	570	196	212	322	292	325	288	285	250	202	195	94	124	308	237	272	709	801	728
S0575	10425;O95376;ARIH2	859	766	675	861	791	860	849	1057	873	767	769	995	1342	952	930	1274	711	925	819	655	720	894	973	730	542	694	813	560	636	625	796	848	819	569	678	693	574	587
S0237	1071;P11597;CETP	772	745	624	822	871	803	601	1200	736	639	906	743	1035	1110	738	740	931	1101	891	613	664	748	855	761	578	746	751	726	719	799	859	985	687	590	665	885	703	715
S0669	23543;O43251;RBFOX2	667	659	636	632	854	606	549	775	832	671	648	671	841	991	925	807	646	971	854	395	618	967	776	1093	986	1015	1235	781	1031	785	881	1320	1372	1367	1343	1624	2171	1845
S1776	CTRL;NT0304;Control	659	579	548	715	585	733	1192	683	815	487	640	591	631	818	598	955	693	809	1026	1068	754	1139	951	796	748	956	745	747	690	779	827	922	659	630	569	767	769	723
S0502	26058;Q6Y7W6;GIGYF2	501	424	401	477	715	549	469	462	609	503	569	519	506	555	414	967	431	555	648	487	364	442	431	422	342	441	376	463	382	480	476	476	354	370	417	425	348	377
S0057	7386;P47985;UQCRFS1	1262	1261	873	1249	1474	1201	895	1337	1325	961	1230	1125	1646	1591	1176	1062	1277	1658	1251	763	967	1054	947	951	490	856	1354	1329	934	808	788	1040	993	793	1068	1544	1209	1229
S1479	CTRL;NT0007;Control	1046	1226	1036	1113	1319	1170	1637	1100	990	1189	1168	1093	1141	1207	1192	1509	1175	1404	1103	2079	927	1514	1247	1121	1121	1333	1166	988	1589	1142	1145	1336	1225	1081	1219	1175	1116	1102
S0964	27243;O43633;CHMP2A	306	493	300	417	550	399	459	414	495	440	433	336	518	571	440	807	423	556	597	769	447	697	599	761	664	576	552	398	741	609	719	935	760	706	695	574	775	720
S1929	CTRL;NT0457;Control	647	838	1047	1061	1088	847	973	1038	963	970	724	814	936	989	647	1470	823	1062	1044	998	831	1152	1154	1258	1151	1109	1099	800	1178	1021	1191	1107	944	817	796	795	846	857
S1121	10379;Q00978;IRF9	729	467	466	907	474	473	636	636	673	837	560	508	726	764	719	582	507	790	537	747	415	351	434	422	464	402	527	490	432	646	634	819	545	491	614	430	583	503
S0217	390142;Q8NGL4;OR5D13	581	599	391	615	627	590	256	566	512	476	688	500	644	658	943	493	555	745	2217	415	464	689	666	588	465	565	619	513	442	560	603	494	462	459	485	445	369	515
S0112	9154;O00337;SLC28A1	766	852	617	717	916	631	1098	773	833	697	681	601	1128	861	692	820	804	1046	781	721	713	948	925	922	967	1097	703	773	859	793	696	871	630	512	651	821	594	590
S0751	2235;P22830;FECH	405	436	350	439	510	452	222	439	397	317	592	486	555	566	498	437	519	614	632	260	566	967	922	969	1023	941	952	815	728	446	384	567	779	785	688	760	992	809
S0177	51005;Q9Y303;AMDHD2	686	603	435	726	808	857	375	572	837	522	798	690	786	910	606	926	821	1013	772	848	559	815	764	741	706	710	625	617	510	899	825	728	544	443	562	474	158	259
S0965	56652;Q96RR1;TWNK	353	357	185	282	265	294	287	319	225	148	284	316	337	320	206	235	316	338	321	239	297	291	257	382	397	401	684	501	982	147	151	165	340	367	284	706	940	742
S1227	55781;Q9BVS4;RIOK2	962	1168	982	732	769	799	817	787	879	660	1000	675	1074	924	841	1822	840	1096	805	1204	462	438	457	460	172	376	678	684	638	782	961	884	688	660	664	828	665	731
S1934	CTRL;NT0462;Control	1004	1009	1145	773	1006	795	775	641	948	907	895	863	837	860	797	1399	803	1066	758	978	768	1174	1039	1150	1059	1160	1051	799	1093	915	840	1194	803	725	931	821	911	784
S0999	6241;P31350;RRM2	363	393	352	542	480	497	394	559	480	437	448	423	436	546	528	516	406	559	559	687	457	646	552	694	596	548	973	552	702	421	518	625	467	557	462	473	484	438
S1053	587;O15382;BCAT2	161	259	73	213	206	186	191	296	173	258	215	147	210	204	358	172	190	187	323	430	231	343	275	319	229	333	263	208	187	305	293	375	171	262	293	254	317	223
S0376	55593;Q96G74;OTUD5	897	1138	609	1026	1022	737	832	1173	1132	818	922	702	787	1226	1017	1410	832	1109	923	2651	631	784	725	733	752	1031	544	612	521	751	848	899	765	642	691	582	654	578
S1543	CTRL;NT0071;Control	255	234	346	199	222	187	285	203	331	559	178	178	214	183	200	250	181	238	196	203	176	335	336	376	240	322	284	253	283	333	385	264	250	213	336	199	270	273
S0188	2030;Q99808;SLC29A1	790	981	580	903	847	918	690	927	734	623	1124	900	1025	1524	960	1107	1116	1210	934	1257	856	1183	949	629	337	566	568	706	507	862	912	1044	461	283	548	502	238	313
S1708	CTRL;NT0236;Control	850	1550	634	1137	1022	916	1271	804	739	852	956	889	1167	986	836	1442	882	1135	1050	1190	707	1196	1253	1182	990	1175	1092	864	1095	984	1113	1363	1027	937	1020	832	1029	967
S0334	118472;Q8NB15;ZNF511	550	555	378	403	446	573	345	430	339	420	453	461	492	566	357	568	493	559	415	574	358	438	410	431	435	363	442	453	396	480	440	501	602	647	643	521	341	470
S0626	284184;A1L188;NDUFAF8	800	746	1130	769	703	737	759	733	689	912	693	737	817	957	529	539	821	953	874	392	639	664	694	727	494	751	646	844	818	604	541	616	824	774	754	817	856	850
S0166	23644;Q6P2E9;EDC4	949	949	874	786	900	838	703	846	907	731	988	927	1518	1102	1043	1135	928	1133	875	538	888	1034	1170	878	685	845	894	876	867	794	1061	1217	776	744	850	684	689	711
S0113	64078;Q9HAS3;SLC28A3	1111	1243	893	1019	1096	1116	912	1409	1481	981	943	992	1377	1198	1750	980	1451	1344	1312	1182	821	987	1025	896	781	1148	1114	979	948	1303	1013	1502	973	843	1020	1032	1162	1109
S1580	CTRL;NT0108;Control	1115	1382	1015	1326	1278	1574	989	1093	1182	1644	1296	1544	1468	1828	1961	1618	1387	1707	1416	1224	1176	1386	1453	1250	920	1465	1181	1207	1068	1041	1137	1476	1203	934	1199	1196	1062	1223
S1458	6772;P42224;STAT1	591	581	531	699	607	673	424	504	509	844	489	642	874	766	447	629	614	809	563	776	662	681	731	715	499	660	611	517	621	548	586	937	605	523	689	652	594	422
S1308	207;P31749;AKT1	1295	1220	841	1367	1488	1370	1289	1057	1115	1424	1219	1250	1728	1437	1008	1227	1189	1542	1381	624	1076	1297	1169	1051	960	1062	1348	1205	1453	985	773	1149	1070	916	1026	1166	896	1166
S0309	10189;Q86V81;ALYREF	771	1061	608	1213	1117	761	1329	1088	811	878	770	875	905	972	718	1010	926	1024	819	682	681	913	1002	1078	959	966	1069	833	1032	926	935	1278	960	896	950	1030	976	1007
S1187	9212;Q96GD4;AURKB	483	462	374	537	629	423	289	393	427	343	459	421	556	699	403	448	568	717	442	310	544	625	602	646	506	599	629	533	541	440	448	541	480	521	571	524	463	540
S1821	CTRL;NT0349;Control	989	938	1060	934	891	1057	1005	1004	785	886	1332	790	1821	985	1071	1818	1239	1253	1128	1017	891	1240	1296	1168	1012	1191	1107	879	1174	956	1166	1586	1207	1085	971	947	960	867
S0406	51571;Q9NUQ9;CYRIB	756	578	719	544	507	418	836	864	624	1088	702	406	1182	555	514	981	510	752	765	851	451	503	534	435	240	383	445	388	435	466	539	564	461	324	394	434	362	445
S1724	CTRL;NT0252;Control	958	958	888	1143	1111	1169	681	965	911	784	1262	1125	1171	1295	1001	1305	1210	1358	1241	884	841	1255	1123	1083	1068	1067	1158	1022	963	1094	939	1154	1011	988	992	979	831	921
S0077	4582;P15941;MUC1	1243	874	1120	1186	1286	1126	920	2390	1272	1176	975	1128	1514	1143	2576	2309	1055	1433	1121	949	888	1275	1049	1062	887	1088	1123	1157	874	903	1146	1257	966	871	984	928	916	935
S1996	CTRL;NT0524;Control	1638	1649	1540	1466	1616	1546	1469	1553	1538	1195	1273	1276	1612	2054	1731	1627	1565	2128	1920	1628	1171	1787	1806	1767	1661	1654	1426	1380	1758	1545	1536	1839	1261	1181	1525	1457	1200	1304
S1504	CTRL;NT0032;Control	1179	1206	979	1692	1328	1101	1293	1061	1216	995	1155	1263	1933	1286	1188	1652	1279	1532	1151	1631	1129	1271	1259	1308	1012	1210	1112	1223	1018	1169	1338	1375	1009	953	1054	1149	1111	1043
S1958	CTRL;NT0486;Control	909	869	968	1264	985	879	757	907	994	976	895	825	1152	1129	984	1148	1013	1059	934	1383	950	1248	1185	1257	1018	1071	1102	855	1189	959	1055	1234	936	868	873	904	936	914
S0839	5687;P60900;PSMA6	264	255	713	218	345	298	158	371	290	266	278	287	424	379	235	406	295	429	498	169	305	359	259	306	201	328	233	249	246	355	261	327	204	240	280	195	208	233
S0457	91833;Q8TBZ3;WDR20	649	631	720	675	740	580	739	958	1183	642	743	661	680	839	1071	1314	670	868	747	703	729	1054	999	952	818	917	774	587	853	701	930	945	600	670	514	597	629	589
S0977	7378;Q16831;UPP1	1071	894	706	884	966	1051	1086	1415	777	851	955	879	1063	996	866	1846	1063	1175	950	617	745	926	820	907	757	984	1033	864	994	1029	955	1150	919	767	976	1003	908	932
S1790	CTRL;NT0318;Control	679	772	697	947	960	934	757	1327	917	912	585	788	847	701	757	1066	880	950	935	1001	712	1119	1125	931	1200	911	924	649	690	1155	1080	1553	1008	996	893	809	1092	936
S0679	7296;Q16881;TXNRD1	294	364	228	433	389	328	364	324	332	353	314	330	332	316	290	236	263	385	456	276	350	305	492	352	408	289	271	319	337	357	299	327	358	375	285	300	212	297
S1058	38;P24752;ACAT1	409	807	494	489	539	423	560	549	751	625	665	400	500	624	420	973	403	500	523	683	429	587	590	486	482	519	689	478	788	622	648	644	612	485	544	479	693	524
S0904	57617;Q9P253;VPS18	938	552	944	866	880	785	842	1091	784	736	884	841	970	815	1166	1147	775	734	926	1018	425	753	791	661	679	748	523	521	740	592	680	821	618	694	674	733	916	690
S1087	2752;P15104;GLUL	963	885	766	564	842	661	862	738	990	800	623	725	1039	832	746	1008	733	970	768	747	638	861	873	804	723	706	755	596	636	678	796	926	710	516	832	798	617	709
S1077	571;O14867;BACH1	531	666	940	986	567	642	603	411	596	531	474	507	782	650	578	512	773	661	740	411	506	764	768	833	913	812	576	492	704	687	779	852	645	623	741	775	850	741
S0361	23197;Q96CS3;FAF2	564	569	548	719	674	658	1214	718	607	686	613	612	608	919	822	760	598	870	932	1064	638	790	651	837	889	769	770	452	621	1042	994	1331	819	858	1001	707	825	709
S1233	3614;P20839;IMPDH1	923	719	694	834	924	540	717	706	697	831	639	652	1382	835	726	1027	694	984	875	914	854	1052	939	1012	1057	1051	958	807	863	884	1103	1444	807	713	758	889	804	828
S0266	79934;Q96D53;COQ8B	818	761	758	810	986	1016	1106	868	764	836	902	812	1156	1123	1001	1413	944	1176	995	591	851	1038	947	668	446	655	925	887	1001	779	913	1045	678	704	731	929	819	744
S1476	CTRL;NT0004;Control	535	496	534	447	573	523	295	575	447	465	444	494	498	802	747	640	664	715	540	422	368	622	568	515	418	604	810	545	414	417	319	481	351	270	446	549	395	445
S0463	5007;P22059;OSBP	578	602	473	707	644	549	356	631	514	393	746	589	845	783	520	808	752	894	607	336	592	517	552	520	273	489	561	577	514	603	551	598	618	532	639	872	950	823
S0961	27243;O43633;CHMP2A	216	173	214	133	213	183	134	196	209	117	186	137	245	228	132	184	264	231	187	198	211	290	297	292	219	230	480	205	344	323	281	329	183	162	165	221	293	291
S0960	9489;Q32NB8;PGS1	335	312	250	290	386	289	223	544	306	163	384	245	382	349	292	206	359	508	360	227	329	244	244	353	219	316	470	377	319	216	249	159	294	201	232	451	519	417
S1551	CTRL;NT0079;Control	1173	968	948	1086	1194	1128	871	1901	1105	820	1225	1076	1231	1464	969	1178	1105	1272	1119	1346	1018	1257	1328	1242	1154	1206	1177	1058	1482	1268	1255	1291	1151	877	1111	1101	974	897
S0363	23197;Q96CS3;FAF2	991	757	751	839	1400	929	588	1118	914	981	846	984	1309	1259	1002	1372	1021	1348	1124	341	781	1053	1181	963	719	1141	901	787	628	1070	1214	1162	1018	820	1010	824	865	762
S1242	3065;Q13547;HDAC1	1041	1289	1318	1108	1461	1230	1062	1561	1303	1045	1154	1285	1695	1521	1323	899	1207	1650	1473	1003	1027	1248	1426	1254	1065	1282	1173	1150	1282	1431	1277	1615	1079	1007	1155	1146	998	1054
S1464	6773;P52630;STAT2	798	1035	801	684	790	731	554	1013	845	1056	902	839	969	1140	939	886	857	958	1016	1119	804	1048	1103	1163	1148	1187	972	846	1160	1013	1029	1214	858	958	918	1025	1091	1071
S0433	1633;P27707;DCK	416	298	387	308	351	308	342	337	277	390	245	268	604	296	473	369	267	368	343	430	302	412	524	499	446	441	325	258	396	416	451	521	393	451	318	333	304	389
S1813	CTRL;NT0341;Control	1142	1405	1160	1328	1494	1401	1323	1276	1306	1330	1441	1178	1483	1399	886	1184	1247	1857	1403	1495	1223	1598	1536	1778	1512	1560	1834	1243	1630	1219	1452	1767	1156	1082	1341	1258	1164	1100
S1364	5771;P17706;PTPN2	660	621	423	616	670	487	679	740	589	476	1307	517	649	536	593	764	578	776	641	509	512	753	687	666	606	667	603	543	745	564	691	847	563	569	571	647	578	564
S1047	10133;Q96CV9;OPTN	298	353	352	384	372	543	453	699	419	848	407	461	313	365	989	504	554	412	360	451	344	523	478	779	722	520	771	405	406	440	539	493	442	404	415	400	495	397
S0119	7086;P29401;TKT	479	533	602	851	771	604	502	527	549	663	535	555	590	630	759	550	709	733	577	456	327	496	485	484	449	534	879	632	682	504	542	359	551	535	604	559	642	712
S1195	1956;P00533;EGFR	634	674	494	731	811	825	418	763	656	497	731	690	945	936	672	841	842	1039	768	503	826	1192	1031	1100	1151	1188	1280	889	1561	1018	1164	1363	953	785	1011	1007	1141	1076
S1856	CTRL;NT0384;Control	709	515	433	574	615	829	791	590	483	628	1461	681	547	689	590	910	637	744	526	370	540	841	715	660	633	763	639	602	501	746	769	984	554	632	656	540	641	497
S1860	CTRL;NT0388;Control	1120	883	1311	1062	1119	1071	1347	900	1269	1157	999	872	932	1070	855	1479	979	1292	1020	1608	1042	1674	1653	1419	1302	1323	1340	1126	1209	1340	1443	1840	1296	1218	1210	1244	1181	1228
S0180	51005;Q9Y303;AMDHD2	490	534	475	704	655	413	505	432	682	596	643	713	478	567	684	939	528	526	453	1238	574	767	759	637	671	786	780	493	1103	758	810	1265	734	712	665	564	821	580
S1890	CTRL;NT0418;Control	849	794	689	825	854	744	1094	841	688	791	967	799	861	996	746	937	1002	1079	984	609	750	805	910	992	933	981	941	740	903	931	962	969	794	775	752	925	873	749
S0986	9583;Q9Y227;ENTPD4	319	343	295	241	332	285	194	351	284	253	310	259	272	312	299	412	392	789	337	1268	225	306	339	354	294	337	245	271	328	344	269	382	235	235	342	268	343	242
S0994	6240;P23921;RRM1	190	214	129	158	254	169	96	241	326	117	204	155	251	203	128	128	162	202	215	188	113	145	158	133	93	140	128	139	122	151	164	80	231	183	149	142	91	170
S1297	25;P00519;ABL1	686	760	472	657	580	605	1264	1014	648	478	581	719	825	694	510	932	739	759	753	416	564	633	611	645	479	552	596	625	502	530	704	723	661	453	633	547	467	524
S1660	CTRL;NT0188;Control	1586	1605	1475	1958	1700	1574	1745	1652	2395	1520	1876	1572	1765	1858	1240	1984	1711	2010	1593	2037	1513	2122	2033	1845	2148	1997	1936	1731	1914	1931	2131	2291	1586	1586	1797	1833	1691	1638
S1395	51135;Q9NWZ3;IRAK4	549	755	556	604	662	737	567	712	600	467	651	766	778	698	431	783	531	913	707	1169	661	708	843	933	794	786	939	712	936	820	873	1117	798	805	825	763	791	811
S0353	4170;Q07820;MCL1	263	205	189	338	310	257	179	226	197	116	362	217	270	313	272	193	255	315	284	177	332	631	542	501	537	477	313	350	423	564	582	688	548	516	683	271	222	281
S1181	2879;P36969;GPX4	429	534	657	549	521	522	550	521	552	557	812	503	652	649	1434	676	1030	690	519	1187	459	370	362	316	133	311	423	365	195	447	552	588	552	498	600	505	573	459
S1811	CTRL;NT0339;Control	872	1019	1061	1222	1277	1091	1162	1614	1184	1255	1285	1071	1131	1589	832	1451	1205	1503	1624	1123	1143	1586	1584	1369	1448	1375	1570	1139	1722	1398	1678	1810	1259	1131	1439	1160	1168	1068
S0635	55907;Q8NFW8;CMAS	588	666	732	903	893	817	616	851	809	721	956	905	1166	938	973	705	931	1125	1053	427	774	919	826	1059	1036	938	1198	872	998	811	935	985	1044	1013	1038	1382	1694	1712
S0178	51005;Q9Y303;AMDHD2	1018	871	973	710	935	783	1005	904	766	786	811	923	1074	1090	982	1264	931	1166	896	520	882	974	900	769	622	790	705	805	665	761	915	893	590	343	519	452	276	335
S0221	6651;P18583;SON	366	799	303	340	442	540	774	382	540	270	674	453	413	388	521	600	751	547	388	347	264	359	256	340	161	287	347	323	247	334	389	450	372	357	313	259	214	235
S1085	2752;P15104;GLUL	1037	788	806	869	798	1080	810	843	824	1078	925	892	932	807	572	1770	798	1101	936	2495	728	1018	1062	862	782	978	911	627	869	1207	1166	1207	925	1010	947	800	947	859
S0131	5293;O00329;PIK3CD	1242	1141	1164	1482	1167	1342	1616	1113	1533	1156	1597	1122	1365	1246	1354	967	1170	1501	1341	851	957	1588	1541	1664	1557	1625	1831	1394	1796	1446	1525	1725	1388	1368	1487	1238	1470	1147
S0443	55236;A0AVT1;UBA6	1382	1097	976	1409	1376	1443	763	2296	1256	1231	1409	1147	1463	1605	1544	1186	1295	1730	1355	1396	1042	1069	986	1082	758	953	1116	1132	1044	1367	1466	1539	1121	993	1129	1353	831	1010
S0682	64841;Q96EK6;GNPNAT1	1044	998	1161	996	1110	1181	1040	1268	1232	1006	892	1057	928	1024	1319	1456	1104	1197	1353	1211	707	975	834	1139	1062	1111	1600	896	1035	931	1080	1340	1586	1629	1553	1625	2001	1847
S0689	56970;Q14CW9;ATXN7L3	393	427	346	411	385	412	342	377	449	256	694	289	440	522	473	277	377	456	448	238	594	648	709	876	924	831	1520	814	1657	533	594	733	695	648	685	674	780	740
S0483	1595;Q16850;CYP51A1	692	1474	733	839	888	725	857	1400	832	1144	888	932	745	1079	825	1865	1073	1230	985	634	768	945	941	876	818	941	909	683	697	1347	1260	1334	729	780	861	756	836	751
S1990	CTRL;NT0518;Control	1623	1479	2078	1818	1868	1503	1971	1775	1463	1738	1313	1609	2119	1798	1419	2369	1441	1959	2177	1428	1341	2027	2120	1814	1787	1922	1935	1444	1810	1619	2043	2123	1900	1727	1820	1704	1714	1636
S0091	6778;P42226;STAT6	735	760	581	874	772	779	487	839	682	592	603	1108	948	934	560	462	780	1155	984	365	639	734	849	712	536	758	812	774	749	492	540	698	739	648	802	757	629	740
S1642	CTRL;NT0170;Control	606	717	942	766	868	1089	725	828	936	1122	804	974	754	1013	1303	1012	887	811	1497	680	742	943	1010	972	837	963	737	820	998	789	876	1161	808	731	851	870	735	768
S0701	118487;Q96BP2;CHCHD1	427	395	476	479	540	483	549	470	358	526	428	444	575	620	350	525	466	584	533	356	427	630	595	676	704	887	1024	766	945	453	561	656	932	978	863	731	829	757
S1871	CTRL;NT0399;Control	965	948	904	1198	1260	836	801	1033	937	993	974	858	1052	1182	796	1212	1054	1243	1079	866	907	1264	1284	1343	1140	1117	1047	1065	802	1067	940	1272	1124	884	953	1030	945	976
S1092	2805;P17174;GOT1	1326	1551	1269	1871	1505	1768	1964	2520	1190	1301	1520	1277	1468	1516	1421	2102	1517	1713	1493	1251	1282	1643	1548	1611	1371	1654	1586	1267	1320	1571	1634	1765	1392	1365	1259	1382	1170	1324
S0906	51218;Q86SX6;GLRX5	651	893	684	591	743	677	1028	636	594	695	702	493	670	707	613	962	596	761	724	529	452	596	669	649	553	627	722	613	520	386	345	525	727	652	750	1045	1184	1006
S1206	54107;Q9NRF9;POLE3	463	851	443	551	652	797	372	771	681	700	679	745	870	721	538	595	501	764	873	677	445	613	544	542	400	630	631	399	590	609	695	782	595	588	631	568	597	575
S1177	3418;P48735;IDH2	317	315	397	335	339	300	870	440	288	262	271	370	454	511	261	224	323	453	416	166	295	392	335	375	269	347	413	389	299	494	399	486	380	338	422	362	230	295
S1326	55738;Q8N6T3;ARFGAP1	727	639	787	714	622	614	555	732	734	559	571	561	925	753	583	1041	532	961	687	999	645	911	942	763	776	865	944	748	699	914	1027	1131	805	879	790	750	906	743
S0462	5007;P22059;OSBP	565	768	753	765	841	667	785	1079	781	597	812	653	791	795	556	816	715	851	786	693	666	775	775	549	515	726	835	775	966	647	645	753	567	569	673	805	656	691
S1286	25939;Q9Y3Z3;SAMHD1	1012	1006	1021	849	1027	1247	1533	871	989	991	1056	894	1017	1422	1038	817	1033	1325	953	1017	895	1253	987	1431	1310	1473	2933	1856	2899	1277	1099	1299	1334	1273	1293	1182	1573	1452
S1424	3303;P0DMV8;HSPA1A	896	787	820	1960	1084	908	852	947	877	846	992	823	959	1013	742	1273	867	1113	982	778	766	1028	1142	1008	961	1142	944	821	669	1069	994	1309	900	881	1007	873	866	991
S0146	80146;Q8NBZ7;UXS1	385	581	308	518	404	429	239	388	393	328	396	435	501	681	796	958	578	656	653	864	434	656	554	407	278	376	320	345	215	616	781	763	399	373	323	236	199	180
S1052	665;O60238;BNIP3L	663	907	601	709	860	683	938	891	773	884	673	709	857	991	725	837	681	971	1099	1107	725	813	883	847	683	891	855	726	563	724	595	769	702	627	725	729	614	576
S1309	5747;Q05397;PTK2	271	243	483	217	270	221	94	252	213	178	242	185	252	267	164	130	277	337	200	278	227	280	249	303	298	373	839	515	747	256	242	394	319	260	254	504	520	458
S0638	4719;P28331;NDUFS1	638	798	562	649	865	864	748	900	748	862	709	746	828	942	576	978	581	762	879	757	655	1044	913	1013	972	1149	1464	1037	2038	699	957	1150	1485	1852	1454	1323	1685	1573
S0817	51300;Q9NPL8;TIMMDC1	799	804	735	802	928	759	570	948	736	640	786	689	1202	968	599	808	811	1055	868	662	715	882	981	1210	1013	1128	1424	1140	1451	666	463	634	1486	1697	1498	1331	1383	1359
S1200	3949;P01130;LDLR	828	995	1108	1040	1025	738	1102	1178	1051	1687	979	991	881	835	963	1425	683	1244	930	1351	587	721	664	922	953	1060	1151	788	1189	1396	1451	1766	1089	897	979	876	1090	1172
S0283	10908;Q8IY17;PNPLA6	828	896	696	838	1134	872	559	807	869	762	985	832	881	1088	755	1407	808	1185	855	793	799	1068	1118	876	792	970	987	729	921	976	962	1079	762	737	891	904	990	866
S1474	CTRL;NT0002;Control	1358	1666	1546	1323	1660	1342	1230	1549	1416	1241	1514	1658	1567	1507	1380	2344	1604	2014	1699	729	1280	1668	1847	1734	1428	1659	1685	1418	1704	1498	1282	1820	1462	1113	1615	1434	1191	1199
S0242	90231;Q8IYS2;KIAA2013	370	488	670	456	458	446	427	457	445	514	557	434	1774	430	405	1127	471	575	489	251	359	501	481	515	451	470	619	439	384	526	493	616	377	370	420	338	434	555
S1950	CTRL;NT0478;Control	382	592	280	576	491	450	787	439	781	521	371	627	759	544	455	486	488	695	421	545	438	633	702	918	861	627	716	429	788	654	713	804	626	539	603	606	655	572
S0971	7084;O00142;TK2	566	845	612	601	684	551	670	811	975	737	922	734	704	883	982	1330	667	832	941	623	613	877	837	851	782	760	926	710	844	819	946	1121	685	732	674	913	768	668
S0321	2516;Q13285;NR5A1	757	737	579	835	622	636	1067	743	811	919	644	643	911	640	795	1047	546	925	637	879	604	873	865	741	733	711	809	600	680	833	833	1187	795	775	726	729	954	813
S0254	81533;Q8TB96;ITFG1	637	752	543	702	858	662	603	902	670	757	630	779	886	790	768	669	812	968	804	499	563	718	793	704	483	639	711	666	554	717	720	889	612	531	609	641	565	556
S1796	CTRL;NT0324;Control	1125	1323	1243	1116	1344	1123	1332	917	1092	1663	1581	1117	1277	1102	1112	1083	1156	1383	1307	1137	1021	1385	1322	1289	1260	1368	1334	1084	1609	1310	1294	1806	1066	1031	1046	1030	1042	954
S0815	3099;P52789;HK2	907	745	1093	999	1110	1108	903	910	916	752	882	938	1336	1160	861	871	1157	1207	989	422	827	901	953	1056	854	975	1048	949	761	927	1031	1142	1179	1160	1273	1272	1290	1392
S0355	4170;Q07820;MCL1	538	696	601	629	729	667	559	1007	626	647	574	766	649	900	788	793	645	776	620	644	706	942	906	689	609	647	823	545	684	751	675	740	604	561	644	576	501	547
S1188	9212;Q96GD4;AURKB	305	240	252	263	252	289	169	203	184	336	285	165	233	296	188	227	226	283	248	406	283	296	317	391	383	423	429	325	462	314	310	349	276	325	271	239	180	263
S1389	3606;Q14116;IL18	609	559	433	755	585	546	1018	489	566	429	573	598	647	612	855	595	589	884	522	1192	571	789	867	778	777	775	707	698	539	524	706	600	575	478	632	474	611	611
S1162	2246;P05230;FGF1	723	688	822	1075	990	901	553	907	758	654	846	722	1032	952	693	630	739	1027	852	615	647	896	694	648	477	668	599	661	596	684	808	875	721	708	739	843	814	737
S0087	6774;P40763;STAT3	745	777	719	1022	954	1187	545	1028	815	529	797	823	1156	1028	609	1208	845	898	1049	1082	858	1069	973	1093	905	1107	923	901	936	1106	884	1188	977	839	831	853	933	767
S0614	10999;Q6P1M0;SLC27A4	576	935	1073	700	757	582	834	581	690	588	646	1096	1101	832	681	660	688	841	691	1049	602	695	757	824	675	766	747	710	975	749	977	1029	750	739	637	622	587	609
S1630	CTRL;NT0158;Control	1040	1281	938	1093	1340	977	930	793	1172	1034	856	848	1141	1114	934	1120	838	1012	1288	1237	773	1028	1016	961	971	931	1159	878	1039	1138	897	1103	951	846	861	890	850	795
S1048	10133;Q96CV9;OPTN	392	306	228	280	274	391	478	382	230	204	254	214	177	331	177	484	210	237	265	275	227	300	370	393	345	319	394	183	225	458	328	452	294	241	333	253	282	286
S1107	3156;P04035;HMGCR	671	683	441	546	733	531	431	579	619	417	621	625	639	636	793	876	557	808	627	826	551	679	719	573	564	596	553	575	597	693	681	686	529	401	502	579	423	452
S0799	1583;P05108;CYP11A1	632	754	975	470	618	647	804	644	957	675	648	572	809	813	839	785	711	850	699	956	639	773	658	908	655	831	777	559	598	580	678	794	714	460	650	577	553	645
S0807	4191;P40926;MDH2	832	598	1202	965	975	1004	851	670	764	894	748	749	922	764	721	1032	808	835	1055	3139	651	786	819	1063	933	1003	1090	664	867	743	801	1226	785	798	813	735	872	678
S1359	960;P16070;CD44	409	440	338	396	581	384	249	437	385	462	445	387	549	532	506	369	454	522	430	361	532	784	667	919	706	791	678	443	398	425	326	497	462	398	468	522	430	440
S0213	4841;Q15233;NONO	873	743	528	818	831	835	880	782	800	812	752	860	734	773	804	1106	774	1139	743	1012	610	782	737	805	590	662	740	606	569	723	940	845	720	770	710	630	617	617
S1045	10133;Q96CV9;OPTN	331	461	390	441	494	523	782	479	448	353	559	463	396	564	395	637	510	751	622	244	574	594	767	671	697	803	830	456	728	551	540	839	629	403	582	541	670	589
S0420	7812;O75534;CSDE1	545	916	732	777	685	736	1582	535	814	1405	625	1170	453	716	674	1415	637	746	846	503	448	501	548	542	499	529	564	511	436	581	750	903	750	898	927	580	550	534
S1732	CTRL;NT0260;Control	1312	1338	1771	1370	1765	1296	1852	1531	1351	1733	1390	1332	1692	1329	1392	1432	1267	1563	1719	4348	1242	1977	1747	1645	1405	1587	1677	1311	1701	1503	1826	2142	1298	1264	1363	1442	1378	1416
S0411	83548;Q96JB2;COG3	238	147	193	217	242	220	272	207	194	147	252	174	363	272	207	205	219	365	229	1423	196	212	202	175	66	177	186	225	118	287	229	343	302	205	236	266	371	366
S0424	51585;O94913;PCF11	429	434	324	546	492	430	335	513	531	449	483	351	737	619	494	601	592	497	437	354	364	483	509	451	529	469	457	395	490	543	556	641	355	417	563	395	299	369
S0052	1021;Q00534;CDK6	258	255	367	361	572	440	493	548	381	266	344	299	368	484	859	287	372	475	345	257	232	370	404	289	225	301	301	228	277	549	586	719	557	485	490	605	548	601
S1447	6387;P48061;CXCL12	803	827	1138	1078	887	998	1052	1278	1113	893	1247	789	968	1086	694	1226	998	1065	966	914	717	894	999	1182	1216	1041	1340	838	1000	928	972	1023	961	978	1031	935	880	821
S1592	CTRL;NT0120;Control	1559	1160	1534	1568	1537	1523	1146	1466	1496	1277	1372	1245	1644	1892	1403	1488	1307	1650	1454	1838	1566	1613	1671	1498	1207	1453	1510	1436	1449	1197	1347	1468	1084	969	1214	1465	966	1217
S0364	23197;Q96CS3;FAF2	960	937	874	982	1165	903	885	1017	903	549	926	1039	1111	1258	992	991	1227	1306	1222	555	865	943	949	915	606	902	867	854	471	792	910	1170	843	677	816	905	647	749
S1055	587;O15382;BCAT2	865	804	569	730	734	747	1090	893	824	899	933	802	1111	817	624	1052	804	1088	791	521	742	863	926	1072	1056	1055	898	850	786	751	816	1331	854	678	732	715	808	683
S1456	961;Q08722;CD47	1198	942	932	1047	1355	1016	1210	1185	1046	1008	1124	1128	1218	1390	910	1300	1133	1499	1334	568	1135	1256	1397	1413	1457	1380	1482	1252	1496	1218	1316	1736	1299	1320	1213	1234	1119	1123
S0645	64745;Q9H7H0;METTL17	181	163	329	221	231	219	140	159	222	121	142	190	227	173	222	192	244	260	251	292	211	221	226	266	214	243	192	216	240	185	127	224	211	178	246	206	217	226
S1101	1119;P35790;CHKA	579	622	702	743	736	726	385	634	737	811	554	636	739	766	528	665	661	810	689	1215	636	658	637	630	555	647	681	621	617	542	619	745	604	620	655	580	527	561
S1817	CTRL;NT0345;Control	608	465	451	407	505	439	466	513	426	530	400	687	453	410	474	550	394	620	410	523	468	562	539	581	571	518	564	363	465	646	514	640	400	464	480	378	467	383
S0550	1737;P10515;DLAT	1043	917	1178	1114	1121	1023	1292	856	967	996	1034	1221	1202	1118	924	1657	1037	1192	1284	2822	810	1019	1103	1067	992	1067	1139	1011	727	1252	1151	1342	817	895	846	816	775	842
S0470	10825;Q9UQ49;NEU3	875	746	495	782	904	780	473	849	743	633	832	685	972	830	699	708	868	1057	820	686	712	841	721	745	496	700	749	775	793	750	710	737	795	605	692	681	522	543
S1517	CTRL;NT0045;Control	928	1775	1185	1140	1087	936	1322	1289	1022	1142	1056	1129	1126	1055	1005	1522	1078	1425	1063	1338	887	1735	1349	1193	1250	1371	1265	1054	1335	1077	1202	1375	1032	953	1089	1022	1032	1103
S0854	4717;O43677;NDUFC1	490	1027	359	443	548	429	396	589	466	389	488	403	622	452	437	373	530	576	523	286	477	632	630	602	530	660	981	581	886	477	398	484	888	887	762	770	940	794
S0733	26256;O75952;CABYR	681	691	560	742	693	646	543	1778	921	666	1011	608	756	802	569	1177	567	766	889	485	438	537	690	642	509	711	640	538	418	727	803	720	603	539	604	613	593	519
S1139	51099;Q8WTS1;ABHD5	1826	2326	1723	2101	2382	2224	1580	2176	2374	1806	2386	2042	2656	2211	1960	1833	2270	2441	2024	2707	1457	2220	2202	2167	1975	2123	2043	1845	2296	2893	3052	3000	2103	1629	1960	2025	2290	1839
S1632	CTRL;NT0160;Control	733	887	668	977	771	926	1363	858	719	881	613	723	986	893	753	1424	736	940	906	1166	726	1065	1062	855	614	1012	1098	797	669	905	1191	1264	756	846	865	656	714	684
S1374	3660;P14316;IRF2	568	649	445	510	619	510	367	586	441	467	621	655	688	806	532	590	760	854	582	439	856	871	1052	1043	1140	1027	1026	765	1125	678	670	776	922	775	775	800	908	889
S0451	8575;O75569;PRKRA	1228	898	1046	899	1049	1029	1017	1311	1102	1034	1154	1030	1066	1374	908	934	1218	1380	1248	571	1014	1313	1411	1441	1235	1197	1074	855	832	1370	1348	1895	1321	1171	1189	1120	1041	890
S0720	80224;Q8TB37;NUBPL	821	771	703	945	944	690	591	696	780	661	960	654	856	936	774	904	740	999	752	905	642	821	884	866	949	973	1114	701	1272	605	578	669	1152	1183	1009	991	1332	1178
S0592	7356;P11684;SCGB1A1	773	709	1180	997	992	749	955	703	1255	1181	859	823	1045	1034	840	1620	919	1290	989	1360	891	1096	932	1032	939	914	1021	897	764	884	832	1080	828	812	854	920	862	770
S1100	10724;O60502;OGA	869	886	979	960	875	793	1269	917	981	1130	958	881	759	858	1112	1254	915	1274	1222	1333	644	790	782	1011	893	1053	663	629	682	816	1223	1421	951	1256	1080	787	1043	769
S0814	3099;P52789;HK2	592	710	471	855	580	616	520	452	734	516	591	737	562	766	594	721	678	724	712	409	683	753	625	754	742	790	742	637	809	712	775	979	955	1015	1010	1021	1254	1209
S0750	2235;P22830;FECH	154	147	185	185	211	210	199	159	388	156	155	175	185	212	469	228	221	198	172	344	247	187	348	299	354	245	205	177	173	298	308	326	312	220	280	255	315	294
S1533	CTRL;NT0061;Control	951	1188	965	1577	1304	1203	1624	1120	1296	1047	1191	1411	1307	1328	1152	1553	1374	1640	1334	590	981	1382	1332	1315	1192	1293	1549	1167	1227	1224	1220	1407	1096	884	987	1224	1242	1103
S0603	91137;Q96AG3;SLC25A46	672	808	935	733	879	726	759	827	767	822	770	774	858	877	939	906	708	1093	666	755	780	795	912	803	547	687	758	706	714	1261	1244	1628	908	957	875	824	873	789
S1855	CTRL;NT0383;Control	838	1189	950	1040	1213	1228	840	1571	1126	1189	1051	985	1120	1177	1239	1852	978	1203	1123	1739	964	1351	1343	1238	1154	1323	1267	1016	1196	1119	1229	1885	1060	1049	1122	1120	1106	974
S1539	CTRL;NT0067;Control	775	682	1117	1036	931	727	1026	725	1059	902	1195	887	721	723	579	1000	623	835	794	996	794	1025	919	1111	1055	1059	1115	660	1104	900	1019	1192	820	895	787	752	762	891
S0865	3028;Q99714;HSD17B10	288	226	218	314	340	344	241	589	379	243	310	266	350	335	291	254	263	458	328	98	336	288	264	430	429	437	912	514	975	287	250	398	430	278	273	608	869	638
S0067	545;Q13535;ATR	639	619	699	794	586	561	544	473	460	492	620	600	542	703	574	755	519	746	671	475	538	582	451	416	274	560	522	475	449	494	542	573	427	404	388	552	586	523
S0812	55577;Q9UJ70;NAGK	921	969	941	1090	1124	1474	1453	1330	1843	1054	1101	1091	1299	1192	1069	1645	1262	1274	1238	1457	914	1301	1125	1479	1366	1355	1264	1061	1262	1096	1215	1496	1380	1201	1343	1252	1232	1116
S1803	CTRL;NT0331;Control	433	555	1090	560	732	620	875	499	612	878	528	589	604	732	749	1185	600	903	709	649	583	758	810	942	902	894	697	729	675	790	833	978	639	616	595	652	632	580
S0829	65082;Q96AX1;VPS33A	482	469	580	560	551	625	903	745	808	590	444	526	648	616	442	466	685	581	470	2346	383	567	568	739	570	690	601	428	684	450	424	811	595	614	541	908	1052	1025
S1363	5771;P17706;PTPN2	1819	1649	1582	1647	1727	1610	1065	1802	1658	1423	1757	1458	2213	2115	1398	1441	1566	2492	1696	1241	1513	1814	1789	1955	1556	1936	1832	1605	1840	1638	1770	2017	1567	1434	1604	1649	1313	1332
S0806	4191;P40926;MDH2	810	718	563	753	855	966	1575	649	828	955	625	736	809	761	1512	1026	713	1096	841	750	627	1061	908	969	903	1059	1089	617	959	683	746	1197	660	768	681	814	951	673
S1522	CTRL;NT0050;Control	1129	833	983	1092	1423	1199	1040	1138	1403	1531	1308	991	1144	1217	1168	1678	1082	1309	1155	1288	1131	1492	1323	1409	1331	1302	1412	1073	1049	1207	1322	1448	1133	827	1007	1157	1197	905
S0608	26231;Q8WV35;LRRC29	1167	1110	1134	1446	1157	1140	1150	1174	1204	1108	1076	1183	1108	1257	915	1542	1087	1322	1591	1126	1065	1264	1310	1306	991	1296	1627	1177	1380	1439	1346	1592	1222	1100	1204	1149	1204	1150
S1413	3460;P38484;IFNGR2	333	373	363	590	421	591	270	448	439	478	441	469	752	550	354	519	403	443	431	127	393	578	483	576	589	520	639	399	758	641	503	561	355	341	450	449	353	444
S1639	CTRL;NT0167;Control	1054	1197	1058	1115	1305	1168	872	1323	1145	912	1170	1018	1361	1319	1148	1220	1167	1532	1297	1192	959	1217	1237	1150	1020	1263	1039	1118	1192	1096	1068	1178	974	791	914	995	813	899
S0655	4713;P17568;NDUFB7	997	1072	819	1088	1264	1013	590	1039	920	955	1060	939	1387	1368	951	817	1179	1355	1084	459	981	1191	1074	1261	1022	1496	1736	1289	1641	705	710	689	1656	1710	1479	1429	1683	1607
S1963	CTRL;NT0491;Control	846	881	906	951	1168	1001	1101	1015	921	968	959	1008	1007	1105	1040	1881	1375	1268	1190	1513	944	1431	1397	1138	1021	1172	1061	1048	1113	989	1042	1367	942	1035	1048	1116	1148	1054
S0310	10189;Q86V81;ALYREF	694	620	471	983	676	664	320	615	594	491	594	556	726	719	667	662	699	840	743	240	524	727	704	792	574	559	557	634	520	587	720	970	744	597	777	687	707	649
S0398	7531;P62258;YWHAE	221	538	1086	617	373	296	471	240	437	260	198	1099	580	287	579	849	380	336	352	834	211	323	290	407	458	371	390	163	364	330	321	490	293	383	286	238	317	168
S1992	CTRL;NT0520;Control	525	426	262	504	485	483	483	519	453	484	334	473	2013	414	346	528	540	530	361	659	337	526	572	482	513	581	571	302	451	675	648	659	528	385	514	460	491	448
S1956	CTRL;NT0484;Control	461	736	1038	427	829	523	932	635	726	628	496	535	597	527	430	666	501	670	595	1146	529	850	904	775	654	768	717	431	637	670	926	1294	611	607	580	750	759	653
S0782	2673;Q06210;GFPT1	228	334	277	254	200	188	255	228	190	233	166	219	225	197	234	409	185	279	176	135	154	162	210	207	181	182	122	129	99	198	240	244	277	326	314	242	387	276
S1446	6387;P48061;CXCL12	519	427	545	401	358	519	765	656	588	618	629	403	390	505	264	749	372	542	504	500	493	641	648	849	800	1029	1002	697	1449	627	638	898	718	874	678	600	1040	817
S0396	1106;O14647;CHD2	560	716	554	544	744	643	537	570	568	650	681	661	860	810	469	582	858	876	614	390	636	603	669	678	452	611	648	669	406	713	550	659	488	301	556	617	487	449
S1805	CTRL;NT0333;Control	380	458	398	423	472	458	418	602	489	669	388	640	897	439	1138	440	890	553	498	418	459	579	566	642	711	540	498	387	648	546	717	862	544	562	531	439	529	461
S1401	3455;P48551;IFNAR2	658	737	851	890	909	674	635	827	814	615	846	731	883	896	1748	846	703	1080	1004	621	684	790	764	673	465	736	804	853	570	699	699	952	769	747	789	739	741	683
S0792	83451;Q8NFV4;ABHD11	674	761	458	704	895	623	373	761	789	763	725	704	910	844	568	644	875	1039	761	861	741	839	879	895	723	981	815	868	824	596	482	514	934	902	1064	865	892	834
S1022	23169;Q9NTN3;SLC35D1	942	913	760	965	1113	1111	1146	1281	1091	985	1096	984	1084	1121	810	1573	1003	1348	1076	956	804	1106	1194	1179	1008	1071	1293	1028	1539	1000	1166	1569	906	741	845	742	729	858
S1938	CTRL;NT0466;Control	810	814	730	800	861	753	1133	961	986	1015	804	760	1105	1065	798	1068	600	1052	944	1981	815	1068	965	753	685	900	921	722	853	1011	1031	1127	936	848	704	690	830	846
S0109	9154;O00337;SLC28A1	1119	875	933	1156	1030	1159	967	813	945	901	1183	811	946	968	868	1815	946	1217	970	1087	768	1154	1303	888	877	1048	1199	902	1284	971	1268	1587	1157	987	928	1005	1068	997
S1568	CTRL;NT0096;Control	845	954	1004	1479	1078	961	977	923	1171	909	989	1001	1267	1103	1024	898	1397	1225	943	512	969	1170	1023	1251	934	1012	1054	943	986	842	881	1340	838	636	1029	896	702	791
S0048	1019;P11802;CDK4	248	351	138	148	215	199	151	179	196	196	195	511	217	179	223	280	229	337	179	79	199	248	297	200	245	251	364	277	334	297	384	463	205	226	213	244	305	284
S0718	80224;Q8TB37;NUBPL	476	420	443	509	515	488	209	1036	438	265	423	390	548	496	392	413	372	568	430	466	318	518	476	521	530	492	602	588	642	401	488	509	503	501	483	488	456	406
S0359	11021;Q15286;RAB35	947	737	700	754	910	1206	658	918	667	716	905	713	946	929	798	1113	821	993	915	1068	803	1009	974	776	720	931	843	751	663	920	832	1250	765	625	732	670	589	526
S0418	7812;O75534;CSDE1	1302	854	1260	698	1025	895	971	1520	1053	1010	1082	1135	1000	1118	716	1384	858	1164	1002	1240	735	964	937	916	835	936	797	688	834	1016	996	1444	895	1184	876	830	724	828
S0574	10425;O95376;ARIH2	466	709	409	583	603	655	584	561	661	729	660	608	375	689	912	784	556	743	877	904	607	868	969	723	832	669	590	442	701	634	919	754	557	628	632	560	643	599
S1488	CTRL;NT0016;Control	493	595	1024	413	499	487	308	501	493	398	431	404	607	568	379	463	476	643	449	340	460	622	514	443	375	560	555	502	461	426	336	521	394	246	522	442	337	342
S0187	2030;Q99808;SLC29A1	633	534	444	743	728	636	544	574	506	423	847	710	1336	821	565	1460	709	1061	775	799	614	889	753	637	461	787	438	672	362	657	710	704	341	273	469	319	201	251
S0524	147011;Q8NCQ7;PROCA1	362	334	540	466	351	477	198	326	505	684	617	472	418	520	811	337	387	583	496	643	429	620	541	658	770	564	822	367	417	350	537	532	372	237	387	499	444	451
S0414	54708;Q9NX47;MARCHF5	814	794	657	801	666	584	807	753	838	1003	705	632	836	1058	655	1038	903	931	801	795	791	984	882	1013	921	1094	743	692	1304	783	763	1147	955	889	780	702	751	725
S0142	10390;Q9Y6K0;CEPT1	654	516	483	614	496	574	438	626	524	571	601	515	624	736	436	487	569	734	715	781	395	638	612	383	348	391	634	456	435	505	538	525	324	328	387	364	324	327
S0891	8774;Q99747;NAPG	77	67	44	104	110	221	58	112	153	170	109	115	108	82	121	116	97	112	97	75	158	281	325	347	308	307	317	232	300	227	188	313	214	308	215	228	298	285
S1190	4255;P16455;MGMT	1318	1226	1475	1253	1235	1256	922	1547	1721	1301	1013	1506	1219	1511	1069	1878	1282	1345	1308	1157	1010	1467	1632	1644	1440	1620	1380	1081	1356	1473	1556	2004	1117	1189	1178	1248	1249	1325
S1436	3627;P02778;CXCL10	350	632	299	455	453	413	484	412	671	628	388	373	534	582	453	429	412	563	430	724	340	443	392	515	451	404	466	351	460	536	402	569	379	307	406	436	442	460
S1258	7150;P11387;TOP1	451	374	448	508	458	429	241	523	425	514	525	404	458	535	370	723	421	490	493	321	406	512	494	484	439	544	453	359	495	473	520	673	453	435	568	462	471	498
S0104	9927;O95140;MFN2	112	107	76	99	105	124	82	94	125	107	103	118	90	109	87	81	83	115	132	51	97	66	80	174	142	121	310	216	432	117	89	174	179	211	193	401	643	602
S0198	5883;Q99638;RAD9A	479	445	259	454	493	503	235	600	472	482	373	446	473	488	444	481	508	705	653	442	324	380	413	399	360	411	376	439	476	250	289	462	232	164	241	361	291	247
S0633	55907;Q8NFW8;CMAS	876	1067	1376	896	1052	1155	700	1697	1088	1206	1490	939	1230	1082	841	1197	1092	1253	1321	846	916	1262	1129	1685	1566	1548	1714	1264	1993	944	1192	1270	2554	3029	2283	4217	5469	4417
S0020	2280;P62942;FKBP1A	806	846	694	876	946	872	447	1243	738	926	988	779	825	973	690	991	785	794	776	1733	497	567	507	633	348	480	872	759	624	905	945	1468	855	752	915	890	997	808
S1156	4837;P40261;NNMT	542	493	883	634	563	494	326	460	400	539	616	531	521	637	974	807	451	723	620	481	520	838	628	712	440	616	677	483	606	534	730	674	509	579	545	589	509	505
S0651	4694;O15239;NDUFA1	392	478	386	492	658	472	530	371	475	389	676	434	452	568	359	517	523	574	480	243	480	781	656	804	600	831	1102	730	1329	460	523	693	1067	1055	1052	933	987	921
S0459	91833;Q8TBZ3;WDR20	577	395	649	646	596	554	997	554	871	375	546	467	540	765	718	1123	567	676	628	645	510	765	690	931	837	763	709	520	484	451	601	505	472	626	505	417	425	381
S0953	51116;Q9Y399;MRPS2	474	702	362	334	498	387	296	450	425	352	426	355	527	482	469	333	458	628	465	270	249	439	449	594	641	573	950	522	912	336	319	393	680	697	693	878	1085	973
S0948	440275;Q9P2K8;EIF2AK4	245	211	158	336	310	258	135	282	234	193	193	274	345	335	193	208	259	378	249	115	334	480	496	593	587	486	400	265	414	227	235	172	435	333	273	611	521	582
S0277	57017;O75208;COQ9	796	836	970	845	831	888	539	908	769	513	904	648	1087	1014	1332	927	867	1095	1000	586	697	937	763	760	540	728	837	896	818	813	654	1087	482	464	580	840	747	773
S1334	966;P13987;CD59	973	909	914	858	839	802	800	848	879	906	904	741	905	1056	962	1246	888	1069	1150	1048	863	1293	1299	1052	1223	1415	1816	838	1536	1465	1385	1616	1244	1280	1129	1091	1341	1220
S1335	966;P13987;CD59	829	1010	684	1227	1251	1060	1339	903	901	782	1035	1099	1262	1089	1286	1056	1133	1267	1165	1027	843	1160	1287	1131	994	941	1378	923	1060	1241	1245	1458	934	776	958	1006	973	830
S1955	CTRL;NT0483;Control	1091	1304	1128	953	1197	1040	1193	1075	1323	1125	1066	1200	1186	1348	887	1433	1042	1417	1196	1567	1157	1416	1640	1337	1220	1327	1390	1084	1257	1334	1362	1768	1296	996	1247	1131	1131	1241
S1691	CTRL;NT0219;Control	341	442	671	284	552	388	379	541	407	441	500	360	717	542	283	388	372	506	479	914	537	621	536	556	625	605	482	482	505	545	538	577	383	294	413	358	517	367
S0027	790;P27708;CAD	497	657	569	848	887	551	661	741	651	663	575	725	489	678	1036	1977	741	633	834	1095	616	989	868	801	776	991	661	553	683	768	631	704	1000	1130	824	713	952	768
S1586	CTRL;NT0114;Control	294	438	384	542	471	395	494	452	642	860	372	431	401	496	318	615	320	444	535	445	490	777	738	686	761	667	725	490	567	793	1011	890	666	595	538	538	640	519
S0472	10825;Q9UQ49;NEU3	1146	1622	975	1513	1444	1326	1393	1415	1546	1269	1378	1337	1482	1537	1829	1579	1285	1829	1390	1097	1325	1571	1669	1695	1359	1698	1360	1377	1879	1401	1553	1740	1351	1377	1425	1377	1165	1305
S1591	CTRL;NT0119;Control	837	843	832	1046	1145	875	909	987	1186	890	803	1000	886	1116	787	989	874	1101	910	568	823	924	1050	961	864	973	911	704	957	1058	1062	1043	836	647	724	831	760	713
S0303	84342;Q96MW5;COG8	389	414	343	481	593	473	619	419	412	304	368	446	586	529	405	722	414	538	530	295	353	516	433	371	276	334	539	499	306	525	475	422	316	319	328	427	437	398
S1638	CTRL;NT0166;Control	632	716	675	891	965	822	818	590	789	1159	830	565	899	801	689	851	817	1295	901	978	880	1219	1248	1357	1187	1417	1442	887	1342	1280	1320	1849	1104	1155	1112	849	1088	1055
S1191	4255;P16455;MGMT	417	545	518	475	506	533	656	617	476	1007	613	486	552	578	815	475	682	609	509	558	435	757	703	731	667	778	675	436	514	649	630	693	653	650	541	562	508	499
S0954	51116;Q9Y399;MRPS2	294	193	167	317	322	330	229	238	272	193	287	273	304	333	253	275	259	377	336	326	280	336	270	405	393	346	709	319	523	382	236	387	470	392	425	682	900	801
S0640	4719;P28331;NDUFS1	813	804	802	914	1001	1065	736	982	760	702	954	732	995	997	941	740	772	1201	807	588	762	1082	960	1184	1086	1305	1738	1005	1904	805	709	943	1680	1522	1637	1542	1875	1473
S1327	55738;Q8N6T3;ARFGAP1	805	1146	796	743	952	805	815	973	733	633	798	809	936	996	822	876	874	1059	926	699	875	1075	1053	1034	783	900	1091	981	1094	1042	901	1487	878	841	795	863	858	902
S0508	2596;P17677;GAP43	954	882	1246	799	895	937	639	1098	843	734	840	877	1199	1140	918	1300	1019	1210	1083	1066	785	967	1102	1036	792	1012	1061	806	854	1142	1149	1468	1047	937	1067	820	1015	1035
S0834	54707;Q9H9Y4;GPN2	153	147	82	92	167	77	89	214	116	148	124	81	92	134	143	172	140	133	109	102	92	203	132	151	109	137	110	137	137	187	269	212	145	195	163	147	184	219
S0870	4705;O95299;NDUFA10	695	571	587	703	814	677	478	700	653	415	638	613	764	754	588	632	756	1054	650	457	765	891	991	928	806	958	1229	1079	1559	428	468	805	1514	1386	1259	1324	1626	1367
S0257	10257;O15439;ABCC4	1385	1239	1142	1469	1174	1268	1215	1065	1269	1277	1106	1250	1122	1438	1225	1602	1035	1759	1369	2134	895	1361	1750	1424	1179	1379	1528	1066	1275	1385	1491	2092	843	749	843	1051	1108	1030
S0400	7531;P62258;YWHAE	1184	2222	2712	1705	1304	1742	2441	1464	1780	2005	2178	2093	1779	1468	1732	4268	2137	1809	1665	4874	760	961	965	1024	1136	1061	1158	744	804	745	888	999	727	808	842	737	710	800
S1746	CTRL;NT0274;Control	498	900	452	723	600	594	644	631	908	560	583	487	586	632	364	573	676	640	621	648	510	591	554	748	642	588	836	642	704	566	593	673	499	489	549	541	464	496
S0307	10844;Q9BSJ2;TUBGCP2	934	1092	1182	1134	1444	1041	898	1126	1160	994	1240	1118	1368	1559	1188	1062	1200	1492	1175	1593	894	974	1030	1226	893	1144	1357	1253	1074	1272	1119	1662	1125	1100	1290	1237	1125	1015
S0627	284184;A1L188;NDUFAF8	425	524	327	523	470	545	345	566	407	417	557	391	587	551	392	399	652	696	673	550	482	502	396	498	391	528	635	570	590	368	435	422	560	518	489	531	485	612
S0876	285367;Q6P087;RPUSD3	495	472	406	523	541	549	465	595	403	504	757	458	579	687	426	748	737	690	679	251	573	714	768	791	648	739	759	679	752	455	537	462	573	538	698	603	507	623
S0354	4170;Q07820;MCL1	373	446	406	544	462	438	332	354	414	574	317	306	440	397	301	517	388	576	429	534	520	594	704	646	629	489	485	337	391	734	660	939	756	670	662	383	480	410
S1787	CTRL;NT0315;Control	1162	1064	1871	1189	1259	815	1442	1173	1139	906	1033	1273	949	1290	1079	1470	1121	1344	1211	1711	943	1223	1219	1228	1171	1084	1066	944	1590	1306	1184	1701	1140	1106	1147	1078	1082	1070
S0715	25915;Q9BU61;NDUFAF3	578	674	910	659	770	651	838	857	669	556	634	596	717	714	883	524	744	874	675	427	648	791	830	932	951	901	1367	857	962	695	823	903	1235	1340	1218	1169	1193	1101
S1481	CTRL;NT0009;Control	825	1111	1269	1009	1035	902	1276	1507	1004	882	977	855	829	1016	3628	1217	891	1124	890	1631	853	1197	1200	1405	1519	1243	1014	783	1355	1412	1432	1701	1326	1012	1171	1006	1000	880
S1005	7355;P78381;SLC35A2	911	1028	592	896	1140	969	306	1067	946	653	1038	836	1235	1316	907	763	1145	1502	1005	310	984	1276	1137	1372	959	1138	1224	1074	741	808	944	1139	663	432	728	975	599	598
S0220	390142;Q8NGL4;OR5D13	1189	1377	1004	1390	1341	1770	693	1288	1430	1155	1153	1267	1420	1428	986	1359	1349	1619	1293	1597	1254	1432	1316	1421	1053	1340	1321	1306	1112	985	1092	1411	1193	1136	1037	1108	843	978
S1744	CTRL;NT0272;Control	685	934	860	792	841	926	1104	1041	1057	791	601	670	886	865	1010	906	697	1002	802	690	668	949	929	836	665	914	1033	854	1036	867	985	1101	779	796	892	823	884	829
S1771	CTRL;NT0299;Control	862	841	783	1033	1078	1027	1147	873	1034	939	668	863	838	863	955	1216	909	991	996	1514	855	1072	1061	974	1130	1001	845	781	844	1005	1058	1582	915	1024	1091	901	1018	1065
S1792	CTRL;NT0320;Control	910	1076	1689	1107	1010	763	1062	1148	1233	1216	928	884	876	1114	713	1250	1170	1169	1131	2161	963	1012	1281	1125	1069	1186	1130	918	1442	1169	1153	1532	1239	1265	1102	953	1001	933
S0774	6391;Q99643;SDHC	986	1043	875	1073	1025	1004	680	816	878	787	842	831	1119	928	1064	1020	815	1056	904	925	758	1128	1043	982	965	960	879	825	759	1086	957	1535	716	638	799	884	786	831
S0467	8996;O60936;NOL3	734	1019	705	879	850	864	1220	853	1067	715	820	770	804	817	790	1089	776	995	976	997	740	1111	900	1082	816	962	960	757	1044	998	1080	944	807	711	842	814	779	883
S1841	CTRL;NT0369;Control	743	906	782	1285	1046	932	1020	839	746	949	1204	809	906	963	809	1214	830	911	909	749	716	1237	1226	1143	1060	1159	887	864	844	990	926	1033	1017	1008	928	850	939	877
S1277	5156;P16234;PDGFRA	415	588	463	412	480	391	427	587	388	466	529	446	592	671	424	643	568	602	505	454	426	520	505	493	401	411	463	541	439	405	410	484	454	332	442	388	378	385
S0243	90231;Q8IYS2;KIAA2013	594	664	571	891	738	593	624	798	653	832	511	588	511	631	459	647	669	736	755	468	498	798	746	937	1088	818	720	514	558	712	962	1070	781	790	640	728	730	889
S1371	3459;P15260;IFNGR1	437	396	398	411	446	262	472	365	496	288	484	358	523	534	386	541	529	658	577	504	438	557	607	574	428	438	614	541	449	603	560	528	469	546	407	380	513	427
S1333	966;P13987;CD59	430	361	543	416	508	591	396	393	460	343	451	429	424	514	484	733	507	541	583	229	462	592	561	526	605	474	528	452	516	547	676	496	482	344	521	458	434	350
S1370	3459;P15260;IFNGR1	1176	1174	1160	1487	1242	1340	1068	1279	1635	1754	1393	1219	1330	1463	1081	1172	1383	1639	1465	1184	1169	1602	1631	1633	1233	1567	1553	1268	1107	1443	1170	1870	1238	957	1340	1395	1385	1342
S0386	9213;Q9UBH6;XPR1	521	500	694	769	684	570	531	579	624	478	570	442	709	588	441	511	579	764	649	420	551	698	692	606	497	563	499	417	387	724	796	764	534	585	547	490	497	471
S0460	91833;Q8TBZ3;WDR20	791	818	784	887	980	913	777	781	1000	972	1024	1043	1097	1339	1098	1525	730	1153	1274	2122	858	1097	1114	1004	1028	931	1068	621	681	746	793	855	696	638	759	833	612	619
S1126	83982;Q9H2X8;IFI27L2	721	1006	1480	1132	968	1209	1255	1114	1298	1744	881	909	1940	1097	909	1146	1007	1119	907	1508	826	958	1002	1118	1079	1124	1105	962	1107	1203	1209	1456	1103	1043	1207	1050	996	989
S1581	CTRL;NT0109;Control	1102	1170	1278	1158	1414	1166	1371	1192	1239	955	2499	1152	1364	1396	1588	1479	1061	1577	1390	2421	1183	1808	1612	1354	1289	1579	1522	1056	1741	1275	1424	1779	1259	1386	1450	1346	1282	1277
S0671	23543;O43251;RBFOX2	827	830	805	1143	915	822	688	940	784	894	861	830	1045	1017	789	1893	1043	1107	1107	819	839	1147	1150	1136	932	1103	1034	871	967	966	1205	1293	1373	1084	1298	1261	1649	1495
S1908	CTRL;NT0436;Control	1479	1199	1315	1469	1436	1271	1432	1285	1322	1720	1100	1273	1118	1240	1238	1442	1234	1464	1645	1801	1126	1522	1525	1535	1463	1603	1631	1133	1745	1526	1581	2067	1317	1320	1173	1190	1351	1392
S1572	CTRL;NT0100;Control	507	720	638	798	762	629	931	778	671	780	629	831	602	767	498	608	701	877	699	1096	690	972	899	809	725	904	873	671	806	847	1127	1181	841	825	855	720	959	790
S1905	CTRL;NT0433;Control	323	386	583	609	528	698	492	770	909	792	678	435	488	541	411	776	454	713	513	682	559	796	699	614	510	618	646	428	775	782	798	1064	570	652	609	473	683	581
S1024	23169;Q9NTN3;SLC35D1	625	593	353	709	777	494	608	585	744	690	487	496	764	674	463	844	556	716	594	704	549	798	684	542	708	650	835	593	834	768	756	897	468	514	543	522	643	458
S0776	6391;Q99643;SDHC	250	366	256	420	346	345	453	513	324	344	516	359	404	459	283	454	308	535	329	332	280	311	358	548	544	652	400	303	304	262	311	337	509	586	487	669	886	890
S1421	3303;P0DMV8;HSPA1A	781	1011	831	774	952	818	781	966	1042	1014	663	694	851	1007	1048	2457	831	945	776	825	847	1041	1119	1079	1264	1219	1344	838	1433	995	1096	1337	971	941	852	878	920	853
S1273	5290;P42336;PIK3CA	938	1490	1129	1210	1183	1061	834	854	1214	996	932	1069	1154	1291	731	1606	1107	1295	1052	1571	932	1300	1349	1253	1156	1568	1196	889	1418	1338	1319	1533	1525	1469	1327	1284	1399	1173
S0279	57017;O75208;COQ9	839	836	794	934	980	897	731	1582	1028	737	1150	956	1156	1318	866	983	1198	1387	1146	862	841	1157	1082	849	562	1052	993	918	1102	1078	1053	1241	847	690	773	1064	978	957
S0092	6778;P42226;STAT6	875	933	1141	686	967	1026	735	856	1907	712	1039	818	946	983	726	935	990	1357	886	731	717	990	972	975	896	864	837	809	629	983	958	1183	828	866	746	924	912	834
S0106	10891;Q9UBK2;PPARGC1A	1450	1607	1642	1470	1840	1536	1781	1665	1499	1534	1730	1532	2109	2006	1704	2483	1648	2232	1676	1861	1389	1726	1643	1523	1325	1476	1846	1660	1174	1509	1558	1896	1352	1327	1406	1681	1442	1511
S0458	91833;Q8TBZ3;WDR20	765	1447	1017	841	946	922	890	848	890	869	1154	893	1073	931	849	1827	1056	1299	813	1195	847	1130	1015	1009	897	1206	842	722	1176	785	830	1012	713	716	810	596	537	608
S0196	113;P51828;ADCY7	1110	1021	901	1125	1309	1216	1334	1322	1165	1033	1101	877	1605	1370	1102	1977	1229	1461	1533	1157	1052	1093	1148	1126	773	1272	1317	1099	1337	1307	1054	1369	881	580	903	1152	959	969
S0368	84888;Q8TCT8;SPPL2A	787	864	646	962	748	805	900	755	1365	982	823	712	986	901	915	757	948	1001	1090	998	736	890	868	912	939	961	884	825	780	762	927	1009	774	651	880	793	799	623
S1118	384;P78540;ARG2	1182	989	780	1214	1103	1307	600	1187	1012	545	1099	1021	1480	1200	854	1305	1366	1404	1299	644	948	1158	1156	1089	833	1129	1041	1089	884	873	908	929	796	745	863	805	770	821
S0169	64778;Q53EP0;FNDC3B	691	993	1113	744	1127	981	1215	804	908	1222	828	752	993	1141	792	1230	893	1161	984	1219	727	855	800	641	559	815	1011	788	731	1208	1300	1574	824	692	776	868	920	881
S0862	51073;Q9BYD3;MRPL4	546	559	477	682	544	549	207	549	519	429	580	386	758	728	465	514	499	693	616	701	425	455	382	713	631	664	1142	636	933	375	415	415	697	497	656	904	1149	929
S0858	9131;O95831;AIFM1	336	337	327	357	359	335	265	418	303	269	411	472	408	529	504	421	362	526	496	490	410	469	481	637	683	590	776	613	729	298	308	426	474	329	449	700	822	608
S0532	7871;Q14BN4;SLMAP	342	577	223	275	368	245	556	313	306	288	486	311	489	322	334	310	372	375	311	202	284	341	317	390	390	329	425	315	334	473	420	431	385	260	401	362	389	359
S1179	3418;P48735;IDH2	565	682	543	629	826	670	386	906	664	907	687	617	792	888	544	721	727	784	857	616	669	780	900	802	882	854	814	630	860	906	879	1021	701	703	705	668	665	620
S0643	122961;Q86U28;ISCA2	577	539	427	545	567	506	614	469	405	363	501	603	596	513	573	820	495	794	501	336	400	486	522	662	630	632	839	531	587	319	253	423	435	425	518	822	1053	938
S0668	4720;O75306;NDUFS2	618	684	554	613	614	624	918	558	743	510	658	600	651	700	502	609	715	805	769	435	708	807	652	742	606	855	753	712	588	688	550	835	733	720	822	858	895	903
S1362	5771;P17706;PTPN2	844	711	794	770	836	660	884	803	545	574	703	708	879	1131	564	891	737	984	850	378	812	764	748	708	552	738	691	686	583	786	677	883	638	687	796	728	681	606
S1001	10559;P78382;SLC35A1	957	844	927	1017	910	916	880	855	901	800	1145	931	1237	1159	815	1061	1056	1326	882	1812	1022	1130	1130	1353	1410	1013	908	1041	1129	885	961	1620	1192	1050	1063	1078	822	878
S0871	4705;O95299;NDUFA10	820	877	895	1119	933	858	1142	950	1318	873	946	927	1032	1145	989	938	878	1240	1018	957	991	1219	1090	1220	1042	937	936	857	1081	1149	1207	1142	991	903	1126	956	1122	805
S0896	2539;P11413;G6PD	178	205	113	127	244	193	132	221	144	221	160	228	219	241	138	158	165	257	187	124	257	446	545	621	529	642	551	269	488	146	186	215	383	324	376	299	501	304
S1619	CTRL;NT0147;Control	1099	1289	1136	1291	1263	971	1709	1287	1360	1645	1382	1293	1587	1352	935	1484	1174	1795	1379	1367	1128	1753	1595	1480	1293	1617	1554	1188	1576	1515	1613	1732	1297	1214	1141	1303	1289	1389
S1046	10133;Q96CV9;OPTN	1432	1328	1329	1553	1557	1474	1342	1956	1507	1396	1266	1300	1915	1807	1234	2120	1548	1674	1529	1280	1250	1810	1708	1688	1354	1512	1723	1474	1935	1493	1437	1881	1238	989	1317	1478	1485	1427
S1615	CTRL;NT0143;Control	1413	1528	1876	2143	1424	1999	1218	1719	1864	1918	1497	1312	1525	1958	1278	2604	1582	2012	1660	2120	1316	1942	1921	2167	1916	2395	2021	1430	1802	1902	1690	2379	1444	1177	1344	1400	1484	1463
S1216	875;P0DN79;CBSL	715	1089	814	816	928	781	1324	1162	1315	1162	852	791	1024	877	758	905	852	1061	910	1577	737	984	1003	1002	1089	1048	998	778	810	1115	1377	1374	1013	1016	799	916	1075	943
S0706	92170;Q9BT17;MTG1	571	544	414	620	648	538	312	642	557	395	526	627	707	743	520	487	588	919	711	428	669	655	501	894	843	912	1167	792	1238	562	530	585	866	922	874	889	1003	923
S1209	2194;P49327;FASN	478	687	523	1119	551	536	570	629	555	667	424	625	499	642	344	721	700	739	800	525	443	514	443	444	382	484	427	427	674	598	505	921	593	565	504	500	599	558
S0231	79903;Q9H7X0;NAA60	749	889	553	1005	747	844	797	1096	804	845	846	902	1384	1018	612	1290	861	1066	882	614	653	963	924	838	580	885	1016	712	969	649	536	780	710	673	681	674	635	548
S1902	CTRL;NT0430;Control	674	1079	798	743	1035	840	781	824	632	682	754	901	776	817	587	926	883	936	732	1198	846	1039	1014	1022	908	1109	1201	734	959	929	1028	1364	959	992	1012	721	841	646
S1719	CTRL;NT0247;Control	630	620	777	864	672	606	657	702	670	628	639	640	613	715	598	608	541	559	656	637	724	850	954	853	952	903	882	612	696	661	836	1031	777	656	738	687	569	690
S1054	587;O15382;BCAT2	601	671	547	810	934	718	253	750	614	726	761	695	907	1020	892	626	872	1028	869	1153	753	902	905	1138	1093	1144	954	824	867	685	713	903	723	546	615	699	710	734
S1007	7355;P78381;SLC35A2	627	1043	901	597	663	623	302	652	667	546	664	606	707	919	565	461	759	835	739	963	634	918	1036	865	830	863	912	831	759	804	853	901	669	463	656	632	659	575
S0034	673;P15056;BRAF	723	709	547	620	700	708	308	626	706	647	693	649	819	671	786	738	630	961	756	502	567	764	705	824	691	912	794	680	949	727	794	1031	785	872	752	754	797	622
S0731	55178;Q9HC36;MRM3	436	444	328	509	508	585	392	418	478	271	1693	392	559	628	358	349	493	570	524	196	327	428	333	547	426	424	721	544	502	331	328	371	518	646	554	459	543	540
S0696	63875;Q9NRX2;MRPL17	217	180	290	202	247	182	275	222	101	61	210	119	196	232	144	173	182	301	199	167	270	329	237	681	610	577	827	378	934	182	229	252	331	279	363	541	944	742
S0987	9583;Q9Y227;ENTPD4	193	227	337	411	373	300	238	479	422	371	302	264	348	404	567	494	199	343	321	325	258	458	369	271	375	318	341	297	385	437	468	622	477	390	363	343	432	291
S0672	23543;O43251;RBFOX2	881	806	689	952	774	729	664	771	907	797	865	799	911	1044	584	1010	915	1238	850	488	679	1029	971	949	964	1037	1263	879	1477	868	1042	991	1711	1686	1414	2194	2828	2444
S1777	CTRL;NT0305;Control	796	607	1082	724	736	806	910	777	807	1019	629	579	686	738	952	796	674	833	864	830	688	829	1019	965	868	885	767	570	978	1068	1045	1470	910	890	914	875	799	869
S1468	3659;P10914;IRF1	153	184	214	306	233	367	256	273	231	320	191	278	243	256	241	534	160	304	293	297	257	333	254	220	197	299	296	183	379	315	313	406	255	280	173	266	189	268
S0816	3099;P52789;HK2	759	795	723	765	970	806	776	851	778	670	833	744	1036	1055	640	800	854	1169	864	1040	716	854	872	1048	972	890	1046	716	964	897	801	1072	983	725	1060	995	1117	930
S1293	6714;P12931;SRC	1253	1047	826	1095	1116	1148	781	1375	977	891	1076	873	1184	1227	834	973	1033	1255	1122	926	842	1091	1050	1086	802	1111	1185	1069	1452	842	881	1047	879	727	828	1041	755	951
S1440	100507436;Q29983;MICA	617	704	524	703	686	646	1058	583	661	673	531	526	683	908	531	691	566	602	659	374	547	629	804	952	903	732	776	548	803	701	546	859	660	659	690	666	614	658
S1232	6647;P00441;SOD1	164	253	201	221	184	161	42	209	205	135	156	200	189	272	162	275	223	307	209	212	138	156	129	172	53	116	179	157	75	121	117	93	154	134	190	186	154	186
S1243	3065;Q13547;HDAC1	558	808	692	734	1016	741	1221	608	618	716	714	563	706	778	575	647	575	1008	573	790	687	748	955	888	661	1032	1245	512	752	717	838	935	881	998	858	719	780	758
S1279	5156;P16234;PDGFRA	737	776	852	674	832	796	733	771	831	715	859	608	874	1044	745	1294	1031	1144	963	632	783	988	858	1021	796	955	842	733	829	794	918	845	807	694	823	716	669	715
S0844	29960;Q9UI43;MRM2	705	903	1019	1073	902	1152	1085	935	966	951	712	1099	968	1008	918	1387	915	1054	847	702	693	992	1076	990	854	1044	977	888	1496	947	955	1318	850	828	914	844	946	900
S1272	120892;Q5S007;LRRK2	451	413	376	556	535	579	418	490	485	334	421	350	856	398	366	618	495	555	398	791	429	577	567	494	351	491	678	434	667	545	680	762	548	513	522	576	538	594
S0533	92106;Q96HP4;OXNAD1	524	476	557	597	627	439	493	784	504	437	592	512	547	746	524	859	568	778	527	553	482	624	772	680	576	564	707	580	694	621	622	798	481	514	482	532	578	545
S0068	545;Q13535;ATR	769	1105	790	1013	975	859	600	962	1265	1076	897	860	1151	1522	1084	879	976	1313	997	574	640	960	1044	908	733	908	952	849	1010	891	861	1300	831	665	756	813	793	857
S1301	6850;P43405;SYK	403	298	465	331	418	363	266	312	383	355	399	530	286	376	230	730	247	289	408	609	347	523	607	500	635	507	494	293	273	496	544	808	424	534	478	343	501	450
S0838	5687;P60900;PSMA6	19	34	7	30	28	32	6	13	21	13	36	17	20	30	12	31	22	12	103	20	20	32	31	40	31	27	24	12	63	28	70	39	34	23	19	40	35	12
S0194	113;P51828;ADCY7	942	1303	1135	1024	1187	1447	997	1120	1091	1234	1000	1199	1165	1271	1200	1448	1027	1429	1195	931	958	1212	1189	1316	1241	1449	1301	930	1252	1213	1335	1368	1020	1073	961	1139	1054	959
S0383	7091;Q04727;TLE4	2093	1375	1662	1114	1186	926	1725	1350	1338	1707	1249	1044	1310	1243	1098	2415	1497	1454	1186	1607	820	1213	1039	889	615	932	1101	1020	1220	1048	1399	1485	1066	960	1031	956	765	736
S0289	339263;A8MQB3;LINC02693	362	495	427	542	504	466	308	377	745	348	347	394	525	480	410	369	579	653	654	403	437	577	563	609	416	534	613	386	530	493	489	511	373	345	329	433	444	389
S1967	CTRL;NT0495;Control	1083	1100	674	1138	1083	1003	738	1308	813	886	1479	776	966	1056	1026	1254	837	1214	924	753	754	1149	1131	1164	820	950	1005	864	1074	838	1191	1042	916	894	868	895	781	896
S0476	80219;Q9H8M1;COQ10B	1392	1178	1181	1119	1307	1054	1723	1337	1650	1112	1297	1015	2678	1536	1680	1728	1278	1636	1178	1345	1182	1430	1511	1219	959	1256	1417	992	1422	1316	1116	1378	920	806	919	1260	1084	1156
S0493	55270;Q9NV35;NUDT15	697	1036	792	908	973	634	1057	1021	833	1119	681	767	963	985	970	779	724	1153	905	677	671	740	675	857	646	816	817	730	841	717	762	929	724	761	633	594	597	768
S1647	CTRL;NT0175;Control	458	445	683	504	500	627	962	427	650	754	568	489	506	519	419	969	489	563	539	700	450	668	743	685	655	801	719	556	724	558	567	748	612	637	584	473	753	598
S1791	CTRL;NT0319;Control	881	803	1307	1028	1141	1237	1246	1261	882	1101	928	1084	1012	1105	1012	1293	882	1264	932	1320	899	1202	1301	1399	1141	1434	1363	1023	1169	1213	1406	1399	1034	1058	1206	1151	1236	1076
S1343	976;P48960;ADGRE5	766	688	630	725	742	684	466	715	826	739	779	658	726	751	700	890	649	935	656	461	640	912	860	943	744	869	878	688	672	931	1021	1165	809	759	874	721	793	735
S1834	CTRL;NT0362;Control	979	1217	1181	1583	1441	1325	1291	1267	1431	1135	1233	1222	1607	1389	1358	1353	1166	1609	1247	1380	1106	1399	1504	1352	1071	1248	1343	1147	992	1112	1125	1322	1141	1102	1114	985	1101	1037
S0902	57617;Q9P253;VPS18	576	673	737	711	737	966	1019	669	909	1240	597	685	524	621	443	1087	617	923	812	1982	484	641	613	725	754	844	568	415	419	657	678	933	662	495	577	706	938	752
S0184	10972;P49755;TMED10	265	272	219	326	290	390	166	324	268	677	501	364	295	361	259	320	350	419	344	462	281	234	139	130	101	124	172	156	128	476	457	516	359	360	355	279	258	208
S1853	CTRL;NT0381;Control	550	781	599	909	704	970	766	984	679	789	758	867	751	944	753	1182	886	1116	853	1204	757	867	909	691	593	776	668	629	770	1028	990	1234	904	776	790	852	840	734
S1014	84912;Q969S0;SLC35B4	821	874	933	902	851	918	836	728	797	1101	1048	700	757	959	1067	976	766	1075	1221	1001	652	1046	951	1357	1188	1219	1009	819	906	1248	1194	1635	865	1003	1043	870	833	766
S0181	10972;P49755;TMED10	544	738	810	745	807	726	645	659	698	515	677	616	1711	938	1064	862	823	923	865	942	499	474	456	514	335	415	561	576	361	921	1003	1603	820	736	769	762	569	681
S0149	7371;Q9BZX2;UCK2	738	932	598	812	839	690	666	801	738	618	1093	951	932	1288	1017	1305	886	1395	997	953	899	1368	1187	571	416	658	639	739	370	928	1151	1325	425	279	367	447	127	286
S1895	CTRL;NT0423;Control	888	886	1049	891	1091	1226	1122	1268	1105	1828	891	997	1078	973	916	1638	977	1088	1120	1012	900	1347	1292	1413	1424	1144	1242	833	1168	1009	1207	1527	1017	1101	918	913	1024	1092
S1705	CTRL;NT0233;Control	318	506	329	422	406	394	898	544	455	578	235	393	381	385	523	685	430	426	517	689	398	580	614	595	725	727	626	494	910	455	681	746	530	563	633	496	610	463
S1738	CTRL;NT0266;Control	1357	1139	1810	1548	1544	1502	942	1163	1441	1031	2037	1247	1505	1609	1373	1343	1305	1692	1525	1116	1251	1597	1646	1541	1418	1475	1566	1488	1604	1302	1545	1856	1433	1081	1309	1388	1380	1383
S1546	CTRL;NT0074;Control	415	443	368	205	473	336	414	412	420	444	721	396	397	491	450	682	362	501	608	215	371	444	481	609	632	567	409	358	398	490	527	586	432	409	434	336	303	326
S0200	5883;Q99638;RAD9A	495	570	463	559	571	621	204	566	578	330	593	562	700	691	509	440	601	889	582	284	540	632	499	362	226	432	566	539	397	284	327	307	210	134	254	340	120	215
S1532	CTRL;NT0060;Control	1421	1268	1558	1515	1711	1781	1490	1507	1529	1544	1300	1638	1898	1775	1185	2068	1688	1743	1755	1370	1464	1819	1783	1883	1445	1948	1489	1379	1461	1568	1580	1825	1298	1532	1408	1510	1266	1367
S1010	23443;Q9Y2D2;SLC35A3	736	996	731	854	738	598	717	586	660	663	875	547	785	812	832	692	891	727	677	411	653	827	923	919	784	1001	1076	801	1288	948	843	1062	719	776	703	766	1092	787
S0185	2030;Q99808;SLC29A1	526	585	775	715	698	496	546	706	565	594	487	575	602	791	593	878	649	619	550	709	553	619	748	636	602	745	601	468	487	971	908	1012	540	634	547	505	440	506
S0176	51727;P30085;CMPK1	190	270	150	158	248	210	108	187	260	118	210	275	228	231	248	351	273	345	351	196	183	308	281	116	73	108	163	226	164	268	308	402	129	79	108	132	81	84
S0110	9154;O00337;SLC28A1	671	941	859	987	933	981	733	652	903	856	880	831	904	1088	974	1314	952	1028	845	724	791	1130	1057	1187	1146	1186	1097	873	1138	1001	896	1148	672	801	857	872	899	796
S1373	3660;P14316;IRF2	376	379	323	601	349	404	254	281	334	295	649	239	371	353	370	607	357	395	301	278	371	551	582	472	473	544	586	368	446	361	474	525	450	334	315	471	403	463
S0836	54707;Q9H9Y4;GPN2	148	133	139	129	187	122	189	288	110	89	177	124	234	274	132	113	203	220	160	67	116	107	131	111	29	104	124	163	106	79	54	76	108	96	99	210	118	137
S1894	CTRL;NT0422;Control	509	451	632	584	661	695	436	495	730	459	445	506	521	663	527	576	627	714	591	690	632	741	717	792	793	660	822	507	854	629	742	666	629	574	647	633	738	540
S1378	64135;Q9BYX4;IFIH1	576	544	426	748	715	510	507	539	672	464	620	664	752	918	532	1275	567	753	998	931	651	708	674	718	539	636	717	613	620	768	677	847	706	641	589	589	601	659
S1057	38;P24752;ACAT1	226	213	141	207	230	231	225	170	292	180	196	235	298	265	173	182	213	238	167	173	180	342	281	352	248	333	213	223	191	296	278	305	239	270	318	242	261	281
S0667	4720;O75306;NDUFS2	828	928	803	980	979	1146	647	1167	901	746	856	1012	1086	1090	826	1110	925	1089	869	899	773	1122	1220	961	752	1049	1353	906	917	895	972	1036	1182	1140	1192	1085	1426	1124
S1977	CTRL;NT0505;Control	476	586	600	513	605	545	402	552	621	471	449	449	446	610	477	857	508	671	531	338	621	794	668	742	759	714	647	520	521	651	555	796	484	477	740	545	605	539
S0664	55037;Q96EY7;PTCD3	455	404	328	344	522	411	494	473	522	302	578	421	529	494	731	612	492	594	556	231	374	469	435	551	496	546	817	606	1074	400	387	561	649	756	632	831	1217	1034
S1685	CTRL;NT0213;Control	1159	1109	1088	1346	1438	1366	1588	1115	1009	1138	1454	1063	1282	1617	1182	1704	1218	1508	1365	1213	1031	1263	1555	1198	1033	1257	1312	1134	1155	1188	1247	1475	1180	1077	1129	1012	1002	1063
S1736	CTRL;NT0264;Control	694	905	792	1045	814	837	1838	1245	747	818	733	714	888	1179	809	1176	931	981	754	859	725	1197	1167	1131	1023	1134	1223	757	1392	1050	941	1195	853	954	984	762	862	923
S0688	85437;Q8TBF4;ZCRB1	161	277	282	422	294	216	216	251	364	312	339	320	371	245	181	358	278	321	285	267	292	292	265	555	452	488	469	197	388	375	435	473	430	446	364	556	817	564
S0439	51645;Q9Y3C6;PPIL1	459	556	346	508	588	528	429	587	473	307	519	482	620	744	1114	468	637	791	645	273	356	385	373	590	475	514	408	431	455	498	607	617	758	745	672	602	559	532
S1316	6608;Q99835;SMO	697	817	568	702	748	604	686	695	679	608	791	681	965	772	734	610	609	942	624	434	593	826	883	795	779	761	827	740	787	818	738	943	612	634	659	754	642	694
S1973	CTRL;NT0501;Control	526	750	1007	1077	772	752	908	841	1107	590	644	812	717	798	607	1342	674	843	714	1074	664	993	1169	1135	1125	1068	1008	696	1282	1106	1084	1290	887	862	915	838	1038	824
S0230	79903;Q9H7X0;NAA60	603	774	481	685	737	755	574	807	729	638	608	552	988	845	613	827	862	947	693	677	477	642	648	597	478	601	869	620	616	505	565	685	500	462	506	531	559	530
S1599	CTRL;NT0127;Control	1007	1157	1133	1211	1108	1121	1169	1010	1031	1053	985	983	1111	1557	1402	1148	1436	1401	1193	954	963	1298	1245	1183	1115	1175	1091	1168	1224	1000	1156	1276	1068	824	1073	1120	869	1005
S1392	3606;Q14116;IL18	557	534	585	739	723	608	468	583	424	653	690	544	620	581	492	625	582	696	505	528	545	758	629	605	455	659	696	489	718	591	660	809	593	613	640	609	658	504
S0514	4221;O00255;MEN1	896	834	556	893	974	749	585	843	908	518	754	845	1092	958	764	949	913	1071	897	1045	649	602	684	734	472	623	909	891	624	1098	989	1003	717	801	809	964	823	842
S1303	6850;P43405;SYK	957	1172	971	973	1016	1105	1110	903	1216	838	923	1071	1253	1360	1029	1264	1152	1243	1417	1611	1026	1183	1164	1090	927	1090	1013	993	966	1091	1037	1381	867	883	951	945	901	900
S0432	58497;Q86TP1;PRUNE1	164	143	117	204	292	236	115	197	192	241	838	126	170	198	247	293	146	252	180	256	190	244	346	283	228	238	200	137	107	332	351	316	380	343	286	191	235	249
S1332	1604;P08174;CD55	486	492	454	513	674	405	539	530	560	469	590	430	531	627	570	434	517	795	620	879	520	686	652	614	536	617	858	502	644	628	588	937	606	598	639	521	554	480
S1263	2322;P36888;FLT3	579	567	715	676	618	655	869	580	620	743	659	703	680	908	659	944	683	835	760	642	478	575	539	696	577	717	711	575	697	665	702	632	545	580	705	599	703	661
S1739	CTRL;NT0267;Control	1027	1066	999	1216	1155	1083	947	927	953	873	955	1017	1104	1149	910	1243	1128	1255	1128	934	1086	1091	1095	1197	1100	1260	1224	1126	1328	1081	910	1238	952	965	1059	972	924	1004
S0473	80219;Q9H8M1;COQ10B	552	584	668	551	659	611	581	546	805	714	776	580	918	801	541	894	736	752	1663	727	583	779	821	760	620	740	810	529	678	673	598	863	548	408	490	722	719	658
S1540	CTRL;NT0068;Control	496	739	773	734	762	700	964	782	1847	628	617	919	583	806	626	1491	592	673	759	680	777	1169	1035	1029	1055	1084	1085	776	919	955	941	844	783	969	737	880	906	863
S0014	5594;P28482;MAPK1	445	540	471	531	555	566	526	502	651	511	557	518	583	726	495	805	689	728	643	308	455	708	700	836	751	609	751	599	835	990	862	1225	859	779	769	825	914	731
S0780	2744;O94925;GLS	493	472	683	515	667	460	516	547	555	475	465	580	591	611	1370	881	537	755	611	495	534	785	781	1103	1101	794	694	448	833	359	308	295	653	677	628	871	933	839
S1651	CTRL;NT0179;Control	1003	928	1130	1220	1028	1127	948	1196	1185	896	1163	1077	1068	1273	1179	1215	921	1288	1036	1476	1012	1267	1267	1253	1083	1255	1205	1024	1323	1295	989	1353	1086	909	1039	1005	810	966
S1384	8772;Q13158;FADD	565	555	524	905	746	578	534	666	692	500	715	572	906	815	668	1166	643	939	1526	548	698	807	803	792	713	795	770	712	813	749	971	967	642	605	601	753	666	649
S0528	57546;Q9P2J9;PDP2	871	1093	1335	1035	1325	977	922	1099	992	1050	1167	1048	1298	1457	1372	1622	954	1198	1299	1519	989	1722	1576	1377	1173	1460	1021	1018	1421	1574	1396	1704	1178	1113	1224	1167	1264	1091
S1951	CTRL;NT0479;Control	1227	1932	1377	1465	1564	1336	1183	1719	1508	1073	1252	1512	1672	1544	1337	1486	1348	1921	1473	1305	1220	1613	1615	1613	1313	1528	1740	1466	1840	1507	1695	2219	1216	1389	1429	1415	1390	1404
S1338	4179;P15529;CD46	1144	1150	1036	1187	1163	947	1262	953	1106	847	939	1048	1046	1229	1156	1741	1136	1469	1052	1041	1034	1398	1174	1164	1017	1182	1170	1081	970	1301	1464	1666	1255	1153	1066	1101	1138	1157
S0407	51571;Q9NUQ9;CYRIB	408	525	574	659	522	535	653	406	429	347	795	318	469	376	317	1191	413	554	438	719	407	469	530	355	376	438	433	357	384	399	370	597	292	310	326	275	330	381
S1884	CTRL;NT0412;Control	705	1011	620	859	810	759	1281	668	842	754	855	746	859	1009	823	1210	839	1002	940	864	912	1118	1006	988	874	959	767	809	792	706	797	1022	646	723	828	772	747	597
S0551	1737;P10515;DLAT	1528	1809	1625	1513	2078	2000	1612	1754	1757	1472	1864	1765	2307	2589	1715	2000	1796	2142	1838	2115	1472	1959	2035	1917	1413	1899	1673	1702	1870	1557	1789	2180	1605	1424	1992	1841	1390	1534
S1743	CTRL;NT0271;Control	488	363	258	622	444	336	404	408	543	320	453	427	546	523	389	390	282	501	456	578	474	624	542	599	669	589	417	424	274	510	738	827	450	453	421	433	496	514
S1747	CTRL;NT0275;Control	579	800	627	1195	871	623	659	859	583	729	691	535	610	859	672	1183	705	698	597	675	528	823	770	792	681	759	1046	757	827	573	716	870	627	657	766	661	801	602
S0249	6553;Q14940;SLC9A5	893	624	715	1014	991	645	1035	1078	860	654	844	746	1989	982	690	1445	950	1110	920	1023	683	858	801	738	612	869	819	740	753	1058	775	1313	666	605	713	793	575	688
S0934	10569;O95391;SLU7	299	376	491	296	260	309	219	492	280	358	354	229	474	360	346	464	274	311	324	216	277	274	347	269	287	268	331	321	193	216	369	398	282	195	325	300	233	322
S0246	64146;Q9HBH1;PDF	972	985	905	1080	1254	1151	668	922	985	861	1150	980	1199	1504	1293	866	1112	1320	1286	694	979	1092	1122	970	759	983	1312	1122	1025	1035	1116	1144	799	551	807	1070	873	946
S1672	CTRL;NT0200;Control	1396	1826	2022	1820	1588	1622	1345	1531	1552	1328	1685	1778	2142	2099	1515	1603	1557	2094	1677	1246	1535	1930	1945	1726	1611	1781	1838	1459	1640	1579	1957	2332	1670	1680	1638	1482	1432	1440
S1807	CTRL;NT0335;Control	958	952	1158	1032	1367	916	1117	1193	1356	1323	1221	1035	1061	1185	1033	1537	798	1239	978	1357	944	1417	1353	1477	1360	1470	1466	968	958	1102	1245	1564	1002	1178	917	985	1045	958
S0069	11073;Q92547;TOPBP1	198	113	66	79	112	162	51	68	118	87	144	66	184	121	76	44	86	99	95	47	81	84	74	121	107	84	138	86	115	102	97	92	141	133	144	122	85	84
S1268	5347;P53350;PLK1	138	176	148	86	150	186	122	111	92	88	171	127	109	186	111	74	125	228	122	250	124	185	155	172	112	140	222	98	104	165	174	126	109	109	109	144	142	140
S0155	10959;Q15363;TMED2	611	633	552	502	699	706	283	986	605	690	766	594	820	840	523	428	766	837	768	553	366	434	393	483	203	427	409	612	261	686	630	756	452	383	573	509	268	409
S1988	CTRL;NT0516;Control	1084	1088	1066	1393	1344	1363	1073	1414	1050	1007	925	1203	1046	1140	717	1049	1267	1331	1285	1435	1064	1480	1386	1133	1150	1192	1219	1134	1206	1156	1384	1374	964	859	1187	1068	901	872
S0133	1436;P07333;CSF1R	477	509	486	543	584	390	402	445	512	434	665	551	623	743	400	475	453	776	686	383	490	453	542	511	434	514	571	480	708	642	547	785	411	401	592	484	320	395
S1961	CTRL;NT0489;Control	728	768	743	974	819	1003	693	843	599	624	917	703	871	910	582	564	1087	915	796	645	579	824	958	724	544	740	652	762	641	733	757	1020	750	732	831	745	751	591
S0997	6241;P31350;RRM2	656	515	466	533	761	429	513	470	412	453	683	487	593	608	396	593	523	651	605	439	523	695	713	760	868	623	705	511	858	479	565	843	578	752	581	606	490	514
S1789	CTRL;NT0317;Control	807	714	666	1013	814	859	1578	963	685	739	624	811	1376	785	736	1179	712	1013	961	762	773	876	1012	922	933	974	1179	765	830	1010	919	1046	689	716	763	762	758	760
S0945	440275;Q9P2K8;EIF2AK4	278	264	274	227	373	502	177	286	196	254	327	346	681	362	251	439	313	447	302	145	510	1012	870	1000	1104	1035	866	486	898	255	196	278	700	865	713	945	1239	1116
S1982	CTRL;NT0510;Control	921	1066	1123	789	1100	855	747	944	1242	1030	913	871	965	1181	739	1091	1194	1249	894	1184	837	1251	1266	1397	1159	1502	1166	1008	1406	1045	1054	1391	1073	1173	1048	983	1007	893
S0900	6513;P11166;SLC2A1	310	358	212	345	476	355	662	411	497	644	612	242	419	386	395	255	308	502	354	231	261	370	345	480	351	464	1065	610	1357	247	229	297	375	285	378	700	964	734
S1867	CTRL;NT0395;Control	679	1009	1160	907	971	1274	698	1056	994	980	1123	936	984	952	958	1519	948	1225	1023	993	908	1243	1206	1316	1239	1265	1144	980	1063	1242	1323	1451	1018	833	1111	999	934	941
S0883	80790;Q8IY22;CMIP	595	390	322	495	593	437	251	482	420	312	500	438	738	522	465	376	527	668	551	198	441	566	554	636	541	617	578	591	435	641	670	709	594	583	589	474	319	368
S1462	6773;P52630;STAT2	415	346	305	443	689	473	234	399	373	264	298	313	453	468	391	387	319	374	324	673	303	447	489	362	294	396	367	369	513	302	345	392	354	354	307	344	388	401
S0498	9843;Q9BQS7;HEPH	601	900	1003	650	715	916	768	808	790	921	657	774	1027	935	858	1172	844	1279	833	1164	778	1142	1145	1024	1041	1098	896	834	1039	1080	1044	1462	924	1105	983	938	855	1030
S1255	1147;O15111;CHUK	642	650	487	598	802	836	401	553	546	543	676	582	748	878	510	621	673	852	814	473	661	799	1027	987	897	1066	1361	932	1532	902	737	1040	767	846	874	1007	838	876
S0326	3182;Q99729;HNRNPAB	639	607	744	663	783	803	643	817	1261	653	676	612	878	938	657	664	733	902	652	651	793	964	1112	954	933	1135	1416	801	1497	964	912	1248	743	809	807	784	759	846
S0796	25827;Q9UKC9;FBXL2	420	433	390	491	519	348	524	436	378	561	376	411	617	475	391	510	659	543	479	566	339	465	600	475	537	509	575	464	435	701	649	665	385	435	553	486	530	450
S0860	9131;O95831;AIFM1	295	427	236	279	394	387	263	545	334	323	489	351	530	453	287	307	399	517	405	142	280	273	279	428	426	455	638	336	469	264	177	371	351	390	324	558	762	559
S1096	8473;O15294;OGT	303	297	421	256	339	247	268	260	280	225	219	259	263	241	229	337	237	229	302	176	199	235	193	233	155	208	398	243	337	380	362	399	239	409	279	357	449	402
S1689	CTRL;NT0217;Control	1088	1382	1827	1215	1320	1478	1827	1478	1947	1225	1418	1428	2104	1485	1111	2030	1352	1526	1364	2090	1290	1697	1724	1715	1387	1760	1707	1273	1805	1789	1822	2338	1553	1378	1631	1536	1625	1362
S1527	CTRL;NT0055;Control	441	635	907	971	768	495	649	543	972	399	628	586	490	766	871	874	630	849	682	577	584	797	862	1025	1066	1148	893	592	1001	1010	948	1152	678	732	684	683	789	730
S0724	10240;Q92665;MRPS31	323	273	211	210	372	905	387	180	218	250	214	274	246	194	594	536	254	269	232	413	241	237	176	243	212	250	375	234	469	507	502	537	377	473	387	379	645	355
S0397	7531;P62258;YWHAE	1125	1989	2296	2232	2036	1870	2739	2114	2679	2421	2012	2315	2952	1823	3269	4451	2101	2428	3198	5282	1084	1298	1190	1511	1196	1298	1577	1096	1212	1166	1251	1392	1200	938	1253	1179	1015	1076
S1887	CTRL;NT0415;Control	903	1040	897	1574	1066	1263	784	1084	1303	1055	962	946	1236	1156	977	931	971	1647	1045	1555	927	1063	1126	1298	1110	1247	1122	966	1108	1116	1125	1515	1126	1000	962	956	958	1229
S1056	587;O15382;BCAT2	872	866	1065	940	797	927	1170	957	979	658	847	821	1030	1162	1037	1290	773	1058	938	915	1014	1226	1278	1223	1218	1417	1217	1129	1430	995	982	1503	992	1010	819	994	1086	962
S0228	4647;Q13402;MYO7A	789	944	1327	940	871	910	957	1144	814	720	776	666	1032	1048	880	876	830	954	868	734	750	973	880	734	819	787	998	696	669	746	875	1057	810	735	786	728	705	725
S1614	CTRL;NT0142;Control	944	1175	1305	1153	1158	1362	1301	1320	1198	943	1407	1147	1166	1458	919	1657	1104	1227	1265	1241	945	1660	1720	1558	1395	1487	1662	1106	1494	1410	1257	1720	1291	1234	1099	1269	1325	1403
S0949	5688;O14818;PSMA7	70	77	32	46	65	71	172	71	64	98	65	52	64	75	81	72	73	123	79	271	67	125	71	55	66	94	50	44	88	153	179	138	132	151	140	50	96	99
S0512	4495;P13640;MT1G	800	1100	788	976	874	1798	659	1005	887	907	921	824	950	1110	1070	1412	1097	1187	1077	741	813	1152	1147	936	692	855	962	755	655	963	1075	1063	888	682	921	1055	1014	933
S1042	2224;P14324;FDPS	676	707	632	826	614	606	946	550	558	495	661	489	804	722	456	602	671	853	653	438	627	663	613	480	336	517	764	651	573	321	387	450	439	389	461	669	690	748
S0284	10908;Q8IY17;PNPLA6	787	830	851	952	929	794	600	805	735	593	881	1003	1024	1150	692	893	896	1183	987	1360	858	1196	1099	1165	758	910	745	753	636	899	854	1199	767	526	738	944	883	814
S0981	7372;P11172;UMPS	294	368	298	454	384	326	259	365	308	383	344	467	336	537	417	607	345	447	415	346	410	618	584	175	126	141	364	279	296	328	241	435	183	105	261	459	501	581
S1954	CTRL;NT0482;Control	334	179	122	199	206	151	239	344	268	260	166	175	139	230	143	517	215	259	197	289	277	316	323	281	269	348	272	157	292	264	411	414	345	370	321	256	305	214
S0469	10825;Q9UQ49;NEU3	675	979	833	1138	770	933	444	806	926	753	740	896	1290	904	656	1112	927	1070	875	1180	782	994	984	1039	812	985	1013	813	684	1088	1098	1262	846	860	882	767	665	651
S1545	CTRL;NT0073;Control	1316	1091	1190	1229	1479	1099	943	1657	1282	990	1277	1167	1700	1434	1213	1539	1333	1807	1342	1511	1114	1338	1556	1279	1054	1285	1378	1190	1268	1203	1038	1406	1101	1020	1046	1101	864	998
S0661	55037;Q96EY7;PTCD3	309	251	308	370	339	252	382	182	198	435	210	238	258	298	280	259	282	365	304	192	342	302	268	449	356	430	725	308	667	263	272	431	526	531	420	620	912	785
S0685	85437;Q8TBF4;ZCRB1	193	185	149	156	189	203	102	181	135	115	159	193	202	233	156	126	178	300	215	231	146	178	174	332	238	219	307	236	142	195	102	167	148	183	233	387	606	458
S1629	CTRL;NT0157;Control	1541	1234	1164	1611	1442	1495	1613	1251	1104	2118	1354	1327	1313	1390	1364	1656	1445	1796	1317	1683	1102	1483	1276	1530	1380	1319	1358	1205	1643	1399	1487	1519	1294	1272	1290	1137	1109	1260
S0340	79650;Q9BQ65;USB1	264	242	196	220	270	222	245	259	244	252	268	190	435	357	242	358	292	350	268	1520	258	252	338	285	242	261	223	231	116	323	299	411	171	280	243	256	172	282
S1496	CTRL;NT0024;Control	1400	1355	1562	1696	1745	1693	1332	1728	1553	1579	1645	1685	1626	1777	1630	2585	1805	2167	1688	1143	1366	2036	1807	1837	1623	1815	1831	1561	1558	1839	2096	2018	1537	1303	1486	1667	1569	1503
S0888	51067;Q9Y2Z4;YARS2	488	663	383	604	488	548	390	495	469	315	472	453	570	553	315	345	401	592	426	334	378	444	426	394	249	537	856	588	712	485	436	499	619	478	552	572	909	666
S0005	5605;P36507;MAP2K2	649	990	737	698	687	752	464	890	614	493	673	696	762	799	721	697	736	895	838	742	622	1027	951	1168	918	1014	887	862	787	703	778	787	794	787	820	812	876	756
S1865	CTRL;NT0393;Control	110	173	187	228	149	158	236	328	209	314	111	166	140	140	88	379	94	132	172	260	180	285	270	246	332	221	217	135	371	255	382	391	236	229	218	207	243	194
S1674	CTRL;NT0202;Control	567	856	768	806	1064	571	565	589	680	779	802	691	786	887	782	849	859	920	678	1581	570	864	838	907	795	882	1090	648	560	796	798	919	584	739	935	825	704	673
S0456	2932;P49841;GSK3B	404	621	381	507	677	827	2677	569	361	583	541	448	449	612	403	441	537	734	537	656	581	923	1008	844	976	871	581	461	557	465	504	718	501	461	513	481	560	577
S0122	22934;P49247;RPIA	613	594	544	669	678	718	796	633	790	799	646	1020	558	698	483	1209	659	873	593	967	617	735	716	810	798	732	575	641	1088	911	706	1068	667	637	689	710	698	672
S1065	7037;P02786;TFRC	958	950	788	1028	1315	1111	635	1097	1049	859	970	1031	1107	1285	791	1119	965	1599	1110	997	896	1051	935	1322	940	991	1452	1027	1284	757	829	978	1067	812	1156	1200	1155	1053
S1509	CTRL;NT0037;Control	1051	1444	1023	1475	1316	1159	1509	1472	1547	1510	1145	1289	1285	1584	1420	1866	1277	1802	1252	926	1259	1597	1661	1639	1629	1585	1408	1214	1368	1590	1528	1866	1252	1201	1176	1332	1401	1299
S0845	11019;O43766;LIAS	447	537	826	485	416	595	362	463	552	483	960	476	570	599	548	434	442	593	597	489	411	425	487	620	530	588	441	334	336	504	401	495	682	620	601	796	976	861
S0079	4582;P15941;MUC1	662	453	387	559	581	518	612	674	635	697	619	598	857	570	490	998	400	580	510	841	457	748	744	700	517	789	640	425	642	597	927	890	687	711	687	447	522	489
S0084	2908;P04150;NR3C1	688	1071	827	807	901	770	1327	755	683	1000	704	638	724	954	555	855	548	922	717	1184	692	818	994	869	728	849	749	749	736	886	918	1026	764	814	774	788	804	742
S0154	10959;Q15363;TMED2	272	266	266	355	479	302	172	291	198	249	267	286	354	421	309	228	373	420	377	424	167	256	241	257	160	205	249	336	105	437	394	472	297	323	224	309	286	280
S1063	27034;Q9UKU7;ACAD8	1134	1282	893	935	1164	1284	852	1068	1115	704	1075	1139	1387	1240	1558	1270	1022	1362	1113	2059	1105	1294	1260	1226	955	1270	1212	967	1043	991	1171	1296	1040	825	1107	1120	987	922
S0099	10059;O00429;DNM1L	616	581	678	986	691	742	535	973	632	464	723	647	644	752	573	927	797	869	657	1062	481	539	502	514	406	475	558	599	609	835	874	1207	676	729	752	873	827	792
S0121	22934;P49247;RPIA	360	349	520	342	456	456	371	448	369	328	366	351	497	437	233	553	369	558	391	795	325	329	272	447	404	416	678	356	543	217	249	189	317	245	248	621	780	797
S1530	CTRL;NT0058;Control	1228	2079	1340	1288	1729	1270	1568	1292	1152	1027	1269	1278	1571	1532	1189	1787	1424	1637	1674	1649	1230	1417	1576	1401	1180	1376	1699	1327	1457	1123	1309	1567	1179	870	1265	1303	1377	1210
S1467	3659;P10914;IRF1	1438	1665	1154	1465	1679	1733	1251	1474	1436	1450	1765	1241	1682	1815	1840	2221	1426	1959	1798	1964	1332	1647	1707	1563	1492	1709	1740	1397	1113	1299	1624	1644	1408	1390	1552	1425	1113	1189
S0785	55157;Q6PI48;DARS2	416	587	349	504	533	533	418	438	465	374	627	512	570	626	402	638	562	654	548	345	447	680	648	816	785	919	971	647	894	424	521	587	825	873	749	864	1101	924
S1969	CTRL;NT0497;Control	280	356	257	242	326	198	404	330	258	510	255	349	264	259	257	368	424	373	249	490	295	403	409	397	342	298	266	322	324	345	336	457	327	317	282	347	334	328
S0190	29914;Q9Y5Z9;UBIAD1	489	645	341	517	590	499	217	561	562	390	592	519	744	749	402	582	695	848	532	164	608	915	780	800	567	693	1121	691	882	626	748	1195	459	297	451	664	529	551
S0943	708;Q07021;C1QBP	447	461	656	509	596	481	621	433	670	473	548	437	505	559	472	776	509	605	460	228	460	556	444	579	563	655	739	482	579	623	535	531	886	909	841	737	917	699
S0542	4489;P04731;MT1A	566	601	836	695	716	652	435	761	560	596	737	790	843	825	616	1184	817	917	756	391	785	614	667	712	559	555	660	803	626	539	517	1013	617	452	631	664	585	572
S1975	CTRL;NT0503;Control	940	885	1015	1657	1033	1210	855	912	882	971	975	863	909	988	891	1162	1106	1196	949	712	953	1414	1283	1288	1281	1330	1138	1032	1120	1238	1078	1779	993	1062	1229	993	1209	1003
S1797	CTRL;NT0325;Control	530	656	631	631	542	567	407	855	510	531	608	639	838	673	677	1181	648	812	732	621	572	868	897	919	691	718	821	657	935	625	645	740	608	664	634	739	583	607
S1415	3460;P38484;IFNGR2	841	695	873	904	847	680	947	805	750	595	689	695	770	808	1579	791	746	806	877	1572	693	889	917	1169	1069	1072	929	611	942	978	1293	1363	884	954	1013	887	1061	901
S1571	CTRL;NT0099;Control	955	879	1067	944	1028	951	1120	1005	927	807	907	942	895	1092	984	1221	919	1091	990	1024	955	1411	1413	1312	1323	1270	970	815	1301	1270	1179	1600	1078	977	1038	962	926	975
S0477	56967;Q9NPU4;C14orf132	1228	1327	1284	1345	1523	1471	957	1905	1337	1265	1265	1303	1761	1777	1525	1352	1499	1697	1425	1406	1140	1486	1500	1422	1101	1411	1628	1292	1723	1217	1312	1404	1241	992	1208	1362	1174	1055
S0742	25821;Q9Y2Z2;MTO1	638	724	569	781	639	937	674	567	680	446	638	529	810	752	975	609	565	891	705	565	599	828	810	927	671	846	1186	788	1106	754	748	945	1036	1004	1168	773	982	971
S0554	10476;O75947;ATP5PD	213	160	213	303	248	281	76	191	233	271	238	201	267	264	232	172	231	261	270	307	155	191	145	231	189	238	273	341	344	177	259	175	182	152	246	362	449	421
S0265	79934;Q96D53;COQ8B	722	818	697	885	652	669	828	567	671	764	989	629	728	723	508	2100	824	904	613	1187	723	827	911	708	717	685	948	670	807	875	888	1221	827	626	843	670	780	664
S1281	5599;P45983;MAPK8	447	446	372	392	426	459	519	456	469	394	378	409	502	445	302	476	366	589	348	655	335	445	548	574	542	629	748	485	696	452	588	668	516	492	497	511	577	456
S1663	CTRL;NT0191;Control	1619	1082	1226	1504	1580	1564	1451	1726	1641	2215	1482	1367	1495	1807	1595	2094	1532	1868	1542	1240	1359	1835	1827	2095	1909	1625	1789	1224	1703	1602	1796	2128	1452	1396	1436	1427	1356	1405
S0543	4489;P04731;MT1A	629	653	827	798	590	827	576	769	620	571	562	691	1055	674	526	1204	568	762	665	632	592	698	792	721	639	665	812	509	753	738	879	853	609	484	583	697	595	656
S0281	10908;Q8IY17;PNPLA6	405	485	330	400	370	389	155	342	376	252	406	429	599	526	370	425	492	519	447	233	398	462	402	520	461	466	347	489	353	350	271	353	304	194	285	470	401	430
S0789	83451;Q8NFV4;ABHD11	493	746	503	757	458	484	447	414	465	601	697	405	696	621	489	508	460	468	418	531	453	796	773	856	977	773	1118	567	807	294	239	253	945	883	794	798	1028	911
S0143	10390;Q9Y6K0;CEPT1	351	321	145	361	478	344	244	400	645	297	326	440	436	397	292	429	358	492	492	413	267	385	496	337	300	301	338	336	358	354	354	353	342	353	277	264	254	338
S0474	80219;Q9H8M1;COQ10B	410	400	494	343	479	475	332	580	502	496	347	391	625	509	343	338	401	793	534	324	334	525	470	357	226	332	388	379	304	458	543	581	334	232	299	484	356	340
S1933	CTRL;NT0461;Control	610	678	562	815	676	666	854	976	740	471	642	632	959	851	903	924	707	947	722	600	683	935	826	861	805	801	881	647	602	602	767	798	656	610	627	601	543	572
S0853	4717;O43677;NDUFC1	607	657	405	612	629	595	453	566	638	467	561	476	938	853	648	563	703	825	640	447	579	810	764	803	790	733	1083	754	1057	607	463	623	1023	936	943	805	827	803
S1879	CTRL;NT0407;Control	961	998	686	1135	1805	1182	597	748	1104	851	867	745	1066	1104	1171	1142	881	1175	964	1269	917	1213	1170	983	971	1034	908	893	1086	972	905	1324	894	872	997	903	953	781
S1618	CTRL;NT0146;Control	1030	833	907	1146	1100	1126	933	1238	1092	1047	1088	791	943	1173	769	1565	1076	1382	1045	961	979	1335	1402	1204	1084	1307	1540	852	1378	1321	1392	1755	1055	841	1004	1197	973	1013
S1168	445;P00966;ASS1	622	732	555	730	838	725	648	773	744	760	762	762	922	763	720	1861	883	1016	1186	748	692	800	767	727	588	788	746	842	704	774	707	715	812	732	755	740	715	694
S1486	CTRL;NT0014;Control	478	412	449	553	508	636	305	489	669	542	485	423	478	494	771	521	430	581	433	1082	476	692	620	636	576	681	703	522	386	624	571	767	435	561	452	459	481	503
S0958	9489;Q32NB8;PGS1	311	417	454	315	357	298	240	308	260	374	409	300	417	471	271	235	389	446	403	157	316	343	252	368	269	353	446	430	573	241	290	519	364	480	369	605	852	667
S0735	26256;O75952;CABYR	643	657	581	940	891	666	1188	520	832	749	810	666	1071	683	631	703	713	836	757	886	601	805	684	834	889	973	816	799	739	598	804	1228	800	771	823	744	883	777
S0336	118472;Q8NB15;ZNF511	608	458	392	486	584	520	401	535	576	297	714	485	684	703	831	483	629	725	580	305	386	498	503	513	362	396	469	585	349	450	402	558	527	442	596	485	290	424
S1709	CTRL;NT0237;Control	1082	1252	1220	1285	1321	1418	1647	1251	1509	1172	1120	1264	1326	1482	1128	1321	1476	1581	1499	1502	1054	1474	1525	1503	1351	1451	1230	1159	1422	1223	1416	1632	1297	1236	1433	1197	1271	1234
S0301	84342;Q96MW5;COG8	373	458	379	384	611	499	379	450	526	629	665	374	527	489	474	873	493	522	533	592	417	397	414	373	210	330	393	447	351	579	563	634	447	423	473	592	668	664
S0219	390142;Q8NGL4;OR5D13	1291	1151	969	1320	1408	1318	1328	1499	1133	1139	1207	1179	1516	1499	1491	1405	1268	1729	1379	687	1250	1417	1379	1263	931	1120	1348	1182	954	897	897	1093	949	954	989	962	854	1006
S1073	7389;P06132;UROD	373	488	1090	471	552	571	269	501	483	347	601	520	724	644	482	436	454	631	620	387	578	761	638	836	718	724	651	597	770	344	417	360	594	541	563	867	665	699
S1511	CTRL;NT0039;Control	1091	1877	1237	1833	1283	1580	1686	1396	1393	1429	1222	1139	1513	2837	1572	1800	1467	1733	1528	1160	1239	1711	1694	1765	1440	1634	1606	1296	1697	1718	1532	1847	1450	1473	1400	1349	1588	1370
S1237	4193;Q00987;MDM2	361	769	1044	405	380	450	368	291	500	395	347	330	427	540	488	571	437	760	693	259	453	589	595	544	477	497	567	325	479	453	403	526	642	482	498	479	565	476
S0576	10425;O95376;ARIH2	767	856	750	1582	1026	988	1004	864	767	785	908	909	1345	1177	1218	727	895	1136	856	827	873	963	962	853	710	816	660	782	583	884	830	1164	715	562	846	802	746	674
S1043	2224;P14324;FDPS	772	561	503	535	590	528	685	738	649	541	551	506	491	533	761	601	752	701	618	554	467	537	681	586	485	433	622	391	327	595	697	860	641	600	542	485	844	568
S0302	84342;Q96MW5;COG8	559	262	185	243	274	264	219	298	308	231	334	353	275	263	268	185	316	277	268	161	181	188	130	190	93	112	240	198	108	190	172	230	239	165	161	187	195	199
S0103	9927;O95140;MFN2	98	133	75	111	144	199	78	285	135	96	140	150	163	362	140	102	91	163	141	35	121	91	119	200	142	166	171	191	174	117	141	164	228	250	159	366	466	428
S1241	3065;Q13547;HDAC1	595	631	457	566	714	639	782	510	624	376	614	832	610	699	438	778	465	683	653	328	459	523	547	541	454	544	651	472	743	493	555	588	584	512	497	675	458	579
S0762	5238;O95394;PGM3	757	621	1226	855	922	633	958	948	1210	854	778	731	829	749	631	1067	654	721	723	634	501	543	430	1121	954	899	816	680	810	552	591	727	1107	1244	1241	1101	1500	1260
S1537	CTRL;NT0065;Control	865	1025	773	1029	904	1117	1084	1201	956	1019	1112	822	895	1205	746	1832	1168	977	1018	1734	843	1297	1376	1258	1217	1367	1220	798	1051	1136	1286	1457	1231	1077	1165	916	1130	1040
S1064	27034;Q9UKU7;ACAD8	779	1184	867	700	842	776	682	1159	1151	702	1001	852	982	1088	790	996	1073	1022	816	1297	749	966	966	865	810	920	953	734	825	984	1023	1101	832	812	755	879	740	836
S0732	55178;Q9HC36;MRM3	1081	1136	870	1186	1191	1198	1906	1083	1418	1153	1424	1258	1181	1427	1145	1532	1317	1626	1395	768	1001	1465	1407	1692	1687	1817	1693	1248	1454	1448	1606	1787	1385	1098	1328	1274	1384	1292
S0875	285367;Q6P087;RPUSD3	880	750	590	881	907	897	320	721	733	651	811	692	1052	1050	702	773	948	1127	885	510	793	1047	1011	1186	883	1065	905	945	1045	689	632	845	980	1080	1160	831	870	874
S0967	56652;Q96RR1;TWNK	405	491	410	622	607	382	390	503	502	315	594	427	617	690	413	479	504	767	496	236	403	481	472	639	412	558	1063	683	798	395	438	501	647	558	659	831	890	805
S1311	5747;Q05397;PTK2	102	181	119	107	180	85	148	188	86	121	114	101	114	107	62	154	85	108	83	290	193	184	158	348	483	472	1488	508	1340	304	305	470	374	360	432	532	692	506
S0725	4528;P46199;MTIF2	620	665	657	1019	737	758	661	1060	668	784	635	673	757	808	601	1361	717	778	800	968	676	783	898	1160	1059	937	909	690	1059	763	923	1292	1095	1080	994	847	1124	948
S1151	2747;P49448;GLUD2	392	350	370	474	351	430	438	386	419	329	626	481	300	414	249	454	514	355	338	855	404	549	354	490	435	588	465	362	353	514	578	588	314	317	337	291	433	314
S1793	CTRL;NT0321;Control	880	879	636	890	899	737	1317	877	959	745	685	741	1357	1094	721	949	906	1289	1110	1331	812	1107	1041	912	711	841	891	676	623	762	885	1060	780	701	731	858	682	929
S0216	4841;Q15233;NONO	856	1211	962	1038	1439	1616	1125	921	1210	1096	1279	1055	1520	1635	789	1283	1046	1279	1225	881	693	819	707	749	519	686	773	758	591	1119	1370	1295	823	881	938	800	568	715
S0658	4723;P49821;NDUFV1	471	495	379	522	445	461	721	503	396	500	474	444	460	562	418	499	427	671	565	413	421	478	530	740	617	664	995	673	1258	421	478	604	1099	1288	867	847	1344	957
S1701	CTRL;NT0229;Control	972	1162	910	960	1277	928	1061	958	1211	781	1029	1021	1300	1163	1498	1595	958	1181	1135	1390	969	1391	1310	1338	1131	1239	1304	994	1281	1413	1216	1614	1047	1068	1094	1100	1060	1024
S0168	23644;Q6P2E9;EDC4	807	743	711	783	860	703	399	716	627	589	796	667	976	995	659	864	757	1125	952	805	866	978	1094	904	697	1030	897	778	990	787	789	1185	738	613	721	711	640	590
S0781	2673;Q06210;GFPT1	181	274	162	130	225	179	85	170	184	152	135	119	203	228	154	176	172	250	235	193	211	167	157	193	133	169	122	117	92	91	123	229	237	242	195	241	219	174
S0153	10959;Q15363;TMED2	686	552	546	625	945	713	320	591	629	568	647	687	900	918	613	649	765	889	744	339	632	529	517	562	336	549	548	664	361	808	927	807	507	468	538	594	504	670
S0905	51218;Q86SX6;GLRX5	316	415	362	691	456	370	323	334	400	262	396	399	477	442	381	416	411	379	380	416	369	572	422	412	443	455	554	330	503	183	296	278	561	634	589	825	1125	1114
S1717	CTRL;NT0245;Control	826	1269	810	1047	1184	1667	1467	1104	1070	1110	1057	1091	1281	1057	1054	1643	1150	1188	1293	1248	988	1430	1437	1501	1296	1298	1401	907	1191	1378	1214	1555	1250	1169	1191	1203	1215	1070
S1406	163702;Q8IU57;IFNLR1	371	687	583	488	574	533	634	650	651	553	686	618	650	728	552	958	573	853	798	465	574	639	711	748	735	718	654	616	736	735	1040	976	686	777	708	681	649	557
S0350	2130;Q01844;EWSR1	482	551	409	412	482	347	389	636	551	391	506	493	549	451	477	586	502	521	1024	575	394	492	415	300	178	304	396	426	297	609	784	667	427	331	383	378	293	276
S1296	6714;P12931;SRC	836	865	685	1176	989	666	777	861	677	755	852	706	896	915	1060	781	678	843	687	649	733	870	1090	1109	941	1272	1561	750	1313	1017	1104	1505	820	837	969	852	969	865
S1552	CTRL;NT0080;Control	575	626	661	772	719	762	528	515	514	717	785	816	603	693	762	800	749	829	741	575	493	793	648	630	693	730	610	623	602	733	710	853	638	699	724	698	589	612
S0653	4713;P17568;NDUFB7	399	441	630	519	455	586	307	529	488	404	536	438	574	609	469	390	592	707	493	705	428	550	642	815	739	872	1143	733	1015	377	282	416	1011	1040	1018	1228	1538	1272
S1693	CTRL;NT0221;Control	718	860	1172	897	1122	1167	1034	1021	925	977	875	942	981	1157	812	1878	1017	1238	908	870	848	1101	1124	1197	955	1073	993	965	808	970	879	1305	761	673	1020	883	846	668
S1907	CTRL;NT0435;Control	897	786	846	859	1069	1369	1103	865	1036	851	908	735	954	1060	851	1150	883	1213	974	615	797	1158	1058	1170	946	955	997	820	848	1137	1120	1499	991	812	965	775	738	708
S0033	673;P15056;BRAF	322	464	341	388	423	497	423	423	481	276	374	343	421	505	385	795	486	567	481	307	457	463	536	557	471	463	636	455	688	611	601	713	487	382	441	424	450	459
S0344	5093;Q15365;PCBP1	164	222	307	242	190	189	165	359	252	220	181	236	532	216	240	223	165	253	210	60	182	105	161	141	93	107	152	150	114	107	139	208	177	143	187	182	112	114
S1034	6720;P36956;SREBF1	196	129	136	215	216	73	270	140	132	165	129	167	171	139	173	184	186	244	158	154	171	189	174	433	435	388	292	176	303	123	214	187	440	425	427	439	504	450
S1080	571;O14867;BACH1	649	914	860	1093	958	773	962	951	820	841	809	931	834	840	797	815	731	976	816	679	625	865	900	832	731	916	950	603	931	826	854	1105	804	710	911	726	832	856
S1125	83982;Q9H2X8;IFI27L2	637	732	532	624	669	765	407	741	743	509	621	755	811	844	695	789	742	903	759	942	643	923	778	836	630	858	940	801	693	815	618	838	590	610	677	701	554	555
S0859	9131;O95831;AIFM1	318	266	141	271	232	241	146	244	282	194	238	200	339	325	255	264	206	330	315	441	203	223	238	419	368	439	413	350	455	163	185	174	391	281	298	470	421	479
S0374	55593;Q96G74;OTUD5	818	885	508	686	904	686	1263	1176	758	838	934	696	942	842	730	909	662	785	751	901	532	717	810	779	738	682	680	531	549	786	691	913	625	575	556	406	315	450
S1668	CTRL;NT0196;Control	443	487	441	609	579	567	411	545	676	661	676	654	590	610	347	792	501	616	590	446	523	766	913	639	669	674	770	516	662	709	684	623	631	735	612	647	493	493
S1939	CTRL;NT0467;Control	619	519	753	714	650	884	663	612	861	640	706	479	398	614	390	826	646	704	580	835	554	787	854	666	697	782	1044	602	696	963	893	876	624	635	685	653	680	555
S1214	875;P0DN79;CBSL	223	297	258	338	311	291	275	326	238	240	257	316	352	455	342	352	343	412	362	497	234	427	315	326	242	328	332	299	274	313	356	238	244	223	297	292	278	353
S1770	CTRL;NT0298;Control	387	645	549	588	571	616	353	531	477	449	485	598	573	697	391	539	575	896	504	262	528	718	578	778	747	824	616	539	573	528	385	473	562	537	527	519	389	503
S0306	10844;Q9BSJ2;TUBGCP2	73	115	99	85	131	111	74	129	123	62	115	120	164	210	129	121	122	223	157	54	95	116	112	111	89	96	98	120	125	134	118	28	124	67	184	132	132	145
S0001	5604;Q02750;MAP2K1	663	810	644	801	827	772	508	792	751	535	690	770	680	883	993	1161	812	1054	708	1273	834	963	802	1111	935	959	898	807	1414	800	802	808	754	777	815	686	895	837
S1072	3163;P30519;HMOX2	673	777	636	614	838	790	868	628	1124	725	708	584	863	875	1085	993	581	847	942	597	767	952	974	935	803	970	1011	707	1196	864	949	1064	698	694	784	793	595	687
S0272	5170;O15530;PDPK1	247	278	170	225	270	282	104	257	213	199	221	191	307	325	217	167	260	330	267	192	195	352	301	430	329	382	582	408	735	263	268	296	289	255	177	425	376	390
S0928	11232;Q9UHN1;POLG2	761	710	727	860	782	699	390	807	717	443	889	793	1110	1096	794	745	925	1116	750	450	641	727	612	781	519	808	1228	937	960	430	517	520	849	640	745	1050	1015	950
S1840	CTRL;NT0368;Control	643	580	407	690	689	602	666	566	533	614	642	551	744	644	564	714	645	744	558	588	550	817	748	773	738	691	702	574	529	532	619	886	575	573	636	539	583	560
S0698	112869;Q96ES7;SGF29	276	345	230	497	385	362	159	335	351	286	632	377	412	426	374	302	281	390	456	443	466	770	761	962	1031	1144	2041	832	2218	455	526	780	869	1113	923	799	856	779
S0586	6520;P08195;SLC3A2	537	493	452	721	615	709	512	658	721	464	576	626	491	471	1991	411	403	820	506	639	426	578	574	525	464	418	464	435	431	536	564	722	575	495	460	581	467	500
S0276	283971;Q8NCF0;CLEC18C	741	621	725	667	755	758	454	696	609	545	677	674	930	735	714	642	744	945	856	896	641	784	773	692	487	623	782	643	633	630	659	776	483	383	507	545	593	547
S1207	54107;Q9NRF9;POLE3	574	576	455	474	815	566	877	749	496	457	546	625	624	828	647	555	558	760	747	486	531	472	484	484	358	501	436	572	311	428	431	721	479	393	502	587	372	320
S1623	CTRL;NT0151;Control	832	1137	1020	1189	1478	1064	1827	973	1377	1155	1112	1034	1102	1152	1380	1716	1239	1342	1186	2229	1094	1574	1631	1663	1341	1575	1393	863	1117	1314	1544	1760	1233	1230	1433	1127	1161	1224
S1525	CTRL;NT0053;Control	816	913	782	1051	1184	1075	1087	1005	1028	914	825	839	1264	1224	1080	1096	1032	1223	1036	770	891	1260	1256	1087	879	1133	1384	955	1305	998	953	1105	985	933	841	857	942	989
S1452	7852;P61073;CXCR4	1092	1135	1369	1244	1628	1426	923	1586	1275	885	1238	1125	1640	1334	1413	1630	1173	1600	1176	1626	1056	1106	1144	1157	933	1470	1266	1088	1354	1286	1387	1928	1080	1034	1176	1426	1148	1273
S1980	CTRL;NT0508;Control	704	793	502	486	590	791	701	624	517	514	689	496	609	623	483	498	604	602	729	1546	659	814	833	690	500	760	478	516	383	695	625	1055	606	626	602	564	605	482
S0393	1106;O14647;CHD2	635	622	558	553	688	651	755	614	651	483	783	738	862	772	584	682	675	1085	749	1158	603	911	783	743	557	716	720	715	639	679	653	821	559	456	509	617	664	481
S1604	CTRL;NT0132;Control	1393	1543	1356	1594	1878	1517	1114	1501	1417	1399	1366	1242	1700	1809	1361	1970	1490	1780	1658	2126	1259	1796	1753	1556	1399	1573	1689	1335	1460	1349	1761	1932	1360	1507	1551	1311	1296	1331
S1723	CTRL;NT0251;Control	219	306	254	422	313	316	477	222	431	342	245	317	285	414	305	988	347	388	293	377	311	443	474	385	439	496	292	225	230	366	315	409	363	411	391	270	352	347
S0756	123263;Q96DP5;MTFMT	590	526	647	719	691	887	423	531	504	519	792	630	736	859	1164	467	665	759	699	731	569	787	740	818	700	790	729	564	666	538	572	654	634	729	570	624	769	716
S1646	CTRL;NT0174;Control	889	845	643	799	780	835	973	923	865	1142	816	811	1280	1004	1431	1155	851	1107	939	1432	848	1087	1098	1162	1135	946	1075	860	715	968	1120	1423	778	828	844	758	763	713
S1645	CTRL;NT0173;Control	574	541	916	812	778	921	644	1360	724	666	934	532	660	738	812	898	617	815	701	1178	629	845	936	1058	1068	1176	604	571	1066	900	1134	1097	937	775	859	655	1012	752
S0916	7384;P31930;UQCRC1	159	359	321	342	396	277	269	337	358	377	373	261	240	343	207	456	337	385	293	298	377	418	411	512	643	483	777	336	755	231	369	365	262	317	254	608	725	700
S0049	1021;Q00534;CDK6	257	243	213	240	365	347	207	365	269	225	282	244	288	367	194	358	381	357	299	342	309	230	198	213	184	318	322	357	227	367	469	426	428	330	333	336	402	400
S0247	64146;Q9HBH1;PDF	505	473	372	500	614	568	511	582	605	646	854	624	458	647	531	843	482	1327	589	389	474	790	635	665	512	513	535	514	474	734	859	875	561	658	551	506	418	530
S0604	91137;Q96AG3;SLC25A46	772	772	875	818	1091	836	874	880	1025	901	1229	859	1372	1653	651	1344	1036	1274	1006	1570	735	925	801	887	798	756	883	779	858	919	1106	1060	852	887	838	845	798	633
S1690	CTRL;NT0218;Control	1125	1244	1075	1290	1587	1207	1290	1735	1440	1607	1288	1022	1683	1398	1213	1085	1228	1856	1434	1384	1201	1532	1542	1720	1520	1767	1471	1143	1591	1358	1521	1890	1140	1099	1293	1279	1130	1200
S0165	23644;Q6P2E9;EDC4	328	327	324	382	420	455	326	348	365	304	510	392	548	699	537	379	432	460	444	189	496	686	640	532	462	542	431	423	428	696	638	745	396	380	459	392	285	324
S0174	51727;P30085;CMPK1	438	349	354	350	499	453	90	378	295	228	602	431	582	540	479	455	548	769	676	284	405	497	575	276	131	282	315	410	223	392	530	566	207	126	278	271	87	195
S1074	7389;P06132;UROD	536	508	435	472	480	514	235	545	462	350	602	404	674	693	405	716	599	840	561	328	517	721	558	562	602	652	800	638	777	338	326	322	545	393	532	675	478	604
S0466	8996;O60936;NOL3	782	1233	713	1085	808	930	729	1030	751	665	863	936	1084	1030	971	1113	914	1142	966	1541	865	875	783	912	720	741	888	814	789	945	1096	1631	710	648	622	874	866	906
S1441	259197;O14931;NCR3	654	843	1035	662	937	713	1090	999	1159	782	891	558	777	1263	1437	731	877	1013	738	588	778	906	967	1120	1144	970	883	706	1025	884	990	1346	756	836	939	872	936	830
S0059	7386;P47985;UQCRFS1	217	236	239	244	301	201	258	310	220	222	238	299	268	332	170	405	253	341	179	244	250	408	465	287	313	393	653	319	433	329	506	435	341	351	386	430	562	419
S0824	22937;Q12770;SCAP	132	174	90	123	137	130	78	240	145	111	139	127	241	173	102	99	137	128	147	120	111	50	75	291	303	175	425	218	447	75	92	116	542	647	506	409	544	476
S1066	7037;P02786;TFRC	997	915	1043	1425	1200	979	1147	1063	1154	1095	1403	1156	1699	1499	1213	1264	1203	1456	1182	713	975	1211	1119	1229	1175	1179	1583	1107	1341	1103	980	1136	1410	1311	1263	1190	1294	1265
S0078	4582;P15941;MUC1	640	799	454	659	804	778	1449	679	766	638	645	558	686	846	985	845	869	1078	918	620	626	811	944	722	783	775	794	595	750	895	870	1256	732	664	818	786	952	713
S1875	CTRL;NT0403;Control	320	555	587	591	379	396	681	650	522	497	347	510	473	468	347	635	502	413	566	505	640	791	609	567	570	507	598	454	523	740	680	849	567	585	589	483	595	540
S0183	10972;P49755;TMED10	207	252	217	238	288	376	104	336	213	188	349	250	379	335	214	389	212	336	241	349	184	265	200	170	85	147	166	195	118	300	397	483	248	240	238	221	158	175
S0510	4495;P13640;MT1G	583	490	424	859	600	525	466	761	809	469	519	502	802	654	439	817	621	867	1039	265	465	536	611	528	467	523	748	561	564	764	802	1061	549	486	593	753	653	677
S1246	3066;Q92769;HDAC2	445	624	696	668	668	655	508	996	641	670	684	444	1279	758	1844	876	621	795	644	593	647	1229	1063	1127	1055	1133	1104	606	1358	867	968	1249	876	1122	904	938	1229	1041
S1184	2879;P36969;GPX4	745	912	1156	1055	896	858	1484	845	960	567	856	641	1200	992	859	836	781	852	823	526	550	515	434	371	210	333	469	533	304	938	1012	1068	707	776	877	731	803	807
S0339	79650;Q9BQ65;USB1	726	688	485	772	761	624	366	664	635	397	757	564	956	909	603	715	781	991	859	688	684	762	651	569	363	612	462	575	452	738	650	638	500	474	593	594	327	380
S1937	CTRL;NT0465;Control	653	568	647	701	641	1038	623	511	855	702	601	704	801	725	497	862	723	928	1154	807	740	731	926	733	720	773	865	615	830	829	686	1114	728	923	843	775	736	645
S1497	CTRL;NT0025;Control	929	825	816	1140	1152	873	1090	1064	905	1016	920	823	868	1132	1173	864	1196	1189	1160	1041	887	1250	1153	992	905	1064	1212	877	1131	1025	1134	1284	923	942	1015	808	1019	873
S0114	64078;Q9HAS3;SLC28A3	660	751	847	865	878	825	535	687	821	880	883	679	1253	928	685	914	903	869	1086	673	603	698	843	763	611	679	785	628	772	878	644	1034	773	668	788	711	712	625
S0525	57546;Q9P2J9;PDP2	911	1108	896	883	875	903	611	759	857	759	744	750	1243	988	889	993	877	920	1058	1655	665	976	940	882	561	795	1052	832	1090	990	1086	1179	653	516	697	913	760	800
S0241	90231;Q8IYS2;KIAA2013	558	610	567	701	544	582	1159	545	588	593	720	553	625	704	587	528	564	609	522	550	612	863	853	701	611	847	838	560	675	636	815	979	573	586	663	586	804	686
S0855	4717;O43677;NDUFC1	496	493	394	428	458	490	611	655	536	471	473	480	600	595	461	543	521	525	439	1084	447	645	730	765	707	655	959	638	1017	420	457	567	812	1094	842	806	825	803
S0434	1633;P27707;DCK	635	643	735	695	734	780	564	681	624	598	711	650	1222	847	566	806	687	890	818	1294	682	784	746	542	447	638	560	620	383	848	893	959	600	449	621	414	296	384
S1352	3383;P05362;ICAM1	778	817	815	1236	1086	1230	574	858	859	861	992	966	1003	1166	1059	1086	981	1396	1062	1228	708	942	888	1036	782	879	1082	927	654	1024	948	1121	884	809	908	776	838	784
S0331	5209;Q16875;PFKFB3	762	799	535	1181	895	870	750	775	658	601	787	780	1185	946	877	1082	866	1227	931	656	739	992	892	1058	880	894	936	812	807	942	839	971	702	540	765	722	664	620
S0293	11269;Q9UMR2;DDX19B	184	289	158	192	263	431	199	201	215	111	218	238	219	248	180	520	223	237	256	602	186	201	231	225	177	241	221	212	272	277	244	344	253	226	255	300	248	256
S0827	92935;Q96GW9;MARS2	130	96	88	146	156	122	61	128	125	144	142	134	168	151	114	176	113	190	303	62	115	164	164	232	184	219	530	234	357	105	58	49	135	143	155	569	849	736
S0236	6727;P37108;SRP14	155	122	244	331	264	196	64	229	139	147	216	139	180	212	193	161	241	226	208	119	212	329	313	255	247	254	274	229	266	176	234	386	261	250	240	581	684	565
S0846	11019;O43766;LIAS	609	509	502	551	625	757	476	520	458	518	500	424	742	732	607	798	690	894	608	253	462	584	627	574	467	721	688	551	269	352	353	356	740	548	632	975	1127	939
S0691	56970;Q14CW9;ATXN7L3	118	93	194	131	110	114	238	127	142	81	108	94	77	109	75	404	113	102	110	143	449	830	892	1036	1095	950	1513	752	2516	210	245	401	744	749	784	629	1015	708
S0358	11021;Q15286;RAB35	597	505	420	675	579	672	893	681	464	556	493	447	504	626	564	637	593	723	776	537	445	585	520	592	721	678	867	461	626	574	735	942	541	489	637	467	465	396
S1442	259197;O14931;NCR3	380	690	317	425	380	468	397	497	376	387	463	392	620	696	870	609	452	440	734	571	496	500	545	593	454	637	543	562	906	505	484	451	366	411	433	557	399	492
S0841	29960;Q9UI43;MRM2	183	245	157	210	196	192	135	184	165	180	182	199	194	255	161	134	203	217	154	198	222	205	187	280	290	334	418	277	440	188	203	261	272	278	321	288	368	294
S0412	83548;Q96JB2;COG3	166	273	154	179	181	163	91	180	129	109	310	162	218	295	198	190	227	364	571	67	121	144	231	179	154	188	201	178	90	126	199	172	182	190	192	320	275	247
S0251	6553;Q14940;SLC9A5	527	730	637	852	828	621	749	672	801	589	922	594	675	787	702	658	741	755	760	611	656	924	926	784	835	759	949	729	714	1206	1071	1340	732	601	662	747	872	712
S1598	CTRL;NT0126;Control	793	835	935	867	922	774	919	898	871	710	876	730	798	1104	633	869	967	1255	863	1015	769	1092	1207	938	846	907	1068	725	913	781	957	1156	941	716	752	807	902	899
S0913	7384;P31930;UQCRC1	216	296	184	230	244	193	446	252	284	155	215	238	323	195	287	213	284	229	259	111	246	319	400	330	292	338	747	394	797	269	206	278	225	195	253	854	883	857
S0390	55374;Q96DC7;TMCO6	532	507	498	432	467	427	309	431	417	423	670	426	657	610	442	466	597	882	724	269	528	527	523	486	333	333	459	469	398	562	590	792	668	616	646	495	441	401
S0150	7371;Q9BZX2;UCK2	421	485	630	520	616	536	525	626	494	853	622	734	657	776	772	839	541	770	615	876	700	848	765	405	217	361	363	417	248	851	812	862	279	218	341	307	138	235
S1380	64135;Q9BYX4;IFIH1	520	587	965	812	795	716	675	728	552	611	696	489	804	679	752	934	632	752	706	1200	538	626	688	636	671	597	512	544	620	886	708	805	677	735	697	689	740	499
S1173	25824;P30044;PRDX5	449	413	654	376	706	569	333	404	541	372	928	436	753	570	491	1747	552	659	462	535	396	527	480	465	485	505	543	539	575	523	458	664	525	342	454	573	454	394
S0820	51300;Q9NPL8;TIMMDC1	844	1029	901	1385	1078	1088	1561	975	984	1152	1470	975	1149	1212	886	1354	1052	1498	1124	1051	946	1160	1122	1221	1026	1204	1233	1177	1438	1058	1142	1548	1271	1172	1333	1218	1570	1189
S0429	58497;Q86TP1;PRUNE1	795	724	683	630	801	720	385	667	631	704	803	824	1256	896	870	836	997	1180	869	824	911	1095	1040	874	701	750	640	751	425	749	814	764	690	498	677	602	455	605
S1698	CTRL;NT0226;Control	521	815	912	1162	922	799	1427	1167	1021	759	1108	1158	577	799	786	744	897	888	724	848	738	1095	1119	1080	1015	1104	1180	644	1295	865	1274	1535	1001	982	961	801	1147	1001
S0137	55213;Q8NDN9;RCBTB1	882	1107	818	775	961	1024	1047	933	1254	817	841	969	1045	1023	857	991	1222	1029	980	1265	901	1190	1311	1048	978	1161	931	729	943	1074	1088	1371	1022	1049	983	997	961	836
S1826	CTRL;NT0354;Control	435	475	467	590	690	567	1441	742	747	809	560	600	537	606	495	1633	535	780	502	797	496	750	850	777	716	689	693	565	553	710	808	1268	822	778	708	629	768	759
S1806	CTRL;NT0334;Control	620	847	1048	759	989	1004	936	998	947	1096	909	764	831	968	865	1237	900	1048	949	1048	772	1038	1102	1075	1016	1045	993	797	888	1004	851	1145	886	904	707	932	866	777
S1519	CTRL;NT0047;Control	661	813	654	616	840	711	1377	617	771	809	810	843	794	891	531	852	864	1036	1125	682	761	844	868	759	692	889	711	752	778	946	661	893	820	637	745	666	783	750
S0294	11269;Q9UMR2;DDX19B	261	326	301	327	443	238	494	518	374	525	292	365	345	439	277	271	474	445	491	278	278	401	378	518	434	464	375	314	419	583	523	558	249	426	243	281	505	392
S0038	7298;P04818;TYMS	1059	1070	1487	1268	1354	1072	897	1201	844	1246	1109	1266	1151	1386	1540	1127	1071	1487	1144	842	1093	1112	1341	782	535	792	879	1063	741	1004	1013	1040	555	558	716	901	853	774
S1015	84912;Q969S0;SLC35B4	345	346	514	512	298	547	293	407	354	417	312	290	480	494	474	415	348	497	359	199	296	424	465	418	357	507	539	333	623	379	468	503	413	413	457	434	531	505
S0224	6651;P18583;SON	289	367	219	267	363	290	316	360	276	468	459	345	384	389	290	325	364	415	298	402	296	287	338	276	238	296	188	247	271	356	417	539	274	320	248	278	225	231
S1453	961;Q08722;CD47	755	689	1055	854	972	657	619	591	728	860	693	709	733	784	715	1050	643	872	831	1591	587	1047	955	762	781	869	831	727	495	877	948	1088	679	680	545	729	874	746
S0621	126328;Q86Y39;NDUFA11	546	643	483	671	606	483	228	555	551	536	526	528	603	598	385	362	456	608	635	717	362	578	593	676	707	650	695	624	1063	431	357	480	707	810	902	810	944	818
S1020	51006;Q9NQQ7;SLC35C2	605	645	915	813	634	539	754	818	495	980	608	592	498	601	1044	1017	506	711	613	1900	721	954	905	739	710	767	564	482	631	960	1026	1253	802	796	685	515	616	676
S0082	2908;P04150;NR3C1	1014	1250	1025	1292	1390	1115	1066	1429	1256	1230	1072	1325	1704	1598	1372	1602	1293	1512	1471	990	1266	1350	1402	1316	1061	1168	1575	1230	1036	1338	1479	2017	1410	1125	1314	1334	1494	1236
S0207	55206;A3KN83;SBNO1	122	196	135	190	172	105	136	169	191	113	139	109	196	174	158	145	162	379	253	138	112	104	80	142	109	123	135	115	148	225	168	216	219	153	188	211	158	177
S1484	CTRL;NT0012;Control	927	1091	832	1138	1272	1087	1351	935	903	953	956	1068	1146	1082	910	1088	935	1243	1004	1190	981	1089	1044	1285	1018	1373	1408	1061	999	1059	1040	1168	927	763	988	923	937	895
S0851	5859;P47897;QARS1	100	137	87	212	146	144	78	123	114	97	139	103	131	196	91	133	190	169	179	122	103	155	162	135	118	121	187	124	47	157	195	103	99	142	126	221	116	138
S1062	27034;Q9UKU7;ACAD8	860	903	1021	896	1003	881	678	1012	1084	923	865	991	941	1056	1034	1521	861	1231	1031	1144	969	1353	1338	1191	1010	1164	1039	935	1237	1234	1429	1683	1037	1100	1058	991	1019	905
S0011	5595;P27361;MAPK3	458	377	299	425	421	456	245	314	375	243	351	344	400	414	519	366	533	420	304	173	330	377	468	415	362	379	328	355	295	365	360	443	329	389	350	340	420	296
S0683	64841;Q96EK6;GNPNAT1	896	747	886	892	1014	950	584	964	1062	680	684	827	1097	1025	1065	895	968	1025	1127	737	574	649	547	714	460	628	757	833	539	478	493	560	1150	1129	1200	1549	1865	1742
S0248	64146;Q9HBH1;PDF	1010	1331	839	966	1222	929	1056	945	931	872	1019	872	1209	1288	961	944	1010	1512	1323	890	1049	1336	1244	995	906	1073	1289	1056	883	1088	1103	1634	995	798	942	1130	1018	877
S0022	6198;P23443;RPS6KB1	656	632	649	598	750	540	579	684	718	623	533	681	631	742	983	916	633	933	819	708	606	679	623	775	579	652	607	566	642	500	457	615	605	479	566	574	599	573
S1004	10559;P78382;SLC35A1	304	286	456	306	361	356	229	339	480	249	304	379	321	288	411	410	318	415	248	378	268	465	485	599	392	448	390	317	409	412	384	684	330	452	350	277	388	366
S1228	55781;Q9BVS4;RIOK2	290	276	268	288	366	252	185	503	235	362	315	352	245	401	259	485	253	282	386	343	285	364	285	316	300	343	403	293	363	431	415	450	294	243	298	325	309	297
S1106	3156;P04035;HMGCR	202	129	156	156	191	245	81	107	111	91	152	243	207	150	132	73	146	148	232	139	132	283	235	203	212	186	268	184	172	199	344	355	172	75	149	251	180	151
S0805	4191;P40926;MDH2	1080	1412	1494	1315	1433	1239	2045	1497	1365	1509	1823	1034	1429	1278	1138	1983	1299	1705	1451	2110	1121	1152	1540	1350	1298	1400	1444	981	1007	1068	981	1601	1223	1062	1157	1238	1024	1087
S1799	CTRL;NT0327;Control	659	599	1118	915	689	781	847	823	732	717	761	1021	690	719	653	943	773	968	1165	854	787	1028	955	878	813	1073	1035	794	1350	872	1131	861	814	697	857	780	820	780
S1886	CTRL;NT0414;Control	940	697	867	754	825	719	1209	880	860	979	794	948	932	905	1100	1343	664	884	932	1827	781	938	1085	969	945	964	1075	768	769	902	992	1178	844	687	927	852	898	698
S1489	CTRL;NT0017;Control	505	391	469	481	654	376	1249	590	502	504	764	451	1053	458	587	938	622	619	593	975	450	581	694	654	525	580	537	442	698	654	674	721	474	532	416	410	382	410
S0287	23657;Q9UPY5;SLC7A11	737	789	993	874	1050	763	712	936	897	898	837	739	874	1052	1016	937	804	823	634	693	720	870	862	833	637	701	682	672	443	987	995	1063	668	645	589	580	738	695
S1203	440;P08243;ASNS	114	196	1126	130	191	137	200	125	94	176	146	125	174	172	195	101	124	244	131	92	118	134	169	327	290	323	293	131	127	116	71	187	118	165	113	363	454	371
S1844	CTRL;NT0372;Control	463	548	421	489	609	612	642	426	507	498	535	572	627	616	535	536	532	710	547	642	579	745	595	596	651	676	711	673	577	603	659	795	454	508	473	465	557	574
S1528	CTRL;NT0056;Control	952	1165	903	1153	1064	1047	1104	954	1156	1309	1108	1219	2169	1390	1519	1642	1175	1265	1266	984	933	1415	1380	1445	1184	1340	1044	1037	1209	1192	1268	1473	847	857	956	1140	996	941
S0417	7812;O75534;CSDE1	733	927	708	714	643	777	735	628	702	813	967	873	815	833	1553	973	782	886	726	730	641	758	775	843	664	761	1146	688	828	870	885	1196	639	623	661	676	675	649
S0461	5007;P22059;OSBP	386	413	437	501	502	411	328	447	514	247	499	546	549	583	331	486	605	718	496	153	423	493	510	377	308	401	473	520	454	428	421	432	473	328	406	568	496	619
S0389	55374;Q96DC7;TMCO6	592	648	519	760	860	529	339	546	754	473	744	544	711	717	628	686	631	782	819	609	494	639	641	538	361	593	460	565	575	868	842	901	732	973	995	611	694	698
S0275	283971;Q8NCF0;CLEC18C	318	477	289	410	372	428	385	360	432	474	475	480	385	499	603	991	359	449	358	586	386	345	502	423	347	437	493	386	577	594	543	774	383	262	436	495	376	422
S0995	6240;P23921;RRM1	63	69	106	84	72	45	97	129	94	24	47	58	195	86	74	82	68	129	53	23	46	74	121	114	68	80	117	39	19	57	59	59	94	90	106	66	41	47
S0134	1436;P07333;CSF1R	800	1132	814	1013	913	865	723	939	973	964	804	978	1258	973	853	735	982	1009	846	1082	802	1001	1012	944	817	964	960	742	1022	1157	1248	1322	938	999	999	881	1055	804
S1288	25939;Q9Y3Z3;SAMHD1	371	378	453	538	482	395	329	455	466	368	376	282	376	438	360	541	379	433	475	505	349	442	525	519	495	626	846	686	1260	492	453	413	612	614	518	603	599	542
S1199	3949;P01130;LDLR	818	913	714	781	748	718	1072	751	900	790	919	744	887	1085	632	880	782	1118	831	544	588	840	592	658	551	727	932	774	655	741	741	1142	880	782	857	915	1020	963
S0607	26231;Q8WV35;LRRC29	809	946	725	1021	866	890	572	1060	737	710	709	787	983	971	644	970	1017	943	839	1445	725	790	793	696	777	916	844	751	804	930	1111	1243	653	752	813	769	705	756
S0102	9927;O95140;MFN2	338	204	197	251	299	246	265	312	263	137	240	267	296	357	244	314	287	411	334	324	218	196	224	223	237	263	394	350	444	258	298	407	337	274	335	390	435	358
S1896	CTRL;NT0424;Control	1015	1051	891	990	1232	1247	1417	1394	1023	1185	1061	1102	1339	1248	1003	873	1146	1570	1177	1216	998	1302	1294	1062	1017	1291	1272	1196	884	1188	1216	1436	1167	1068	1082	1026	891	904
S0539	4502;P02795;MT2A	343	351	371	497	464	500	572	292	379	636	397	380	501	542	451	263	385	700	468	364	369	390	503	316	239	377	588	383	550	543	461	848	371	262	436	331	451	292
S0002	5604;Q02750;MAP2K1	513	758	850	657	1039	1006	1461	1548	947	1363	1408	768	704	1015	3379	2490	613	981	1469	2230	674	962	840	769	635	614	651	510	949	818	791	913	741	598	645	704	818	688
S0599	54886;Q8TBJ4;PLPPR1	1084	1146	911	1249	1042	964	1057	1041	1059	863	877	947	1482	1215	1438	1100	1314	1470	1253	950	993	1013	1127	1023	911	1060	1063	991	1232	1218	1215	1378	925	1014	1079	1004	913	891
S0867	3028;Q99714;HSD17B10	328	339	386	295	424	388	155	335	258	164	387	416	488	483	279	251	387	490	441	192	362	347	310	589	535	600	1210	618	900	191	86	204	437	372	316	815	1184	854
S1142	4241;P08582;MELTF	584	632	528	688	673	884	507	833	688	570	808	706	734	718	546	826	773	895	874	748	726	939	832	950	674	971	824	738	922	734	912	894	664	755	635	764	728	645
S0624	126328;Q86Y39;NDUFA11	311	313	440	290	340	304	279	343	297	268	398	376	377	440	244	244	359	546	338	219	296	482	402	474	397	508	586	535	573	292	335	302	499	653	602	552	620	642
S1310	5747;Q05397;PTK2	362	401	259	433	444	445	155	411	298	242	359	349	440	532	230	382	388	630	429	212	285	334	330	387	316	396	897	626	816	374	378	512	351	384	403	556	702	593
S1451	7852;P61073;CXCR4	623	640	656	646	683	602	1219	990	692	716	709	667	949	789	664	771	753	940	918	448	617	719	608	699	476	599	663	652	701	760	787	956	705	640	684	704	566	650
S0546	5130;P49585;PCYT1A	350	196	252	315	296	273	277	356	293	197	501	342	301	335	655	497	329	424	270	275	267	361	470	379	428	364	419	291	334	426	507	441	323	430	407	288	336	410
S0202	29066;Q8IWR0;ZC3H7A	635	587	500	585	650	654	434	687	499	439	641	530	855	713	436	525	611	872	719	528	595	893	988	678	605	773	685	556	785	688	695	776	447	483	582	507	472	465
S1916	CTRL;NT0444;Control	281	277	357	198	307	328	169	246	416	289	304	342	327	383	290	233	398	365	282	259	238	324	365	281	268	314	230	307	326	266	344	365	277	223	309	260	214	249
S0509	4495;P13640;MT1G	917	856	990	1002	1023	945	881	939	841	818	814	1037	1124	1015	909	1084	1086	1157	1135	805	833	1074	1055	809	671	891	1349	873	922	958	1024	1385	689	618	769	834	923	879
S1465	3659;P10914;IRF1	507	662	438	604	640	476	283	652	519	444	577	513	750	570	653	825	585	767	594	469	451	617	556	455	334	480	605	464	364	707	577	742	596	587	566	469	470	512
S0831	65082;Q96AX1;VPS33A	616	460	594	680	704	470	676	739	596	614	554	500	495	567	610	603	531	620	495	756	501	614	748	703	763	604	611	465	713	704	748	713	646	754	583	814	868	893
S0828	92935;Q96GW9;MARS2	313	298	402	374	433	385	253	335	327	318	358	271	408	406	352	315	371	542	438	322	320	307	336	432	482	588	773	636	985	373	404	284	492	546	471	799	997	830
S0968	56652;Q96RR1;TWNK	272	462	258	493	420	278	151	299	288	244	310	330	422	393	244	416	355	522	445	223	358	262	260	613	462	645	802	532	806	285	265	292	589	519	502	755	1003	786
S1236	3614;P20839;IMPDH1	1036	1261	972	1511	1396	1139	1058	1119	1037	1167	1224	1204	1326	1309	805	1884	1064	1437	1387	1230	1114	1235	1310	1154	1038	1214	1061	1092	928	1144	1281	1312	1024	1109	1157	1184	1162	970
S0648	64745;Q9H7H0;METTL17	111	90	194	126	143	126	78	208	182	107	143	165	159	192	103	224	186	234	179	77	124	151	107	262	325	314	245	137	242	100	93	184	214	200	282	207	246	284
S0286	23657;Q9UPY5;SLC7A11	365	393	495	413	636	393	741	394	463	620	372	403	625	632	367	384	415	582	476	360	451	534	489	357	239	411	418	355	333	652	475	737	377	376	429	372	393	316
S0947	440275;Q9P2K8;EIF2AK4	86	151	97	118	57	75	106	63	145	94	70	57	130	78	124	261	95	117	183	175	168	316	314	329	399	424	377	175	189	169	158	224	308	282	228	297	494	419
S0062	1111;O14757;CHEK1	54	91	60	93	44	72	83	42	103	37	51	85	56	70	56	155	59	90	91	7	63	113	109	124	127	101	45	47	61	104	61	127	36	106	54	50	37	58
S1372	3459;P15260;IFNGR1	806	920	834	1118	1165	1000	900	907	1210	1035	904	935	1106	1036	840	1128	1129	1477	1208	810	874	1134	1143	1326	1108	1108	1084	1004	1107	1031	987	1338	916	868	961	949	992	1004
S0385	9213;Q9UBH6;XPR1	728	687	736	751	937	996	866	903	803	626	780	601	1226	948	837	1038	813	1123	898	645	778	1104	842	815	687	727	672	727	515	700	763	829	625	694	627	705	490	566
S1815	CTRL;NT0343;Control	277	481	411	330	368	416	609	518	332	219	298	291	334	398	322	282	322	398	319	415	308	573	495	416	424	471	371	359	266	368	295	420	362	340	375	313	327	308
S0973	83549;Q9HA47;UCK1	343	739	225	262	251	318	418	293	287	214	314	308	301	332	505	311	302	371	334	194	277	371	330	444	412	412	424	234	402	439	488	567	379	405	441	270	320	388
S1756	CTRL;NT0284;Control	338	446	1213	236	344	407	420	207	397	427	337	319	507	318	284	394	366	259	338	293	394	447	530	404	390	486	455	310	216	461	552	653	402	455	376	331	541	365
S1009	23443;Q9Y2D2;SLC35A3	996	706	616	641	742	900	480	685	590	669	863	619	802	1109	1066	644	682	925	772	2054	687	762	762	746	461	696	733	747	847	648	821	859	630	639	685	758	734	637
S1154	4837;P40261;NNMT	546	605	552	535	643	515	748	1053	660	524	804	796	694	854	627	1144	707	885	768	870	547	884	715	745	694	811	820	659	820	740	848	1341	738	742	834	742	731	767
S1113	10412;O95478;NSA2	548	165	145	198	242	122	98	173	193	173	178	135	217	253	269	153	171	279	159	161	181	160	213	192	108	132	148	150	116	251	225	205	167	185	190	203	179	189
S1019	51006;Q9NQQ7;SLC35C2	468	398	321	436	357	537	770	521	525	368	396	432	500	634	282	1018	504	560	445	582	396	525	565	458	345	528	436	433	290	526	479	600	499	351	524	451	394	394
S1751	CTRL;NT0279;Control	357	361	272	454	371	573	375	440	343	378	390	363	934	441	332	368	289	459	455	357	438	510	583	554	603	469	458	378	482	550	421	663	432	476	459	467	530	479
S0722	10240;Q92665;MRPS31	398	325	270	430	424	437	283	647	521	470	404	413	462	541	314	438	405	516	650	414	446	557	532	849	662	666	1149	727	1056	364	369	479	978	984	1013	819	1346	1055
S1726	CTRL;NT0254;Control	323	639	234	331	444	333	309	295	424	260	424	384	362	375	308	647	372	452	320	686	399	432	428	459	492	405	474	294	392	314	391	422	300	290	309	374	311	310
S0211	1723;Q02127;DHODH	679	1016	443	785	885	731	639	649	558	558	712	567	1000	735	1079	865	668	989	749	543	629	784	792	458	184	363	535	581	323	585	680	901	396	314	355	554	837	601
S1741	CTRL;NT0269;Control	358	719	374	525	554	508	583	765	562	544	498	481	585	664	586	749	535	624	540	643	572	760	641	700	605	704	660	474	933	843	862	864	623	595	650	603	656	555
S1772	CTRL;NT0300;Control	569	637	456	729	676	586	409	495	599	544	918	538	951	808	526	639	790	945	708	743	586	909	780	746	542	721	801	693	854	611	722	731	511	575	607	534	459	562
S0737	6136;P30050;RPL12	161	166	126	168	163	165	160	125	80	105	119	110	204	172	177	54	140	172	146	176	66	106	73	77	89	110	152	167	221	76	56	117	149	124	135	161	143	131
S1239	4193;Q00987;MDM2	406	388	499	514	520	358	495	475	438	507	425	469	522	602	503	561	415	687	658	421	330	456	420	538	420	551	658	461	411	367	398	646	492	387	552	415	483	370
S0795	25827;Q9UKC9;FBXL2	174	252	240	308	292	222	295	558	367	371	211	199	151	263	316	247	209	373	232	341	275	440	340	338	324	319	467	228	473	293	468	414	361	421	314	289	342	258
S0963	27243;O43633;CHMP2A	309	416	380	313	367	507	212	323	296	322	396	489	400	450	271	530	415	456	374	257	302	285	302	208	140	298	318	369	303	415	295	423	356	364	404	369	405	401
S1729	CTRL;NT0257;Control	742	531	457	616	582	673	702	678	838	924	500	651	487	800	721	749	622	673	1047	1169	717	1014	1201	872	801	1029	753	599	968	918	928	1148	869	923	878	682	924	828
S1849	CTRL;NT0377;Control	215	238	198	288	354	385	383	197	258	348	302	306	319	286	309	412	297	298	398	828	363	488	417	588	626	700	420	433	360	378	513	608	356	356	274	270	421	343
S1927	CTRL;NT0455;Control	437	430	488	531	484	476	426	495	592	547	424	489	651	865	290	900	562	680	574	489	394	629	625	521	480	535	398	393	463	456	469	601	422	490	480	389	470	359
S0611	8824;O00748;CES2	1174	1251	1381	1410	1722	1248	1504	1315	1501	1225	1072	1053	1275	1457	1439	1221	1182	1264	1267	1107	1027	1561	1376	1601	1406	1531	1432	1269	1414	1181	1281	1941	1199	1100	1138	1312	1258	1288
S0419	7812;O75534;CSDE1	283	257	305	360	405	267	433	416	224	224	258	407	301	310	446	395	288	338	289	434	252	249	203	263	208	177	295	242	205	198	492	286	327	390	354	329	289	254
S1067	7037;P02786;TFRC	221	336	507	427	309	454	552	468	329	260	341	358	364	309	236	419	432	430	342	227	395	483	469	581	739	684	878	557	731	272	230	328	434	383	483	477	904	684
S0926	11232;Q9UHN1;POLG2	327	413	350	402	403	357	234	446	424	287	419	356	752	455	299	293	360	440	457	549	393	460	496	846	774	790	1062	584	1176	409	307	514	581	684	546	980	1069	953
S0898	6513;P11166;SLC2A1	317	388	548	332	474	372	374	291	432	168	382	499	310	267	434	660	234	420	386	409	284	351	289	370	344	431	977	605	1079	199	305	214	294	321	358	553	735	720
S0769	4728;O00217;NDUFS8	772	755	683	759	840	713	736	729	622	603	721	691	1050	892	677	440	766	977	699	406	738	822	779	819	716	858	1175	925	1210	453	440	545	971	1078	1124	909	1000	915
S0610	8824;O00748;CES2	615	467	473	665	635	509	673	620	614	549	570	599	577	672	966	931	579	630	571	514	480	667	620	711	558	531	774	589	560	658	806	1243	606	458	499	697	659	687
S1912	CTRL;NT0440;Control	549	694	498	681	631	710	696	661	734	662	609	569	651	725	467	997	603	854	686	616	503	801	785	735	601	764	700	680	620	713	739	913	585	615	709	680	666	592
S1170	7153;P11388;TOP2A	91	91	81	140	120	100	50	103	89	68	109	99	120	144	94	76	112	180	109	46	123	144	124	131	51	94	100	98	135	101	58	134	83	67	74	113	158	104
S1031	79939;Q96K37;SLC35E1	194	278	299	366	277	323	216	318	238	268	494	366	207	358	137	399	244	316	412	233	289	410	305	483	478	529	468	391	580	380	357	414	298	291	216	353	374	409
S1266	5347;P53350;PLK1	187	321	146	277	234	276	268	303	266	115	264	216	249	293	202	153	253	264	264	149	173	185	197	297	207	230	325	286	286	164	204	260	263	199	216	249	227	200
S0191	29914;Q9Y5Z9;UBIAD1	211	202	216	193	215	245	271	278	341	201	265	228	261	299	168	318	191	254	252	99	304	416	426	532	689	413	553	281	501	634	575	807	358	318	357	329	544	515
S1873	CTRL;NT0401;Control	576	835	953	744	822	797	598	1031	759	1077	598	661	1278	806	927	898	822	857	586	1192	712	1058	962	894	824	950	706	615	696	1109	1127	1394	936	879	819	688	763	799
S1423	3303;P0DMV8;HSPA1A	327	472	327	503	371	417	421	523	365	302	333	339	444	397	468	413	362	471	372	393	435	496	515	646	584	671	645	414	513	632	576	610	495	447	527	360	425	453
S0212	1723;Q02127;DHODH	251	412	281	389	402	326	514	505	380	254	387	418	652	391	301	480	370	460	447	434	333	634	586	186	79	198	236	249	375	422	328	496	135	82	145	289	244	338
S0889	8774;Q99747;NAPG	371	235	493	231	346	280	220	321	298	237	278	293	316	361	436	240	258	373	356	469	282	350	330	444	570	466	456	335	427	357	409	479	322	414	364	331	354	316
S0857	9131;O95831;AIFM1	165	120	164	138	142	191	134	101	165	68	179	186	147	173	123	239	161	143	197	105	121	159	187	238	235	217	356	204	239	126	133	179	216	163	161	458	659	470
S0018	2280;P62942;FKBP1A	406	299	339	446	469	395	422	566	465	405	307	405	435	483	449	568	318	629	401	447	306	280	330	283	344	246	419	332	360	682	760	634	540	655	392	450	512	510
S0702	118487;Q96BP2;CHCHD1	530	664	517	585	583	641	486	595	499	534	582	500	619	705	606	817	577	760	584	323	549	772	878	1137	1064	1195	1333	847	1689	611	811	1000	1476	1612	1296	1192	1404	1395
S0918	8225;O43824;GTPBP6	367	321	268	350	336	333	248	461	280	538	379	389	401	322	342	287	376	354	304	270	311	402	460	547	609	488	777	468	827	389	435	609	563	583	525	392	494	478
S0982	7372;P11172;UMPS	431	588	400	717	711	524	537	651	908	366	474	553	952	691	822	593	753	847	636	1149	523	881	915	378	171	324	556	532	533	483	404	648	338	274	334	676	668	748
S1781	CTRL;NT0309;Control	335	326	426	418	627	377	607	330	513	427	315	618	390	436	290	478	392	536	369	455	347	538	470	477	303	415	457	392	555	363	441	704	356	347	320	448	346	318
S0159	8087;P51114;FXR1	506	260	313	645	412	261	710	381	364	302	353	321	310	316	377	390	332	521	472	401	333	459	439	372	365	416	467	270	176	288	411	501	334	296	419	296	339	297
S1108	3156;P04035;HMGCR	728	756	695	804	857	806	560	860	780	691	783	681	790	1054	610	813	732	881	1083	947	625	742	676	646	448	724	857	635	503	768	583	1128	682	618	738	740	500	587
S0770	4728;O00217;NDUFS8	397	415	304	390	428	380	455	437	342	447	419	587	494	543	453	408	351	513	487	457	455	601	490	568	454	629	806	494	864	380	316	309	667	727	870	744	959	824
S0755	123263;Q96DP5;MTFMT	677	910	934	970	909	746	1070	887	1251	1241	839	734	1368	1042	763	1082	883	1000	1002	764	793	1053	1223	1222	1088	1161	1070	951	1092	922	1114	1387	968	837	1050	926	919	915
S0767	2475;P42345;MTOR	250	402	386	350	269	347	573	232	247	386	231	259	367	344	408	413	263	357	342	260	285	350	445	402	391	513	723	498	635	255	367	400	364	367	322	475	761	502
S1839	CTRL;NT0367;Control	790	806	616	1262	702	1011	1173	819	595	702	891	817	1259	961	719	1415	1107	919	821	1173	847	958	1190	876	942	916	918	644	732	1059	947	1079	779	928	868	950	1117	901
S1222	567;P61769;B2M	488	520	458	735	507	607	1003	515	506	543	504	544	573	668	1691	627	507	562	529	573	575	904	824	880	1000	909	670	620	771	697	788	975	527	782	659	549	581	601
S0931	10985;Q92616;GCN1	306	254	221	375	315	269	241	463	241	320	394	273	463	382	300	222	308	374	328	365	302	323	404	420	392	477	637	399	553	290	226	291	301	332	395	481	631	641
S1968	CTRL;NT0496;Control	783	814	868	1093	999	1048	1322	865	946	1083	970	988	916	1391	826	1164	999	1208	896	1020	923	1387	1170	1256	1187	1207	1149	1005	911	1247	1492	1641	1039	1068	1010	1017	1220	1016
S1135	2638;P02774;GC	463	535	492	732	842	657	550	555	715	703	598	613	522	782	747	643	607	830	729	713	541	836	765	711	615	718	774	550	767	810	870	979	674	555	633	608	849	729
S0899	6513;P11166;SLC2A1	741	599	539	766	654	449	643	468	548	686	580	553	649	720	516	754	632	837	608	849	523	489	494	575	430	551	1429	730	1600	362	363	379	524	467	550	858	1095	773
S1687	CTRL;NT0215;Control	560	846	673	724	724	905	788	914	1010	754	680	826	783	855	813	1022	850	899	865	884	711	1121	1159	823	742	1038	1182	759	944	889	781	1075	798	862	801	760	801	795
S0044	8743;P50591;TNFSF10	1014	732	624	961	677	763	606	891	836	827	706	812	1231	840	754	693	825	1128	930	607	711	994	764	826	798	871	882	888	958	768	970	784	753	775	892	608	567	690
S0372	9158;O43427;FIBP	996	1146	1135	1322	1383	1357	1244	1313	1450	1183	1034	953	2360	1358	1069	1660	1318	1415	1400	1606	1015	1538	1585	1634	1442	1649	1468	1012	1275	1377	1287	1330	879	874	1056	923	796	927
S0269	5170;O15530;PDPK1	133	169	80	116	107	85	48	119	126	117	154	157	154	154	89	92	165	141	116	141	234	432	398	516	424	351	488	295	701	122	178	79	173	147	131	241	305	230
S1798	CTRL;NT0326;Control	413	419	342	407	416	336	398	416	362	641	415	564	372	383	393	328	421	491	426	165	380	414	417	458	446	436	304	447	212	360	335	510	369	308	341	346	458	369
S1300	25;P00519;ABL1	613	585	644	779	849	589	664	926	1288	714	828	793	4068	1335	743	889	552	749	980	838	508	743	776	785	737	814	604	538	971	783	790	957	677	715	557	662	555	682
S0024	6198;P23443;RPS6KB1	778	1065	817	1096	1028	823	682	1090	838	937	1196	765	1000	1066	677	1066	934	1057	906	1018	849	1004	999	927	854	970	916	713	1070	826	837	1115	808	872	800	927	856	894
S1138	51099;Q8WTS1;ABHD5	911	1149	1042	1183	1137	931	1051	918	1183	1023	1011	1306	1036	1104	965	1123	902	1158	1009	1531	837	1214	981	768	621	795	1177	967	1111	1241	1440	1413	940	1084	1084	965	933	966
S0547	5130;P49585;PCYT1A	217	177	258	184	234	184	336	375	135	223	224	183	185	317	175	239	228	285	232	95	236	237	242	328	325	443	655	503	986	413	283	427	410	435	352	553	704	781
S0444	55236;A0AVT1;UBA6	703	700	530	662	858	819	393	1293	686	591	1031	719	1053	997	848	683	816	934	784	522	610	723	681	747	641	631	737	719	673	802	910	954	661	639	742	747	702	645
S0384	7091;Q04727;TLE4	1093	1178	1254	1470	1317	1804	1848	1376	1502	1015	1493	1275	1548	1411	1713	1104	1387	1491	1284	2203	921	1105	949	969	705	849	944	1044	905	1097	1364	1555	1035	943	1066	949	778	834
S0320	3157;Q01581;HMGCS1	78	81	131	76	157	100	113	61	93	195	98	99	89	102	89	135	111	151	123	130	105	117	78	103	77	106	193	108	103	98	159	167	141	139	152	85	119	76
S0058	7386;P47985;UQCRFS1	807	1084	778	1408	1154	859	1005	1057	1181	972	1063	895	1135	1163	678	1374	1030	1239	1056	960	1105	1285	1317	1433	1290	1342	1828	1083	1919	1227	1240	1791	1256	1384	1154	1365	1579	1517
S0016	5594;P28482;MAPK1	342	491	320	465	437	488	258	445	417	255	389	564	574	501	335	552	493	494	477	370	395	514	485	493	411	618	764	525	655	735	664	943	650	480	521	604	621	526
S0925	11232;Q9UHN1;POLG2	182	247	168	222	196	254	121	192	157	178	168	169	257	244	181	205	243	277	209	124	213	222	208	339	370	415	479	294	481	153	155	112	343	277	313	512	362	433
S0869	4705;O95299;NDUFA10	539	553	848	658	702	694	412	757	529	505	616	520	609	729	605	702	643	774	686	643	526	728	760	769	700	863	939	732	1165	711	704	713	1285	1056	1028	1068	1138	1054
S1226	55781;Q9BVS4;RIOK2	198	179	135	206	192	275	280	223	164	120	149	115	161	159	174	250	127	233	165	178	100	186	150	170	146	152	141	152	105	238	180	268	133	151	278	242	276	289
S0199	5883;Q99638;RAD9A	405	455	352	430	479	525	472	414	415	302	410	360	497	530	374	373	428	585	505	511	527	555	445	428	326	388	430	475	345	243	318	336	211	80	256	333	170	257
S0157	8087;P51114;FXR1	445	523	573	618	578	982	339	619	713	526	788	651	568	639	445	1573	690	796	558	617	408	591	593	452	413	564	451	487	478	629	647	713	434	421	345	468	330	455
S0801	5833;Q99447;PCYT2	444	656	551	676	558	759	541	690	420	523	482	600	540	537	554	663	642	509	802	640	411	576	543	624	725	599	673	537	808	650	609	771	848	852	728	680	950	700
S1149	2747;P49448;GLUD2	596	596	613	668	706	794	1008	595	850	652	588	658	710	621	465	1127	781	717	1224	518	724	977	860	682	711	749	855	588	908	812	765	845	754	631	623	642	739	717
S0401	598;Q07817;BCL2L1	636	582	577	567	622	576	333	526	596	484	703	718	880	929	639	653	802	1131	799	482	867	914	878	657	499	714	552	811	647	785	758	1027	715	561	579	422	157	286
S0663	55037;Q96EY7;PTCD3	753	940	584	723	793	867	663	817	739	608	779	749	923	1153	638	530	903	1138	846	390	710	659	702	760	649	851	1178	913	1313	403	363	474	856	858	844	1187	1214	1342
S0894	2539;P11413;G6PD	523	482	575	582	538	580	489	992	592	376	355	450	577	565	501	654	722	612	691	849	510	1096	1063	972	927	1145	722	592	857	441	532	697	758	847	906	739	1126	1147
S1457	6772;P42224;STAT1	1196	1426	1122	1139	986	1092	1573	1205	1041	1212	942	826	1185	1211	960	1108	1109	1310	1253	1183	961	1186	1159	1061	997	1067	1136	1036	1179	1055	1319	1247	1010	1002	1008	1118	856	838
S1824	CTRL;NT0352;Control	613	764	573	774	797	819	789	983	652	695	629	752	653	812	832	778	816	1001	897	602	666	866	856	949	789	834	928	784	707	669	638	847	704	619	720	882	615	678
S1863	CTRL;NT0391;Control	1156	1438	1381	1647	1465	1435	1154	1430	1182	1571	1249	1140	1517	1390	1867	1431	1282	1566	1479	1355	1176	1568	1425	1666	1573	1684	1231	1294	1620	1235	1580	1819	1456	1494	1569	1322	1233	1122
S1075	7389;P06132;UROD	244	230	181	237	382	287	194	325	283	133	309	288	245	362	214	333	257	356	277	399	279	386	466	512	419	466	630	371	551	276	296	563	463	415	319	410	628	401
S1911	CTRL;NT0439;Control	1016	1078	1015	915	1083	963	1353	1075	849	1215	1063	1018	1192	1205	856	1159	1104	1318	1143	981	887	1024	1202	1240	1016	1147	1305	1058	1360	1160	1171	1546	1025	1059	1035	1062	1017	918
S0312	10189;Q86V81;ALYREF	147	116	64	62	65	54	220	61	92	62	41	152	120	101	225	141	43	107	141	165	114	127	55	104	113	99	76	78	39	97	149	97	129	224	155	107	127	153
S0455	2932;P49841;GSK3B	526	505	381	550	653	617	997	557	691	683	602	516	712	697	517	993	646	780	643	328	589	866	950	790	577	638	645	515	558	519	497	644	504	513	636	603	410	602
S1445	6387;P48061;CXCL12	313	255	351	317	336	236	218	301	217	380	285	274	298	310	331	420	332	432	293	520	274	299	383	501	409	312	496	269	462	374	528	549	365	301	350	311	296	384
S0572	8317;O00311;CDC7	240	340	213	212	302	206	142	278	165	138	307	197	634	315	329	186	262	334	267	109	226	190	268	252	231	215	310	261	121	140	169	125	139	117	171	185	124	170
S1050	665;O60238;BNIP3L	1007	1305	1552	1524	1425	1063	1440	1198	1024	1090	1329	951	1470	1625	1963	1499	1228	1570	1264	1240	1050	1175	1123	1168	1008	1076	1014	1074	972	1103	1164	1711	1050	1078	1282	1190	963	953
S0258	10257;O15439;ABCC4	800	847	667	730	972	992	835	956	883	1137	804	1024	865	839	876	1409	1044	1508	812	1232	816	1034	1000	959	839	924	972	687	925	928	1084	1294	678	586	602	803	622	733
S1069	3163;P30519;HMOX2	197	181	144	285	207	238	319	400	238	207	229	240	228	265	138	361	210	278	240	223	322	529	395	350	267	339	273	194	155	381	383	449	355	383	262	253	328	249
S0298	3338;Q9NNZ3;DNAJC4	532	609	512	758	538	420	778	655	653	654	688	494	751	579	470	602	550	666	499	800	573	881	812	788	714	774	728	505	766	669	645	974	695	610	534	567	601	579
S1229	6647;P00441;SOD1	256	246	186	183	204	269	110	320	277	289	383	245	246	424	438	385	243	280	203	125	168	162	165	173	97	224	232	198	175	240	269	284	211	241	199	270	307	265
S1082	7295;P10599;TXN	188	225	214	276	312	287	190	285	295	375	236	236	206	291	590	385	252	269	244	372	194	268	265	271	192	260	334	243	264	272	352	474	410	475	325	430	440	421
S0555	10476;O75947;ATP5PD	50	91	60	49	63	60	61	62	77	34	91	46	64	76	66	33	45	81	87	104	106	114	152	209	270	241	630	242	543	69	107	119	138	105	120	445	576	569
S0328	3182;Q99729;HNRNPAB	292	448	545	387	354	373	469	439	337	330	372	383	353	319	369	606	347	568	547	403	490	708	727	703	740	730	1148	634	799	619	710	694	467	498	376	358	459	390
S0980	7378;Q16831;UPP1	788	883	717	989	865	1087	660	765	1055	880	982	754	850	898	854	1280	1450	1124	985	750	729	821	722	757	623	795	925	785	889	921	917	1091	929	960	886	905	885	981
S0935	10569;O95391;SLU7	217	280	212	217	190	181	322	171	212	317	198	227	238	249	198	201	164	329	192	221	237	271	189	239	181	199	234	189	182	252	364	326	270	173	210	199	197	230
S0313	6141;Q07020;RPL18	109	84	47	46	80	78	27	140	102	42	112	54	137	143	57	87	72	162	47	103	64	89	97	105	81	105	94	116	123	78	54	85	81	108	84	105	45	70
S1398	3572;P40189;IL6ST	735	703	533	556	722	788	446	799	562	490	871	820	779	767	867	1055	704	812	738	745	652	781	677	744	680	906	1048	623	810	681	723	709	829	554	522	535	502	596
S1127	83982;Q9H2X8;IFI27L2	494	666	742	529	617	552	590	619	683	877	526	444	536	657	987	696	554	824	556	1026	543	730	822	595	599	689	749	528	830	802	832	985	605	699	577	592	686	688
S0728	4528;P46199;MTIF2	240	301	187	259	311	305	197	198	286	184	243	229	288	261	219	373	254	320	311	284	255	322	304	450	393	398	637	460	731	236	229	214	531	495	380	518	681	571
S0822	22937;Q12770;SCAP	130	101	117	212	257	130	52	137	96	211	148	103	172	188	68	111	130	177	121	101	75	54	64	299	322	269	384	290	289	89	47	49	667	764	612	656	761	655
S0956	51116;Q9Y399;MRPS2	316	276	221	346	279	296	183	254	345	272	333	240	390	420	285	259	350	500	441	176	301	283	293	449	415	522	927	501	885	199	213	194	404	395	448	920	983	1031
S1116	10412;O95478;NSA2	302	236	167	226	314	254	228	240	229	189	178	204	290	343	181	234	274	430	249	60	149	261	207	187	121	181	226	256	262	187	174	193	224	121	176	251	228	271
S1051	665;O60238;BNIP3L	956	1182	1842	1204	1232	1137	1026	1077	1194	1541	1173	1155	1218	1274	1162	1228	1233	1306	1268	1322	1041	1320	1392	1378	1215	1408	1234	1022	1170	1230	1587	1938	1187	1223	1270	1162	1267	1200
S1358	960;P16070;CD44	679	666	763	926	872	684	461	891	700	548	820	778	837	876	685	716	968	1139	818	704	992	1292	1263	1671	1232	1140	906	728	963	744	714	871	855	493	765	931	672	620
S1340	4179;P15529;CD46	657	821	524	624	754	678	612	693	690	444	554	580	622	718	658	938	736	639	557	979	537	811	1012	870	857	838	871	507	619	758	820	919	717	817	749	637	668	719
S0130	5293;O00329;PIK3CD	625	655	585	693	725	544	599	718	669	838	815	630	779	833	606	718	717	850	683	700	687	802	835	820	742	990	1085	683	741	571	652	884	719	844	657	671	633	668
S1215	875;P0DN79;CBSL	718	609	511	617	803	800	710	709	817	706	538	703	735	873	1151	561	828	930	909	692	638	1005	929	897	771	722	641	633	906	730	700	870	689	614	741	698	879	798
S0489	10180;P78332;RBM6	409	464	582	586	570	463	545	551	478	712	791	536	570	634	506	506	555	736	657	366	485	640	636	930	815	1136	1099	478	757	890	933	1172	705	719	760	746	836	842
S0452	8575;O75569;PRKRA	467	531	673	553	578	471	486	651	563	367	666	426	474	708	780	1002	588	628	1015	468	516	713	891	497	464	534	440	356	389	761	915	1358	809	690	808	572	559	580
S1260	7150;P11387;TOP1	226	240	199	172	219	152	142	126	188	197	166	191	191	249	187	186	174	354	188	103	196	290	212	279	360	334	297	277	274	185	105	124	241	328	250	412	567	490
S0437	51645;Q9Y3C6;PPIL1	292	360	325	391	442	452	190	459	328	387	553	396	560	730	383	410	466	545	509	229	416	321	300	476	421	451	712	428	318	374	290	424	482	386	460	495	272	354
S0006	5605;P36507;MAP2K2	553	648	514	468	673	715	263	779	788	459	928	545	701	684	479	684	713	643	618	449	562	784	840	816	684	789	862	664	788	744	733	992	817	863	669	633	693	680
S0873	285367;Q6P087;RPUSD3	446	519	428	403	544	452	299	401	469	365	419	424	471	557	397	608	400	594	438	388	368	519	458	689	562	566	922	512	816	371	407	392	551	413	673	595	601	540
S1816	CTRL;NT0344;Control	990	1188	810	837	872	764	984	610	854	730	722	772	833	864	752	812	734	886	1074	964	752	944	992	868	975	977	743	671	866	824	1053	1247	774	727	816	754	819	869
S0349	2130;Q01844;EWSR1	982	1004	769	853	1131	912	931	1227	901	921	1045	908	1048	1373	975	1971	1091	1319	1089	1053	755	938	843	839	617	701	724	817	532	799	823	1094	824	791	750	825	739	800
S0823	22937;Q12770;SCAP	222	232	429	239	213	291	465	172	293	423	238	292	357	313	186	234	194	559	296	191	228	269	240	462	532	612	824	308	732	294	217	265	857	772	710	772	1028	891
S0710	54516;Q9UGC7;MTRF1L	634	505	538	745	786	621	600	463	560	344	560	674	736	659	404	598	575	847	657	507	761	1272	1226	1099	1045	1338	1115	725	895	654	686	749	901	934	759	926	1088	1083
S0507	2596;P17677;GAP43	399	410	298	502	551	634	672	381	483	499	341	373	395	404	544	586	334	490	431	712	458	492	634	515	546	500	426	346	521	690	621	761	466	482	567	346	429	416
S1093	8473;O15294;OGT	617	263	188	379	254	262	254	299	226	459	266	296	284	405	268	620	264	388	329	634	239	254	287	282	237	360	317	272	339	329	482	598	327	299	353	454	517	453
S0911	51102;Q9BV79;MECR	205	233	280	244	205	255	489	270	196	120	208	242	276	257	302	228	226	336	266	185	227	290	304	296	244	343	414	244	296	126	149	206	307	328	371	337	483	433
S0797	1583;P05108;CYP11A1	368	498	269	400	443	576	580	370	475	568	485	414	382	500	765	521	600	584	451	598	472	775	603	594	575	617	454	369	642	526	536	710	485	411	496	521	584	330
S0775	6391;Q99643;SDHC	369	387	356	444	446	421	426	463	574	320	415	416	629	496	410	594	438	496	368	386	334	448	376	498	369	449	522	363	278	199	159	189	437	449	418	522	677	602
S1006	7355;P78381;SLC35A2	760	953	1136	960	939	767	703	839	761	740	897	834	1025	1496	1097	958	860	1127	1005	930	912	1168	1224	1133	905	1133	1132	914	920	834	1121	1341	756	664	844	790	810	832
S0657	4723;P49821;NDUFV1	248	373	322	406	462	251	283	292	254	223	270	188	291	259	431	200	263	269	426	238	337	340	333	447	506	430	752	446	634	256	221	314	644	633	697	504	804	606
S0158	8087;P51114;FXR1	766	739	714	720	939	694	968	905	728	967	653	756	764	656	982	1323	1204	1034	757	1086	663	761	874	790	735	915	722	683	844	888	760	878	683	759	570	654	762	652
S0028	790;P27708;CAD	228	199	223	290	205	247	156	230	332	965	300	440	295	187	225	344	203	359	256	445	274	437	421	551	610	556	301	226	451	178	154	181	439	377	341	316	410	387
S0577	6209;P62841;RPS15	78	175	182	209	144	343	64	219	220	93	144	154	265	171	113	131	129	214	173	170	85	164	134	162	109	179	164	97	236	172	257	313	226	351	195	311	319	267
S0941	708;Q07021;C1QBP	211	197	326	288	224	304	295	177	206	217	211	203	244	236	161	228	321	300	265	203	205	194	214	335	272	310	377	234	278	306	373	505	402	355	276	364	371	272
S0271	5170;O15530;PDPK1	208	237	258	195	305	243	200	229	242	206	255	300	334	296	179	166	292	373	279	118	204	348	373	446	286	456	816	496	862	249	233	331	283	272	294	453	411	347
S0752	2235;P22830;FECH	792	723	496	710	718	690	929	722	653	711	763	773	921	973	650	721	879	1135	841	491	852	1222	1257	1407	1244	1254	1361	1016	927	696	701	801	1139	1200	946	1039	1105	952
S1104	1119;P35790;CHKA	682	561	847	814	644	634	847	486	855	808	812	511	512	721	705	820	607	721	724	657	612	778	797	869	979	997	923	552	585	592	877	814	712	783	702	703	691	752
S0083	2908;P04150;NR3C1	413	594	445	759	584	609	586	419	685	697	433	696	487	518	461	728	495	697	526	486	515	738	613	678	593	647	504	484	448	706	673	870	662	528	548	457	656	486
S1869	CTRL;NT0397;Control	783	976	869	753	915	799	1036	778	905	634	780	976	847	804	814	958	733	1271	840	742	765	1063	1006	999	927	1045	917	681	691	974	1211	1368	764	806	895	876	841	890
S1846	CTRL;NT0374;Control	659	703	665	1033	921	750	983	838	843	643	968	743	858	828	656	1479	926	1107	943	918	900	1128	1054	1038	946	1095	937	800	797	952	1061	1162	863	728	771	896	968	722
S0687	85437;Q8TBF4;ZCRB1	238	303	241	190	300	321	239	206	270	243	213	251	315	297	226	320	261	318	283	312	214	204	257	329	268	362	316	223	255	142	168	137	255	230	327	657	722	558
S1366	6672;P23497;SP100	490	537	423	940	614	559	1267	830	770	630	663	637	629	535	484	1282	569	617	669	745	401	640	638	625	669	721	747	477	829	693	884	917	708	483	662	589	614	623
S0427	29883;Q9UIV1;CNOT7	906	1173	1382	1082	1247	1318	1269	1215	968	1095	1211	867	1089	1189	2912	1436	1067	1392	1209	2095	741	899	1121	803	570	815	990	862	905	1005	1164	1343	1124	1040	1170	834	853	908
S1083	7295;P10599;TXN	65	102	54	63	126	106	115	68	125	72	98	89	120	139	86	48	88	135	123	22	63	108	80	153	101	106	95	149	114	104	119	134	133	114	109	176	211	213
S0929	10985;Q92616;GCN1	247	162	122	161	157	200	201	160	295	107	561	117	148	208	195	228	174	166	153	146	302	400	451	636	582	545	751	358	558	322	349	384	460	482	382	522	956	754
S0970	7084;O00142;TK2	510	559	525	646	824	493	513	633	618	380	687	429	625	624	840	751	542	756	722	474	454	561	555	694	625	604	620	661	770	817	865	906	625	578	595	515	554	559
S0897	6513;P11166;SLC2A1	169	188	133	216	216	210	253	214	364	199	221	188	164	199	189	172	155	167	230	109	144	182	209	256	225	251	598	239	557	219	189	306	248	392	243	309	450	405
S0686	85437;Q8TBF4;ZCRB1	193	213	193	197	258	276	86	247	181	203	232	202	317	270	170	195	243	342	325	113	208	217	175	316	232	273	355	230	306	91	82	50	186	174	210	445	521	427
S0693	63875;Q9NRX2;MRPL17	491	468	468	544	623	490	459	472	352	377	635	516	642	591	371	518	515	790	557	251	399	479	515	557	574	643	1320	726	974	463	399	524	587	571	695	782	989	804
S0678	7296;Q16881;TXNRD1	317	271	497	352	327	568	712	371	281	398	340	484	206	316	170	716	270	252	301	165	174	267	173	507	537	499	258	237	297	234	171	172	483	375	358	451	598	522
S0768	2475;P42345;MTOR	10	4	1	6	0	27	8	8	4	142	66	25	0	3	36	55	7	0	4	19	21	23	54	104	102	67	397	158	286	38	23	47	25	109	35	161	260	188
S0993	6240;P23921;RRM1	56	80	34	72	134	81	131	62	68	57	64	79	62	75	40	129	79	67	63	71	95	64	64	29	9	65	47	58	30	114	69	95	61	72	45	37	64	41
S1435	3627;P02778;CXCL10	515	664	610	887	827	1100	1094	568	631	634	676	563	627	660	363	613	675	729	589	705	643	874	901	805	835	913	650	649	733	843	792	918	596	702	738	548	697	699
S0377	27183;Q9UN37;VPS4A	472	475	335	413	526	385	405	419	421	367	454	389	545	574	386	374	498	584	500	234	426	530	606	728	747	759	485	435	657	877	647	905	744	590	677	623	792	616
S0031	4609;P01106;MYC	180	106	118	109	123	256	91	117	75	75	161	136	140	134	101	112	125	170	115	87	119	165	131	138	159	136	207	189	247	202	159	364	151	176	175	374	668	415
S0273	283971;Q8NCF0;CLEC18C	704	939	755	662	732	680	663	666	700	674	785	560	960	859	699	849	708	1052	797	706	509	714	653	648	465	722	694	625	641	750	934	1092	546	559	563	676	655	679
S0559	10204;P61970;NUTF2	95	46	102	106	109	105	75	68	129	117	83	101	63	139	56	118	88	214	61	60	87	133	132	141	131	126	135	80	128	140	142	127	127	125	68	134	85	109
S0060	7386;P47985;UQCRFS1	104	165	88	119	161	230	26	157	131	60	165	133	207	199	125	137	137	164	177	62	137	181	143	117	57	115	228	190	146	99	127	63	126	100	143	395	301	329
S0662	55037;Q96EY7;PTCD3	199	161	186	144	179	230	159	137	150	87	136	136	191	181	114	240	189	186	166	47	149	221	159	200	238	243	349	254	277	124	144	118	260	286	310	277	389	471
S1383	8772;Q13158;FADD	367	289	331	470	504	499	448	538	503	220	425	402	517	500	532	338	287	503	398	726	331	489	510	457	471	498	554	384	334	378	501	611	377	391	436	493	516	469
S1112	1029;P42771;CDKN2A	936	904	714	824	1106	822	615	736	919	777	846	719	915	1057	1011	679	787	932	933	800	916	1264	1274	1040	1011	1068	1151	944	893	795	855	911	830	658	806	765	637	588
S1469	340061;Q86WV6;STING1	291	303	268	453	340	297	358	307	235	297	329	407	501	375	262	348	295	511	426	183	299	452	491	539	429	394	408	349	358	375	413	416	338	349	361	373	316	288
S1919	CTRL;NT0447;Control	379	497	521	599	631	547	1261	759	808	898	464	639	710	688	368	925	490	673	607	452	411	832	780	776	566	674	491	401	617	618	849	926	606	697	646	593	620	526
S1081	7295;P10599;TXN	168	151	110	139	170	131	34	145	181	71	121	105	177	185	169	102	155	216	154	68	106	117	118	210	170	173	131	143	75	138	116	179	116	133	147	187	254	161
S1282	5599;P45983;MAPK8	427	500	529	563	514	483	506	502	401	447	421	456	787	603	867	942	435	674	530	574	482	608	657	527	524	707	729	503	612	535	632	864	616	591	564	517	602	581
S0932	10985;Q92616;GCN1	346	327	432	369	467	408	204	379	420	364	416	366	562	518	520	616	574	572	537	508	471	734	775	719	593	621	908	577	1098	416	560	570	605	536	654	768	885	856
S0426	29883;Q9UIV1;CNOT7	161	122	224	270	161	177	286	128	170	369	149	187	292	234	126	313	174	250	239	126	130	146	209	136	121	121	106	126	83	206	134	284	146	112	125	92	146	120
S1979	CTRL;NT0507;Control	285	242	196	274	280	251	897	391	365	407	326	272	317	313	309	291	298	255	361	342	316	320	489	369	361	467	249	241	220	390	458	396	274	339	293	317	233	251
S0590	7356;P11684;SCGB1A1	466	836	641	629	653	733	931	511	560	782	654	635	1016	682	584	614	645	897	717	501	606	861	1042	811	919	865	977	543	774	545	660	798	630	577	765	643	645	629
S1455	961;Q08722;CD47	107	139	85	102	196	89	70	133	120	138	109	113	109	145	158	180	251	181	154	77	220	245	220	250	228	200	307	172	315	250	289	341	250	208	181	206	254	219
S0998	6241;P31350;RRM2	152	129	97	139	153	151	49	106	170	56	175	351	221	175	96	526	218	297	244	142	160	310	272	326	439	384	350	270	482	150	160	167	170	190	130	200	292	159
S0126	3845;P01116;KRAS	88	218	232	112	127	69	178	88	85	182	90	133	99	103	60	240	125	104	70	81	119	127	89	121	137	156	355	198	286	298	216	294	421	455	310	405	510	565
S0125	3845;P01116;KRAS	162	433	125	141	179	223	98	132	132	127	193	163	191	188	283	228	163	249	128	125	166	156	208	226	243	230	603	325	628	400	438	545	449	547	549	786	1088	840
S0880	54205;P99999;CYCS	361	298	153	205	382	289	184	369	285	230	395	272	355	316	253	259	252	407	312	389	329	387	508	351	276	480	736	466	511	199	180	179	234	142	255	859	938	749
S0656	4713;P17568;NDUFB7	169	225	206	213	252	186	648	134	216	99	208	172	163	241	206	276	223	281	226	134	225	408	387	425	542	504	589	316	566	264	328	383	575	711	504	601	763	703
S0343	5093;Q15365;PCBP1	173	241	215	185	242	248	387	341	413	187	151	192	148	237	410	839	160	337	342	610	111	183	223	242	173	238	149	140	160	252	210	468	228	146	147	179	172	183
S1339	4179;P15529;CD46	295	302	292	351	233	342	303	258	235	342	245	166	164	292	141	298	270	410	238	165	221	323	386	298	294	306	294	145	253	330	333	423	308	411	302	256	294	261
S1202	440;P08243;ASNS	59	31	7	86	77	89	48	66	89	52	59	41	32	46	51	195	77	107	99	282	76	88	131	206	189	146	108	67	69	120	90	166	85	110	78	190	380	236
S1874	CTRL;NT0402;Control	289	333	570	418	464	463	491	305	373	321	338	297	262	328	281	944	309	324	401	493	376	526	493	442	389	535	632	469	499	521	557	592	488	503	374	486	505	466
S1317	1786;P26358;DNMT1	67	82	48	51	81	98	531	83	108	47	93	98	122	126	78	77	114	180	161	80	71	129	100	120	52	84	89	122	246	91	70	87	100	90	67	110	131	137
S0558	10204;P61970;NUTF2	95	116	46	100	54	127	103	47	52	46	68	57	84	78	63	38	105	112	99	27	31	43	50	70	31	47	39	71	39	97	99	64	63	89	97	51	58	36
S0886	51067;Q9Y2Z4;YARS2	161	132	74	93	123	134	39	109	119	126	111	151	128	156	93	82	120	185	100	27	133	134	148	151	134	176	289	186	183	71	42	60	167	121	111	262	278	296
S0765	2475;P42345;MTOR	391	367	353	375	386	429	265	374	356	420	385	537	423	529	385	376	566	587	629	491	345	588	554	590	388	601	807	550	867	424	457	475	400	437	417	545	548	570
S0833	54707;Q9H9Y4;GPN2	267	396	202	590	334	271	173	418	497	186	340	329	340	446	305	440	325	487	410	149	304	301	257	343	292	271	423	420	355	269	220	318	286	299	375	365	253	318
S1679	CTRL;NT0207;Control	201	206	407	219	188	195	601	177	312	281	188	222	173	269	290	262	296	267	213	396	209	334	373	276	285	264	192	146	119	284	316	405	181	388	278	216	279	308
S1418	4907;P21589;NT5E	317	427	446	439	361	538	235	461	319	419	301	323	525	389	637	379	408	407	608	268	345	494	490	524	454	568	559	358	523	437	384	428	437	418	418	449	404	428
S1345	2923;P30101;PDIA3	420	386	366	569	391	485	203	386	536	481	426	381	386	497	743	550	479	649	506	526	385	575	491	490	588	479	598	408	537	453	506	504	474	316	405	364	375	466
S0930	10985;Q92616;GCN1	159	110	111	145	179	147	152	219	139	171	100	99	134	196	115	144	179	216	120	115	153	333	328	300	282	338	573	188	270	218	270	265	431	383	318	353	534	539
S0223	6651;P18583;SON	258	223	562	678	479	247	305	333	378	430	299	266	236	251	203	747	294	321	320	266	214	290	272	326	338	314	350	189	176	366	381	459	297	381	418	237	308	242
S1312	5747;Q05397;PTK2	302	243	177	160	203	367	127	202	123	304	213	258	352	244	236	231	205	245	200	256	267	439	359	455	506	488	1012	542	1302	421	403	534	426	470	451	569	711	546
S0030	4609;P01106;MYC	186	115	221	155	155	120	121	144	117	111	129	155	233	183	435	99	123	158	176	138	122	115	164	173	105	144	226	163	268	170	186	251	150	161	188	330	474	413
S0518	1874;Q16254;E2F4	384	719	521	641	664	618	386	629	680	438	545	589	773	609	911	737	467	690	643	486	539	580	551	698	524	625	680	612	483	587	732	686	422	515	463	556	582	521
S1105	3156;P04035;HMGCR	170	223	133	304	239	182	89	197	192	243	176	198	282	280	211	167	234	272	232	44	158	274	233	141	104	164	282	171	216	206	221	282	152	205	221	182	117	142
S0840	5687;P60900;PSMA6	23	38	15	38	12	13	35	39	18	2	21	24	25	24	16	27	42	44	24	11	20	39	49	16	32	22	59	25	0	56	87	70	40	64	67	36	39	60
S0630	55572;Q96CU9;FOXRED1	201	300	137	249	214	282	193	239	154	168	227	162	222	236	167	157	206	236	215	65	200	299	317	387	253	295	557	242	423	166	250	296	368	437	406	268	355	294
S0882	80790;Q8IY22;CMIP	153	135	148	159	199	166	52	128	113	139	144	203	150	166	156	106	175	182	149	74	168	249	211	289	299	279	319	210	251	273	417	376	241	279	291	210	259	182
S0379	27183;Q9UN37;VPS4A	309	404	356	402	361	308	507	275	282	224	292	365	376	514	228	231	360	443	332	215	344	380	402	390	316	476	469	366	433	506	573	627	435	369	414	488	429	427
S0316	6141;Q07020;RPL18	81	107	218	121	52	77	55	91	103	165	101	117	92	132	62	36	129	125	116	7	103	83	100	88	38	92	146	133	79	141	168	75	113	170	92	146	179	111
S0878	54205;P99999;CYCS	115	161	112	132	176	132	122	224	126	100	225	125	150	174	309	97	161	172	185	99	160	176	197	179	122	180	271	223	279	126	123	178	131	120	130	522	724	581
S1319	1786;P26358;DNMT1	38	48	86	21	133	46	33	155	18	38	40	28	51	42	30	86	21	33	14	40	27	60	75	22	53	39	215	64	19	68	64	62	63	76	30	93	137	131
S1393	51135;Q9NWZ3;IRAK4	505	776	581	693	775	533	569	575	540	888	420	510	559	691	443	512	478	691	540	966	557	622	608	634	613	640	714	431	554	517	460	641	493	598	687	489	558	375
S0699	112869;Q96ES7;SGF29	109	70	102	108	121	150	103	89	114	95	108	58	117	85	143	59	56	96	103	47	223	286	473	440	480	451	721	370	966	196	260	191	370	528	404	420	461	416
S0565	6634;P62318;SNRPD3	99	102	120	79	138	92	35	133	163	85	133	101	171	131	94	127	125	193	111	95	120	115	150	130	173	117	117	137	94	118	37	190	89	99	72	117	91	68
S0758	2186;Q12830;BPTF	149	138	256	139	125	154	48	143	150	88	194	152	169	200	136	62	247	258	172	91	111	142	191	160	154	144	382	164	269	145	166	169	302	258	192	334	397	387
S0454	2932;P49841;GSK3B	162	370	639	201	351	221	315	443	273	235	237	157	235	854	329	194	306	396	238	396	351	418	426	364	293	249	478	208	439	300	281	372	295	242	301	220	236	256
S0740	6136;P30050;RPL12	83	130	57	96	110	94	105	79	66	109	92	54	132	92	48	98	64	85	137	46	41	115	82	147	130	134	82	80	28	87	69	124	107	206	126	109	169	123
S1114	10412;O95478;NSA2	147	266	134	159	155	205	121	119	151	280	186	151	172	333	374	360	207	278	417	300	174	225	228	215	172	264	309	184	298	342	391	396	228	185	248	314	339	312
S0654	4713;P17568;NDUFB7	296	294	444	367	339	461	278	426	403	466	382	328	396	334	298	443	367	475	344	178	308	428	484	440	417	543	516	410	552	366	264	327	512	564	541	576	735	571
S0644	122961;Q86U28;ISCA2	298	319	292	259	346	211	149	236	237	136	364	267	353	327	224	231	338	431	329	162	304	284	310	544	510	479	482	413	274	154	143	135	360	250	289	755	1034	773
S0553	10476;O75947;ATP5PD	140	107	95	99	108	102	90	96	141	126	138	106	157	230	146	412	159	147	139	38	154	167	167	236	170	225	279	154	347	201	174	186	225	111	151	276	547	376
S0966	56652;Q96RR1;TWNK	197	179	170	148	213	184	87	186	229	112	313	217	222	247	203	330	250	242	231	75	200	221	188	316	278	352	578	382	532	143	179	211	350	304	281	507	576	452
S1289	6790;O14965;AURKA	48	85	21	89	67	48	2	121	51	86	18	42	42	68	97	117	64	87	52	48	57	51	33	59	85	62	94	63	47	74	39	109	107	61	50	68	37	61
S0996	6240;P23921;RRM1	143	176	122	183	181	135	124	132	261	130	124	148	285	166	208	277	162	158	138	134	158	171	181	200	230	267	346	194	126	193	100	136	142	71	116	140	120	118
S0895	2539;P11413;G6PD	168	183	125	204	231	186	139	188	420	213	228	277	224	263	337	439	190	301	204	183	473	622	785	1049	1276	876	616	361	738	175	231	332	522	448	462	398	524	410
S1231	6647;P00441;SOD1	128	162	343	314	200	167	158	132	184	347	137	147	243	178	77	87	138	172	149	323	120	160	152	127	149	130	170	118	152	112	108	175	103	140	120	153	146	133
S1842	CTRL;NT0370;Control	338	313	347	395	307	387	273	398	301	285	291	447	287	452	325	369	393	366	686	359	300	466	387	478	372	432	320	355	412	277	276	336	248	256	208	369	347	353
S0890	8774;Q99747;NAPG	85	116	125	100	130	56	34	79	101	106	131	64	89	94	117	168	73	65	79	57	126	332	289	429	536	515	381	160	479	69	64	104	108	90	118	191	226	156
S0101	9927;O95140;MFN2	177	194	165	273	279	177	500	279	196	228	306	219	227	351	215	309	221	292	281	176	215	189	142	209	158	217	377	228	389	210	298	438	330	392	298	473	614	399
S0205	55206;A3KN83;SBNO1	89	168	74	204	90	91	27	121	77	88	116	112	163	142	106	185	120	168	178	102	108	154	101	95	52	88	76	89	35	104	92	90	71	69	73	100	38	81
S1033	6720;P36956;SREBF1	296	415	597	393	407	341	221	768	326	404	708	435	393	546	280	608	273	478	463	368	341	364	295	693	726	798	802	546	534	367	332	378	885	851	718	777	1083	831
S0936	10569;O95391;SLU7	160	255	153	171	186	174	36	146	193	139	161	285	257	191	118	119	178	289	234	82	121	125	147	118	113	100	84	150	150	119	58	173	56	46	89	138	88	117
S0568	6634;P62318;SNRPD3	163	140	94	160	146	74	55	143	108	137	131	101	258	164	321	133	109	154	123	34	76	101	115	87	29	77	130	91	59	47	74	86	81	30	105	105	69	131
S0378	27183;Q9UN37;VPS4A	111	187	104	183	169	165	219	118	222	38	191	405	191	171	87	227	136	150	135	279	220	275	268	238	347	412	331	162	265	458	474	578	315	354	284	266	492	385
S0907	51218;Q86SX6;GLRX5	67	170	350	210	246	141	208	316	324	216	184	139	141	185	98	204	121	234	187	146	187	261	292	360	379	442	502	250	520	154	160	193	447	542	386	623	940	834
S1265	5347;P53350;PLK1	43	63	79	70	155	44	211	71	65	97	41	58	71	84	53	98	110	77	89	572	89	77	113	87	88	79	64	86	75	99	128	169	71	138	112	71	109	80
S0570	8317;O00311;CDC7	85	114	84	91	100	120	71	180	105	115	138	158	130	127	68	145	144	138	367	93	89	86	111	90	67	117	135	128	184	121	130	104	46	159	80	107	91	85
S0032	4609;P01106;MYC	160	137	228	204	174	197	84	206	120	135	249	154	259	217	217	144	213	289	198	84	249	174	167	246	210	165	368	204	386	190	207	162	260	208	286	685	901	740
S0578	6209;P62841;RPS15	165	175	114	154	161	142	113	159	110	64	161	92	158	224	131	194	135	205	203	111	76	135	84	72	45	94	115	130	199	108	159	85	159	186	158	162	268	192
S0821	22937;Q12770;SCAP	5	61	7	60	27	20	40	29	26	12	5	30	0	3	6	61	1	3	6	33	22	55	46	159	197	164	379	91	226	54	56	50	637	863	506	361	666	519
S0208	55206;A3KN83;SBNO1	155	208	141	269	173	174	349	165	185	128	197	129	207	186	272	89	194	218	202	69	112	176	118	174	163	155	230	162	123	123	235	251	126	148	160	172	162	151
S0877	54205;P99999;CYCS	228	190	196	189	210	200	110	217	167	101	193	170	228	192	137	256	230	304	226	205	189	189	228	196	142	214	411	198	358	153	87	121	161	124	150	424	498	463
S0317	3157;Q01581;HMGCS1	170	165	133	146	189	171	89	162	110	162	195	145	241	225	206	333	208	211	160	87	104	160	160	170	94	139	171	138	60	119	128	249	141	88	197	127	125	106
S0642	122961;Q86U28;ISCA2	46	46	89	53	41	44	51	37	86	93	258	41	24	159	26	131	47	99	65	34	64	141	171	485	488	406	342	83	218	64	75	79	184	181	154	414	719	560
S0579	6209;P62841;RPS15	208	137	145	164	130	324	101	124	130	117	125	119	152	158	116	154	164	147	147	183	155	150	142	129	102	150	187	116	138	150	95	193	173	226	118	182	217	196
S0835	54707;Q9H9Y4;GPN2	20	32	37	39	75	166	74	115	33	51	71	101	59	99	45	36	45	48	55	40	35	73	93	49	109	130	80	80	83	106	110	113	136	103	64	64	84	66
S1670	CTRL;NT0198;Control	117	159	235	841	202	345	130	186	349	163	125	355	165	276	199	233	208	305	237	258	222	249	229	243	230	209	264	175	169	340	271	280	137	111	133	200	189	185
S0837	5687;P60900;PSMA6	65	94	60	78	91	80	117	86	173	50	77	80	97	84	105	165	108	104	88	144	57	122	65	111	106	140	94	115	78	118	90	70	133	87	141	135	160	119
S0342	5093;Q15365;PCBP1	181	135	173	122	151	167	118	194	270	141	107	162	152	149	129	163	136	156	200	231	107	85	125	60	63	111	108	114	95	87	76	121	159	180	53	103	43	90
S0305	10844;Q9BSJ2;TUBGCP2	77	100	66	109	135	81	53	83	106	133	102	109	80	109	103	178	91	110	98	65	109	139	184	95	108	118	99	85	89	92	145	311	137	164	125	105	135	135
S0760	2186;Q12830;BPTF	73	86	176	88	98	87	43	82	57	83	82	78	135	85	79	44	103	140	81	138	90	176	145	135	117	126	312	163	366	195	218	211	300	333	343	502	804	529
S1095	8473;O15294;OGT	88	189	73	114	127	139	63	181	109	103	119	100	170	148	86	72	152	180	147	72	96	76	90	92	80	104	185	122	130	118	109	69	202	151	141	152	240	159
S1094	8473;O15294;OGT	103	139	83	105	171	98	100	343	150	104	177	163	112	133	124	259	143	273	149	146	114	144	157	128	126	126	165	208	120	100	152	133	135	154	138	279	344	205
S0773	6391;Q99643;SDHC	111	191	287	154	96	341	364	227	132	183	128	157	172	219	310	136	167	207	122	145	84	152	148	131	168	230	149	156	222	118	94	60	165	140	143	368	412	309
S0892	8774;Q99747;NAPG	78	33	78	95	97	53	41	90	107	38	113	129	71	104	60	59	81	120	143	108	209	281	335	310	334	432	258	164	387	194	130	280	138	181	176	171	222	150
S0738	6136;P30050;RPL12	180	291	265	294	261	200	204	206	306	169	229	168	219	214	205	281	165	202	200	250	258	202	180	163	188	188	405	265	550	275	224	335	223	214	251	223	263	329
S0959	9489;Q32NB8;PGS1	61	99	100	84	116	127	52	100	77	100	156	97	145	135	85	171	77	121	161	195	122	98	131	156	252	211	320	148	426	158	98	174	162	173	159	343	660	558
S0951	5688;O14818;PSMA7	14	46	91	47	43	51	61	81	52	51	59	37	18	49	19	46	40	60	41	58	67	69	110	29	30	56	110	32	49	84	75	23	75	52	63	45	110	63
S0557	10204;P61970;NUTF2	165	140	151	79	113	167	212	121	110	84	110	120	100	335	75	164	121	280	112	121	103	120	79	135	76	90	138	133	109	150	214	146	150	108	150	194	95	123
S0175	51727;P30085;CMPK1	48	45	34	46	48	37	36	31	36	16	54	61	35	91	45	53	52	43	37	9	90	117	101	33	42	26	42	39	119	52	75	85	59	56	38	40	79	64
S0395	1106;O14647;CHD2	115	201	364	71	159	88	151	131	160	181	215	117	99	209	124	179	154	226	185	410	128	188	166	185	116	202	207	133	193	247	185	386	195	201	137	203	187	130
S1267	5347;P53350;PLK1	79	135	74	71	105	54	44	85	62	81	75	124	103	124	71	67	79	146	118	140	114	83	70	76	79	77	59	89	198	75	64	95	77	98	138	78	120	89
S1291	6790;O14965;AURKA	211	198	402	191	235	122	93	201	174	101	186	184	261	248	153	176	240	369	230	172	131	159	132	143	74	112	95	165	102	153	259	149	165	157	208	186	102	139
S0852	5859;P47897;QARS1	67	118	157	148	191	188	85	115	189	78	203	301	150	149	876	104	176	141	430	141	107	148	149	175	139	259	263	128	183	102	87	85	93	135	89	245	254	211
S0063	1111;O14757;CHEK1	44	43	71	46	43	48	63	26	52	42	39	52	84	48	48	45	67	109	73	19	35	59	57	62	57	63	85	63	43	54	51	65	32	43	43	34	92	50
S1318	1786;P26358;DNMT1	123	251	176	188	238	234	148	123	175	398	252	244	344	235	158	267	188	259	165	252	157	246	244	281	225	361	276	180	258	278	273	376	313	242	286	208	386	245
S0739	6136;P30050;RPL12	39	27	22	32	0	5	106	5	14	21	13	11	2	4	10	43	10	13	3	110	19	55	47	58	55	123	161	56	113	54	21	65	83	74	72	150	266	181
S0791	83451;Q8NFV4;ABHD11	43	73	125	115	85	125	416	48	175	121	56	111	105	149	70	147	60	189	83	135	173	456	349	529	510	491	240	87	210	60	96	100	365	393	409	377	649	456
S0952	5688;O14818;PSMA7	33	57	17	88	60	49	33	102	92	173	37	70	36	46	77	91	17	64	79	142	38	65	79	18	20	64	56	38	99	103	65	148	61	51	71	59	84	67
S0759	2186;Q12830;BPTF	138	201	112	107	163	157	180	230	110	145	151	115	176	155	150	175	134	260	148	151	155	202	130	199	94	149	292	203	231	210	259	195	268	230	309	415	632	472
S1172	7153;P11388;TOP2A	75	58	59	108	75	95	9	97	86	162	74	78	189	126	53	104	89	105	108	73	76	102	87	111	59	97	73	57	100	131	74	106	52	71	74	133	110	80
S1290	6790;O14965;AURKA	3	6	1	41	21	15	86	30	124	12	6	25	20	2	36	2	4	5	14	51	1	29	26	29	13	27	5	12	32	14	4	29	25	49	38	22	33	40
S0070	11073;Q92547;TOPBP1	70	50	88	76	86	57	69	107	97	81	56	53	84	121	38	64	145	83	124	201	41	70	74	82	41	76	64	54	44	76	142	127	114	76	105	77	76	55
S0567	6634;P62318;SNRPD3	50	56	43	87	69	65	41	55	55	63	133	38	77	165	82	118	119	89	91	73	36	83	126	62	65	76	85	83	27	88	60	135	58	75	73	113	62	78
S1171	7153;P11388;TOP2A	48	84	51	70	97	56	73	92	96	59	99	54	100	87	26	113	98	76	94	70	36	85	99	158	174	165	152	127	146	132	91	102	201	111	85	112	113	150
S0864	51073;Q9BYD3;MRPL4	122	123	93	120	104	113	224	100	110	96	215	109	84	201	86	66	165	158	115	291	161	200	166	369	408	367	521	360	606	144	143	151	248	321	176	679	1016	781
S0319	3157;Q01581;HMGCS1	30	65	70	86	57	81	195	86	67	63	55	120	46	90	70	133	79	86	67	61	227	88	122	154	260	51	104	121	82	70	156	563	277	363	129	182	143	30
S1230	6647;P00441;SOD1	14	11	10	37	36	16	104	102	31	7	39	19	35	18	16	22	16	59	48	62	0	44	13	23	23	27	7	12	17	33	10	21	33	66	15	48	12	53
S1320	1786;P26358;DNMT1	124	112	122	162	128	128	94	148	177	158	134	138	104	192	153	107	166	181	195	313	97	172	123	102	114	152	144	158	145	154	123	157	154	142	141	197	168	191
S1169	7153;P11388;TOP2A	33	26	29	51	37	68	54	57	53	75	41	64	45	64	65	80	57	86	39	126	44	76	82	61	65	96	83	51	77	117	141	104	145	102	70	95	113	98
S1000	6241;P31350;RRM2	39	15	57	78	9	31	23	9	7	40	10	14	8	0	23	16	3	22	27	2	23	23	48	38	36	50	29	10	108	40	57	71	77	73	42	28	22	23
S0766	2475;P42345;MTOR	9	21	21	127	4	14	37	1	68	46	37	6	5	8	7	52	9	13	10	0	33	49	30	59	59	69	286	92	372	51	46	72	78	80	61	145	229	161
S0569	8317;O00311;CDC7	18	30	25	30	47	16	141	61	34	43	29	23	291	21	31	26	15	65	38	47	28	29	53	26	26	34	25	32	15	39	62	24	21	26	42	22	13	13
S0318	3157;Q01581;HMGCS1	29	79	27	54	30	48	50	72	53	73	28	39	82	63	35	202	76	51	29	48	52	72	67	32	84	81	65	47	30	79	71	57	53	25	29	67	60	95
S0563	11319;O95905;ECD	14	41	15	19	35	13	28	24	38	33	11	30	1	4	29	433	2	2	32	55	48	36	58	57	59	48	28	1	10	34	81	110	18	37	18	17	32	46
S0315	6141;Q07020;RPL18	14	152	82	131	54	14	5	11	23	40	64	17	9	23	149	15	6	109	61	44	55	37	86	132	63	47	383	66	96	146	71	157	87	65	49	143	135	151
S1186	9212;Q96GD4;AURKB	1	114	121	35	13	4	28	19	10	63	11	19	66	12	134	32	4	8	8	63	19	20	13	28	43	51	71	9	30	52	105	112	87	99	74	28	98	74
[truncated: 1 more rows]

## Sheet: miniPool.sgRNA
S0001	CATCCTAGTCAACTCCCGTG	MAP2K1
S0002	GCAGCAGCGAAAGCGCCTTG	MAP2K1
S0003	GGGCACAAGGTCCTACATGT	MAP2K1
S0004	TATGGTGCGTTCTACAGCGA	MAP2K1
S0005	AAGCACCAGATCATGCACCG	MAP2K2
S0006	ACGGCGAGTTGCATTCGTGC	MAP2K2
S0007	GGATTCCCGAGGAGATCCTG	MAP2K2
S0008	GGCCCATCCCCTACCAGCGA	MAP2K2
S0009	AGTAGGTCTGATGTTCGAAG	MAPK3
S0010	GCAGTTGCAGTACATCGGCG	MAPK3
S0011	TGGAGGGCTTTAGATCTCGG	MAPK3
S0012	TTCCGCCATGAGAATGTCAT	MAPK3
S0013	ATCCAGACCATGATCACACA	MAPK1
S0014	CAACCTCTCGTACATCGGCG	MAPK1
S0015	CCTACTGCCAGAGAACCCTG	MAPK1
S0016	GCTGACCTTGAGATCACAGG	MAPK1
S0017	ACCGGTGTAGTGCACCACGC	FKBP1A
S0018	GAAACCATCTCCCCAGGAGA	FKBP1A
S0019	GGCAAGCAGGAGGTGATCCG	FKBP1A
S0020	GGGCGCACCTTCCCCAAGCG	FKBP1A
S0021	AATGAAAGCATGGACCATGG	RPS6KB1
S0022	AGCAGAACGGAATATTCTGG	RPS6KB1
S0023	CTCTTAGCCCCCATTCACTG	RPS6KB1
S0024	CTTCGGGTACTTGGTAAAGG	RPS6KB1
S0025	AAGTCAGTAACACACCATCG	CAD
S0026	CCCAGGAACTCTGTGACAGG	CAD
S0027	GAAGGTGTGATCCTATCCAT	CAD
S0028	TCCACGGGTATTCAATACAG	CAD
S0029	AGAGTGCATCGACCCCTCGG	MYC
S0030	CTGCGGGGAGGACTCCGTCG	MYC
S0031	CTTCGGGGAGACAACGACGG	MYC
S0032	GCTGCACCGAGTCGTAGTCG	MYC
S0033	ACAAATGATTAAGTTGACAC	BRAF
S0034	ATACCCAATAGAGTCCGAGG	BRAF
S0035	GGGGGTAGCAGACAAACCTG	BRAF
S0036	TCATAATTAACACACATCAG	BRAF
S0037	ACCAAACGTGTGTTCTGGAA	TYMS
S0038	ATGTGCGCTTGGAATCCAAG	TYMS
S0039	TCTACAGATTATTCAGGACA	TYMS
S0040	TTCCAAGGGAGTGAAAATCT	TYMS
S0041	ACTCCGTCAGCTCGTTAGAA	TNFSF10
S0042	CAGGACAAGTACTCCAAAAG	TNFSF10
S0043	CCTGGGAATCATCAAGGAGT	TNFSF10
S0044	GAGTAGCAGCTCACATAACT	TNFSF10
S0045	AGTGTGAGAGTCCCCAATGG	CDK4
S0046	CCAGATGGCACTTACACCCG	CDK4
S0047	GTCCACATATGCAACACCTG	CDK4
S0048	GTCTACATGCTCAAACACCA	CDK4
S0049	AACACTCCAGAGATCCACGG	CDK6
S0050	CATTGCAGGTCGTCACGCTG	CDK6
S0051	GCCCGCGACTTGAAGAACGG	CDK6
S0052	TGGCTCACCTGACCACGTTG	CDK6
S0053	ACCGTGCATTATAACATGGG	SDHA
S0054	ATAAGGTGTGCAATAGCGAG	SDHA
S0055	GCCCATCACCTCGACCACGG	SDHA
S0056	TGTCATCGCACTGTGCATAG	SDHA
S0057	ACTCATGCTGGAAACGAACT	UQCRFS1
S0058	CAGGCACCTTGATGTCTGTG	UQCRFS1
S0059	GTCTTCAAGAGAAAGCAGCG	UQCRFS1
S0060	GTTCTATGACGCACAAACAG	UQCRFS1
S0061	ACACCACCTGAAGTGACTCG	CHEK1
S0062	CTTACTGCAATGCTCGCTGG	CHEK1
S0063	TGGTATTGGAATAACTCACA	CHEK1
S0064	TTTCTGGAGTACTGTAGTGG	CHEK1
S0065	CTGTGTGAGATGGTCAAGCA	ATR
S0066	GATGCTTTGATTTATATGCA	ATR
S0067	GCCCAGGTCACCAATTGTGG	ATR
S0068	TGACGTGCGAAAACAAGATG	ATR
S0069	AAATATGTACAAATGATGGG	TOPBP1
S0070	AGAAGACTTATTAACAGTGG	TOPBP1
S0071	ATGTGAGTAGAATCATTCAA	TOPBP1
S0072	GGTGTATCCAGGTGTAACGA	TOPBP1
S0073	AAGTGTACCCTAACTAGCCG	HIF1A
S0074	GGGTCAGCACTACTTCGAAG	HIF1A
S0075	TATGTGTGAATTACGTTGTG	HIF1A
S0076	TTGTCCTTTAGTAAACACTA	HIF1A
S0077	AGAACCCGTAACAACTGTTG	MUC1
S0078	GATCGTCAGGTTATATCGAG	MUC1
S0079	GCATTCTTCTCAGTAGAGCT	MUC1
S0080	TGAACTGTGTCTCCACGTCG	MUC1
S0081	ATCAACAGGTCTGATCTCCA	NR3C1
S0082	CATCGAACTCTGCACCCCTG	NR3C1
S0083	CTTTAAGTCTGTTTCCCCCG	NR3C1
S0084	TAGAAAAAACTGTTCGACCA	NR3C1
S0085	AACATGGAAGAATCCAACAA	STAT3
S0086	ACGCCGGTCTTGATGACGAG	STAT3
S0087	GAGACCGAGGTGTATCACCA	STAT3
S0088	TCGGCCGGTGCTGTACAATG	STAT3
S0089	ATCAAGCGGTGTGAGCGGAA	STAT6
S0090	CAGCCACCACAAAGGGCACG	STAT6
S0091	GCTGGAAGGCCTCCATACTG	STAT6
S0092	GCTGGGAATAAATGTCCACC	STAT6
S0093	GCTGACGGATTCACCCTACG	PCK1
S0094	GTGGCCGAGACCAGCGACGG	PCK1
S0095	TCTGGGTATAACCAACCCTG	PCK1
S0096	TGGATGAAGTTTGACGCACA	PCK1
S0097	AAATAGCTACGGTGAACCCG	DNM1L
S0098	GAGGTACTGGAATTGTCACC	DNM1L
S0099	GCCTGTAGGTGATCAACCTA	DNM1L
S0100	TACAGATATGGCAACATCAG	DNM1L
S0101	CTTACCTGTCCATCAAAACG	MFN2
S0102	CTTCATCCTGAACAACCGCT	MFN2
S0103	GCGAATTAAGCAGATTACGG	MFN2
S0104	GGTGGTGTGGCCAATCCCAG	MFN2
S0105	AGGACTAGCCTCATTGTCAG	PPARGC1A
S0106	AGTCCTCACTGGTGGACACG	PPARGC1A
S0107	CAGACAAGACCGGTGAACTG	PPARGC1A
S0108	TATTGAACGCACCTTAAGTG	PPARGC1A
S0109	AACCTCCGGTCATGACAACG	SLC28A1
S0110	AGCTGCTCCTGATCTCTGCG	SLC28A1
S0111	CAGGATTCATTGCGTTCGAG	SLC28A1
S0112	CATATCCGTTCTCTACCACG	SLC28A1
S0113	ACTCTTCGGCACATCATCTG	SLC28A3
S0114	AGCAATGGTAGAGAACCCGG	SLC28A3
S0115	CAGTCCCAGGTAGTACAGCA	SLC28A3
S0116	GTACATTATGAGCCCACCGA	SLC28A3
S0117	ACAGCCTCGTACATACCCGA	TKT
S0118	CCTGCCCAGCTACAAAGTTG	TKT
S0119	GAAACAAGCTTTCACCGACG	TKT
S0120	TTACCTTGGAGAGCACAAAG	TKT
S0121	AGGAAGTGGGAATACAGACG	RPIA
S0122	GCACAGTCTGGGACCCGTGG	RPIA
S0123	GGCTGTGGAGAACCACGTGA	RPIA
S0124	TGATCTGGATCGACACCCAG	RPIA
S0125	AAGAGGAGTACAGTGCAATG	KRAS
S0126	AGATATTCACCATTATAGGT	KRAS
S0127	CTGAATTAGCTGTATCGTCA	KRAS
S0128	GATGTACCTATGGTCCTAGT	KRAS
S0129	CAAGATGTGCCAATTCTGCG	PIK3CD
S0130	CAGCGGCTGCCGGAACACTG	PIK3CD
S0131	TGATGGCGAAGGAGCCTACG	PIK3CD
S0132	TGTGCGCAGTAACCCCAACA	PIK3CD
S0133	ACGCTACCTTCCAAAACACG	CSF1R
S0134	GCTGCCTTACAACGAGAAGT	CSF1R
S0135	GCTTGCTAATGCTACCACCA	CSF1R
S0136	GTTGGAAATCTACTTGATCG	CSF1R
S0137	ATTTACTTGCAGATTGTCTG	RCBTB1
S0138	GGGAATGGGACGACCAACCA	RCBTB1
S0139	GTACGTTACTGACAATGATG	RCBTB1
S0140	GTGGTCCACTCCCGTAACTG	RCBTB1
S0141	CAAGCAATATATGCCCACAG	CEPT1
S0142	GAGATTTGGGGCAATCCAGG	CEPT1
S0143	TGTCAAGACACCAACTAAAG	CEPT1
S0144	TTCCGTGTAATCTTCACAGG	CEPT1
S0145	CCTCAAAGTGAGGATTACTG	UXS1
S0146	CGAGTTGATTAACCACGACG	UXS1
S0147	GTAGGGCTGGCAAAACGAGT	UXS1
S0148	GTCCGGATGCAGATAACAGG	UXS1
S0149	CTTCCTTATAGGCGTCAGCG	UCK2
S0150	GGGAGACAAAGTCATACACG	UCK2
S0151	TACTGTCTATCCCGCAGACG	UCK2
S0152	TCTGCTCCGAGGTAAGGACA	UCK2
S0153	AACGAAATAGCCCGAGACCG	TMED2
S0154	ATTACAGGACCAGATAACAA	TMED2
S0155	GATGGGCCTCATCTTCGAGG	TMED2
S0156	GATGTTCACCATTGATATTG	TMED2
S0157	AACATTCAGAATCTACGGAG	FXR1
S0158	CAAGGTTCTAGGTCTTATAG	FXR1
S0159	TACCTTCTTTAAATGCACAG	FXR1
S0160	TGGTTCGAGTGAGAATTGAA	FXR1
S0161	CACTGGATGGGACCTTCCAG	TK1
S0162	GCTGTCATAGGCATCGACGA	TK1
S0163	TCTTCCCAGGAACACCATGG	TK1
S0164	TTCACCACGCTCTCGGCCAG	TK1
S0165	AGAACCGAGAGTTAAAGATG	EDC4
S0166	GCAGCTCCACGATTCGTCGG	EDC4
S0167	TCAGCGTCAGCACTTCGGAG	EDC4
S0168	TGTGGTAAAAGGTCATAGCA	EDC4
S0169	CAGGTCAATGTCGACCACCG	FNDC3B
S0170	CCACAGGAAAGTCCAACAGG	FNDC3B
S0171	GGTACCAATGTCGTTTCGAG	FNDC3B
S0172	TGATGCTGGGGAAAAAACTG	FNDC3B
S0173	AGCAGAGGAGAATCGGCCGG	CMPK1
S0174	CCAGTGCGCCCGCATCGTCG	CMPK1
S0175	CCGAGGACGAACACGACCAG	CMPK1
S0176	TCAAGGATGGAACAAGACCA	CMPK1
S0177	CCTTGTGATAAACCTCCGGT	AMDHD2
S0178	GAGGATCTGTGGGTGCGCGG	AMDHD2
S0179	TGAATCCGGGAGCCAAGATG	AMDHD2
S0180	TTCTATGGGATGATTGCAGA	AMDHD2
S0181	AGATGGCAAGGACCAATCTG	TMED10
S0182	CCTTGTGAATCTCCTCACGG	TMED10
S0183	GAGATCTCCGACCAGTCTGG	TMED10
S0184	GGAGGCGAAAAATTACGAAG	TMED10
S0185	AAGTTGGACCTCATTAGCAA	SLC29A1
S0186	CCAGGATCCGTACGGACTGG	SLC29A1
S0187	GGCTGTGATAAAGTAGCCGA	SLC29A1
S0188	TACACGGCCCCCATCATGAG	SLC29A1
S0189	AGGAATTGGATTCAAGTACG	UBIAD1
S0190	CAAGTGCTCCAGTTTCAGAG	UBIAD1
S0191	CCGAACCGGACGACATCCTG	UBIAD1
S0192	TCGGGACAGTCGTTCCCCAG	UBIAD1
S0193	AGAGGCACCAGAATGTCAGG	ADCY7
S0194	CCGTAGCCGGGTGCACATCA	ADCY7
S0195	GCGTGGGTAGGCAGCGACAC	ADCY7
S0196	TGTACGTCGAGTGTCTCCTG	ADCY7
S0197	CCACTCCCTGTCCCGCATCG	RAD9A
S0198	CCTGCGCAGCTACCACGAGG	RAD9A
S0199	GCGCTGTAAGATCCTGATGA	RAD9A
S0200	GTATTGCTGGAAGAAGAGCG	RAD9A
S0201	CAACTCGATAAGCCAGTACA	ZC3H7A
S0202	GAAAGGAGCATTCAGCCGGG	ZC3H7A
S0203	TAAGGGCATAACAGGAACTG	ZC3H7A
S0204	TCAATGAGTGAATCCAAACG	ZC3H7A
S0205	GCAGACCAATTACAACACAC	SBNO1
S0206	GGTAGCAGTTCTGACGACAG	SBNO1
S0207	TGAGTAGAAAACGAGCATTG	SBNO1
S0208	TTATTCAAGCAGTAGAACGG	SBNO1
S0209	ATCTCCCGTGGCCATCAGGT	DHODH
S0210	CATCTTATAAAGTCCGTCCA	DHODH
S0211	GAGTCTTGAAATCTGGCCCG	DHODH
S0212	GTGACTCCAAAACCTCAGGA	DHODH
S0213	AGTGGACCGCAACATCAAGG	NONO
S0214	CTGGACAATATGCCACTCCG	NONO
S0215	GACCAGTTAGATGATGAAGA	NONO
S0216	GCTCTGGACAGATGCAGTGA	NONO
S0217	AGGCAGAAACAATTACAGAG	OR5D13
S0218	ATAATAGTGGTATACAGCAA	OR5D13
S0219	CAGTTTAGGTGTAACTACAG	OR5D13
S0220	GTGGCTGGGTCCTATACATG	OR5D13
S0221	GCCAGTTGTAACAATGTCAG	SON
S0222	GGACATCATAGAGCGCTCGT	SON
S0223	GGATTCCAGCGCTGTCGTCG	SON
S0224	GGTTGAAGGACTGACACCGC	SON
S0225	ATCGTCTACTATGAGACCCA	MYO7A
S0226	CCACGCACTCCTACACCCGG	MYO7A
S0227	CCTTGACAAACTTCTCGGAG	MYO7A
S0228	GGGTAACTGCATAACCTGTG	MYO7A
S0229	AGCTACTATCATTCCCACAA	NAA60
S0230	GCAGGTAAATGGCTTTGCAG	NAA60
S0231	GTCGCGTACATCCTAAGTCT	NAA60
S0232	TATCACGATACCATGAGTCT	NAA60
S0233	CATCCATGTTAGCTCTAAGG	SRP14
S0234	CATTCCAAAGAAGGGTACTG	SRP14
S0235	GCTGATCTTCTTCTTCCCAT	SRP14
S0236	TATAGACGCTGCCCGACGTC	SRP14
S0237	ACGTGTCTGTGGTCTTCAAG	CETP
S0238	ACTGATACTTACACACCAGG	CETP
S0239	CATCTACAAGAATGTCTCAG	CETP
S0240	GACTTGGCCAAGGAGCATCA	CETP
S0241	GAGGACTTTCTGGCGCACAG	KIAA2013
S0242	GCCGGCACTCCAGGACCCAG	KIAA2013
S0243	GGTGAGGCCAGACGGCGTGT	KIAA2013
S0244	TATGAAGATCACTGCTTCAG	KIAA2013
S0245	ACTCCCGACACAGCGCCTCG	PDF
S0246	GCTGCAAGCCCGGACACCGA	PDF
S0247	GGGTTCACGAACACGCGCAG	PDF
S0248	TGGCACACGTGCGAGAACGG	PDF
S0249	ACCATGGCTACCACTACTGG	SLC9A5
S0250	ACTTGGTCAATCTTGTCCAG	SLC9A5
S0251	ATTCCAGAGTGTGCCTACCA	SLC9A5
S0252	GAAGGCAAAGACTAAGCCCA	SLC9A5
S0253	AAAACCTCAAAATATGATGG	ITFG1
S0254	AGCCACAGATACTATTAGGA	ITFG1
S0255	GAGGTCCCCGAAAGCCGCAA	ITFG1
S0256	GATAACAAGTGTAGTCCCTG	ITFG1
S0257	AAGCACGGGTAAACCTTGCA	ABCC4
S0258	CAGATTGACTATCTGGCCTG	ABCC4
S0259	GAAGGTACGATTCCTTAGTG	ABCC4
S0260	GCGTCACTGCCACGAACACG	ABCC4
S0261	ACCACAAAGAGCCATACCAA	PIAS3
S0262	CCTTCCCCCAACCAAGAATG	PIAS3
S0263	TCTTCCGGGGAAAGCGTCGT	PIAS3
S0264	TGACACCCGGAGACTTGTAG	PIAS3
S0265	GCACCTTGCGTTCTCGAGAG	ADCK4
S0266	GGAGTGTGACTACCGTCGTG	ADCK4
S0267	TAAGGTCTGCACAATCCGCT	ADCK4
S0268	TTAAGGAGCTGTGCACGACA	ADCK4
S0269	CAAGTTTGGGAAAATCCTTG	PDPK1
S0270	CCCGCTCTCTGGTTACATAG	PDPK1
S0271	GTTCTTCGAGTCCGTCACGT	PDPK1
S0272	TCTGCTTTAGAGTACTTGCA	PDPK1
S0273	GAGCAGGCTCCGATGGCCGG	CLEC18C
S0274	GGTCAGCCTATGGTTTGCAG	CLEC18C
S0275	TCATGCGACAAGGATTCCTG	CLEC18C
S0276	TCGGGGTTGGGATTCCACAG	CLEC18C
S0277	GCTCACACGTGTGCTAGAAG	COQ9
S0278	GCTGAAGCATGGAAGGCACG	COQ9
S0279	TGATCCCATACATTGAGCAC	COQ9
S0280	TGTCTCAGGTATACAGACCA	COQ9
S0281	CCTTGGGTCACATCAAACGC	PNPLA6
S0282	CGATGTAAGTGCAGTCGGAG	PNPLA6
S0283	CTGTGAATACAGCTACTGTG	PNPLA6
S0284	TCACTGTTAAGGAGTAGCGT	PNPLA6
S0285	AAGGGCGTGCTCCAGAACAC	SLC7A11
S0286	ATGGATATACATATTGCAAG	SLC7A11
S0287	GAAGAGATTCAAGTATTACG	SLC7A11
S0288	TGAGCTTGATCGCAAGTTCA	SLC7A11
S0289	ACGAAGTTAAGTAATTTCCA	C17orf51
S0290	CGTAAGGGTGATCACACGTG	C17orf51
S0291	TGATGACGTCCTGTACTTCG	C17orf51
S0292	TGCAGCCGAGAGGCCCACAC	C17orf51
S0293	AAAATCAAACCAGATACCAA	DDX19B
S0294	ACCTGCAAACAAATACCCCC	DDX19B
S0295	CCAGTCCAGCACAGTCCCAG	DDX19B
S0296	TACGGCTCAGCAAGCATCAG	DDX19B
S0297	AACAAAACAAACAAGTGCTG	DNAJC4
S0298	GGAGCTGGTCATCATAGCTG	DNAJC4
S0299	GGCAGACTTGTCATGGACTG	DNAJC4
S0300	GGTCCCAGTTTCACAGCGTG	DNAJC4
S0301	AACTACAAGACCTTCATCCG	COG8
S0302	CCATATTACAAAAACCATCG	COG8
S0303	CTGGAGACCGACCTTTACCG	COG8
S0304	TCCGTGTCATTGGCTACCTG	COG8
S0305	GCTATGCCTGTACCTAACCA	TUBGCP2
S0306	GTTCACCTGCCCGTACTCGA	TUBGCP2
S0307	TCACGTACCTATCGGCAAAG	TUBGCP2
S0308	TCATCTACACGTTAAAAGAG	TUBGCP2
S0309	AGACGTGCACTTTGAGCGGA	ALYREF
S0310	GCCTCGATTCACTCGCGCGG	ALYREF
S0311	GCTGTGCACTATGATCGCTC	ALYREF
S0312	TTTCCCACCTGTCTCCACGC	ALYREF
S0313	ACAACCTCTTCAACACAACC	RPL18
S0314	CCGCCATAACAAGGACCGAA	RPL18
S0315	TCAGGAGGTACCCAAACTGA	RPL18
S0316	TCCTGGCCGGGAAAACAAGA	RPL18
S0317	ACAACTAATGCATGCTATGG	HMGCS1
S0318	AGCAGCGGTCTAATGCACTG	HMGCS1
S0319	GGAAATGCTAGACCTACAGG	HMGCS1
S0320	TAATAGCTCCTCTTACCCAA	HMGCS1
S0321	ACGTTGGGCCCTCCAGAGAA	NR5A1
S0322	CACACGTGAGCAGTCCGTAG	NR5A1
S0323	GGGGCCCCAAAGTCGCCCAG	NR5A1
S0324	GTGCGCGCTGACCGTATGAG	NR5A1
S0325	CCAACACTGGACGGTCAAGA	HNRNPAB
S0326	CGCCACCGAGAACGGACATG	HNRNPAB
S0327	CGGGAATCAGAACGGCGCCG	HNRNPAB
S0328	GTGAAGAAAATCTTCGTTGG	HNRNPAB
S0329	AGATGGTACGCGGCTGCACG	PFKFB3
S0330	ATCACCTGTCGCATTTGTCG	PFKFB3
S0331	CGTCGGGGAGTATCGCCGGG	PFKFB3
S0332	GGATTACAAAGACTGCAACT	PFKFB3
S0333	CAGAGACCGGAAGGATCACA	ZNF511
S0334	CGAAGAACTGGTGCTCCCGC	ZNF511
S0335	GTGGTGCTCGTAGTCGTCCA	ZNF511
S0336	TCTTCCAGATCCTGTCTGAG	ZNF511
S0337	CAAGCCCAATAAAGGTCCTG	USB1
S0338	CAGCCGGGGGACATATGTCT	USB1
S0339	CTCACATGGTACATAGACGT	USB1
S0340	GATGACAGCACAAAACACGG	USB1
S0341	ACACACTCGGTGACAGACTG	PCBP1
S0342	AGAGATCCGCGAGAGTACGG	PCBP1
S0343	ATGGTCATGACTCTCCCTTG	PCBP1
S0344	GTCGGTTAAGAGGATCCGCG	PCBP1
S0345	AAGTGTCCAATATAAAAAGA	DEK
S0346	CAAAGCCTTCTGGCAAAGTG	DEK
S0347	CGAAATGCCCGGTCCCAGAG	DEK
S0348	TCTAGAAAAGAGTCTCATCG	DEK
S0349	AAAAAGTAGACTGACCTGGT	EWSR1
S0350	ATGAGTGGCCCTGATAACCG	EWSR1
S0351	GGTCTGCCCATAGGTTGCAG	EWSR1
S0352	TGGGTCTTCATAGGACACTG	EWSR1
S0353	AGGCGCTGGAGACCTTACGA	MCL1
S0354	AGTCGCTGGAGATTATCTCT	MCL1
S0355	CCAAAAGTCGCCCTCCCGGG	MCL1
S0356	GTAATAACACCAGTACGGAC	MCL1
S0357	CCTTTGTCAACGTCAAGCGG	RAB35
S0358	CTTGAAATCCACTCCGATCG	RAB35
S0359	GTATTATCGGGGGACCCACG	RAB35
S0360	TGTGTGCCGAATATTAGGTG	RAB35
S0361	ATGAAACAATGTCCCCAACG	FAF2
S0362	GAAGGATCGAAGGATGACTG	FAF2
S0363	GGAGGTGGGTTGAAAACACT	FAF2
S0364	TGTCTCAAGACCTCAACCAA	FAF2
S0365	CAACTGAAGATAGAGAAATG	SPPL2A
S0366	GCCAGAATTGCACAGAAAGG	SPPL2A
S0367	GTCTGGAAATGGCACAACCA	SPPL2A
S0368	TGAAAATGTATTCTCCATCG	SPPL2A
S0369	CCGCTTTCCAGTGACCGACG	FIBP
S0370	GATGAGTAGTGCCTGCCGGG	FIBP
S0371	GGTGCTGCAGAGCGACACCA	FIBP
S0372	TTGCTGAATATTGTCCACCA	FIBP
S0373	CCATTCGTGTTAGCTACCAT	OTUD5
S0374	CGGCGCAGGCTACAACAGTG	OTUD5
S0375	GAATGCCATAAAAACATCGG	OTUD5
S0376	GGTTGTGCGAAAGCATTGCA	OTUD5
S0377	ACTCACACTTGATAGCGTGG	VPS4A
S0378	ATGGCCGAATCCAACACCCA	VPS4A
S0379	CAACATACGGTGGAACGACG	VPS4A
S0380	GGCCGCCCGGAGGATCAAAA	VPS4A
S0381	AATAGAGGCTGGACTAATCG	TLE4
S0382	CATGACAATGATCACCAAAG	TLE4
S0383	CCGGCACTGCTACCGATGGG	TLE4
S0384	CGAGACACGTGTACACGGGT	TLE4
S0385	CCCTTGATAAGAATCTATCG	XPR1
S0386	TCAGGCACCACAATATCCCG	XPR1
S0387	TCTGCAGCAGGATTAGACTG	XPR1
S0388	TCTTATAGAGAAGCTCGCAG	XPR1
S0389	AAGGCTGGAACAATGCCCTG	TMCO6
S0390	GCTCTGGTCAGCCTTCGTCG	TMCO6
S0391	GCTGAGAAACGACGCCCCAG	TMCO6
S0392	TCTAAGCAACCTGCTAACTG	TMCO6
S0393	AAGGCAGACTCGTCGAAGAG	CHD2
S0394	AAGGGACGACTATAAGAAAG	CHD2
S0395	GTCTTACATCCACAGCACAT	CHD2
S0396	TGAGCTGGTAGATAAGTCGG	CHD2
S0397	AAGCGAATAGGATGCGTTGG	YWHAE
S0398	AATTTGCCACAGGAAACGAC	YWHAE
S0399	GAGCAGGCTGAGCGATACGA	YWHAE
S0400	TCTTATATGCAACAGATAGG	YWHAE
S0401	CAGGCGACGAGTTTGAACTG	BCL2L1
S0402	CAGTGGCTCCATTCACCGCG	BCL2L1
S0403	CTCCGATTCAGTCCCTTCTG	BCL2L1
S0404	GACCCCAGTTTACCCCATCC	BCL2L1
S0405	AGCTGGCCACGAAATACGAG	FAM49B
S0406	CCAGCCTACAGAGTCTGAGA	FAM49B
S0407	TATGAGGATTAACAATGTAC	FAM49B
S0408	TCTCGCTCTAGATGCTGGGT	FAM49B
S0409	ACATTGTCGGTGAATAGTGA	COG3
S0410	GCTGTTCACAGGCTTCATGT	COG3
S0411	GTCCGTCTGAATATAGATGT	COG3
S0412	TTATTGAACAAATAGAACTG	COG3
S0413	AGGACTATGTGCTTAGACTG	2025-03-05
S0414	AGGTATTCAGCATTGCACTG	2025-03-05
S0415	CCAGGCCTGTCTACAACGCT	2025-03-05
S0416	CTGAATGGGTGAGACCATGC	2025-03-05
S0417	CCCCGGGTCAGAGTCCAACA	CSDE1
S0418	GATGTCAGACTATTGCCTCA	CSDE1
S0419	GTCGTAATTCTAACTCCAAG	CSDE1
S0420	TTGAAGTATCATCGGACCGA	CSDE1
S0421	ATAGGCGGTCACCCAAACGA	PCF11
S0422	CAGCTACTGACTGACCATGG	PCF11
S0423	TGCTAGACGTATTCACATTG	PCF11
S0424	TGGCTTATCCTGTTCAGACG	PCF11
S0425	ACTTCTTATGACTTCTGGAG	CNOT7
S0426	CCAGTTTAAAAAACATGAGG	CNOT7
S0427	GGTGTGGTTGCAAGACCCAT	CNOT7
S0428	TGACAGGAAAAAACAATCGA	CNOT7
S0429	CAGCCTGGTATAATGCATGG	PRUNE
S0430	CAGGATTCTCTCGGTCACCA	PRUNE
S0431	CTATAGACAAGGCGTCAAGG	PRUNE
S0432	CTTTCCTATCTAGACAACTG	PRUNE
S0433	TCAAGAAAATCTCCATCGAA	DCK
S0434	TGTATGAGAAACCTGAACGA	DCK
S0435	TTCCTGAACCTGTTGCCAGA	DCK
S0436	TTTGAGCTTGCCATTCAGAG	DCK
S0437	AAAGACTTCATGATCCAAGG	PPIL1
S0438	AGGGGCTGGAATTCTCGCAA	PPIL1
S0439	GCTCGTCGAGGTTACTACAA	PPIL1
S0440	TCCAATCGGGCAGGTCGAGG	PPIL1
S0441	AATGTGAAGAATTTCTCCCA	UBA6
S0442	CTGGAACCATATTTACATGG	UBA6
S0443	GATGATGTGACATGAACGTA	UBA6
S0444	TTGTAAGACTCAGTCAAATG	UBA6
S0445	GAAGAAGCACCAAGAAAACC	LARP7
S0446	GCTTACCTGAAGTCAGAACA	LARP7
S0447	GGAAGCATCAGAAGCTTCCA	LARP7
S0448	TGGAAGGCACCAGAATCCGG	LARP7
S0449	AGATGATAACAGCTAAGCCA	PRKRA
S0450	CATTACTCACTAAAGAAATG	PRKRA
S0451	TGGAAGGGTCAGGCATTAAG	PRKRA
S0452	TGTGCAGGTTATGTCACCAA	PRKRA
S0453	AGGTCCTGGGAACTCCAACA	GSK3B
S0454	ATACCTTGACATAAATCACA	GSK3B
S0455	CAGTATCAGGATCCAACAAG	GSK3B
S0456	GTGGCTCCAAAGATCAACTC	GSK3B
S0457	ACGCCCGGGTCGGTACCTTG	WDR20
S0458	GACTGCCGAGTAATAGCCAG	WDR20
S0459	GATACGTGACACTTACGGGG	WDR20
S0460	GTACATGTTCCCACTCGAGT	WDR20
S0461	AATGACTTGATAGCTAAGCA	OSBP
S0462	CGTACTGGCAGCAATATCAG	OSBP
S0463	GCAAGAACCTTACCGGCATG	OSBP
S0464	TCAGCACGAACCATCGCCGC	OSBP
S0465	CAGAGACTATCGACCGCGAG	NOL3
S0466	CAGAGCTTCAGACCCTGACG	NOL3
S0467	CGTGCTGCCAGTCCCAAGCG	NOL3
S0468	GGCATGGAGGGTCATAGCTG	NOL3
S0469	GGATGTAGTAGGTATACGCA	NEU3
S0470	GGGCACTGCAATATAGCACA	NEU3
S0471	TGATGGAAGCCACACTACCG	NEU3
S0472	TTGCAGAGAAGCGTTCTACG	NEU3
S0473	GATTACCTGCCATTCCGCAC	COQ10B
S0474	GTATATCGCTCCAACACAGG	COQ10B
S0475	TGATGTAGTATCGGGAGTGG	COQ10B
S0476	TGTAGGCATCTTGTACTGAT	COQ10B
S0477	ACGGCGTCGTTGGAGGACCG	C14orf132
S0478	ATGAAAGCTCCCCCCATCAT	C14orf132
S0479	ATTGGCAGAGGAGTTAAACA	C14orf132
S0480	TTTCATGGACTCGCCCAACG	C14orf132
S0481	GAATGTACGTACCACCCCTG	CYP51A1
S0482	TACGATGTGCCTAATCCAGT	CYP51A1
S0483	TCAACTACTAGTGCTTGGAT	CYP51A1
S0484	TTTCCTTTCCATGCAAACAA	CYP51A1
S0485	CAAGCGTGAGAAACTCCTAG	ITPRIPL1
S0486	CCAGTGACCAGTTAGTGCTG	ITPRIPL1
S0487	TGAGTTTAAAGTCATACTTG	ITPRIPL1
S0488	TGGACCTGGACACATTAGCC	ITPRIPL1
S0489	ATAGCCATAGTCGTAACCTG	RBM6
S0490	CAAAATATTTGGATCCACAG	RBM6
S0491	GGACCACCTATGGACTATAG	RBM6
S0492	GGACGTTGGCAGTAGTAAGG	RBM6
S0493	GGCAGTTTCCAACTCCCTGG	NUDT15
S0494	GGGAAGAGGAAAGGCTCGGT	NUDT15
S0495	TATGTTACTATATTAATGAA	NUDT15
S0496	TTCCCCAGGAGGACGCAACG	NUDT15
S0497	AGCCACTCGAGTCTACTACC	HEPH
S0498	GGACAGATGCTGACTACCCG	HEPH
S0499	GGCACAGAGACTGATGTGCA	HEPH
S0500	TTCTCATAAAAGACCCCATG	HEPH
S0501	AGGAAGAAGAACTTGCCCGA	GIGYF2
S0502	GACACAGACCTAGTTACTGA	GIGYF2
S0503	GGCGACTAGCTGGATCAAGG	GIGYF2
S0504	TGAGGGTAGCCATAATGAAG	GIGYF2
S0505	ATGAAGCCCCTGTTGCCGAT	GAP43
S0506	CCAGGCTCCTGCATCCTCAG	GAP43
S0507	GCTTCCGTGGACACATAACA	GAP43
S0508	GGAGGACGGCGAGTTATCAG	GAP43
S0509	ACCCGGGCGTCCCTTACCAG	MT1G
S0510	CAGCGGCACAGGAGCAGTTG	MT1G
S0511	GCACTTGCAGGAGCTGGCGC	MT1G
S0512	GCGTCCCTTACCAGCGGCAC	MT1G
S0513	AGGATAGAGGGACAGGTCGA	MEN1
S0514	CCAGACAGTCAATGCCGGTG	MEN1
S0515	CCAGGCATGATCCTCAGACA	MEN1
S0516	GAACGTTGGTAGGGATGACG	MEN1
S0517	ACTAGACCAGCACAAGGTGT	E2F4
S0518	CAGTTTGTCAGCAATCTCCC	E2F4
S0519	GAGTGTGAGTGGTCCCATTG	E2F4
S0520	GATGTCCTCATGAGTGACGT	E2F4
S0521	CCGGTGTGAGCTCAAAGCAA	PROCA1
S0522	GGGGCTCTCAGAGCGCCAGA	PROCA1
S0523	TCCACTCTACCATGAGTGTG	PROCA1
S0524	TGGGATGAGAGCAGATGCCG	PROCA1
S0525	ACCTCGCCGGTCCTCCACTG	PDP2
S0526	CATGGGGAACTGTTTAGGGT	PDP2
S0527	GTTCCTGCCAATAGACACGG	PDP2
S0528	TGATGGAATTCACTTGCACG	PDP2
S0529	AGAAGTTAGCCACGCTTCAG	SLMAP
S0530	CGAAGGGCATCTAACCAAAG	SLMAP
S0531	GATCAAACCAGACGAGAGCG	SLMAP
S0532	TAAATTATACTCACTCTGAG	SLMAP
S0533	AATCAACACGAGGTTTCTAG	OXNAD1
S0534	AGATACAAACCTCCCGTCGA	OXNAD1
S0535	TGACGCAGCCTCAATACGGA	OXNAD1
S0536	TTACCGTATTGTGAACCCAG	OXNAD1
S0537	ACCGGCGGCGCAGGAGCAGT	MT2A
S0538	GCATTTGCAGGAGCCGGCGC	MT2A
S0539	GGTGACTCCTGCACCTGCGC	MT2A
S0540	TGCTGCTCCTGCTGCCCTGT	MT2A
S0541	CACACTTGGCACAGCTCATG	MT1A
S0542	CAGTGGCGCAGGAGCAGTTG	MT1A
S0543	GCATCCCTTACCAGTGGCGC	MT1A
S0544	GCATTTGCAGGAGCCAGTGC	MT1A
S0545	AATACGTACCTCATTGTGGG	PCYT1A
S0546	CCATCGGCATAAACTCTCAC	PCYT1A
S0547	GGGATTATGATGTGTATGCG	PCYT1A
S0548	TGAATAAGGAATATCATCAT	PCYT1A
S0549	ACTGTGCCCATGGTCATGGT	DLAT
S0550	AGATGGTAGAATCACCAAGA	DLAT
S0551	AGTCACGCTGTTGCGACGAG	DLAT
S0552	ATACAGATGATCGCTCCGAT	DLAT
S0553	GAATCCACCAGCTATCGACT	ATP5H
S0554	GGATAAATATACTGCCCAGG	ATP5H
S0555	TCAGAAACATACTGACCTGG	ATP5H
S0556	TGCTCTAAAAACCATTGACT	ATP5H
S0557	AGTGGGCTGATGGTCCTGCG	NUTF2
S0558	GGGAAGGACAACAGTTCCAG	NUTF2
S0559	TGACGCGTCATGCCTTACGT	NUTF2
S0560	TTACGTAAATTGCGCCTAGT	NUTF2
S0561	AATTCATGGGCTCGGTACTG	ECD
S0562	GCAGTGTGCTCGATGAAGTG	ECD
[truncated: 1,438 more rows]

## Sheet: Whole.Genome
sgRNA	Gene	BH1	BH2	BH3	BL1	BL2	BL3	DM1	DM2	DM3	INIT
[truncated: 77,441 more rows]

[truncated: 1 more sheets: Whole.Genome.sgRNA]
