# Supplementary material for: De novo pyrimidine biosynthesis inhibition synergizes with BCL-XL targeting in pancreatic cancer
Source: Nat Commun. 2025 Jul 30;16:6987. doi: 10.1038/s41467-025-61242-x (PMC12311037; doi:10.1038/s41467-025-61242-x)
Supplement: Supplementary file 9 — Supplementary Data 7 [file 41467_2025_61242_MOESM9_ESM.xlsx]

## Sheet: PANC-1.High
Supplementary Data 7: MAGeCK analysis results of BQ-anchored in vitro and in vivo mini-pool CRISPR screen.
id	num	neg|score	neg|p-value	neg|fdr	neg|rank	neg|goodsgrna	neg|lfc	pos|score	pos|p-value	pos|fdr	pos|rank	pos|goodsgrna	pos|lfc
7371;Q9BZX2;UCK2	4	2.5629e-11	5.5748e-07	0.000125	1	4	-1.0311	1	1	1	368	0	-1.0311
80146;Q8NBZ7;UXS1	4	2.2519e-08	5.5748e-07	0.000125	2	4	-0.74652	1	1	1	367	0	-0.74652
1723;Q02127;DHODH	4	1.2223e-06	5.5748e-07	0.000125	3	4	-0.54535	1	1	1	366	0	-0.54535
10425;O95376;ARIH2	4	1.2975e-06	5.5748e-07	0.000125	4	4	-0.43628	1	1	1	365	0	-0.43628
9213;Q9UBH6;XPR1	4	5.6473e-06	8.3622e-06	0.001499	5	4	-0.4924	0.99999	0.99999	1	364	0	-0.4924
29066;Q8IWR0;ZC3H7A	4	3.6543e-05	5.519e-05	0.00793	6	4	-0.29581	0.99996	0.99995	1	363	0	-0.29581
51574;Q4G0J3;LARP7	4	4.6295e-05	6.9685e-05	0.00793	7	4	-0.68272	0.99987	0.99977	1	358	0	-0.68272
58497;Q86TP1;PRUNE1	4	4.6889e-05	7.08e-05	0.00793	8	4	-0.42407	0.99995	0.99994	1	362	0	-0.42407
7083;P04183;TK1	4	6.6976e-05	0.0001154	0.01034	9	4	-0.52053	0.99989	0.99981	1	359	0	-0.52053
2030;Q99808;SLC29A1	4	6.7824e-05	0.0001154	0.01034	10	4	-0.5751	0.99993	0.99989	1	361	0	-0.5751
790;P27708;CAD	4	9.1299e-05	0.00019233	0.015666	11	4	-0.31603	0.99991	0.99983	1	360	0	-0.31603
8575;O75569;PRKRA	4	0.00030249	0.00099064	0.073968	12	3	-0.41212	0.99585	0.98436	1	352	0	-0.41212
4170;Q07820;MCL1	4	0.00044511	0.0016072	0.110774	13	4	-0.47014	0.99955	0.99889	1	357	0	-0.47014
2932;P49841;GSK3B	4	0.00057985	0.0019205	0.122913	14	3	-0.44675	0.86625	0.57525	1	293	1	-0.44675
51727;P30085;CMPK1	4	0.00089821	0.002197	0.131235	15	3	-0.65219	0.8245	0.48552	1	275	1	-0.65219
598;Q07817;BCL2L1	4	0.0011552	0.002556	0.143138	16	3	-0.27449	0.72939	0.34943	1	255	1	-0.27449
79650;Q9BQ65;USB1	4	0.001398	0.0027645	0.145707	17	3	-0.53278	0.89864	0.6665	1	300	0	-0.53278
91833;Q8TBZ3;WDR20	4	0.0017371	0.0033945	0.16897	18	3	-0.24496	0.98668	0.9508	1	347	0	-0.24496
7372;P11172;UMPS	4	0.0025125	0.0048495	0.228692	19	2	-0.27919	0.94546	0.79822	1	323	0	-0.27919
5595;P27361;MAPK3	4	0.0032592	0.0063023	0.282343	20	3	-0.20781	0.93862	0.76907	1	317	0	-0.20781
1604;P08174;CD55	4	0.0047885	0.0090507	0.386161	21	3	-0.1595	0.95294	0.82838	1	330	0	-0.1595
7913;P35659;DEK	4	0.0056648	0.011942	0.486355	22	3	-0.25527	0.99426	0.98035	1	350	0	-0.25527
7298;P04818;TYMS	4	0.0075085	0.016957	0.660579	23	2	-0.1925	0.42115	0.11633	0.529088	190	1	-0.1925
3614;P20839;IMPDH1	4	0.0077995	0.017901	0.668311	24	3	-0.1596	0.98867	0.95964	1	349	0	-0.1596
23657;Q9UPY5;SLC7A11	4	0.0086106	0.020801	0.745514	25	3	-0.22215	0.94812	0.80717	1	326	0	-0.22215
51005;Q9Y303;AMDHD2	4	0.011067	0.030929	1	26	3	-0.26551	0.89351	0.6665	1	298	0	-0.26551
2246;P05230;FGF1	4	0.015544	0.036176	1	27	2	-0.20841	0.99785	0.99403	1	354	0	-0.20841
23644;Q6P2E9;EDC4	4	0.021695	0.039052	1	28	2	-0.17114	0.96378	0.87069	1	334	0	-0.17114
2673;Q06210;GFPT1	4	0.026186	0.049044	1	29	2	-0.46642	0.98316	0.93475	1	345	0	-0.46642
10908;Q8IY17;PNPLA6	4	0.028686	0.051202	1	30	1	-0.14868	0.99579	0.98436	1	351	0	-0.14868
960;P16070;CD44	4	0.028759	0.051202	1	31	2	-0.16698	0.90077	0.6697	1	302	0	-0.16698
29883;Q9UIV1;CNOT7	4	0.038807	0.063448	1	32	2	-0.35455	0.9434	0.78402	1	320	0	-0.35455
2224;P14324;FDPS	4	0.039667	0.063449	1	33	2	-0.029728	0.49829	0.19957	0.827837	216	2	-0.029728
51571;Q9NUQ9;CYRIB	4	0.046178	0.074598	1	34	1	-0.15054	0.99763	0.99298	1	353	0	-0.15054
51006;Q9NQQ7;SLC35C2	4	0.050033	0.083988	1	35	2	-0.22105	0.99801	0.9945	1	355	0	-0.22105
1029;P42771;CDKN2A	4	0.051573	0.083989	1	36	2	-0.092653	0.98278	0.93375	1	344	0	-0.092653
10189;Q86V81;ALYREF	4	0.062653	0.094446	1	37	2	-0.24356	0.55609	0.24043	0.940716	228	1	-0.24356
1633;P27707;DCK	4	0.063177	0.094447	1	38	2	-0.20759	0.99888	0.9969	1	356	0	-0.20759
10390;Q9Y6K0;CEPT1	4	0.065335	0.10003	1	39	1	0.025577	0.53619	0.24043	0.940716	225	1	0.025577
10401;Q9Y6X2;PIAS3	4	0.067978	0.10387	1	40	2	-0.13517	0.85531	0.55953	1	288	1	-0.13517
2908;P04150;NR3C1	4	0.069064	0.10388	1	41	2	-0.11134	0.65256	0.27562	1	239	1	-0.11134
6198;P23443;RPS6KB1	4	0.072364	0.10988	1	42	2	-0.11508	0.94725	0.80275	1	324	0	-0.11508
5688;O14818;PSMA7	4	0.074036	0.10988	1	43	2	-0.37023	0.53843	0.24043	0.940716	226	1	-0.37023
3163;P30519;HMOX2	4	0.084203	0.14766	1	44	1	-0.041882	0.82286	0.48169	1	274	1	-0.041882
4179;P15529;CD46	4	0.090361	0.16109	1	45	2	-0.16219	0.96668	0.87698	1	336	0	-0.16219
6790;O14965;AURKA	4	0.092183	0.16337	1	46	2	-0.15095	0.38327	0.081448	0.405431	180	2	-0.15095
2539;P11413;G6PD	4	0.097239	0.16809	1	47	1	0.16976	0.33729	0.061073	0.321893	169	2	0.16976
11319;O95905;ECD	4	0.10278	0.18506	1	48	1	0.14331	0.9145	0.70757	1	308	0	0.14331
3606;Q14116;IL18	4	0.11013	0.20242	1	49	1	-0.075398	0.97985	0.92214	1	342	0	-0.075398
5604;Q02750;MAP2K1	4	0.13372	0.22281	1	50	1	0.056575	0.85056	0.54783	1	285	1	0.056575
7084;O00142;TK2	4	0.13551	0.22281	1	51	1	0.056874	0.33878	0.061073	0.321893	170	2	0.056874
55593;Q96G74;OTUD5	4	0.148	0.23902	1	52	1	-0.071114	0.82719	0.48933	1	276	1	-0.071114
23274;Q2KHT3;CLEC16A	4	0.17082	0.27593	1	53	1	-0.038578	0.7561	0.37659	1	261	1	-0.038578
2596;P17677;GAP43	4	0.17256	0.27593	1	54	1	-0.019171	0.74624	0.37273	1	258	1	-0.019171
6672;P23497;SP100	4	0.17429	0.27593	1	55	1	0.057001	0.60505	0.26379	0.997296	236	1	0.057001
55213;Q8NDN9;RCBTB1	4	0.17602	0.27593	1	56	1	0.067818	0.44544	0.14248	0.638324	200	2	0.067818
2638;P02774;GC	4	0.17775	0.27593	1	57	1	0.067967	0.86131	0.56737	1	290	1	0.067967
2235;P22830;FECH	4	0.18292	0.27593	1	58	1	0.073065	0.47636	0.17712	0.766651	207	2	0.073065
54516;Q9UGC7;MTRF1L	4	0.19318	0.28824	1	59	1	0.4989	0.0065307	6.188e-05	0.00094	57	3	0.4989
1583;P05108;CYP11A1	4	0.20166	0.29231	1	60	1	0.13161	0.24871	0.038247	0.228462	150	2	0.13161
56967;Q9NPU4;C14orf132	4	0.20335	0.29231	1	61	1	-0.022538	0.60105	0.25994	0.9911	234	1	-0.022538
83451;Q8NFV4;ABHD11	4	0.20672	0.29231	1	62	1	0.046473	0.75191	0.37273	1	260	1	0.046473
3455;P48551;IFNAR2	4	0.2084	0.29231	1	63	1	0.18686	0.28255	0.045568	0.261729	154	2	0.18686
4191;P40926;MDH2	4	0.21342	0.29231	1	64	1	0.25096	0.061994	0.0028571	0.027526	93	3	0.25096
51135;Q9NWZ3;IRAK4	4	0.21676	0.29231	1	65	1	-0.014333	0.67205	0.29527	1	245	1	-0.014333
6850;P43405;SYK	4	0.22008	0.29231	1	66	1	0.054456	0.3803	0.079824	0.404079	177	2	0.054456
84912;Q969S0;SLC35B4	4	0.2267	0.30044	1	67	1	0.13408	0.37174	0.076714	0.390544	175	2	0.13408
57546;Q9P2J9;PDP2	4	0.23818	0.31259	1	68	1	0.060486	0.32676	0.061072	0.321893	166	2	0.060486
55206;A3KN83;SBNO1	4	0.2463	0.31669	1	69	1	0.35958	0.11553	0.011186	0.088694	113	3	0.35958
9759;P56524;HDAC4	4	0.25436	0.32472	1	70	1	0.066268	0.31802	0.057027	0.31541	162	2	0.066268
2923;P30101;PDIA3	4	0.25596	0.32472	1	71	1	0.16665	0.51137	0.21629	0.876922	221	2	0.16665
25824;P30044;PRDX5	4	0.26394	0.32862	1	72	1	-0.014951	0.72864	0.34943	1	254	1	-0.014951
150771;Q6GPH6;ITPRIPL1	4	0.2687	0.33678	1	73	1	0.16593	0.26552	0.041663	0.243988	153	2	0.16593
2130;Q01844;EWSR1	4	0.27814	0.34494	1	74	1	-0.079919	0.765	0.38845	1	263	1	-0.079919
9158;O43427;FIBP	4	0.28749	0.35288	1	75	1	-0.12179	0.981	0.92758	1	343	0	-0.12179
7355;P78381;SLC35A2	4	0.29522	0.36104	1	76	1	0.021737	0.9236	0.7312	1	311	0	0.021737
4193;Q00987;MDM2	4	0.29829	0.36507	1	77	1	0.0081219	0.42326	0.11633	0.529088	192	2	0.0081219
1111;O14757;CHEK1	4	0.30744	0.37316	1	78	1	-0.062587	0.84717	0.54011	1	284	1	-0.062587
4255;P16455;MGMT	4	0.30896	0.37316	1	79	1	-0.050305	0.67378	0.29527	1	246	1	-0.050305
55270;Q9NV35;NUDT15	4	0.3135	0.37316	1	80	1	0.2396	0.1405	0.019208	0.138793	123	3	0.2396
440275;Q9P2K8;EIF2AK4	4	0.31801	0.37738	1	81	1	-0.020207	0.67978	0.29918	1	248	1	-0.020207
7296;Q16881;TXNRD1	4	0.31951	0.37738	1	82	1	0.18244	0.74481	0.37273	1	256	1	0.18244
10972;P49755;TMED10	4	0.32399	0.38145	1	83	1	-0.12843	0.66152	0.28348	1	241	1	-0.12843
8087;P51114;FXR1	4	0.32548	0.38145	1	84	1	-0.040489	0.94433	0.78884	1	322	0	-0.040489
3659;P10914;IRF1	4	0.34608	0.40978	1	85	1	-0.028407	0.8397	0.51671	1	280	1	-0.028407
7356;P11684;SCGB1A1	4	0.34899	0.40978	1	86	1	0.014041	0.64064	0.27562	1	238	1	0.014041
5687;P60900;PSMA6	4	0.35044	0.40978	1	87	1	-0.23448	0.90392	0.67638	1	306	0	-0.23448
11277;Q9NSU2;TREX1	4	0.35908	0.41794	1	88	1	0.099157	0.74553	0.37273	1	257	1	0.099157
4495;P13640;MT1G	4	0.36051	0.41794	1	89	1	0.003377	0.7125	0.33	1	253	1	0.003377
23443;Q9Y2D2;SLC35A3	4	0.36336	0.42206	1	90	1	0.24087	0.18118	0.031805	0.209537	135	2	0.24087
147011;Q8NCQ7;PROCA1	4	0.36763	0.42609	1	91	1	0.14958	0.40904	0.11079	0.528007	188	2	0.14958
339263;A8MQB3;LINC02693	4	0.38169	0.44223	1	92	1	0.05126	0.49438	0.1971	0.827837	213	1	0.05126
571;O14867;BACH1	4	0.38309	0.44223	1	93	1	0.061384	0.50179	0.20198	0.830177	218	2	0.061384
26058;Q6Y7W6;GIGYF2	4	0.3914	0.45041	1	94	1	-0.046873	0.9714	0.89195	1	339	0	-0.046873
6651;P18583;SON	4	0.39689	0.46248	1	95	1	-0.17714	0.96806	0.88311	1	337	0	-0.17714
5883;Q99638;RAD9A	4	0.39962	0.46248	1	96	1	-0.045749	0.66769	0.28743	1	243	1	-0.045749
4837;P40261;NNMT	4	0.40099	0.46248	1	97	1	0.046323	0.32326	0.061072	0.321893	164	2	0.046323
3338;Q9NNZ3;DNAJC4	4	0.40506	0.46667	1	98	1	-0.094304	0.9846	0.94142	1	346	0	-0.094304
2747;P49448;GLUD2	4	0.40777	0.47073	1	99	1	-0.11615	0.97041	0.88907	1	338	0	-0.11615
5007;P22059;OSBP	4	0.40911	0.47073	1	100	1	0.072118	0.45617	0.15096	0.666307	203	1	0.072118
6608;Q99835;SMO	4	0.41315	0.47891	1	101	1	0.031998	0.92005	0.71953	1	310	0	0.031998
10412;O95478;NSA2	4	0.41982	0.4952	1	102	1	0.29682	0.24288	0.036673	0.220528	149	2	0.29682
445;P00966;ASS1	4	0.42115	0.4952	1	103	1	0.025175	0.48956	0.18824	0.79934	210	1	0.025175
4841;Q15233;NONO	4	0.4238	0.49935	1	104	1	0.032545	0.87105	0.59097	1	295	0	0.032545
6634;P62318;SNRPD3	4	0.42776	0.50347	1	105	1	-0.04749	0.9479	0.80717	1	325	0	-0.04749
55374;Q96DC7;TMCO6	4	0.43039	0.50347	1	106	1	-0.035517	0.95089	0.82016	1	329	0	-0.035517
57617;Q9P253;VPS18	4	0.43301	0.50749	1	107	1	-0.043857	0.94877	0.80934	1	327	0	-0.043857
3099;P52789;HK2	4	0.43562	0.51159	1	108	1	0.21005	0.16263	0.026606	0.183374	130	3	0.21005
10844;Q9BSJ2;TUBGCP2	4	0.4421	0.51972	1	109	1	-0.0048339	0.3225	0.061072	0.321893	163	1	-0.0048339
5293;O00329;PIK3CD	4	0.44468	0.51972	1	110	1	0.033286	0.38864	0.084756	0.417261	182	1	0.033286
3845;P01116;KRAS	4	0.44724	0.5238	1	111	1	1.2309	0.00081501	5.5748e-07	1.4e-05	33	3	1.2309
6774;P40763;STAT3	4	0.4498	0.52781	1	112	1	-0.066503	0.96087	0.85889	1	332	0	-0.066503
84888;Q8TCT8;SPPL2A	4	0.45108	0.52781	1	113	1	0.052072	0.92475	0.73403	1	312	0	0.052072
11269;Q9UMR2;DDX19B	4	0.45236	0.52781	1	114	1	0.2081	0.50876	0.21629	0.876922	220	2	0.2081
55157;Q6PI48;DARS2	4	0.45363	0.52781	1	115	1	0.47877	0.029464	0.0017053	0.01876	80	3	0.47877
10180;P78332;RBM6	4	0.45743	0.53595	1	116	1	0.54475	0.014225	0.00036961	0.004664	70	3	0.54475
120892;Q5S007;LRRK2	4	0.46498	0.55644	1	117	1	0.21831	0.21667	0.035281	0.215054	144	2	0.21831
10133;Q96CV9;OPTN	4	0.46748	0.55644	1	118	1	0.13331	0.67464	0.29527	1	247	1	0.13331
11046;Q76EJ3;SLC35D2	4	0.46872	0.55644	1	119	1	0.10367	0.14692	0.021071	0.149838	126	2	0.10367
23197;Q96CS3;FAF2	4	0.47121	0.5604	1	120	1	-0.133	0.98691	0.95162	1	348	0	-0.133
340061;Q86WV6;STING1	4	0.47492	0.56431	1	121	1	-0.082223	0.93034	0.74509	1	313	0	-0.082223
10379;Q00978;IRF9	4	0.47615	0.56431	1	122	0	0.18553	0.13058	0.015197	0.114428	119	3	0.18553
90231;Q8IYS2;KIAA2013	4	0.47738	0.56431	1	123	0	0.059257	0.35333	0.065309	0.342205	171	2	0.059257
6520;P08195;SLC3A2	4	0.4835	0.58047	1	124	0	0.0075325	0.95629	0.83654	1	331	0	0.0075325
3065;Q13547;HDAC1	4	0.48836	0.58438	1	125	0	0.18749	0.1936	0.033472	0.215054	137	2	0.18749
10559;P78382;SLC35A1	4	0.48956	0.58438	1	126	0	-0.1267	0.80118	0.44673	1	269	1	-0.1267
5347;P53350;PLK1	4	0.49438	0.59619	1	127	0	0.061745	0.39962	0.098475	0.471836	186	2	0.061745
11021;Q15286;RAB35	4	0.49797	0.60001	1	128	0	0.036901	0.40104	0.098475	0.471836	187	2	0.036901
1021;Q00534;CDK6	4	0.50035	0.60001	1	129	0	0.31878	0.093259	0.006183	0.051305	106	3	0.31878
91137;Q96AG3;SLC25A46	4	0.50626	0.61123	1	130	0	0.0026301	0.58783	0.25223	0.969964	233	1	0.0026301
38;P24752;ACAT1	4	0.50744	0.61123	1	131	0	0.14699	0.23709	0.036671	0.220528	148	2	0.14699
6553;Q14940;SLC9A5	4	0.51213	0.61864	1	132	0	0.057414	0.76903	0.39616	1	264	1	0.057414
6240;P23921;RRM1	4	0.51329	0.61864	1	133	0	-0.24217	0.6907	0.30692	1	250	1	-0.24217
390142;Q8NGL4;OR5D13	4	0.51562	0.62226	1	134	0	0.0035179	0.96277	0.86578	1	333	0	0.0035179
875;P0DN79;CBSL	4	0.52484	0.63653	1	135	0	0.094318	0.86312	0.56738	1	292	1	0.094318
8996;O60936;NOL3	4	0.52599	0.63654	1	136	0	-0.0078768	0.88897	0.65311	1	297	0	-0.0078768
961;Q08722;CD47	4	0.53054	0.64372	1	137	0	0.083427	0.28341	0.045568	0.261729	155	2	0.083427
1956;P00533;EGFR	4	0.53281	0.64727	1	138	0	0.26143	0.089285	0.0058106	0.049584	105	3	0.26143
6391;Q99643;SDHC	4	0.53506	0.65073	1	139	0	0.13789	0.7505	0.37273	1	259	1	0.13789
100507436;Q29983;MICA	4	0.53619	0.65073	1	140	0	0.046879	0.86669	0.57525	1	294	1	0.046879
5093;Q15365;PCBP1	4	0.53731	0.65073	1	141	0	-0.059375	0.97909	0.91996	1	341	0	-0.059375
64146;Q9HBH1;PDF	4	0.5429	0.65073	1	142	0	0.074457	0.46996	0.16588	0.72148	206	1	0.074457
8317;O00311;CDC7	4	0.54512	0.65073	1	143	0	0.40169	0.11237	0.010478	0.084578	111	3	0.40169
2752;P15104;GLUL	4	0.54733	0.65073	1	144	0	-0.051629	0.84272	0.5283	1	281	1	-0.051629
64078;Q9HAS3;SLC28A3	4	0.55718	0.66088	1	145	0	0.1313	0.32589	0.061072	0.321893	165	2	0.1313
3428;Q16666;IFI16	4	0.55826	0.66088	1	146	0	-0.045949	0.90218	0.67638	1	303	0	-0.045949
27034;Q9UKU7;ACAD8	4	0.55935	0.66088	1	147	0	-0.0022976	0.97865	0.91882	1	340	0	-0.0022976
285367;Q6P087;RPUSD3	4	0.56043	0.66088	1	148	0	0.15361	0.20166	0.03407	0.215054	139	2	0.15361
8743;P50591;TNFSF10	4	0.56151	0.66088	1	149	0	0.035505	0.51397	0.21871	0.882741	222	2	0.035505
7091;Q04727;TLE4	4	0.56473	0.66088	1	150	0	0.11917	0.18195	0.031805	0.209537	136	2	0.11917
6778;P42226;STAT6	4	0.57112	0.67401	1	151	0	-0.026314	0.96477	0.87226	1	335	0	-0.026314
64778;Q53EP0;FNDC3B	4	0.57324	0.67734	1	152	0	0.16827	0.20306	0.034647	0.215054	140	2	0.16827
7153;P11388;TOP2A	4	0.5743	0.67734	1	153	0	0.021063	0.48593	0.18824	0.79934	209	1	0.021063
7852;P61073;CXCR4	4	0.58163	0.69639	1	154	0	0.20198	0.21748	0.035281	0.215054	145	2	0.20198
4705;O95299;NDUFA10	4	0.58267	0.69639	1	155	0	0.50682	0.0068769	6.188e-05	0.00094	59	3	0.50682
80219;Q9H8M1;COQ10B	4	0.5837	0.69639	1	156	0	-0.022315	0.83353	0.50503	1	277	1	-0.022315
2516;Q13285;NR5A1	4	0.58783	0.69947	1	157	0	-0.018262	0.95026	0.81588	1	328	0	-0.018262
665;O60238;BNIP3L	4	0.59397	0.70839	1	158	0	0.0047521	0.84668	0.54011	1	283	1	0.0047521
587;O15382;BCAT2	4	0.59499	0.70839	1	159	0	0.13066	0.39659	0.098474	0.471836	184	2	0.13066
1595;Q16850;CYP51A1	4	0.59702	0.70839	1	160	0	-0.064236	0.93458	0.7559	1	315	0	-0.064236
1119;P35790;CHKA	4	0.60004	0.71148	1	161	0	0.035217	0.87738	0.6137	1	296	0	0.035217
81533;Q8TB96;ITFG1	4	0.60902	0.71748	1	162	0	0.012657	0.90899	0.68903	1	307	0	0.012657
3660;P14316;IRF2	4	0.61099	0.72033	1	163	0	0.053232	0.65706	0.28348	1	240	1	0.053232
440026;Q5BJD5;TMEM41B	4	0.61198	0.72033	1	164	0	0.047784	0.69892	0.31462	1	252	1	0.047784
54708;Q9NX47;MARCHF5	4	0.61492	0.7233	1	165	0	0.14585	0.21425	0.035281	0.215054	143	2	0.14585
1874;Q16254;E2F4	4	0.61978	0.72902	1	166	0	0.038824	0.49042	0.18824	0.79934	211	2	0.038824
11019;O43766;LIAS	4	0.62747	0.74324	1	167	0	0.18606	0.79879	0.43885	1	268	1	0.18606
3627;P02778;CXCL10	4	0.6341	0.74871	1	168	0	0.056284	0.79638	0.43885	1	267	1	0.056284
3162;P09601;HMOX1	4	0.63504	0.74871	1	169	0	-0.0084091	0.56473	0.24835	0.959146	230	1	-0.0084091
84342;Q96MW5;COG8	4	0.63878	0.75402	1	170	0	0.15458	0.36819	0.076713	0.390544	174	2	0.15458
64841;Q96EK6;GNPNAT1	4	0.63971	0.75402	1	171	0	0.31619	0.031314	0.001731	0.01876	81	3	0.31619
4582;P15941;MUC1	4	0.64157	0.75666	1	172	0	-0.012935	0.9441	0.78884	1	321	0	-0.012935
567;P61769;B2M	4	0.65256	0.77454	1	173	0	0.059859	0.60305	0.25994	0.9911	235	1	0.059859
5156;P16234;PDGFRA	4	0.65796	0.78188	1	174	0	-0.036326	0.89573	0.6665	1	299	0	-0.036326
3156;P04035;HMGCR	4	0.66063	0.78428	1	175	0	0.059353	0.83457	0.50891	1	278	1	0.059353
51585;O94913;PCF11	4	0.66152	0.78428	1	176	0	0.0029714	0.54067	0.24043	0.940716	227	1	0.0029714
817;Q13557;CAMK2D	4	0.66329	0.78675	1	177	0	-0.05045	0.84421	0.53611	1	282	1	-0.05045
80790;Q8IY22;CMIP	4	0.66682	0.79371	1	178	0	0.15153	0.49392	0.19709	0.827837	212	2	0.15153
1106;O14647;CHD2	4	0.67378	0.80512	1	179	0	0.18735	0.66241	0.28348	1	242	1	0.18735
6772;P42224;STAT1	4	0.6755	0.80735	1	180	0	0.067897	0.41704	0.11447	0.529088	189	2	0.067897
440;P08243;ASNS	4	0.67636	0.80735	1	181	0	0.066644	0.56794	0.24835	0.959146	232	1	0.066644
7812;O75534;CSDE1	4	0.67722	0.80735	1	182	0	0.21099	0.37351	0.076714	0.390544	176	2	0.21099
4647;Q13402;MYO7A	4	0.68486	0.82021	1	183	0	0.15713	0.38149	0.081447	0.405431	178	2	0.15713
3716;P23458;JAK1	4	0.6857	0.82021	1	184	0	0.31839	0.049181	0.0021636	0.02154	90	2	0.31839
1071;P11597;CETP	4	0.69483	0.83035	1	185	0	0.228	0.26045	0.040753	0.240237	151	2	0.228
83982;Q9H2X8;IFI27L2	4	0.69729	0.83241	1	186	0	0.16511	0.36288	0.076713	0.390544	173	2	0.16511
3066;Q92769;HDAC2	4	0.70216	0.83447	1	187	0	-0.057607	0.80939	0.4623	1	271	1	-0.057607
3157;Q01581;HMGCS1	4	0.70457	0.83643	1	188	0	0.040896	0.91761	0.71349	1	309	0	0.040896
10985;Q92616;GCN1	4	0.70537	0.83643	1	189	0	0.51003	0.0098742	0.0001232	0.001725	63	3	0.51003
25827;Q9UKC9;FBXL2	4	0.70776	0.83843	1	190	0	0.25184	0.19989	0.034069	0.215054	138	2	0.25184
10569;O95391;SLU7	4	0.71563	0.84409	1	191	0	0.030554	0.94223	0.78402	1	319	0	0.030554
3553;P01584;IL1B	4	0.71641	0.84409	1	192	0	0.068063	0.83561	0.51288	1	279	1	0.068063
384;P78540;ARG2	4	0.72257	0.84791	1	193	0	-0.035024	0.55826	0.24043	0.940716	229	1	-0.035024
123263;Q96DP5;MTFMT	4	0.72789	0.85363	1	194	0	0.073671	0.789	0.41936	1	265	1	0.073671
1436;P07333;CSF1R	4	0.73163	0.85542	1	195	0	-0.0030632	0.80532	0.45833	1	270	1	-0.0030632
2744;O94925;GLS	4	0.73238	0.85542	1	196	0	0.097443	0.42237	0.11633	0.529088	191	2	0.097443
25;P00519;ABL1	4	0.73608	0.8624	1	197	0	0.095972	0.43036	0.11633	0.529088	196	2	0.095972
10628;Q9H3M7;TXNIP	4	0.73682	0.8624	1	198	0	0.020705	0.94081	0.77656	1	318	0	0.020705
9843;Q9BQS7;HEPH	4	0.73755	0.8624	1	199	0	0.13113	0.26214	0.040754	0.240237	152	2	0.13113
65082;Q96AX1;VPS33A	4	0.73974	0.86404	1	200	0	0.092548	0.85104	0.54783	1	286	1	0.092548
7150;P11387;TOP1	4	0.7412	0.86578	1	201	0	0.37341	0.08321	0.0047726	0.041934	101	3	0.37341
23543;O43251;RBFOX2	4	0.74838	0.87228	1	202	0	0.40871	0.0086106	9.8674e-05	0.001474	60	3	0.40871
64601;Q9H269;VPS16	4	0.74909	0.87228	1	203	0	0.25706	0.15774	0.02378	0.165172	129	3	0.25706
3303;P0DMV8;HSPA1A	4	0.75121	0.87397	1	204	0	0.13858	0.43039	0.11633	0.529088	197	1	0.13858
57017;O75208;COQ9	4	0.75471	0.87723	1	205	0	0.027792	0.85152	0.54783	1	287	1	0.027792
6241;P31350;RRM2	4	0.7568	0.87884	1	206	0	0.21623	0.21265	0.035281	0.215054	142	2	0.21623
10724;O60502;OGA	4	0.76024	0.88043	1	207	0	0.18895	0.29982	0.048726	0.272868	160	2	0.18895
6727;P37108;SRP14	4	0.76433	0.88343	1	208	0	0.34445	0.33378	0.061073	0.321893	167	2	0.34445
83548;Q96JB2;COG3	4	0.76769	0.88766	1	209	0	0.24585	0.11966	0.011819	0.089753	116	3	0.24585
545;Q13535;ATR	4	0.76969	0.88915	1	210	0	0.13213	0.29631	0.047656	0.270252	157	2	0.13213
79939;Q96K37;SLC35E1	4	0.77168	0.88915	1	211	0	0.25696	0.23379	0.035282	0.215054	147	2	0.25696
5833;Q99447;PCYT2	4	0.77366	0.89063	1	212	0	0.28644	0.040395	0.0018425	0.01876	87	3	0.28644
3418;P48735;IDH2	4	0.77627	0.89488	1	213	0	0.17882	0.42512	0.11633	0.529088	194	2	0.17882
27243;O43633;CHMP2A	4	0.77692	0.89488	1	214	0	0.089562	0.69153	0.30692	1	251	1	0.089562
26231;Q8WV35;LRRC29	4	0.78015	0.89901	1	215	0	0.091402	0.3886	0.084756	0.417261	181	2	0.091402
5771;P17706;PTPN2	4	0.78143	0.89901	1	216	0	0.080565	0.66857	0.28743	1	244	1	0.080565
8824;O00748;CES2	4	0.78587	0.90436	1	217	0	0.21052	0.079786	0.0044024	0.039844	99	3	0.21052
54107;Q9NRF9;POLE3	4	0.7865	0.90436	1	218	0	0.14338	0.49558	0.19957	0.827837	214	1	0.14338
966;P13987;CD59	4	0.79333	0.9081	1	219	0	0.14428	0.35908	0.069946	0.364371	172	2	0.14428
8774;Q99747;NAPG	4	0.79698	0.90932	1	220	0	0.35946	0.16815	0.027893	0.189337	132	3	0.35946
955;O75354;ENTPD6	4	0.79879	0.9106	1	221	0	0.21017	0.093662	0.006183	0.051305	107	3	0.21017
6389;P31040;SDHA	4	0.79939	0.9106	1	222	0	0.30492	0.11735	0.011507	0.089753	114	3	0.30492
7871;Q14BN4;SLMAP	4	0.80237	0.91311	1	223	0	0.42007	0.032224	0.0017678	0.01876	82	3	0.42007
259197;O14931;NCR3	4	0.8059	0.91891	1	224	0	0.14101	0.44367	0.14248	0.638324	199	2	0.14101
11073;Q92547;TOPBP1	4	0.80765	0.92116	1	225	0	0.28728	0.11372	0.010822	0.086579	112	3	0.28728
2879;P36969;GPX4	4	0.80881	0.92116	1	226	0	0.12604	0.47812	0.17942	0.772883	208	2	0.12604
27183;Q9UN37;VPS4A	4	0.8134	0.92438	1	227	0	0.156	0.50091	0.20198	0.830177	217	2	0.156
2876;P07203;GPX1	4	0.81509	0.92438	1	228	0	0.21899	0.071257	0.0038828	0.03624	96	2	0.21899
5290;P42336;PIK3CA	4	0.81901	0.92963	1	229	0	0.5582	0.005048	2.0627e-05	0.000355	52	3	0.5582
3320;P07900;HSP90AA1	4	0.82232	0.93367	1	230	0	0.18678	0.14101	0.019208	0.138793	124	3	0.18678
79934;Q96D53;COQ8B	4	0.82341	0.93367	1	231	0	0.17038	0.29717	0.047656	0.270252	158	2	0.17038
3091;Q16665;HIF1A	4	0.8245	0.93367	1	232	0	0.18886	0.11976	0.011819	0.089753	117	2	0.18886
6209;P62841;RPS15	4	0.83406	0.94105	1	233	0	0.22634	0.45164	0.14454	0.641109	202	2	0.22634
1737;P10515;DLAT	4	0.83509	0.94106	1	234	0	0.081561	0.81956	0.47393	1	273	1	0.081561
10204;P61970;NUTF2	4	0.84071	0.94371	1	235	0	0.11174	0.90288	0.67638	1	304	0	0.11174
113;P51828;ADCY7	4	0.8452	0.94781	1	236	0	0.19728	0.06456	0.0029507	0.02783	95	3	0.19728
10257;O15439;ABCC4	4	0.84668	0.9487	1	237	0	0.067471	0.93327	0.75316	1	314	0	0.067471
118472;Q8NB15;ZNF511	4	0.84766	0.94953	1	238	0	0.086731	0.93586	0.7585	1	316	0	0.086731
55781;Q9BVS4;RIOK2	4	0.84863	0.95032	1	239	0	0.12549	0.33584	0.061073	0.321893	168	1	0.12549
4720;O75306;NDUFS2	4	0.852	0.9519	1	240	0	0.33831	0.059031	0.0026686	0.026001	91	2	0.33831
54707;Q9H9Y4;GPN2	4	0.85295	0.9519	1	241	0	0.28647	0.46247	0.16159	0.706257	204	1	0.28647
5605;P36507;MAP2K2	4	0.85625	0.9534	1	242	0	0.19817	0.16538	0.027265	0.186481	131	3	0.19817
64135;Q9BYX4;IFIH1	4	0.85903	0.95569	1	243	0	0.11535	0.56687	0.24835	0.959146	231	1	0.11535
10959;Q15363;TMED2	4	0.85949	0.95569	1	244	0	0.15492	0.85903	0.56341	1	289	1	0.15492
51099;Q8WTS1;ABHD5	4	0.86086	0.95713	1	245	0	0.15328	0.13648	0.01691	0.124191	122	3	0.15328
4241;P08582;MELTF	4	0.86357	0.95927	1	246	0	0.084866	0.89971	0.6665	1	301	0	0.084866
10825;Q9UQ49;NEU3	4	0.86801	0.96264	1	247	0	0.10244	0.8179	0.46614	1	272	1	0.10244
9154;O00337;SLC28A1	4	0.86932	0.96264	1	248	0	0.15011	0.39926	0.098474	0.471836	185	2	0.15011
55602;Q9NXV6;CDKN2AIP	4	0.86975	0.96264	1	249	0	0.15225	0.14407	0.019662	0.140935	125	3	0.15225
7531;P62258;YWHAE	4	0.87361	0.96451	1	250	0	0.10063	0.38238	0.081447	0.405431	179	2	0.10063
1147;O15111;CHUK	4	0.87572	0.96635	1	251	0	0.25403	0.14764	0.021604	0.152418	127	2	0.25403
6773;P52630;STAT2	4	0.87697	0.96635	1	252	0	0.14459	0.49654	0.19957	0.827837	215	2	0.14459
5209;Q16875;PFKFB3	4	0.87738	0.96635	1	253	0	0.14992	0.44987	0.14453	0.641109	201	2	0.14992
10999;Q6P1M0;SLC27A4	4	0.88066	0.96756	1	254	0	0.18451	0.28598	0.045569	0.261729	156	2	0.18451
6136;P30050;RPL12	4	0.88228	0.96813	1	255	0	1.1986	0.0049823	1.9512e-05	0.000343	51	3	1.1986
5859;P47897;QARS1	4	0.88507	0.96871	1	256	0	0.13664	0.76161	0.38062	1	262	1	0.13664
6647;P00441;SOD1	4	0.88703	0.9693	1	257	0	0.29203	0.61001	0.26379	0.997296	237	1	0.29203
8772;Q13158;FADD	4	0.89276	0.97248	1	258	0	0.14752	0.46667	0.16159	0.706257	205	2	0.14752
1717;Q9UBM7;DHCR7	4	0.89314	0.97248	1	259	0	0.12074	0.86267	0.56738	1	291	1	0.12074
2805;P17174;GOT1	4	0.89536	0.97299	1	260	0	0.45609	0.036593	0.0018414	0.01876	84	3	0.45609
3949;P01130;LDLR	4	0.89646	0.97396	1	261	0	0.50593	0.02379	0.0013508	0.01532	79	3	0.50593
5594;P28482;MAPK1	4	0.89719	0.97396	1	262	0	0.34747	0.1032	0.0077439	0.063078	110	3	0.34747
5130;P49585;PCYT1A	4	0.89864	0.97448	1	263	0	0.86916	0.0026332	6.1323e-06	0.000125	42	3	0.86916
6141;Q07020;RPL18	4	0.90218	0.97685	1	264	0	0.57127	0.13599	0.016909	0.124191	121	3	0.57127
4907;P21589;NT5E	4	0.90357	0.97731	1	265	0	0.30661	0.09447	0.0061841	0.051305	108	3	0.30661
7389;P06132;UROD	4	0.90461	0.97774	1	266	0	0.38703	0.048698	0.0020978	0.021119	89	3	0.38703
7037;P02786;TFRC	4	0.90597	0.97818	1	267	0	0.3876	0.013347	0.00036515	0.004664	67	3	0.3876
5599;P45983;MAPK8	4	0.90833	0.97941	1	268	0	0.30303	0.03838	0.0018425	0.01876	85	2	0.30303
5025;Q99571;P2RX4	4	0.90866	0.97941	1	269	0	0.34389	0.071809	0.0040155	0.037092	97	3	0.34389
976;P48960;ADGRE5	4	0.90899	0.97941	1	270	0	0.188	0.17264	0.028547	0.192315	133	3	0.188
9583;Q9Y227;ENTPD4	4	0.91258	0.98209	1	271	0	0.1715	0.52484	0.23265	0.930598	224	1	0.1715
10891;Q9UBK2;PPARGC1A	4	0.91386	0.98246	1	272	0	0.096756	0.42503	0.11633	0.529088	193	2	0.096756
283971;Q8NCF0;CLEC18C	4	0.91669	0.98383	1	273	0	0.10839	0.90357	0.67638	1	305	0	0.10839
83549;Q9HA47;UCK1	4	0.917	0.98383	1	274	0	0.2321	0.12199	0.01182	0.089753	118	3	0.2321
210;P13716;ALAD	4	0.92095	0.98476	1	275	0	0.21647	0.07403	0.0043199	0.039496	98	3	0.21647
51102;Q9BV79;MECR	4	0.92702	0.98751	1	276	0	0.46843	0.017655	0.00075315	0.009119	74	3	0.46843
8473;O15294;OGT	4	0.93195	0.98954	1	277	0	0.50976	0.097332	0.0064104	0.052695	109	3	0.50976
4489;P04731;MT1A	4	0.93458	0.99025	1	278	0	0.11502	0.44081	0.13377	0.605332	198	2	0.11502
92106;Q96HP4;OXNAD1	4	0.93762	0.99106	1	279	0	0.16648	0.39037	0.086407	0.423066	183	2	0.16648
163702;Q8IU57;IFNLR1	4	0.93812	0.99129	1	280	0	0.18707	0.11781	0.011819	0.089753	115	3	0.18707
3459;P15260;IFNGR1	4	0.94008	0.99195	1	281	0	0.13546	0.68063	0.29918	1	249	1	0.13546
2194;P49327;FASN	4	0.94501	0.99298	1	282	0	0.22362	0.22072	0.035281	0.215054	146	2	0.22362
7295;P10599;TXN	4	0.94614	0.99317	1	283	0	0.42187	0.15667	0.02378	0.165172	128	3	0.42187
3572;P40189;IL6ST	4	0.94725	0.99332	1	284	0	0.20648	0.088502	0.00565	0.048677	104	3	0.20648
9212;Q96GD4;AURKB	4	0.94834	0.9935	1	285	0	0.37885	0.50862	0.21629	0.876922	219	1	0.37885
55236;A0AVT1;UBA6	4	0.95335	0.99462	1	286	0	0.15652	0.79577	0.43885	1	266	1	0.15652
85437;Q8TBF4;ZCRB1	4	0.95415	0.99475	1	287	0	0.62059	0.013971	0.00036849	0.004664	69	3	0.62059
51645;Q9Y3C6;PPIL1	4	0.95667	0.99545	1	288	0	0.47622	0.036363	0.0018414	0.01876	83	3	0.47622
4502;P02795;MT2A	4	0.95686	0.99545	1	289	0	0.22618	0.31192	0.053303	0.296644	161	2	0.22618
23169;Q9NTN3;SLC35D1	4	0.95798	0.99573	1	290	0	0.23399	0.087336	0.0051461	0.044766	103	3	0.23399
1786;P26358;DNMT1	4	0.9589	0.99573	1	291	0	0.39404	0.52177	0.23265	0.930598	223	2	0.39404
10240;Q92665;MRPS31	4	0.96034	0.99599	1	292	0	0.65082	0.0064046	4.7386e-05	0.000758	56	3	0.65082
51218;Q86SX6;GLRX5	4	0.96175	0.99623	1	293	0	0.26136	0.21024	0.035281	0.215054	141	2	0.26136
55738;Q8N6T3;ARFGAP1	4	0.96411	0.9966	1	294	0	0.21693	0.085029	0.0047737	0.041934	102	3	0.21693
29914;Q9Y5Z9;UBIAD1	4	0.96428	0.9966	1	295	0	0.32462	0.059799	0.0026698	0.026001	92	3	0.32462
26256;O75952;CABYR	4	0.9646	0.9966	1	296	0	0.23449	0.13401	0.015601	0.116488	120	3	0.23449
54886;Q8TBJ4;PLPPR1	4	0.96493	0.9966	1	297	0	0.22564	0.064235	0.0029496	0.02783	94	3	0.22564
55572;Q96CU9;FOXRED1	4	0.96541	0.9966	1	298	0	0.35767	0.016931	0.00063608	0.007807	73	3	0.35767
2322;P36888;FLT3	4	0.96683	0.99682	1	299	0	0.13635	0.42592	0.11633	0.529088	195	2	0.13635
5105;P35558;PCK1	4	0.9673	0.99692	1	300	0	0.1504	0.2989	0.048725	0.272868	159	2	0.1504
4528;P46199;MTIF2	4	0.96776	0.99702	1	301	0	0.58733	0.0057361	2.9546e-05	0.000481	55	3	0.58733
64745;Q9H7H0;METTL17	4	0.9691	0.99742	1	302	0	0.52884	0.0094736	0.00012209	0.001725	61	3	0.52884
3460;P38484;IFNGR2	4	0.96925	0.99742	1	303	0	0.23709	0.082383	0.0045897	0.041124	100	3	0.23709
207;P31749;AKT1	4	0.97112	0.99784	1	304	0	0.15368	0.17662	0.031804	0.209537	134	3	0.15368
10059;O00429;DNM1L	4	0.97395	0.99841	1	305	0	0.39239	0.039423	0.0018425	0.01876	86	3	0.39239
1019;P11802;CDK4	4	0.97434	0.99841	1	306	0	0.49045	0.04064	0.0018425	0.01876	88	3	0.49045
25821;Q9Y2Z2;MTO1	4	0.97704	0.99875	1	307	0	0.25481	0.022957	0.0013497	0.01532	78	4	0.25481
3383;P05362;ICAM1	4	0.9782	0.99884	1	308	0	0.23858	0.0218	0.0012315	0.01433	77	4	0.23858
4221;O00255;MEN1	4	0.97964	0.99897	1	309	0	0.20466	0.020362	0.0011032	0.013007	76	4	0.20466
6387;P48061;CXCL12	4	0.98161	0.9993	1	310	0	0.33136	0.01839	0.00077545	0.009264	75	4	0.33136
7386;P47985;UQCRFS1	4	0.98521	0.99961	1	311	0	0.45989	0.014793	0.00041086	0.005113	72	4	0.45989
3182;Q99729;HNRNPAB	4	0.98571	0.99965	1	312	0	0.41233	0.014291	0.00036961	0.004664	71	4	0.41233
708;Q07021;C1QBP	4	0.98644	0.99965	1	313	0	0.66865	0.013561	0.00036849	0.004664	68	4	0.66865
22934;P49247;RPIA	4	0.98928	0.99983	1	314	0	0.55706	0.010717	0.00017449	0.002369	66	4	0.55706
388962;Q53S33;BOLA3	4	0.98993	0.99987	1	315	0	0.27127	0.010066	0.00012989	0.001791	65	4	0.27127
79903;Q9H7X0;NAA60	4	0.99006	0.99988	1	316	0	0.26013	0.0099397	0.0001232	0.001725	64	4	0.26013
55577;Q9UJ70;NAGK	4	0.99019	0.99988	1	317	0	0.26813	0.0098144	0.0001232	0.001725	62	4	0.26813
2186;Q12830;BPTF	4	0.99187	0.99993	1	318	0	1.0558	0.0041776	1.3937e-05	0.00025	50	4	1.0558
673;P15056;BRAF	4	0.99338	0.99994	1	319	0	0.32684	0.0066207	6.188e-05	0.00094	58	4	0.32684
4717;O43677;NDUFC1	4	0.99383	0.99996	1	320	0	0.60926	0.0032592	7.2472e-06	0.000135	48	4	0.60926
4694;O15239;NDUFA1	4	0.99418	0.99997	1	321	0	0.55701	0.0030166	7.2472e-06	0.000135	47	4	0.55701
7378;Q16831;UPP1	4	0.9943	0.99997	1	322	0	0.27309	0.0056984	2.8431e-05	0.000472	54	4	0.27309
126328;Q86Y39;NDUFA11	4	0.99474	0.99998	1	323	0	0.59312	0.0052556	2.1742e-05	0.000368	53	4	0.59312
25939;Q9Y3Z3;SAMHD1	4	0.99569	0.99999	1	324	0	0.93802	0.00032397	5.5748e-07	1.4e-05	24	4	0.93802
80224;Q8TB37;NUBPL	4	0.99598	0.99999	1	325	0	0.5276	0.0040168	1.2822e-05	0.000234	49	4	0.5276
29960;Q9UI43;MRM2	4	0.99647	0.99999	1	326	0	0.77184	0.00083531	5.5748e-07	1.4e-05	34	4	0.77184
2280;P62942;FKBP1A	4	0.99691	0.99999	1	327	0	0.73236	0.0015158	2.7874e-06	6.2e-05	40	4	0.73236
51300;Q9NPL8;TIMMDC1	4	0.99721	0.99999	1	328	0	0.51743	0.0027863	7.2472e-06	0.000135	46	4	0.51743
122961;Q86U28;ISCA2	4	0.99724	0.99999	1	329	0	0.59207	0.0027621	7.2472e-06	0.000135	45	4	0.59207
4609;P01106;MYC	4	0.99731	0.99999	1	330	0	0.86055	0.0026905	6.1323e-06	0.000125	44	4	0.86055
4713;P17568;NDUFB7	4	0.99733	0.99999	1	331	0	0.67471	0.002667	6.1323e-06	0.000125	43	4	0.67471
5170;O15530;PDPK1	4	0.99779	0.99999	1	332	0	1.1139	0.00075604	5.5748e-07	1.4e-05	32	4	1.1139
55178;Q9HC36;MRM3	4	0.9981	0.99999	1	333	0	0.55817	0.0018989	5.0173e-06	0.00011	41	4	0.55817
284184;A1L188;NDUFAF8	4	0.99849	1	1	334	0	0.42982	0.0015138	2.7874e-06	6.2e-05	39	4	0.42982
9927;O95140;MFN2	4	0.99858	1	1	335	0	1.0782	0.0013695	2.7874e-06	6.2e-05	37	4	1.0782
54205;P99999;CYCS	4	0.99861	1	1	336	0	0.52166	0.0013947	2.7874e-06	6.2e-05	38	4	0.52166
7384;P31930;UQCRC1	4	0.99885	1	1	337	0	0.89621	0.00066412	5.5748e-07	1.4e-05	29	4	0.89621
25915;Q9BU61;NDUFAF3	4	0.99893	1	1	338	0	0.42917	0.0010674	1.6724e-06	4.2e-05	36	4	0.42917
55907;Q8NFW8;CMAS	4	0.99912	1	1	339	0	0.73806	0.00088031	5.5748e-07	1.4e-05	35	4	0.73806
51067;Q9Y2Z4;YARS2	4	0.99925	1	1	340	0	0.91933	0.0007457	5.5748e-07	1.4e-05	31	4	0.91933
9131;O95831;AIFM1	4	0.99926	1	1	341	0	0.84327	0.00073672	5.5748e-07	1.4e-05	30	4	0.84327
6714;P12931;SRC	4	0.9996	1	1	342	0	0.50767	0.00040373	5.5748e-07	1.4e-05	28	4	0.50767
6720;P36956;SREBF1	4	0.99963	1	1	343	0	0.86544	0.00037062	5.5748e-07	1.4e-05	27	4	0.86544
55037;Q96EY7;PTCD3	4	0.99964	1	1	344	0	0.88694	0.00036005	5.5748e-07	1.4e-05	26	4	0.88694
7086;P29401;TKT	4	0.99966	1	1	345	0	0.75768	0.00033959	5.5748e-07	1.4e-05	25	4	0.75768
10476;O75947;ATP5PD	4	0.99975	1	1	346	0	1.2799	0.00025405	5.5748e-07	1.4e-05	23	4	1.2799
4723;P49821;NDUFV1	4	0.99976	1	1	347	0	0.93596	0.00024219	5.5748e-07	1.4e-05	22	4	0.93596
5238;O95394;PGM3	4	0.99978	1	1	348	0	0.6106	0.00022335	5.5748e-07	1.4e-05	21	4	0.6106
4728;O00217;NDUFS8	4	0.9998	1	1	349	0	0.63637	0.00020222	5.5748e-07	1.4e-05	20	4	0.63637
9489;Q32NB8;PGS1	4	0.99988	1	1	350	0	0.93829	0.00011587	5.5748e-07	1.4e-05	19	4	0.93829
8225;O43824;GTPBP6	4	0.99989	1	1	351	0	0.71663	0.00010719	5.5748e-07	1.4e-05	18	4	0.71663
2475;P42345;MTOR	4	0.99992	1	1	352	0	1.8067	7.7248e-05	5.5748e-07	1.4e-05	17	4	1.8067
51116;Q9Y399;MRPS2	4	0.99993	1	1	353	0	1.0818	7.2421e-05	5.5748e-07	1.4e-05	16	4	1.0818
4719;P28331;NDUFS1	4	0.99994	1	1	354	0	0.82183	6.345e-05	5.5748e-07	1.4e-05	15	4	0.82183
118487;Q96BP2;CHCHD1	4	0.99998	1	1	355	0	0.86905	2.4355e-05	5.5748e-07	1.4e-05	14	4	0.86905
56970;Q14CW9;ATXN7L3	4	0.99999	1	1	356	0	1.0966	1.1123e-05	5.5748e-07	1.4e-05	13	4	1.0966
11232;Q9UHN1;POLG2	4	0.99999	1	1	357	0	1.0307	1.0372e-05	5.5748e-07	1.4e-05	12	4	1.0307
92935;Q96GW9;MARS2	4	0.99999	1	1	358	0	1.5051	8.6616e-06	5.5748e-07	1.4e-05	11	4	1.5051
3028;Q99714;HSD17B10	4	1	1	1	359	0	1.6574	4.7767e-06	5.5748e-07	1.4e-05	10	4	1.6574
56652;Q96RR1;TWNK	4	1	1	1	360	0	1.3882	4.5756e-06	5.5748e-07	1.4e-05	9	4	1.3882
92170;Q9BT17;MTG1	4	1	1	1	361	0	0.88451	3.1864e-06	5.5748e-07	1.4e-05	8	4	0.88451
63875;Q9NRX2;MRPL17	4	1	1	1	362	0	1.184	3.0383e-06	5.5748e-07	1.4e-05	7	4	1.184
51073;Q9BYD3;MRPL4	4	1	1	1	363	0	1.347	2.2547e-06	5.5748e-07	1.4e-05	6	4	1.347
112869;Q96ES7;SGF29	4	1	1	1	364	0	1.1844	1.7268e-06	5.5748e-07	1.4e-05	5	4	1.1844
6675;Q16222;UAP1	4	1	1	1	365	0	1.0511	4.0649e-07	5.5748e-07	1.4e-05	4	4	1.0511
6513;P11166;SLC2A1	4	1	1	1	366	0	1.6531	8.8543e-08	5.5748e-07	1.4e-05	3	4	1.6531
22937;Q12770;SCAP	4	1	1	1	367	0	2.504	7.8715e-08	5.5748e-07	1.4e-05	2	4	2.504
5747;Q05397;PTK2	4	1	1	1	368	0	1.5802	5.4085e-08	5.5748e-07	1.4e-05	1	4	1.5802

## Sheet: PANC-1.Low
id	num	neg|score	neg|p-value	neg|fdr	neg|rank	neg|goodsgrna	neg|lfc	pos|score	pos|p-value	pos|fdr	pos|rank	pos|goodsgrna	pos|lfc
7371;Q9BZX2;UCK2	4	5.0907e-10	5.5748e-07	7.1e-05	1	4	-1.0314	1	1	1	368	0	-1.0314
1723;Q02127;DHODH	4	2.0759e-09	5.5748e-07	7.1e-05	2	4	-1.3679	1	1	1	367	0	-1.3679
80146;Q8NBZ7;UXS1	4	2.0391e-07	5.5748e-07	7.1e-05	3	4	-0.88767	1	1	1	366	0	-0.88767
7298;P04818;TYMS	4	4.2744e-06	5.5748e-07	7.1e-05	4	3	-0.62865	0.99866	0.99944	1	355	0	-0.62865
29066;Q8IWR0;ZC3H7A	4	5.8834e-06	5.5748e-07	7.1e-05	5	4	-0.35048	0.99999	1	1	365	0	-0.35048
7083;P04183;TK1	4	1.6517e-05	5.5748e-07	7.1e-05	6	4	-0.46615	0.99998	1	1	364	0	-0.46615
51727;P30085;CMPK1	4	2.0266e-05	5.5748e-07	7.1e-05	7	4	-1.1268	0.99989	0.99999	1	361	0	-1.1268
7372;P11172;UMPS	4	3.0284e-05	1.6724e-06	0.000187	8	3	-0.83417	0.88066	0.81972	1	286	0	-0.83417
79934;Q96D53;COQ8B	4	5.7951e-05	6.1323e-06	0.000611	9	4	-0.31021	0.99994	1	1	363	0	-0.31021
23657;Q9UPY5;SLC7A11	4	9.5093e-05	1.7282e-05	0.001548	10	4	-0.22499	0.9999	0.99999	1	362	0	-0.22499
5883;Q99638;RAD9A	4	0.00044649	9.1984e-05	0.007493	11	3	-0.49864	0.93984	0.92414	1	305	0	-0.49864
598;Q07817;BCL2L1	4	0.00087691	0.00015108	0.009669	12	3	-0.34417	0.96541	0.95918	1	318	0	-0.34417
57017;O75208;COQ9	4	0.00089821	0.00015108	0.009669	13	3	-0.29445	0.99068	0.99151	1	341	0	-0.29445
2030;Q99808;SLC29A1	4	0.00094181	0.00015108	0.009669	14	3	-0.30804	0.99451	0.99556	1	345	0	-0.30804
8575;O75569;PRKRA	4	0.0012066	0.00016446	0.009824	15	3	-0.45343	0.92095	0.88973	1	299	0	-0.45343
29883;Q9UIV1;CNOT7	4	0.0013695	0.0001901	0.010646	16	3	-0.36496	0.99855	0.99936	1	354	0	-0.36496
58497;Q86TP1;PRUNE1	4	0.001646	0.00027818	0.014662	17	2	-0.30644	0.94747	0.9393	1	308	0	-0.30644
80219;Q9H8M1;COQ10B	4	0.0018726	0.00036403	0.018121	18	3	-0.2381	0.97669	0.97539	1	329	0	-0.2381
10390;Q9Y6K0;CEPT1	4	0.0021667	0.00053016	0.025001	19	3	-0.44112	0.99559	0.9962	1	348	0	-0.44112
1633;P27707;DCK	4	0.0035141	0.0011278	0.050524	20	3	-0.27165	0.55935	0.37432	1	182	1	-0.27165
10425;O95376;ARIH2	4	0.0039911	0.0013831	0.059012	21	3	-0.31367	0.99941	0.99985	1	360	0	-0.31367
3659;P10914;IRF1	4	0.004725	0.0015247	0.059397	22	3	-0.30543	0.94456	0.93267	1	307	0	-0.30543
2879;P36969;GPX4	4	0.0047885	0.0015247	0.059397	23	3	-0.29152	0.99635	0.99748	1	349	0	-0.29152
23644;Q6P2E9;EDC4	4	0.0049823	0.0015983	0.059669	24	3	-0.25654	0.96776	0.96185	1	321	0	-0.25654
4495;P13640;MT1G	4	0.0057954	0.002294	0.082218	25	2	-0.25572	0.98668	0.98848	1	336	0	-0.25572
5688;O14818;PSMA7	4	0.0061578	0.0026096	0.083485	26	2	-0.83923	0.74337	0.59188	1	236	0	-0.83923
2932;P49841;GSK3B	4	0.0061765	0.0026096	0.083485	27	3	-0.36444	0.96683	0.96055	1	320	0	-0.36444
79650;Q9BQ65;USB1	4	0.006252	0.0026096	0.083485	28	3	-0.28754	0.9989	0.99956	1	357	0	-0.28754
51571;Q9NUQ9;CYRIB	4	0.0068769	0.0027021	0.083485	29	3	-0.30602	0.99	0.99092	1	340	0	-0.30602
9213;Q9UBH6;XPR1	4	0.0084259	0.0033421	0.096597	30	3	-0.20755	0.98297	0.98428	1	334	0	-0.20755
2130;Q01844;EWSR1	4	0.0085507	0.0033421	0.096597	31	2	-0.3204	0.99922	0.99973	1	359	0	-0.3204
440026;Q5BJD5;TMEM41B	4	0.0092773	0.0036063	0.100977	32	3	-0.20964	0.99826	0.99922	1	351	0	-0.20964
2224;P14324;FDPS	4	0.012566	0.0048896	0.132761	33	2	-0.30575	0.95315	0.94557	1	311	0	-0.30575
10972;P49755;TMED10	4	0.01583	0.005252	0.138406	34	2	-0.53704	0.99333	0.99438	1	343	0	-0.53704
2246;P05230;FGF1	4	0.017291	0.0061429	0.152917	35	2	-0.16942	0.92475	0.89546	1	300	0	-0.16942
91137;Q96AG3;SLC25A46	4	0.018196	0.006144	0.152917	36	2	-0.19966	0.96896	0.96317	1	322	0	-0.19966
7091;Q04727;TLE4	4	0.020391	0.0071274	0.163772	37	2	-0.049516	0.59499	0.40387	1	190	1	-0.049516
545;Q13535;ATR	4	0.021366	0.0071274	0.163772	38	2	-0.20012	0.97154	0.9674	1	324	0	-0.20012
51005;Q9Y303;AMDHD2	4	0.025116	0.0071285	0.163772	39	2	-0.15195	0.94129	0.92636	1	306	0	-0.15195
51574;Q4G0J3;LARP7	4	0.028385	0.0077038	0.172565	40	2	-0.2976	0.87191	0.80006	1	281	0	-0.2976
10908;Q8IY17;PNPLA6	4	0.029895	0.0089314	0.195183	41	2	-0.20848	0.74265	0.59188	1	235	0	-0.20848
51099;Q8WTS1;ABHD5	4	0.030663	0.0096249	0.20533	42	2	-0.23515	0.87446	0.80683	1	283	0	-0.23515
84342;Q96MW5;COG8	4	0.03262	0.010319	0.215029	43	2	-0.36436	0.99893	0.99961	1	358	0	-0.36436
10401;Q9Y6X2;PIAS3	4	0.034224	0.011025	0.224514	44	2	-0.18181	0.61687	0.42844	1	193	1	-0.18181
6553;Q14940;SLC9A5	4	0.035449	0.01175	0.228435	45	2	-0.20055	0.99878	0.99948	1	356	0	-0.20055
64778;Q53EP0;FNDC3B	4	0.037955	0.012491	0.228435	46	2	-0.22709	0.48228	0.30477	1	158	1	-0.22709
5007;P22059;OSBP	4	0.03838	0.012491	0.228435	47	2	-0.24835	0.98554	0.98742	1	335	0	-0.24835
26058;Q6Y7W6;GIGYF2	4	0.039236	0.012491	0.228435	48	2	-0.17909	0.9561	0.9488	1	314	0	-0.17909
4179;P15529;CD46	4	0.041853	0.012493	0.228435	49	2	-0.097813	0.71718	0.5433	1	227	0	-0.097813
2747;P49448;GLUD2	4	0.044089	0.014133	0.253257	50	2	-0.18969	0.99176	0.99287	1	342	0	-0.18969
4841;Q15233;NONO	4	0.046178	0.015978	0.280709	51	1	-0.19245	0.99847	0.99929	1	353	0	-0.19245
10412;O95478;NSA2	4	0.051573	0.017997	0.298618	52	2	-0.37159	0.95686	0.9488	1	315	0	-0.37159
5859;P47897;QARS1	4	0.051956	0.017997	0.298618	53	1	-0.26879	0.7498	0.60351	1	240	0	-0.26879
7386;P47985;UQCRFS1	4	0.052057	0.017997	0.298618	54	2	-0.2221	0.58577	0.3891	1	188	1	-0.2221
55374;Q96DC7;TMCO6	4	0.057002	0.02533	0.412651	55	2	-0.22704	0.9886	0.98954	1	337	0	-0.22704
4502;P02795;MT2A	4	0.060057	0.026335	0.421355	56	2	-0.1127	0.9492	0.94205	1	309	0	-0.1127
6520;P08195;SLC3A2	4	0.062653	0.027398	0.423275	57	2	-0.20772	0.99455	0.99556	1	346	0	-0.20772
9158;O43427;FIBP	4	0.063433	0.027399	0.423275	58	1	-0.025301	0.63971	0.44321	1	204	0	-0.025301
3553;P01584;IL1B	4	0.065293	0.02857	0.43388	59	2	-0.16692	0.49077	0.30977	1	160	1	-0.16692
27243;O43633;CHMP2A	4	0.074597	0.049431	0.73817	60	2	-0.23672	0.45363	0.27985	1	147	1	-0.23672
64146;Q9HBH1;PDF	4	0.07669	0.050828	0.746589	61	1	-0.15153	0.99675	0.99799	1	350	0	-0.15153
3614;P20839;IMPDH1	4	0.080877	0.056908	0.809357	62	2	-0.14638	0.87233	0.80006	1	282	0	-0.14638
55738;Q8N6T3;ARFGAP1	4	0.081458	0.056908	0.809357	63	2	-0.12357	0.83664	0.74266	1	269	0	-0.12357
10999;Q6P1M0;SLC27A4	4	0.082624	0.058207	0.814896	64	2	-0.16289	0.84272	0.75066	1	271	0	-0.16289
83548;Q96JB2;COG3	4	0.085568	0.060998	0.828089	65	2	-0.21625	0.85295	0.77164	1	273	0	-0.21625
4170;Q07820;MCL1	4	0.086073	0.060998	0.828089	66	1	-0.058593	0.91322	0.87774	1	293	0	-0.058593
64078;Q9HAS3;SLC28A3	4	0.091574	0.06946	0.915239	67	2	-0.17703	0.99383	0.9947	1	344	0	-0.17703
5093;Q15365;PCBP1	4	0.092183	0.06946	0.915239	68	2	-0.28421	0.54512	0.36928	1	180	1	-0.28421
6141;Q07020;RPL18	4	0.13192	0.086673	1	69	1	-0.095404	0.80707	0.68685	1	257	0	-0.095404
340061;Q86WV6;STING1	4	0.13909	0.092185	1	70	1	0.093991	0.77757	0.63654	1	250	0	0.093991
10825;Q9UQ49;NEU3	4	0.148	0.092186	1	71	1	-0.083542	0.77692	0.63654	1	249	0	-0.083542
390142;Q8NGL4;OR5D13	4	0.14977	0.092186	1	72	1	-0.10618	0.97831	0.97769	1	331	0	-0.10618
23443;Q9Y2D2;SLC35A3	4	0.15154	0.092186	1	73	1	-0.051373	0.8134	0.70207	1	259	0	-0.051373
790;P27708;CAD	4	0.1533	0.092186	1	74	1	0.089323	0.28749	0.15056	1	119	1	0.089323
5604;Q02750;MAP2K1	4	0.16908	0.10352	1	75	1	0.1156	0.69892	0.51758	1	221	0	0.1156
2516;Q13285;NR5A1	4	0.17082	0.10352	1	76	1	-0.18057	0.99842	0.99926	1	352	0	-0.18057
5209;Q16875;PFKFB3	4	0.18806	0.10352	1	77	1	-0.076502	0.76161	0.61854	1	243	0	-0.076502
55157;Q6PI48;DARS2	4	0.20672	0.12048	1	78	1	0.35386	0.019159	0.0053167	0.119093	40	3	0.35386
7871;Q14BN4;SLMAP	4	0.21676	0.12614	1	79	1	0.04944	0.68904	0.49982	1	217	0	0.04944
11021;Q15286;RAB35	4	0.21842	0.12614	1	80	1	-0.049466	0.52941	0.34935	1	172	1	-0.049466
9843;Q9BQS7;HEPH	4	0.23491	0.1318	1	81	1	0.023975	0.29522	0.15056	1	120	1	0.023975
6240;P23921;RRM1	4	0.23655	0.1318	1	82	1	0.00099695	0.43301	0.26498	1	140	1	0.00099695
11277;Q9NSU2;TREX1	4	0.23981	0.1318	1	83	1	0.051773	0.65617	0.46252	1	209	0	0.051773
207;P31749;AKT1	4	0.24306	0.1318	1	84	1	-0.020474	0.17948	0.10205	0.95248	95	1	-0.020474
3156;P04035;HMGCR	4	0.25114	0.1318	1	85	1	-0.17733	0.98895	0.99002	1	338	0	-0.17733
2744;O94925;GLS	4	0.25756	0.13746	1	86	1	0.25918	0.026547	0.0073704	0.137581	48	3	0.25918
3162;P09601;HMOX1	4	0.27028	0.15413	1	87	1	0.031796	0.36194	0.20028	1	130	1	0.031796
1604;P08174;CD55	4	0.27186	0.15413	1	88	1	-0.11718	0.91884	0.88676	1	298	0	-0.11718
1874;Q16254;E2F4	4	0.275	0.15984	1	89	1	0.025933	0.7412	0.58803	1	234	0	0.025933
64841;Q96EK6;GNPNAT1	4	0.27814	0.15984	1	90	1	0.14786	0.06852	0.03339	0.453312	64	2	0.14786
7296;Q16881;TXNRD1	4	0.29522	0.17673	1	91	1	0.64506	0.00032397	2.8431e-05	0.001592	15	3	0.64506
11073;Q92547;TOPBP1	4	0.29982	0.17673	1	92	1	0.010207	0.61881	0.42844	1	194	1	0.010207
26231;Q8WV35;LRRC29	4	0.30288	0.17673	1	93	1	-0.02511	0.69647	0.51318	1	220	0	-0.02511
84888;Q8TCT8;SPPL2A	4	0.3044	0.17673	1	94	1	-0.0050351	0.65706	0.46252	1	210	0	-0.0050351
51006;Q9NQQ7;SLC35C2	4	0.30744	0.17673	1	95	1	-0.16439	0.97876	0.97903	1	332	0	-0.16439
4647;Q13402;MYO7A	4	0.31951	0.18788	1	96	1	0.067326	0.54178	0.35926	1	179	1	0.067326
55206;A3KN83;SBNO1	4	0.32548	0.19909	1	97	1	0.11186	0.78271	0.63654	1	254	0	0.11186
8087;P51114;FXR1	4	0.32697	0.19909	1	98	1	-0.093415	0.97209	0.96867	1	326	0	-0.093415
7852;P61073;CXCR4	4	0.32994	0.19909	1	99	1	-0.056683	0.78143	0.63654	1	252	0	-0.056683
283971;Q8NCF0;CLEC18C	4	0.33142	0.19909	1	100	1	-0.12884	0.97704	0.97539	1	330	0	-0.12884
3418;P48735;IDH2	4	0.3329	0.19909	1	101	1	-0.063963	0.47121	0.29487	1	153	1	-0.063963
2908;P04150;NR3C1	4	0.34754	0.21042	1	102	1	-0.082805	0.98201	0.98287	1	333	0	-0.082805
9154;O00337;SLC28A1	4	0.34899	0.21042	1	103	1	0.17266	0.028862	0.0084831	0.149037	51	3	0.17266
6608;Q99835;SMO	4	0.35044	0.21042	1	104	1	-0.016515	0.59397	0.40387	1	189	1	-0.016515
210;P13716;ALAD	4	0.35477	0.21606	1	105	1	0.13237	0.19753	0.11683	0.987583	105	2	0.13237
3428;Q16666;IFI16	4	0.35621	0.21606	1	106	1	-0.0064424	0.58474	0.3891	1	187	1	-0.0064424
25824;P30044;PRDX5	4	0.36051	0.21606	1	107	1	-0.04446	0.94984	0.9429	1	310	0	-0.04446
10891;Q9UBK2;PPARGC1A	4	0.36194	0.21606	1	108	1	-0.048983	0.92646	0.89686	1	301	0	-0.048983
5687;P60900;PSMA6	4	0.36763	0.22165	1	109	1	0.0031207	0.53843	0.35428	1	178	1	0.0031207
3459;P15260;IFNGR1	4	0.3761	0.22719	1	110	1	0.086037	0.49916	0.31975	1	163	1	0.086037
10240;Q92665;MRPS31	4	0.3789	0.23294	1	111	1	0.043961	0.275	0.14065	1	115	1	0.043961
1071;P11597;CETP	4	0.38725	0.25533	1	112	1	-0.10003	0.53281	0.34935	1	175	1	-0.10003
5130;P49585;PCYT1A	4	0.38864	0.25533	1	113	1	0.2039	0.18969	0.1078	0.965869	100	2	0.2039
81533;Q8TB96;ITFG1	4	0.39002	0.25533	1	114	1	-0.08546	0.7195	0.5433	1	228	0	-0.08546
4193;Q00987;MDM2	4	0.39277	0.25533	1	115	1	-0.09537	0.52484	0.34935	1	169	1	-0.09537
29914;Q9Y5Z9;UBIAD1	4	0.40099	0.27224	1	116	1	-0.10755	0.39689	0.23506	1	134	1	-0.10755
3606;Q14116;IL18	4	0.40506	0.27224	1	117	1	-0.09626	0.91731	0.88227	1	297	0	-0.09626
1029;P42771;CDKN2A	4	0.40911	0.27774	1	118	1	-0.11585	0.9949	0.99583	1	347	0	-0.11585
3949;P01130;LDLR	4	0.41181	0.27774	1	119	1	0.45736	0.014612	0.0035038	0.082615	38	3	0.45736
4489;P04731;MT1A	4	0.41315	0.27774	1	120	1	-0.087063	0.72486	0.55592	1	230	0	-0.087063
83549;Q9HA47;UCK1	4	0.41449	0.27774	1	121	1	-0.011096	0.57112	0.38417	1	185	1	-0.011096
1019;P11802;CDK4	4	0.41716	0.27774	1	122	1	-0.011915	0.18635	0.10588	0.965869	98	1	-0.011915
4837;P40261;NNMT	4	0.4238	0.28319	1	123	1	-0.12088	0.85484	0.77915	1	274	0	-0.12088
1595;Q16850;CYP51A1	4	0.42644	0.28875	1	124	1	-0.069645	0.96573	0.95918	1	319	0	-0.069645
90231;Q8IYS2;KIAA2013	4	0.43039	0.29422	1	125	1	-0.0028123	0.26076	0.13568	1	114	1	-0.0028123
7153;P11388;TOP2A	4	0.4317	0.29422	1	126	1	-0.029857	0.21676	0.12577	1	108	1	-0.029857
51585;O94913;PCF11	4	0.43301	0.29422	1	127	1	-0.11115	0.90183	0.8598	1	290	0	-0.11115
3163;P30519;HMOX2	4	0.43562	0.29422	1	128	1	0.012154	0.6341	0.43338	1	200	0	0.012154
817;Q13557;CAMK2D	4	0.43951	0.29991	1	129	1	-0.013794	0.86492	0.79315	1	277	0	-0.013794
54205;P99999;CYCS	4	0.44468	0.30553	1	130	1	-0.11752	0.97316	0.97031	1	328	0	-0.11752
100507436;Q29983;MICA	4	0.44724	0.30553	1	131	1	-0.015508	0.24306	0.13568	1	112	1	-0.015508
38;P24752;ACAT1	4	0.4498	0.31117	1	132	1	-0.090053	0.61978	0.42844	1	195	1	-0.090053
2752;P15104;GLUL	4	0.45363	0.32257	1	133	1	-0.084089	0.77102	0.63303	1	247	0	-0.084089
1956;P00533;EGFR	4	0.4549	0.32257	1	134	1	-0.078485	0.70135	0.51758	1	222	0	-0.078485
4723;P49821;NDUFV1	4	0.45869	0.33373	1	135	0	0.23171	0.069064	0.033391	0.453312	65	2	0.23171
10569;O95391;SLU7	4	0.46121	0.33373	1	136	0	-0.27923	0.96345	0.95712	1	317	0	-0.27923
118472;Q8NB15;ZNF511	4	0.46748	0.35034	1	137	0	-0.070229	0.91354	0.87775	1	294	0	-0.070229
4720;O75306;NDUFS2	4	0.46996	0.35569	1	138	0	0.056816	0.46872	0.28994	1	152	1	0.056816
6774;P40763;STAT3	4	0.47368	0.36116	1	139	0	-0.091489	0.82558	0.72006	1	265	0	-0.091489
80790;Q8IY22;CMIP	4	0.47492	0.36116	1	140	0	-0.0068678	0.56473	0.37928	1	184	1	-0.0068678
113;P51828;ADCY7	4	0.47615	0.36116	1	141	0	-0.054353	0.47983	0.30477	1	157	1	-0.054353
2876;P07203;GPX1	4	0.4835	0.36655	1	142	0	-0.069511	0.85671	0.78159	1	275	0	-0.069511
7356;P11684;SCGB1A1	4	0.48593	0.37193	1	143	0	0.010579	0.82504	0.72006	1	264	0	0.010579
1021;Q00534;CDK6	4	0.48956	0.37735	1	144	0	-0.1667	0.97126	0.9674	1	323	0	-0.1667
10628;Q9H3M7;TXNIP	4	0.49318	0.37735	1	145	0	-0.031941	0.78838	0.64714	1	256	0	-0.031941
1786;P26358;DNMT1	4	0.49438	0.37735	1	146	0	-0.10645	0.71485	0.53905	1	226	0	-0.10645
2596;P17677;GAP43	4	0.49558	0.37735	1	147	0	-0.052968	0.7561	0.60732	1	241	0	-0.052968
6778;P42226;STAT6	4	0.49916	0.38257	1	148	0	0.013289	0.27971	0.1456	1	116	1	0.013289
10059;O00429;DNM1L	4	0.50272	0.39314	1	149	0	-0.16473	0.98993	0.99092	1	339	0	-0.16473
55602;Q9NXV6;CDKN2AIP	4	0.50509	0.3983	1	150	0	-0.068557	0.86086	0.78859	1	276	0	-0.068557
8824;O00748;CES2	4	0.50979	0.40862	1	151	0	-0.029232	0.50979	0.33459	1	166	1	-0.029232
6651;P18583;SON	4	0.51096	0.40863	1	152	0	-0.24913	0.74838	0.59971	1	239	0	-0.24913
6790;O14965;AURKA	4	0.51213	0.40863	1	153	0	0.012205	0.8245	0.72006	1	263	0	0.012205
57546;Q9P2J9;PDP2	4	0.5237	0.43382	1	154	0	-0.10468	0.95532	0.9488	1	312	0	-0.10468
6773;P52630;STAT2	4	0.53054	0.44379	1	155	0	0.14003	0.18892	0.1078	0.965869	99	2	0.14003
7913;P35659;DEK	4	0.53281	0.44876	1	156	0	-0.026277	0.40777	0.23999	1	136	1	-0.026277
4241;P08582;MELTF	4	0.53506	0.44876	1	157	0	-0.01989	0.51794	0.34452	1	167	1	-0.01989
2186;Q12830;BPTF	4	0.53731	0.44876	1	158	0	0.0066358	0.52713	0.34935	1	171	1	0.0066358
55593;Q96G74;OTUD5	4	0.53843	0.44876	1	159	0	0.12382	0.73238	0.56824	1	233	0	0.12382
6209;P62841;RPS15	4	0.54178	0.45833	1	160	0	-0.020196	0.72638	0.55592	1	232	0	-0.020196
55213;Q8NDN9;RCBTB1	4	0.5429	0.45833	1	161	0	-0.0011709	0.87862	0.81546	1	285	0	-0.0011709
3455;P48551;IFNAR2	4	0.54622	0.45833	1	162	0	0.034626	0.46498	0.28494	1	151	1	0.034626
3338;Q9NNZ3;DNAJC4	4	0.54843	0.46324	1	163	0	-0.00093067	0.77951	0.63654	1	251	0	-0.00093067
4582;P15941;MUC1	4	0.56366	0.48681	1	164	0	-0.055747	0.90563	0.86475	1	292	0	-0.055747
120892;Q5S007;LRRK2	4	0.56687	0.48681	1	165	0	-0.05525	0.83039	0.72862	1	267	0	-0.05525
10180;P78332;RBM6	4	0.56794	0.48681	1	166	0	0.0198	0.10463	0.047124	0.570585	74	1	0.0198
10133;Q96CV9;OPTN	4	0.569	0.48681	1	167	0	0.19749	0.048107	0.013353	0.206285	58	2	0.19749
27034;Q9UKU7;ACAD8	4	0.57324	0.49137	1	168	0	-0.080488	0.97263	0.9692	1	327	0	-0.080488
6727;P37108;SRP14	4	0.57535	0.49586	1	169	0	0.059422	0.19125	0.11287	0.987583	101	2	0.059422
79903;Q9H7X0;NAA60	4	0.58989	0.51808	1	170	0	-0.06944	0.90042	0.85803	1	289	0	-0.06944
51645;Q9Y3C6;PPIL1	4	0.59193	0.51808	1	171	0	0.33782	0.035862	0.010891	0.174263	56	2	0.33782
1717;Q9UBM7;DHCR7	4	0.59397	0.52243	1	172	0	-0.010844	0.3329	0.17556	1	127	1	-0.010844
6647;P00441;SOD1	4	0.596	0.52243	1	173	0	-0.057468	0.64984	0.45779	1	207	0	-0.057468
8317;O00311;CDC7	4	0.59702	0.52243	1	174	0	-0.13427	0.5743	0.38417	1	186	1	-0.13427
9759;P56524;HDAC4	4	0.59803	0.52243	1	175	0	-0.015482	0.67722	0.48611	1	213	0	-0.015482
2638;P02774;GC	4	0.60105	0.52679	1	176	0	-0.034093	0.68233	0.4907	1	215	0	-0.034093
10257;O15439;ABCC4	4	0.60704	0.53967	1	177	0	-0.09139	0.81734	0.71123	1	260	0	-0.09139
55781;Q9BVS4;RIOK2	4	0.60902	0.54383	1	178	0	0.022716	0.60803	0.41861	1	192	1	0.022716
2280;P62942;FKBP1A	4	0.61394	0.55625	1	179	0	-0.087101	0.78207	0.63654	1	253	0	-0.087101
5156;P16234;PDGFRA	4	0.61589	0.55625	1	180	0	-0.09297	0.5237	0.34935	1	168	1	-0.09297
339263;A8MQB3;LINC02693	4	0.62268	0.56853	1	181	0	0.067756	0.15198	0.093194	0.948122	86	2	0.067756
3065;Q13547;HDAC1	4	0.62364	0.56853	1	182	0	0.0072822	0.82341	0.72006	1	262	0	0.0072822
6634;P62318;SNRPD3	4	0.6246	0.56853	1	183	0	-0.15666	0.39826	0.23506	1	135	1	-0.15666
3091;Q16665;HIF1A	4	0.62652	0.56853	1	184	0	0.11231	0.16526	0.098409	0.948122	90	2	0.11231
10204;P61970;NUTF2	4	0.62842	0.57261	1	185	0	0.028242	0.86669	0.79552	1	278	0	0.028242
150771;Q6GPH6;ITPRIPL1	4	0.63222	0.57653	1	186	0	-0.0066122	0.83715	0.74266	1	270	0	-0.0066122
1106;O14647;CHD2	4	0.63504	0.57653	1	187	0	-0.062895	0.87062	0.79782	1	280	0	-0.062895
7355;P78381;SLC35A2	4	0.63692	0.57653	1	188	0	-0.080552	0.97167	0.9674	1	325	0	-0.080552
1436;P07333;CSF1R	4	0.63785	0.57653	1	189	0	-0.042184	0.9607	0.9535	1	316	0	-0.042184
6850;P43405;SYK	4	0.63971	0.57653	1	190	0	-0.030174	0.76836	0.62949	1	246	0	-0.030174
23169;Q9NTN3;SLC35D1	4	0.64434	0.58829	1	191	0	-0.039649	0.82177	0.72006	1	261	0	-0.039649
11019;O43766;LIAS	4	0.64984	0.59605	1	192	0	0.053716	0.45236	0.27985	1	146	1	0.053716
55236;A0AVT1;UBA6	4	0.65256	0.60359	1	193	0	-0.053883	0.93911	0.92309	1	304	0	-0.053883
5293;O00329;PIK3CD	4	0.65346	0.60359	1	194	0	-0.025618	0.53054	0.34935	1	173	1	-0.025618
91833;Q8TBZ3;WDR20	4	0.65974	0.61109	1	195	0	-0.07528	0.20672	0.12577	1	107	1	-0.07528
6672;P23497;SP100	4	0.66241	0.61479	1	196	0	0.027747	0.19832	0.11683	0.987583	106	2	0.027747
11046;Q76EJ3;SLC35D2	4	0.67031	0.62587	1	197	0	0.0087197	0.91481	0.88082	1	295	0	0.0087197
5347;P53350;PLK1	4	0.67291	0.62955	1	198	0	-0.13375	0.7125	0.53478	1	225	0	-0.13375
2194;P49327;FASN	4	0.67807	0.64031	1	199	0	-0.042798	0.63785	0.43834	1	203	0	-0.042798
25;P00519;ABL1	4	0.68486	0.66063	1	200	0	-0.038419	0.68402	0.4907	1	216	0	-0.038419
10189;Q86V81;ALYREF	4	0.68654	0.66401	1	201	0	0.0073526	0.50744	0.32962	1	165	1	0.0073526
10844;Q9BSJ2;TUBGCP2	4	0.68821	0.66741	1	202	0	-0.19689	0.50509	0.32467	1	164	1	-0.19689
11319;O95905;ECD	4	0.68904	0.66741	1	203	0	-0.1603	0.93812	0.92309	1	303	0	-0.1603
445;P00966;ASS1	4	0.69401	0.68029	1	204	0	-0.094875	0.88388	0.8278	1	287	0	-0.094875
92106;Q96HP4;OXNAD1	4	0.69565	0.68029	1	205	0	0.0037524	0.65165	0.45779	1	208	0	0.0037524
10985;Q92616;GCN1	4	0.70296	0.68348	1	206	0	0.064158	0.11562	0.064021	0.726128	77	1	0.064158
6772;P42224;STAT1	4	0.70457	0.68348	1	207	0	-0.04719	0.69236	0.51318	1	218	0	-0.04719
83982;Q9H2X8;IFI27L2	4	0.70537	0.68348	1	208	0	0.0070023	0.48956	0.30977	1	159	1	0.0070023
5599;P45983;MAPK8	4	0.70776	0.68662	1	209	0	0.13326	0.32697	0.17556	1	125	1	0.13326
6198;P23443;RPS6KB1	4	0.70935	0.68662	1	210	0	-0.027186	0.93611	0.92079	1	302	0	-0.027186
54707;Q9H9Y4;GPN2	4	0.7125	0.68971	1	211	0	0.12937	0.44724	0.27494	1	144	1	0.12937
3460;P38484;IFNGR2	4	0.71563	0.69281	1	212	0	0.18341	0.11709	0.064022	0.726128	78	2	0.18341
23197;Q96CS3;FAF2	4	0.72104	0.69595	1	213	0	0.060819	0.074805	0.036085	0.475473	68	1	0.060819
5105;P35558;PCK1	4	0.72562	0.70798	1	214	0	0.036305	0.32994	0.17556	1	126	1	0.036305
3716;P23458;JAK1	4	0.72789	0.71104	1	215	0	0.10106	0.44853	0.27495	1	145	1	0.10106
8743;P50591;TNFSF10	4	0.72864	0.71104	1	216	0	-0.0095078	0.23491	0.13568	1	110	1	-0.0095078
8473;O15294;OGT	4	0.73089	0.71402	1	217	0	-0.042824	0.91575	0.88227	1	296	0	-0.042824
966;P13987;CD59	4	0.73534	0.71402	1	218	0	0.026213	0.74553	0.5958	1	237	0	0.026213
51300;Q9NPL8;TIMMDC1	4	0.73828	0.71986	1	219	0	0.15625	0.19595	0.11683	0.987583	104	2	0.15625
961;Q08722;CD47	4	0.7412	0.72281	1	220	0	0.020802	0.80996	0.69304	1	258	0	0.020802
8996;O60936;NOL3	4	0.74192	0.72281	1	221	0	-0.021168	0.95571	0.9488	1	313	0	-0.021168
7086;P29401;TKT	4	0.74838	0.73694	1	222	0	0.036674	0.70376	0.51758	1	224	0	0.036674
10959;Q15363;TMED2	4	0.7498	0.73695	1	223	0	-0.029898	0.82879	0.72287	1	266	0	-0.029898
54107;Q9NRF9;POLE3	4	0.75191	0.74249	1	224	0	0.11773	0.60004	0.40878	1	191	1	0.11773
163702;Q8IU57;IFNLR1	4	0.75262	0.74249	1	225	0	0.065775	0.74624	0.5958	1	238	0	0.065775
9583;Q9Y227;ENTPD4	4	0.75887	0.74516	1	226	0	0.015398	0.76635	0.62595	1	245	0	0.015398
5595;P27361;MAPK3	4	0.75956	0.74516	1	227	0	0.018085	0.72257	0.54758	1	229	0	0.018085
4191;P40926;MDH2	4	0.76024	0.74516	1	228	0	0.2135	0.031314	0.0094554	0.156889	54	3	0.2135
285367;Q6P087;RPUSD3	4	0.76229	0.74516	1	229	0	0.046143	0.43431	0.26498	1	141	1	0.046143
665;O60238;BNIP3L	4	0.76297	0.74516	1	230	0	-0.019416	0.87738	0.81108	1	284	0	-0.019416
54886;Q8TBJ4;PLPPR1	4	0.76365	0.74516	1	231	0	0.035121	0.31801	0.17068	1	121	1	0.035121
64135;Q9BYX4;IFIH1	4	0.76635	0.75058	1	232	0	0.00022158	0.44596	0.27494	1	143	1	0.00022158
51135;Q9NWZ3;IRAK4	4	0.76903	0.75847	1	233	0	0.1024	0.76433	0.61854	1	244	0	0.1024
51067;Q9Y2Z4;YARS2	4	0.76969	0.75847	1	234	0	0.21553	0.38587	0.22508	1	132	1	0.21553
4609;P01106;MYC	4	0.77562	0.76645	1	235	0	0.018866	0.53506	0.34935	1	177	1	0.018866
960;P16070;CD44	4	0.78461	0.77408	1	236	0	0.1469	0.62364	0.42844	1	196	0	0.1469
56967;Q9NPU4;C14orf132	4	0.78775	0.77654	1	237	0	0.023905	0.56258	0.37928	1	183	1	0.023905
25827;Q9UKC9;FBXL2	4	0.79086	0.7814	1	238	0	0.06331	0.66857	0.46729	1	212	0	0.06331
27183;Q9UN37;VPS4A	4	0.79271	0.78386	1	239	0	0.22852	0.055001	0.02257	0.321004	60	2	0.22852
10379;Q00978;IRF9	4	0.79333	0.78386	1	240	0	-0.005376	0.76093	0.61854	1	242	0	-0.005376
384;P78540;ARG2	4	0.79577	0.78625	1	241	0	-0.02734	0.83457	0.7399	1	268	0	-0.02734
2235;P22830;FECH	4	0.79698	0.78625	1	242	0	0.07343	0.49558	0.31478	1	162	1	0.07343
875;P0DN79;CBSL	4	0.79758	0.78625	1	243	0	0.087656	0.72562	0.55592	1	231	0	0.087656
10559;P78382;SLC35A1	4	0.80178	0.78867	1	244	0	-0.028267	0.28283	0.1456	1	117	1	-0.028267
51218;Q86SX6;GLRX5	4	0.80296	0.79103	1	245	0	-0.0045705	0.16034	0.096599	0.948122	88	1	-0.0045705
23274;Q2KHT3;CLEC16A	4	0.8059	0.79337	1	246	0	0.017857	0.84322	0.75066	1	272	0	0.017857
4221;O00255;MEN1	4	0.80823	0.79567	1	247	0	-0.01432	0.89719	0.85638	1	288	0	-0.01432
571;O14867;BACH1	4	0.81054	0.79567	1	248	0	-0.0096317	0.66063	0.46252	1	211	0	-0.0096317
3660;P14316;IRF2	4	0.81169	0.79791	1	249	0	0.004884	0.32399	0.17556	1	123	1	0.004884
51102;Q9BV79;MECR	4	0.81226	0.79791	1	250	0	0.19375	0.056499	0.022571	0.321004	63	2	0.19375
3320;P07900;HSP90AA1	4	0.81396	0.80018	1	251	0	0.21969	0.086757	0.041197	0.51991	70	2	0.21969
7378;Q16831;UPP1	4	0.81509	0.80236	1	252	0	0.0039276	0.70296	0.51758	1	223	0	0.0039276
3157;Q01581;HMGCS1	4	0.82665	0.81963	1	253	0	0.055102	0.67893	0.48611	1	214	0	0.055102
5771;P17706;PTPN2	4	0.83301	0.82576	1	254	0	-0.041411	0.55826	0.37432	1	181	1	-0.041411
25821;Q9Y2Z2;MTO1	4	0.84172	0.83762	1	255	0	0.065509	0.47861	0.30477	1	156	1	0.065509
4705;O95299;NDUFA10	4	0.84471	0.84525	1	256	0	0.045745	0.45743	0.27985	1	149	1	0.045745
57617;Q9P253;VPS18	4	0.84619	0.84526	1	257	0	0.056512	0.25756	0.13568	1	113	1	0.056512
4717;O43677;NDUFC1	4	0.84668	0.84526	1	258	0	0.024559	0.46372	0.28494	1	150	1	0.024559
7389;P06132;UROD	4	0.84717	0.84526	1	259	0	0.10737	0.52599	0.34935	1	170	1	0.10737
3383;P05362;ICAM1	4	0.85903	0.86138	1	260	0	0.097188	0.3914	0.22509	1	133	1	0.097188
126328;Q86Y39;NDUFA11	4	0.86536	0.87297	1	261	0	0.2122	0.18504	0.10588	0.965869	97	2	0.2122
3627;P02778;CXCL10	4	0.86625	0.87297	1	262	0	0.10712	0.69483	0.51318	1	219	0	0.10712
7812;O75534;CSDE1	4	0.86713	0.87297	1	263	0	0.0083754	0.90288	0.86149	1	291	0	0.0083754
54516;Q9UGC7;MTRF1L	4	0.86801	0.87297	1	264	0	0.3211	0.002057	0.0004064	0.013041	26	2	0.3211
2923;P30101;PDIA3	4	0.87319	0.87925	1	265	0	0.1402	0.63598	0.43834	1	201	0	0.1402
1737;P10515;DLAT	4	0.87655	0.88521	1	266	0	0.010663	0.47738	0.30477	1	155	1	0.010663
3182;Q99729;HNRNPAB	4	0.88147	0.8897	1	267	0	0.14515	0.41849	0.25504	1	138	1	0.14515
7384;P31930;UQCRC1	4	0.88858	0.90082	1	268	0	0.083032	0.49438	0.31478	1	161	1	0.083032
6391;Q99643;SDHC	4	0.89163	0.90491	1	269	0	0.21692	0.069132	0.033391	0.453312	66	1	0.21692
440;P08243;ASNS	4	0.89239	0.90491	1	270	0	0.78715	0.00044649	3.5121e-05	0.001748	18	3	0.78715
4728;O00217;NDUFS8	4	0.89276	0.90491	1	271	0	0.010284	0.78713	0.64714	1	255	0	0.010284
6136;P30050;RPL12	4	0.8961	0.90748	1	272	0	0.28908	0.33437	0.17556	1	128	1	0.28908
7150;P11387;TOP1	4	0.89683	0.90875	1	273	0	0.098845	0.53394	0.34935	1	176	1	0.098845
2322;P36888;FLT3	4	0.89755	0.90875	1	274	0	0.13449	0.43951	0.26498	1	142	1	0.13449
11269;Q9UMR2;DDX19B	4	0.89791	0.90875	1	275	0	0.056667	0.4549	0.27985	1	148	1	0.056667
55270;Q9NV35;NUDT15	4	0.89899	0.91119	1	276	0	0.1122	0.6246	0.42844	1	197	0	0.1122
2673;Q06210;GFPT1	4	0.90006	0.91119	1	277	0	0.026379	0.11744	0.064022	0.726128	79	1	0.026379
9212;Q96GD4;AURKB	4	0.90253	0.91484	1	278	0	0.23027	0.073477	0.035133	0.469836	67	2	0.23027
147011;Q8NCQ7;PROCA1	4	0.90699	0.91959	1	279	0	0.006391	0.62937	0.42844	1	199	0	0.006391
5290;P42336;PIK3CA	4	0.90732	0.91959	1	280	0	0.1234	0.1151	0.064021	0.726128	76	2	0.1234
25915;Q9BU61;NDUFAF3	4	0.90766	0.91959	1	281	0	0.081185	0.53168	0.34935	1	174	1	0.081185
3572;P40189;IL6ST	4	0.90932	0.9219	1	282	0	0.10618	0.12314	0.068204	0.754449	81	2	0.10618
6387;P48061;CXCL12	4	0.91031	0.92306	1	283	0	0.3167	0.020741	0.0057548	0.125764	41	3	0.3167
1583;P05108;CYP11A1	4	0.91386	0.92419	1	284	0	0.077068	0.21842	0.12577	1	109	1	0.077068
1119;P35790;CHKA	4	0.9145	0.92419	1	285	0	0.092493	0.23981	0.13568	1	111	1	0.092493
955;O75354;ENTPD6	4	0.91761	0.9274	1	286	0	0.070272	0.62652	0.42844	1	198	0	0.070272
5594;P28482;MAPK1	4	0.91944	0.93054	1	287	0	0.21241	0.099611	0.044677	0.548363	73	2	0.21241
9489;Q32NB8;PGS1	4	0.92243	0.93161	1	288	0	0.26155	0.11976	0.065354	0.731962	80	2	0.26155
2539;P11413;G6PD	4	0.92589	0.93565	1	289	0	0.40936	0.0053165	0.0010375	0.029986	31	3	0.40936
79939;Q96K37;SLC35E1	4	0.93141	0.94401	1	290	0	0.22714	0.023264	0.0071262	0.137581	44	3	0.22714
23543;O43251;RBFOX2	4	0.93195	0.94488	1	291	0	0.1929	0.11246	0.056942	0.680273	75	2	0.1929
673;P15056;BRAF	4	0.93432	0.94825	1	292	0	0.23087	0.089756	0.041198	0.51991	71	2	0.23087
84912;Q969S0;SLC35B4	4	0.93637	0.94978	1	293	0	0.066189	0.091669	0.042324	0.526702	72	1	0.066189
4255;P16455;MGMT	4	0.93737	0.94978	1	294	0	0.10249	0.47615	0.30477	1	154	1	0.10249
7295;P10599;TXN	4	0.94501	0.96144	1	295	0	0.25319	0.36336	0.20028	1	131	1	0.25319
8772;Q13158;FADD	4	0.94747	0.96464	1	296	0	0.058129	0.86801	0.79553	1	279	0	0.058129
1111;O14757;CHEK1	4	0.94769	0.96464	1	297	0	0.17793	0.63692	0.43834	1	202	0	0.17793
55572;Q96CU9;FOXRED1	4	0.94899	0.96528	1	298	0	0.10572	0.19488	0.11683	0.987583	103	1	0.10572
7037;P02786;TFRC	4	0.95047	0.96645	1	299	0	0.10145	0.16734	0.098409	0.948122	91	1	0.10145
3066;Q92769;HDAC2	4	0.95234	0.96881	1	300	0	0.079249	0.64157	0.44322	1	205	0	0.079249
2805;P17174;GOT1	4	0.95254	0.96881	1	301	0	0.22416	0.042312	0.012809	0.201351	57	2	0.22416
284184;A1L188;NDUFAF8	4	0.95315	0.96941	1	302	0	0.083923	0.77431	0.63654	1	248	0	0.083923
259197;O14931;NCR3	4	0.96034	0.9759	1	303	0	0.18845	0.17128	0.09841	0.948122	93	2	0.18845
3303;P0DMV8;HSPA1A	4	0.96157	0.97676	1	304	0	0.12686	0.15053	0.093194	0.948122	85	2	0.12686
587;O15382;BCAT2	4	0.9626	0.9772	1	305	0	0.19829	0.079145	0.038007	0.493543	69	2	0.19829
5605;P36507;MAP2K2	4	0.96294	0.97767	1	306	0	0.11239	0.41181	0.24516	1	137	1	0.11239
5025;Q99571;P2RX4	4	0.96573	0.9798	1	307	0	0.11424	0.13372	0.085266	0.909501	84	1	0.11424
6714;P12931;SRC	4	0.96605	0.9798	1	308	0	0.26225	0.021562	0.0059946	0.127884	42	3	0.26225
29960;Q9UI43;MRM2	4	0.96699	0.98058	1	309	0	0.51344	0.0012066	0.00020348	0.008346	20	3	0.51344
976;P48960;ADGRE5	4	0.96896	0.98323	1	310	0	0.086078	0.17775	0.10025	0.95248	94	1	0.086078
1147;O15111;CHUK	4	0.97408	0.9879	1	311	0	0.2653	0.054506	0.02257	0.321004	59	2	0.2653
3845;P01116;KRAS	4	0.97459	0.98817	1	312	0	0.25073	0.42644	0.26001	1	139	1	0.25073
5833;Q99447;PCYT2	4	0.97692	0.98928	1	313	0	0.18205	0.3225	0.17556	1	122	1	0.18205
7084;O00142;TK2	4	0.97831	0.99028	1	314	0	0.14319	0.1936	0.11683	0.987583	102	2	0.14319
123263;Q96DP5;MTFMT	4	0.98028	0.99237	1	315	0	0.14643	0.15417	0.093195	0.948122	87	2	0.14643
7531;P62258;YWHAE	4	0.98069	0.99255	1	316	0	0.19026	0.025414	0.0071274	0.137581	45	3	0.19026
65082;Q96AX1;VPS33A	4	0.981	0.99255	1	317	0	0.24164	0.029666	0.0088723	0.152876	52	3	0.24164
6241;P31350;RRM2	4	0.9821	0.99312	1	318	0	0.26112	0.28439	0.1456	1	118	1	0.26112
83451;Q8NFV4;ABHD11	4	0.98389	0.99424	1	319	0	0.22418	0.028466	0.0081933	0.146823	50	3	0.22418
64745;Q9H7H0;METTL17	4	0.98504	0.99439	1	320	0	0.26427	0.032372	0.010091	0.16439	55	3	0.26427
9927;O95140;MFN2	4	0.98579	0.99483	1	321	0	0.40967	0.13345	0.085266	0.909501	83	2	0.40967
54708;Q9NX47;MARCHF5	4	0.98636	0.99541	1	322	0	0.34695	0.005594	0.0010854	0.030391	32	3	0.34695
3099;P52789;HK2	4	0.98691	0.99581	1	323	0	0.11258	0.32548	0.17556	1	124	1	0.11258
4907;P21589;NT5E	4	0.98714	0.99593	1	324	0	0.14133	0.64618	0.44811	1	206	0	0.14133
6513;P11166;SLC2A1	4	0.98744	0.99629	1	325	0	0.31649	0.16154	0.096599	0.948122	89	2	0.31649
22934;P49247;RPIA	4	0.98781	0.9965	1	326	0	0.20287	0.35477	0.19528	1	129	1	0.20287
4713;P17568;NDUFB7	4	0.98839	0.99695	1	327	0	0.29621	0.055499	0.02257	0.321004	61	2	0.29621
5170;O15530;PDPK1	4	0.98908	0.99713	1	328	0	0.34489	0.026913	0.0076213	0.139361	49	3	0.34489
567;P61769;B2M	4	0.99061	0.99751	1	329	0	0.21109	0.025598	0.0071274	0.137581	46	3	0.21109
2475;P42345;MTOR	4	0.99198	0.99792	1	330	0	0.3766	0.055793	0.02257	0.321004	62	1	0.3766
55178;Q9HC36;MRM3	4	0.99245	0.99812	1	331	0	0.28219	0.010078	0.0023141	0.057595	36	3	0.28219
6389;P31040;SDHA	4	0.99255	0.99821	1	332	0	0.24089	0.030897	0.0094543	0.156889	53	3	0.24089
26256;O75952;CABYR	4	0.9926	0.99821	1	333	0	0.33458	0.0079754	0.0019283	0.052357	33	3	0.33458
11232;Q9UHN1;POLG2	4	0.99388	0.99875	1	334	0	0.6221	0.003012	0.0005034	0.015553	29	3	0.6221
6675;Q16222;UAP1	4	0.99401	0.99885	1	335	0	0.41948	0.000407	3.5121e-05	0.001748	17	3	0.41948
80224;Q8TB37;NUBPL	4	0.99447	0.99904	1	336	0	0.29337	0.02309	0.0071262	0.137581	43	3	0.29337
64601;Q9H269;VPS16	4	0.99592	0.9994	1	337	0	0.22725	0.02597	0.0073693	0.137581	47	3	0.22725
55037;Q96EY7;PTCD3	4	0.99595	0.9994	1	338	0	0.29318	0.16826	0.098409	0.948122	92	2	0.29318
10476;O75947;ATP5PD	4	0.99611	0.99946	1	339	0	0.42842	0.1286	0.076803	0.839216	82	2	0.42842
5747;Q05397;PTK2	4	0.99623	0.99949	1	340	0	0.37412	0.012937	0.0030656	0.074237	37	2	0.37412
708;Q07021;C1QBP	4	0.99638	0.99951	1	341	0	0.40035	0.015677	0.0040924	0.094021	39	3	0.40035
4694;O15239;NDUFA1	4	0.99701	0.9996	1	342	0	0.21121	0.18118	0.10205	0.95248	96	2	0.21121
10724;O60502;OGA	4	0.9974	0.99968	1	343	0	0.39474	0.0022409	0.00040752	0.013041	28	3	0.39474
92935;Q96GW9;MARS2	4	0.9976	0.9997	1	344	0	0.59818	0.0096565	0.0021903	0.056072	35	3	0.59818
25939;Q9Y3Z3;SAMHD1	4	0.99769	0.99971	1	345	0	0.33219	0.0042363	0.00060263	0.017999	30	3	0.33219
4719;P28331;NDUFS1	4	0.99771	0.99971	1	346	0	0.26562	0.0090835	0.0020844	0.05493	34	3	0.26562
8774;Q99747;NAPG	4	0.99791	0.99971	1	347	0	0.43861	0.0020875	0.0004064	0.013041	27	4	0.43861
55577;Q9UJ70;NAGK	4	0.99841	0.9998	1	348	0	0.32487	0.001592	0.00024473	0.008771	25	4	0.32487
51116;Q9Y399;MRPS2	4	0.99856	0.99982	1	349	0	0.45016	0.0014385	0.00022355	0.008346	24	4	0.45016
56652;Q96RR1;TWNK	4	0.99858	0.99982	1	350	0	0.53856	0.0014238	0.00022355	0.008346	23	4	0.53856
85437;Q8TBF4;ZCRB1	4	0.99861	0.99982	1	351	0	0.50661	0.0013947	0.00022355	0.008346	22	4	0.50661
440275;Q9P2K8;EIF2AK4	4	0.99862	0.99982	1	352	0	0.33491	0.0013803	0.00022355	0.008346	21	4	0.33491
51073;Q9BYD3;MRPL4	4	0.99914	0.99989	1	353	0	0.66112	0.00033508	2.8431e-05	0.001592	16	4	0.66112
112869;Q96ES7;SGF29	4	0.99928	0.99991	1	354	0	0.5523	0.00071899	9.4214e-05	0.004443	19	4	0.5523
55907;Q8NFW8;CMAS	4	0.99958	0.99996	1	355	0	0.54654	6.3174e-05	1.6724e-06	0.00015	9	4	0.54654
63875;Q9NRX2;MRPL17	4	0.99974	0.99998	1	356	0	0.47543	0.0002622	1.8397e-05	0.001177	14	4	0.47543
9131;O95831;AIFM1	4	0.99977	0.99998	1	357	0	0.67218	0.00023452	1.5052e-05	0.001037	13	4	0.67218
8225;O43824;GTPBP6	4	0.99985	1	1	358	0	0.51148	0.00015044	2.7874e-06	0.000208	12	4	0.51148
4528;P46199;MTIF2	4	0.99986	1	1	359	0	0.44868	0.00013987	2.7874e-06	0.000208	11	4	0.44868
122961;Q86U28;ISCA2	4	0.99991	1	1	360	0	0.6356	9.3182e-05	1.6724e-06	0.00015	10	4	0.6356
388962;Q53S33;BOLA3	4	0.99994	1	1	361	0	0.47038	5.7951e-05	5.5748e-07	6.2e-05	8	4	0.47038
56970;Q14CW9;ATXN7L3	4	0.99994	1	1	362	0	0.39464	5.6634e-05	5.5748e-07	6.2e-05	7	4	0.39464
3028;Q99714;HSD17B10	4	0.99997	1	1	363	0	0.73176	2.9583e-05	5.5748e-07	6.2e-05	6	4	0.73176
92170;Q9BT17;MTG1	4	0.99997	1	1	364	0	0.51199	2.5056e-05	5.5748e-07	6.2e-05	5	4	0.51199
118487;Q96BP2;CHCHD1	4	0.99998	1	1	365	0	0.50574	2.2997e-05	5.5748e-07	6.2e-05	4	4	0.50574
5238;O95394;PGM3	4	0.99999	1	1	366	0	0.76026	6.6335e-06	5.5748e-07	6.2e-05	3	4	0.76026
6720;P36956;SREBF1	4	1	1	1	367	0	1.1113	9.7198e-07	5.5748e-07	6.2e-05	2	4	1.1113
22937;Q12770;SCAP	4	1	1	1	368	0	1.9388	4.6325e-09	5.5748e-07	6.2e-05	1	4	1.9388

## Sheet: 8988T.High
id	num	neg|score	neg|p-value	neg|fdr	neg|rank	neg|goodsgrna	neg|lfc	pos|score	pos|p-value	pos|fdr	pos|rank	pos|goodsgrna	pos|lfc
7371;Q9BZX2;UCK2	4	1.9775e-10	5.5748e-07	7.1e-05	1	4	-1.5304	1	1	1	368	0	-1.5304
80146;Q8NBZ7;UXS1	4	1.3355e-08	5.5748e-07	7.1e-05	2	4	-1.352	1	1	1	367	0	-1.352
598;Q07817;BCL2L1	4	5.514e-07	5.5748e-07	7.1e-05	3	4	-1.2008	1	1	1	366	0	-1.2008
7091;Q04727;TLE4	4	1.0817e-06	5.5748e-07	7.1e-05	4	4	-0.44631	1	1	1	365	0	-0.44631
11021;Q15286;RAB35	4	2.7575e-06	5.5748e-07	7.1e-05	5	4	-0.56147	1	1	1	364	0	-0.56147
51005;Q9Y303;AMDHD2	4	3.6803e-06	5.5748e-07	7.1e-05	6	4	-1.1716	0.99948	0.99955	1	359	0	-1.1716
2030;Q99808;SLC29A1	4	1.1123e-05	5.5748e-07	7.1e-05	7	4	-0.88759	0.99999	1	1	363	0	-0.88759
10972;P49755;TMED10	4	2.8789e-05	6.1323e-06	0.000687	8	4	-0.73893	0.99997	0.99999	1	362	0	-0.73893
51574;Q4G0J3;LARP7	4	8.762e-05	2.6201e-05	0.002609	9	4	-0.50315	0.99991	0.99997	1	361	0	-0.50315
7913;P35659;DEK	4	0.000407	0.00031944	0.028621	10	3	-0.35164	0.9967	0.99465	1	352	0	-0.35164
29883;Q9UIV1;CNOT7	4	0.00043298	0.0003763	0.030651	11	4	-0.58313	0.99957	0.99964	1	360	0	-0.58313
10257;O15439;ABCC4	4	0.00061927	0.00062047	0.046329	12	4	-0.2507	0.99938	0.99941	1	358	0	-0.2507
29066;Q8IWR0;ZC3H7A	4	0.00070159	0.00070521	0.048605	13	4	-0.24596	0.9993	0.99935	1	357	0	-0.24596
3156;P04035;HMGCR	4	0.00078246	0.00088026	0.056337	14	4	-0.31909	0.99922	0.9992	1	356	0	-0.31909
7355;P78381;SLC35A2	4	0.00093254	0.0010899	0.065102	15	4	-0.22068	0.99907	0.999	1	355	0	-0.22068
8575;O75569;PRKRA	4	0.0011552	0.0013764	0.077079	16	3	-0.26258	0.85718	0.61636	1	263	1	-0.26258
51727;P30085;CMPK1	4	0.0012798	0.0016841	0.088764	17	2	-0.51074	0.95068	0.8824	1	310	0	-0.51074
7083;P04183;TK1	4	0.0013672	0.0018949	0.094322	18	3	-0.57956	0.94294	0.85248	1	306	0	-0.57956
1436;P07333;CSF1R	4	0.0017043	0.0026385	0.124428	19	3	-0.32085	0.93275	0.82552	1	301	0	-0.32085
5209;Q16875;PFKFB3	4	0.0017704	0.0029396	0.129085	20	4	-0.2483	0.99675	0.99465	1	353	0	-0.2483
55602;Q9NXV6;CDKN2AIP	4	0.0017921	0.0030254	0.129085	21	4	-0.19048	0.99821	0.99749	1	354	0	-0.19048
4170;Q07820;MCL1	4	0.0018459	0.0033231	0.135342	22	2	-0.33236	0.97739	0.94552	1	335	0	-0.33236
23169;Q9NTN3;SLC35D1	4	0.0021638	0.0040913	0.159384	23	3	-0.3256	0.98803	0.97194	1	343	0	-0.3256
4841;Q15233;NONO	4	0.0025672	0.0050781	0.189581	24	3	-0.2413	0.9862	0.9658	1	340	0	-0.2413
23274;Q2KHT3;CLEC16A	4	0.0032097	0.0061852	0.220184	25	3	-0.24966	0.98915	0.97348	1	344	0	-0.24966
23197;Q96CS3;FAF2	4	0.0033092	0.0063893	0.220184	26	3	-0.27892	0.96714	0.91696	1	327	0	-0.27892
6651;P18583;SON	4	0.0044763	0.0070203	0.232971	27	3	-0.37191	0.96294	0.9073	1	320	0	-0.37191
1111;O14757;CHEK1	4	0.0049823	0.0074083	0.237067	28	3	-0.36715	0.94636	0.8613	1	307	0	-0.36715
51571;Q9NUQ9;CYRIB	4	0.0067211	0.0095691	0.291758	29	2	-0.22239	0.95026	0.88085	1	309	0	-0.22239
1633;P27707;DCK	4	0.006914	0.0097687	0.291758	30	3	-0.27336	0.83406	0.58055	1	254	1	-0.27336
26231;Q8WV35;LRRC29	4	0.0078871	0.01102	0.318504	31	3	-0.19532	0.91418	0.76121	1	289	0	-0.19532
283971;Q8NCF0;CLEC18C	4	0.0098742	0.012675	0.344156	32	3	-0.21393	0.96328	0.9073	1	321	0	-0.21393
6553;Q14940;SLC9A5	4	0.0098853	0.012675	0.344156	33	2	-0.1467	0.81453	0.54512	1	249	1	-0.1467
23657;Q9UPY5;SLC7A11	4	0.010815	0.013578	0.357833	34	3	-0.17163	0.74047	0.43047	1	229	1	-0.17163
2130;Q01844;EWSR1	4	0.01181	0.015123	0.371089	35	3	-0.25027	0.76229	0.45112	1	235	1	-0.25027
91137;Q96AG3;SLC25A46	4	0.011924	0.015124	0.371089	36	3	-0.22676	0.99126	0.9805	1	348	0	-0.22676
9213;Q9UBH6;XPR1	4	0.01231	0.015738	0.371089	37	2	-0.2066	0.99	0.97628	1	345	0	-0.2066
64778;Q53EP0;FNDC3B	4	0.012505	0.015738	0.371089	38	3	-0.22297	0.99614	0.99291	1	351	0	-0.22297
23644;Q6P2E9;EDC4	4	0.013884	0.017524	0.40261	39	3	-0.23778	0.99043	0.97716	1	347	0	-0.23778
1737;P10515;DLAT	4	0.017802	0.023513	0.526686	40	3	-0.14486	0.89388	0.69922	1	278	1	-0.14486
79650;Q9BQ65;USB1	4	0.02007	0.026372	0.576314	41	3	-0.28644	0.9646	0.91216	1	323	0	-0.28644
51585;O94913;PCF11	4	0.021232	0.02732	0.582834	42	3	-0.22886	0.95193	0.88392	1	311	0	-0.22886
7812;O75534;CSDE1	4	0.021729	0.028294	0.589562	43	3	-0.16278	0.65706	0.35873	1	214	1	-0.16278
55236;A0AVT1;UBA6	4	0.023036	0.031693	0.645389	44	2	-0.13423	0.98121	0.95125	1	336	0	-0.13423
29914;Q9Y5Z9;UBIAD1	4	0.025784	0.036481	0.726374	45	3	-0.18123	0.99374	0.98833	1	350	0	-0.18123
150771;Q6GPH6;ITPRIPL1	4	0.027275	0.040279	0.767902	46	2	-0.10861	0.72789	0.4214	1	225	1	-0.10861
10959;Q15363;TMED2	4	0.027489	0.040281	0.767902	47	3	-0.23996	0.97535	0.93922	1	332	0	-0.23996
10379;Q00978;IRF9	4	0.029062	0.046027	0.859172	48	3	-0.13843	0.96277	0.9073	1	319	0	-0.13843
58497;Q86TP1;PRUNE1	4	0.031314	0.052341	0.957094	49	3	-0.14448	0.97369	0.93548	1	330	0	-0.14448
8743;P50591;TNFSF10	4	0.033018	0.055657	0.997373	50	3	-0.15088	0.69153	0.38848	1	220	1	-0.15088
567;P61769;B2M	4	0.035678	0.062563	1	51	3	-0.15622	0.83509	0.58055	1	255	1	-0.15622
57546;Q9P2J9;PDP2	4	0.036276	0.064281	1	52	2	-0.17119	0.99012	0.97671	1	346	0	-0.17119
673;P15056;BRAF	4	0.037055	0.066227	1	53	3	-0.15911	0.8179	0.55107	1	251	1	-0.15911
4221;O00255;MEN1	4	0.040887	0.071523	1	54	3	-0.11087	0.93248	0.82552	1	300	0	-0.11087
3418;P48735;IDH2	4	0.042635	0.074541	1	55	3	-0.16776	0.7505	0.43632	1	231	1	-0.16776
51099;Q8WTS1;ABHD5	4	0.043655	0.076387	1	56	3	-0.15895	0.93886	0.84314	1	304	0	-0.15895
1595;Q16850;CYP51A1	4	0.060057	0.086606	1	57	2	-0.12047	0.96122	0.90475	1	318	0	-0.12047
55593;Q96G74;OTUD5	4	0.063433	0.088809	1	58	2	-0.12178	0.98425	0.96074	1	337	0	-0.12178
10999;Q6P1M0;SLC27A4	4	0.070157	0.095517	1	59	2	-0.12922	0.90899	0.74525	1	286	0	-0.12922
440026;Q5BJD5;TMEM41B	4	0.071809	0.10172	1	60	2	-0.042025	0.55438	0.26949	1	198	2	-0.042025
51006;Q9NQQ7;SLC35C2	4	0.07516	0.10551	1	61	2	-0.14145	0.98675	0.96761	1	342	0	-0.14145
84912;Q969S0;SLC35B4	4	0.084203	0.11636	1	62	2	-0.028755	0.52177	0.22114	1	187	2	-0.028755
10825;Q9UQ49;NEU3	4	0.091669	0.12229	1	63	2	-0.10565	0.84071	0.59248	1	258	1	-0.10565
80790;Q8IY22;CMIP	4	0.095385	0.12388	1	64	2	-0.20853	0.9924	0.98506	1	349	0	-0.20853
25;P00519;ABL1	4	0.097239	0.12388	1	65	1	0.02625	0.89719	0.71392	1	279	1	0.02625
10425;O95376;ARIH2	4	0.10278	0.1333	1	66	1	-0.03539	0.87613	0.65774	1	270	1	-0.03539
7084;O00142;TK2	4	0.10532	0.13821	1	67	2	-0.10975	0.71873	0.40934	1	224	1	-0.10975
79903;Q9H7X0;NAA60	4	0.10646	0.13821	1	68	1	0.18511	0.16427	0.031292	0.200268	140	3	0.18511
83451;Q8NFV4;ABHD11	4	0.11197	0.14174	1	69	1	1.6525	0.0032097	5.0173e-06	6.4e-05	69	3	1.6525
4502;P02795;MT2A	4	0.11926	0.1532	1	70	1	-0.017664	0.91884	0.77845	1	292	0	-0.017664
7298;P04818;TYMS	4	0.12108	0.1532	1	71	1	-0.051422	0.73608	0.4244	1	227	1	-0.051422
55374;Q96DC7;TMCO6	4	0.12998	0.16453	1	72	2	-0.12575	0.9751	0.93834	1	331	0	-0.12575
2638;P02774;GC	4	0.14405	0.18661	1	73	2	-0.12384	0.93687	0.83753	1	303	0	-0.12384
11269;Q9UMR2;DDX19B	4	0.14622	0.1887	1	74	1	-0.057422	0.92184	0.78795	1	294	0	-0.057422
966;P13987;CD59	4	0.14764	0.19078	1	75	2	-0.086024	0.84471	0.59556	1	259	1	-0.086024
25827;Q9UKC9;FBXL2	4	0.14836	0.19078	1	76	2	-0.093202	0.96652	0.9158	1	326	0	-0.093202
3182;Q99729;HNRNPAB	4	0.14981	0.19078	1	77	2	-0.067511	0.85247	0.60747	1	261	1	-0.067511
9583;Q9Y227;ENTPD4	4	0.15053	0.19078	1	78	2	-0.096888	0.97547	0.93922	1	333	0	-0.096888
10724;O60502;OGA	4	0.15154	0.19078	1	79	1	0.021873	0.76903	0.46555	1	237	1	0.021873
8996;O60936;NOL3	4	0.15344	0.1929	1	80	2	-0.10794	0.89935	0.71685	1	280	0	-0.10794
6520;P08195;SLC3A2	4	0.16303	0.20773	1	81	2	-0.081138	0.90563	0.73395	1	284	0	-0.081138
1119;P35790;CHKA	4	0.16601	0.21176	1	82	2	0.0030464	0.50789	0.20358	0.99676	182	2	0.0030464
2747;P49448;GLUD2	4	0.16734	0.21176	1	83	2	-0.049965	0.8059	0.5278	1	245	1	-0.049965
2194;P49327;FASN	4	0.16908	0.21607	1	84	1	0.0007989	0.81509	0.54512	1	250	1	0.0007989
1106;O14647;CHD2	4	0.17735	0.22889	1	85	2	-0.099611	0.91386	0.76121	1	288	0	-0.099611
5688;O14818;PSMA7	4	0.17965	0.23732	1	86	2	-0.18044	0.46996	0.17928	0.907525	177	1	-0.18044
1874;Q16254;E2F4	4	0.18042	0.23732	1	87	2	-0.0085626	0.78461	0.48624	1	241	1	-0.0085626
2879;P36969;GPX4	4	0.18292	0.23732	1	88	1	-0.077734	0.74192	0.43047	1	230	1	-0.077734
64146;Q9HBH1;PDF	4	0.18806	0.25512	1	89	1	-0.010323	0.90392	0.73115	1	281	0	-0.010323
1071;P11597;CETP	4	0.19488	0.27128	1	90	1	-0.0026108	0.92301	0.79034	1	295	0	-0.0026108
6850;P43405;SYK	4	0.19658	0.27387	1	91	1	-0.043312	0.96573	0.91341	1	325	0	-0.043312
27034;Q9UKU7;ACAD8	4	0.19997	0.27914	1	92	1	0.051134	0.55268	0.26949	1	197	2	0.051134
4907;P21589;NT5E	4	0.20148	0.27914	1	93	2	-0.076987	0.62937	0.3409	1	211	1	-0.076987
340061;Q86WV6;STING1	4	0.20166	0.27914	1	94	1	-0.026767	0.71093	0.40933	1	222	1	-0.026767
3163;P30519;HMOX2	4	0.20704	0.28779	1	95	2	0.063977	0.45076	0.15923	0.819947	174	2	0.063977
91833;Q8TBZ3;WDR20	4	0.21184	0.30488	1	96	2	-0.090563	0.9561	0.89384	1	314	0	-0.090563
8087;P51114;FXR1	4	0.21345	0.30488	1	97	2	-0.078947	0.93006	0.81726	1	297	0	-0.078947
118472;Q8NB15;ZNF511	4	0.21667	0.31301	1	98	2	0.021357	0.52696	0.23257	1	188	2	0.021357
10390;Q9Y6K0;CEPT1	4	0.21676	0.31301	1	99	2	-0.13187	0.98668	0.96761	1	341	0	-0.13187
81533;Q8TB96;ITFG1	4	0.23133	0.33319	1	100	2	-0.086204	0.96052	0.90344	1	317	0	-0.086204
3320;P07900;HSP90AA1	4	0.23215	0.33625	1	101	2	-0.054964	0.78838	0.4921	1	243	1	-0.054964
5025;Q99571;P2RX4	4	0.23462	0.34206	1	102	2	-0.085941	0.66063	0.35873	1	215	1	-0.085941
9158;O43427;FIBP	4	0.2463	0.35939	1	103	1	-0.0046342	0.66506	0.36767	1	217	1	-0.0046342
2596;P17677;GAP43	4	0.26711	0.37979	1	104	1	-0.010603	0.79024	0.49507	1	244	1	-0.010603
4582;P15941;MUC1	4	0.2687	0.37979	1	105	1	0.021035	0.91513	0.76376	1	290	0	0.021035
3949;P01130;LDLR	4	0.28749	0.3915	1	106	1	0.26208	0.1924	0.045504	0.277359	147	3	0.26208
1604;P08174;CD55	4	0.29829	0.39446	1	107	1	-0.010535	0.86713	0.62832	1	267	1	-0.010535
11319;O95905;ECD	4	0.3044	0.39446	1	108	1	0.34735	0.14202	0.025657	0.174155	132	3	0.34735
2923;P30101;PDIA3	4	0.31047	0.39446	1	109	1	-0.07294	0.97572	0.94014	1	334	0	-0.07294
2908;P04150;NR3C1	4	0.31801	0.40025	1	110	1	-0.023674	0.86932	0.63427	1	268	1	-0.023674
64078;Q9HAS3;SLC28A3	4	0.32846	0.40609	1	111	1	-0.019856	0.84021	0.59248	1	257	1	-0.019856
445;P00966;ASS1	4	0.33731	0.40909	1	112	1	0.1093	0.38327	0.11209	0.612397	164	2	0.1093
2280;P62942;FKBP1A	4	0.34171	0.412	1	113	1	0.085756	0.46667	0.17928	0.907525	175	2	0.085756
83549;Q9HA47;UCK1	4	0.34754	0.41509	1	114	1	-0.010146	0.89276	0.69322	1	277	1	-0.010146
113;P51828;ADCY7	4	0.35044	0.41799	1	115	1	-0.01559	0.93195	0.82552	1	299	0	-0.01559
4179;P15529;CD46	4	0.35188	0.41799	1	116	1	-0.091569	0.98579	0.9658	1	339	0	-0.091569
3460;P38484;IFNGR2	4	0.35621	0.42096	1	117	1	0.0043329	0.93611	0.83561	1	302	0	0.0043329
5105;P35558;PCK1	4	0.3775	0.43855	1	118	1	0.17261	0.11148	0.014235	0.098874	129	3	0.17261
8317;O00311;CDC7	4	0.3803	0.43855	1	119	1	-0.045162	0.54842	0.26391	1	194	2	-0.045162
2516;Q13285;NR5A1	4	0.38448	0.4415	1	120	1	0.18682	0.10449	0.011731	0.082764	127	3	0.18682
6387;P48061;CXCL12	4	0.38587	0.4415	1	121	1	0.13212	0.41081	0.13193	0.699469	169	2	0.13212
6241;P31350;RRM2	4	0.4238	0.48828	1	122	1	0.13475	0.50614	0.20358	0.99676	181	2	0.13475
56967;Q9NPU4;C14orf132	4	0.42512	0.48828	1	123	1	0.028334	0.87572	0.65774	1	269	1	0.028334
10204;P61970;NUTF2	4	0.42776	0.48829	1	124	1	-0.079797	0.93115	0.82345	1	298	0	-0.079797
3627;P02778;CXCL10	4	0.4317	0.49116	1	125	1	0.08615	0.76635	0.46271	1	236	1	0.08615
6391;Q99643;SDHC	4	0.43562	0.49408	1	126	1	2.041	0.00062951	5.5748e-07	8e-06	41	3	2.041
5595;P27361;MAPK3	4	0.43822	0.49698	1	127	1	0.024187	0.91607	0.76628	1	291	0	0.024187
54708;Q9NX47;MARCHF5	4	0.44339	0.49988	1	128	1	-0.012336	0.91129	0.7533	1	287	0	-0.012336
79934;Q96D53;COQ8B	4	0.44724	0.50273	1	129	1	0.095078	0.46748	0.17928	0.907525	176	2	0.095078
2224;P14324;FDPS	4	0.44853	0.50273	1	130	1	0.55287	0.058013	0.0062387	0.048189	116	2	0.55287
57017;O75208;COQ9	4	0.4549	0.50273	1	131	1	0.07118	0.47724	0.18155	0.913847	178	2	0.07118
7531;P62258;YWHAE	4	0.45743	0.50273	1	132	1	0.081852	0.53729	0.24941	1	190	2	0.081852
7378;Q16831;UPP1	4	0.46121	0.50872	1	133	1	0.23883	0.068189	0.0067717	0.051419	118	3	0.23883
1723;Q02127;DHODH	4	0.47244	0.52062	1	134	1	0.074509	0.57129	0.29006	1	203	2	0.074509
54886;Q8TBJ4;PLPPR1	4	0.47368	0.52062	1	135	1	-0.087475	0.95963	0.89935	1	316	0	-0.087475
5093;Q15365;PCBP1	4	0.48472	0.52634	1	136	1	0.06244	0.90732	0.73961	1	285	0	0.06244
55213;Q8NDN9;RCBTB1	4	0.48836	0.52939	1	137	1	-0.0069851	0.73828	0.4274	1	228	1	-0.0069851
25915;Q9BU61;NDUFAF3	4	0.48956	0.52939	1	138	1	0.77854	0.010495	0.00023358	0.00239	87	3	0.77854
2752;P15104;GLUL	4	0.49198	0.53237	1	139	1	0.048561	0.54927	0.26391	1	195	2	0.048561
3157;Q01581;HMGCS1	4	0.49797	0.53814	1	140	1	0.13015	0.92005	0.78324	1	293	0	0.13015
6240;P23921;RRM1	4	0.49916	0.53814	1	141	1	0.019597	0.8496	0.59857	1	260	1	0.019597
1029;P42771;CDKN2A	4	0.50272	0.54112	1	142	1	0.025888	0.82341	0.55405	1	252	1	0.025888
3572;P40189;IL6ST	4	0.5039	0.54112	1	143	1	-0.064815	0.96477	0.91216	1	324	0	-0.064815
3303;P0DMV8;HSPA1A	4	0.50744	0.54405	1	144	1	-0.072748	0.86536	0.62542	1	266	1	-0.072748
10401;Q9Y6X2;PIAS3	4	0.51562	0.55586	1	145	1	0.0017731	0.77822	0.47161	1	238	1	0.0017731
3553;P01584;IL1B	4	0.51794	0.55885	1	146	1	-0.019654	0.90426	0.73115	1	282	0	-0.019654
54516;Q9UGC7;MTRF1L	4	0.5237	0.56464	1	147	1	0.97174	0.0042955	1.1707e-05	0.000146	71	3	0.97174
817;Q13557;CAMK2D	4	0.52484	0.56464	1	148	1	-0.051519	0.81169	0.53928	1	247	1	-0.051519
3606;Q14116;IL18	4	0.52599	0.56464	1	149	1	0.028424	0.55097	0.26664	1	196	2	0.028424
80219;Q9H8M1;COQ10B	4	0.52827	0.56763	1	150	1	0.093221	0.32326	0.086266	0.489204	158	2	0.093221
665;O60238;BNIP3L	4	0.54512	0.58223	1	151	1	0.033332	0.83767	0.59248	1	256	1	0.033332
5290;P42336;PIK3CA	4	0.54953	0.58223	1	152	1	0.11813	0.28341	0.077738	0.449373	155	2	0.11813
9759;P56524;HDAC4	4	0.55282	0.58524	1	153	1	0.083583	0.54243	0.25552	1	192	2	0.083583
92106;Q96HP4;OXNAD1	4	0.56043	0.59112	1	154	1	-0.061711	0.96411	0.90972	1	322	0	-0.061711
54707;Q9H9Y4;GPN2	4	0.56258	0.59407	1	155	1	0.33944	0.19989	0.050007	0.300716	149	2	0.33944
6634;P62318;SNRPD3	4	0.56687	0.59996	1	156	1	-0.093564	0.66857	0.36767	1	218	1	-0.093564
390142;Q8NGL4;OR5D13	4	0.569	0.59996	1	157	1	0.12904	0.15774	0.029054	0.191415	136	3	0.12904
5130;P49585;PCYT1A	4	0.57324	0.60283	1	158	1	0.7666	0.047302	0.0055352	0.043505	113	3	0.7666
26256;O75952;CABYR	4	0.57535	0.60571	1	159	1	0.20553	0.094065	0.0094576	0.067792	125	3	0.20553
976;P48960;ADGRE5	4	0.5764	0.60571	1	160	1	0.098926	0.33553	0.088447	0.495308	159	2	0.098926
6772;P42224;STAT1	4	0.57745	0.60571	1	161	1	0.052851	0.76024	0.44812	1	234	1	0.052851
5347;P53350;PLK1	4	0.58163	0.61454	1	162	1	0.17597	0.4419	0.15094	0.786269	172	2	0.17597
3614;P20839;IMPDH1	4	0.5837	0.61454	1	163	1	0.035346	0.4834	0.18389	0.92049	179	2	0.035346
9212;Q96GD4;AURKB	4	0.59091	0.62342	1	164	1	-0.085908	0.60105	0.32623	1	208	1	-0.085908
3659;P10914;IRF1	4	0.59295	0.62342	1	165	1	-0.047959	0.88858	0.67837	1	275	1	-0.047959
55781;Q9BVS4;RIOK2	4	0.60405	0.64715	1	166	1	0.092628	0.54585	0.25825	1	193	2	0.092628
11277;Q9NSU2;TREX1	4	0.60704	0.65292	1	167	1	-0.045631	0.85625	0.61337	1	262	1	-0.045631
55738;Q8N6T3;ARFGAP1	4	0.61001	0.6587	1	168	1	-0.068726	0.66329	0.3647	1	216	1	-0.068726
2876;P07203;GPX1	4	0.61198	0.6587	1	169	1	-0.027631	0.81226	0.53928	1	248	1	-0.027631
26058;Q6Y7W6;GIGYF2	4	0.61394	0.66175	1	170	1	-0.077043	0.98469	0.96269	1	338	0	-0.077043
5771;P17706;PTPN2	4	0.61589	0.66466	1	171	1	0.0070701	0.88586	0.67837	1	273	1	0.0070701
3338;Q9NNZ3;DNAJC4	4	0.61978	0.66755	1	172	1	-0.025126	0.97249	0.93247	1	328	0	-0.025126
10240;Q92665;MRPS31	4	0.62172	0.67041	1	173	1	0.43523	0.067978	0.0067717	0.051419	117	2	0.43523
10133;Q96CV9;OPTN	4	0.62268	0.67042	1	174	1	0.11106	0.34433	0.090662	0.504554	161	2	0.11106
7871;Q14BN4;SLMAP	4	0.62556	0.67329	1	175	1	0.029879	0.90495	0.73395	1	283	0	0.029879
5594;P28482;MAPK1	4	0.63878	0.69691	1	176	1	-0.014523	0.81111	0.53928	1	246	1	-0.014523
3716;P23458;JAK1	4	0.63971	0.69691	1	177	1	-0.041213	0.73163	0.4244	1	226	1	-0.041213
3428;Q16666;IFI16	4	0.64157	0.69988	1	178	1	0.045316	0.92389	0.79497	1	296	0	0.045316
22934;P49247;RPIA	4	0.64618	0.70569	1	179	1	1.6165	0.0051143	2.2857e-05	0.000263	77	3	1.6165
10569;O95391;SLU7	4	0.64893	0.70569	1	180	1	0.14226	0.78271	0.48334	1	239	1	0.14226
4705;O95299;NDUFA10	4	0.64984	0.70569	1	181	1	1.1334	0.0044763	1.2822e-05	0.000157	73	3	1.1334
64135;Q9BYX4;IFIH1	4	0.65437	0.70863	1	182	1	-0.02687	0.7865	0.48918	1	242	1	-0.02687
55270;Q9NV35;NUDT15	4	0.65796	0.71153	1	183	1	0.0072333	0.95234	0.88537	1	312	0	0.0072333
5883;Q99638;RAD9A	4	0.65974	0.71443	1	184	1	0.20419	0.22087	0.065808	0.385383	153	3	0.20419
4255;P16455;MGMT	4	0.66682	0.71731	1	185	0	0.10009	0.33905	0.088448	0.495308	160	2	0.10009
3162;P09601;HMOX1	4	0.67031	0.72325	1	186	0	-0.00056173	0.6341	0.34386	1	212	1	-0.00056173
2932;P49841;GSK3B	4	0.68148	0.74573	1	187	0	0.30479	0.075445	0.0071318	0.052378	120	3	0.30479
100507436;Q29983;MICA	4	0.68402	0.74574	1	188	0	0.069045	0.50963	0.20358	0.99676	183	2	0.069045
163702;Q8IU57;IFNLR1	4	0.69236	0.75378	1	189	0	0.056893	0.69236	0.38848	1	221	1	0.056893
1019;P11802;CDK4	4	0.69483	0.75912	1	190	0	0.30779	0.057955	0.0062387	0.048189	115	3	0.30779
5687;P60900;PSMA6	4	0.69892	0.76434	1	191	0	0.083209	0.62556	0.33795	1	210	1	0.083209
5170;O15530;PDPK1	4	0.70296	0.76691	1	192	0	0.85049	0.013471	0.00061824	0.005956	93	3	0.85049
11046;Q76EJ3;SLC35D2	4	0.70935	0.77196	1	193	0	0.068696	0.56201	0.2724	1	202	2	0.068696
4193;Q00987;MDM2	4	0.71563	0.7819	1	194	0	0.20995	0.16538	0.03199	0.203283	141	3	0.20995
11073;Q92547;TOPBP1	4	0.71873	0.78672	1	195	0	-0.0094552	0.95945	0.89935	1	315	0	-0.0094552
6672;P23497;SP100	4	0.72181	0.78916	1	196	0	0.080224	0.5131	0.20979	1	185	2	0.080224
955;O75354;ENTPD6	4	0.72257	0.78916	1	197	0	0.070695	0.43835	0.15093	0.786269	171	2	0.070695
10559;P78382;SLC35A1	4	0.72334	0.78916	1	198	0	0.10285	0.40281	0.12842	0.688985	167	2	0.10285
2322;P36888;FLT3	4	0.72562	0.79145	1	199	0	0.032728	0.78398	0.48624	1	240	1	0.032728
3459;P15260;IFNGR1	4	0.73014	0.79373	1	200	0	0.049564	0.57549	0.29603	1	204	2	0.049564
5293;O00329;PIK3CD	4	0.73089	0.79373	1	201	0	0.20078	0.10578	0.012018	0.084123	128	3	0.20078
3065;Q13547;HDAC1	4	0.73828	0.80292	1	202	0	0.29324	0.076159	0.0071318	0.052378	122	3	0.29324
5604;Q02750;MAP2K1	4	0.73901	0.80292	1	203	0	0.087582	0.58051	0.31117	1	206	2	0.087582
5605;P36507;MAP2K2	4	0.74696	0.81603	1	204	0	0.12215	0.3957	0.1184	0.639069	166	2	0.12215
55206;A3KN83;SBNO1	4	0.75191	0.8203	1	205	0	0.065612	0.8604	0.62245	1	264	1	0.065612
6714;P12931;SRC	4	0.75541	0.82446	1	206	0	0.23444	0.075801	0.0071318	0.052378	121	3	0.23444
9154;O00337;SLC28A1	4	0.75887	0.83054	1	207	0	-0.010876	0.87821	0.66063	1	271	1	-0.010876
27183;Q9UN37;VPS4A	4	0.76433	0.84033	1	208	0	-0.03054	0.97263	0.93247	1	329	0	-0.03054
51135;Q9NWZ3;IRAK4	4	0.76702	0.84601	1	209	0	0.10105	0.58989	0.31725	1	207	1	0.10105
4837;P40261;NNMT	4	0.77627	0.86029	1	210	0	0.02644	0.88742	0.67837	1	274	1	0.02644
90231;Q8IYS2;KIAA2013	4	0.77886	0.86029	1	211	0	-0.027411	0.95005	0.88085	1	308	0	-0.027411
9843;Q9BQS7;HEPH	4	0.789	0.8735	1	212	0	0.089372	0.49304	0.19117	0.951618	180	2	0.089372
83982;Q9H2X8;IFI27L2	4	0.79024	0.8735	1	213	0	-0.01892	0.95335	0.88824	1	313	0	-0.01892
25824;P30044;PRDX5	4	0.79148	0.8735	1	214	0	-0.012739	0.9396	0.84314	1	305	0	-0.012739
961;Q08722;CD47	4	0.79271	0.87508	1	215	0	0.022432	0.89201	0.69322	1	276	1	0.022432
2246;P05230;FGF1	4	0.79516	0.87508	1	216	0	0.061771	0.52004	0.21493	1	186	2	0.061771
84888;Q8TCT8;SPPL2A	4	0.80355	0.88138	1	217	0	0.015566	0.82826	0.56005	1	253	1	0.015566
384;P78540;ARG2	4	0.80414	0.88138	1	218	0	0.079665	0.57716	0.299	1	205	2	0.079665
54107;Q9NRF9;POLE3	4	0.8059	0.88287	1	219	0	0.19117	0.29717	0.079449	0.453416	157	2	0.19117
10844;Q9BSJ2;TUBGCP2	4	0.81054	0.89033	1	220	0	0.16756	0.55777	0.2724	1	200	2	0.16756
5599;P45983;MAPK8	4	0.81396	0.8946	1	221	0	0.10552	0.55523	0.26949	1	199	2	0.10552
875;P0DN79;CBSL	4	0.81566	0.8946	1	222	0	0.015992	0.55826	0.2724	1	201	1	0.015992
587;O15382;BCAT2	4	0.81678	0.8946	1	223	0	0.10813	0.39215	0.11681	0.634308	165	2	0.10813
3845;P01116;KRAS	4	0.83039	0.91154	1	224	0	0.79938	0.032802	0.0040345	0.032567	111	3	0.79938
123263;Q96DP5;MTFMT	4	0.83091	0.91154	1	225	0	0.55441	0.02523	0.0022606	0.019665	103	3	0.55441
4241;P08582;MELTF	4	0.83197	0.91154	1	226	0	0.067716	0.86131	0.62245	1	265	1	0.067716
4647;Q13402;MYO7A	4	0.83818	0.91869	1	227	0	0.01867	0.88026	0.66361	1	272	1	0.01867
5859;P47897;QARS1	4	0.83869	0.9187	1	228	0	0.082424	0.37187	0.10335	0.568116	163	2	0.082424
6790;O14965;AURKA	4	0.84172	0.92103	1	229	0	0.038654	0.67031	0.36767	1	219	1	0.038654
8774;Q99747;NAPG	4	0.84222	0.92104	1	230	0	0.25872	0.2191	0.06465	0.381096	152	2	0.25872
259197;O14931;NCR3	4	0.84372	0.92219	1	231	0	0.11466	0.41881	0.14111	0.743747	170	2	0.11466
8772;Q13158;FADD	4	0.8457	0.9244	1	232	0	0.17206	0.15667	0.029053	0.191415	135	3	0.17206
7153;P11388;TOP2A	4	0.84619	0.9244	1	233	0	0.42892	0.17834	0.036169	0.225049	144	3	0.42892
1717;Q9UBM7;DHCR7	4	0.84814	0.9244	1	234	0	0.087595	0.5105	0.20721	1	184	2	0.087595
7852;P61073;CXCR4	4	0.84911	0.9244	1	235	0	0.020087	0.75121	0.43632	1	232	1	0.020087
2805;P17174;GOT1	4	0.852	0.9244	1	236	0	0.19363	0.15188	0.027084	0.181099	134	3	0.19363
38;P24752;ACAT1	4	0.8539	0.92549	1	237	0	0.091727	0.7561	0.44226	1	233	1	0.091727
8824;O00748;CES2	4	0.87148	0.93847	1	238	0	0.02001	0.61881	0.33212	1	209	1	0.02001
4489;P04731;MT1A	4	0.87985	0.94304	1	239	0	0.16766	0.28512	0.078569	0.45127	156	2	0.16766
5156;P16234;PDGFRA	4	0.88858	0.95224	1	240	0	0.10452	0.54158	0.25552	1	191	2	0.10452
64841;Q96EK6;GNPNAT1	4	0.88897	0.95224	1	241	0	1.4861	0.00051775	5.5748e-07	8e-06	36	3	1.4861
79939;Q96K37;SLC35E1	4	0.89499	0.95591	1	242	0	0.12348	0.16099	0.030477	0.197878	138	3	0.12348
1786;P26358;DNMT1	4	0.89573	0.95591	1	243	0	0.94983	0.02379	0.0020142	0.017693	102	3	0.94983
3383;P05362;ICAM1	4	0.89864	0.95801	1	244	0	0.22706	0.084648	0.0081364	0.05927	123	3	0.22706
10412;O95478;NSA2	4	0.89935	0.9587	1	245	0	0.29458	0.26637	0.072317	0.420751	154	2	0.29458
960;P16070;CD44	4	0.90042	0.95944	1	246	0	0.23118	0.20269	0.050985	0.304552	150	3	0.23118
6608;Q99835;SMO	4	0.90183	0.95944	1	247	0	0.16412	0.19903	0.050006	0.300716	148	3	0.16412
4495;P13640;MT1G	4	0.90323	0.96014	1	248	0	0.056136	0.71796	0.40934	1	223	1	0.056136
10891;Q9UBK2;PPARGC1A	4	0.90461	0.96082	1	249	0	0.026113	0.64434	0.34687	1	213	1	0.026113
6774;P40763;STAT3	4	0.90833	0.96355	1	250	0	0.16205	0.20887	0.054657	0.324321	151	3	0.16205
545;Q13535;ATR	4	0.90899	0.96416	1	251	0	0.22038	0.11553	0.016027	0.110463	130	3	0.22038
55157;Q6PI48;DARS2	4	0.91386	0.96596	1	252	0	1.0345	0.0066381	4.4041e-05	0.000475	83	3	1.0345
23443;Q9Y2D2;SLC35A3	4	0.91544	0.96714	1	253	0	0.19481	0.17095	0.033453	0.211081	142	3	0.19481
1583;P05108;CYP11A1	4	0.91761	0.96829	1	254	0	0.10256	0.52868	0.23514	1	189	2	0.10256
3091;Q16665;HIF1A	4	0.92446	0.97261	1	255	0	0.13333	0.18296	0.039869	0.246364	145	3	0.13333
7372;P11172;UMPS	4	0.93034	0.97835	1	256	0	0.3882	0.11909	0.0164	0.112174	131	3	0.3882
339263;A8MQB3;LINC02693	4	0.93222	0.97918	1	257	0	0.12704	0.36996	0.10335	0.568116	162	2	0.12704
55577;Q9UJ70;NAGK	4	0.93458	0.98077	1	258	0	0.1877	0.16372	0.031291	0.200268	139	3	0.1877
25939;Q9Y3Z3;SAMHD1	4	0.93586	0.98118	1	259	0	0.41886	0.07056	0.0068676	0.051709	119	3	0.41886
10180;P78332;RBM6	4	0.93762	0.98196	1	260	0	0.23457	0.14561	0.02587	0.174281	133	3	0.23457
7356;P11684;SCGB1A1	4	0.93911	0.9827	1	261	0	0.12268	0.40904	0.13014	0.694089	168	2	0.12268
55178;Q9HC36;MRM3	4	0.94033	0.98338	1	262	0	0.65694	0.012505	0.000451	0.004441	91	3	0.65694
3455;P48551;IFNAR2	4	0.94152	0.98439	1	263	0	0.17807	0.090467	0.0090429	0.065342	124	3	0.17807
84342;Q96MW5;COG8	4	0.94247	0.98439	1	264	0	0.27599	0.17377	0.034319	0.215033	143	3	0.27599
7150;P11387;TOP1	4	0.94294	0.98439	1	265	0	0.87426	0.010601	0.0002347	0.00239	88	3	0.87426
8225;O43824;GTPBP6	4	0.95131	0.98979	1	266	0	0.59554	0.038465	0.005349	0.042792	112	3	0.59554
6136;P30050;RPL12	4	0.95532	0.99167	1	267	0	0.87762	0.047609	0.0055352	0.043505	114	3	0.87762
5833;Q99447;PCYT2	4	0.95629	0.99204	1	268	0	0.55958	0.025598	0.0023319	0.02009	104	3	0.55958
1021;Q00534;CDK6	4	0.95667	0.99204	1	269	0	0.26331	0.095283	0.009684	0.068864	126	3	0.26331
6141;Q07020;RPL18	4	0.95705	0.99224	1	270	0	0.32097	0.44367	0.15302	0.792517	173	2	0.32097
120892;Q5S007;LRRK2	4	0.95817	0.99265	1	271	0	0.2347	0.18824	0.043707	0.268228	146	3	0.2347
4717;O43677;NDUFC1	4	0.96277	0.99433	1	272	0	0.98953	0.0064046	3.9581e-05	0.000432	81	3	0.98953
147011;Q8NCQ7;PROCA1	4	0.96294	0.99433	1	273	0	0.24645	0.1599	0.029755	0.194605	137	3	0.24645
10628;Q9H3M7;TXNIP	4	0.9673	0.99601	1	274	0	0.13383	0.032702	0.0040345	0.032567	110	4	0.13383
51645;Q9Y3C6;PPIL1	4	0.96791	0.99624	1	275	0	0.30486	0.032091	0.0038104	0.031322	109	4	0.30486
6773;P52630;STAT2	4	0.96851	0.99633	1	276	0	0.24832	0.031489	0.00371	0.030779	108	4	0.24832
6778;P42226;STAT6	4	0.96881	0.99633	1	277	0	0.12412	0.031191	0.00371	0.030779	107	4	0.12412
4191;P40926;MDH2	4	0.97222	0.99706	1	278	0	0.3032	0.027778	0.0029641	0.025055	106	4	0.3032
1147;O15111;CHUK	4	0.97329	0.99731	1	279	0	0.26393	0.026705	0.0026932	0.022982	105	4	0.26393
10908;Q8IY17;PNPLA6	4	0.97669	0.99807	1	280	0	0.13734	0.023313	0.0019372	0.017186	101	4	0.13734
6209;P62841;RPS15	4	0.97786	0.9982	1	281	0	0.55586	0.022142	0.0018012	0.016139	100	4	0.55586
10059;O00429;DNM1L	4	0.97985	0.99856	1	282	0	0.63308	0.012862	0.0005257	0.00512	92	4	0.63308
207;P31749;AKT1	4	0.98028	0.99856	1	283	0	0.22641	0.019723	0.0014455	0.013083	99	4	0.22641
708;Q07021;C1QBP	4	0.981	0.99867	1	284	0	0.89782	0.009976	0.00018118	0.001888	86	4	0.89782
2235;P22830;FECH	4	0.98111	0.99867	1	285	0	0.69238	0.010707	0.00024473	0.002464	89	4	0.69238
29960;Q9UI43;MRM2	4	0.98278	0.99885	1	286	0	0.88292	0.017075	0.0011512	0.010525	98	4	0.88292
7296;Q16881;TXNRD1	4	0.98316	0.99894	1	287	0	0.99661	0.016843	0.0010553	0.009748	97	4	0.99661
8473;O15294;OGT	4	0.98425	0.99918	1	288	0	0.63874	0.015749	0.00081894	0.007643	96	4	0.63874
571;O14867;BACH1	4	0.98478	0.99922	1	289	0	0.20554	0.015222	0.00078214	0.007377	95	4	0.20554
10189;Q86V81;ALYREF	4	0.98529	0.99925	1	290	0	0.31656	0.014708	0.00074869	0.007136	94	4	0.31656
27243;O43633;CHMP2A	4	0.98796	0.99958	1	291	0	0.29234	0.01204	0.00042424	0.004224	90	4	0.29234
6389;P31040;SDHA	4	0.99055	0.99986	1	292	0	0.9531	0.005048	2.2857e-05	0.000263	76	4	0.9531
6198;P23443;RPS6KB1	4	0.99126	0.99989	1	293	0	0.38983	0.0087391	0.00010759	0.001134	85	4	0.38983
6647;P00441;SOD1	4	0.9916	0.99992	1	294	0	0.71587	0.0084011	8.4179e-05	0.000898	84	4	0.71587
3099;P52789;HK2	4	0.99347	0.99996	1	295	0	0.51081	0.0065283	3.9581e-05	0.000432	82	4	0.51081
64745;Q9H7H0;METTL17	4	0.99361	0.99996	1	296	0	1.5255	0.0063916	3.9581e-05	0.000432	80	4	1.5255
6720;P36956;SREBF1	4	0.99396	0.99996	1	297	0	1.5159	0.0010809	5.5748e-07	8e-06	52	4	1.5159
83548;Q96JB2;COG3	4	0.99422	0.99998	1	298	0	0.47633	0.0057818	2.3972e-05	0.000272	79	4	0.47633
80224;Q8TB37;NUBPL	4	0.99478	0.99998	1	299	0	0.76668	0.0052167	2.2857e-05	0.000263	78	4	0.76668
1956;P00533;EGFR	4	0.99509	0.99998	1	300	0	0.32796	0.004913	2.0627e-05	0.000246	75	4	0.32796
3066;Q92769;HDAC2	4	0.99534	0.99998	1	301	0	0.42003	0.0046583	1.9512e-05	0.000236	74	4	0.42003
3660;P14316;IRF2	4	0.99569	0.99999	1	302	0	0.45036	0.0043118	1.1707e-05	0.000146	72	4	0.45036
7295;P10599;TXN	4	0.99664	0.99999	1	303	0	0.67189	0.0033594	5.0173e-06	6.4e-05	70	4	0.67189
4728;O00217;NDUFS8	4	0.99714	1	1	304	0	1.3478	0.0012066	5.5748e-07	8e-06	56	4	1.3478
2744;O94925;GLS	4	0.99724	1	1	305	0	1.4327	0.00059611	5.5748e-07	8e-06	38	4	1.4327
57617;Q9P253;VPS18	4	0.99769	1	1	306	0	0.43373	0.0023108	1.6724e-06	2.2e-05	68	4	0.43373
55572;Q96CU9;FOXRED1	4	0.99773	1	1	307	0	0.59902	0.0022689	1.6724e-06	2.2e-05	67	4	0.59902
56970;Q14CW9;ATXN7L3	4	0.99781	1	1	308	0	0.91599	0.0021869	1.6724e-06	2.2e-05	66	4	0.91599
4528;P46199;MTIF2	4	0.99808	1	1	309	0	0.88649	0.0019172	5.5748e-07	8e-06	65	4	0.88649
7386;P47985;UQCRFS1	4	0.99816	1	1	310	0	0.66394	0.0018449	5.5748e-07	8e-06	64	4	0.66394
5007;P22059;OSBP	4	0.99821	1	1	311	0	0.78897	0.0017921	5.5748e-07	8e-06	63	4	0.78897
5238;O95394;PGM3	4	0.99829	1	1	312	0	1.3112	0.00094181	5.5748e-07	8e-06	47	4	1.3112
388962;Q53S33;BOLA3	4	0.99831	1	1	313	0	0.51781	0.0016898	5.5748e-07	8e-06	62	4	0.51781
285367;Q6P087;RPUSD3	4	0.9985	1	1	314	0	0.55002	0.0014985	5.5748e-07	8e-06	61	4	0.55002
64601;Q9H269;VPS16	4	0.99855	1	1	315	0	0.61415	0.0014533	5.5748e-07	8e-06	60	4	0.61415
118487;Q96BP2;CHCHD1	4	0.99861	1	1	316	0	0.78449	0.0013947	5.5748e-07	8e-06	59	4	0.78449
2673;Q06210;GFPT1	4	0.99866	1	1	317	0	0.99685	0.0013378	5.5748e-07	8e-06	58	4	0.99685
2475;P42345;MTOR	4	0.99877	1	1	318	0	1.3667	0.0012294	5.5748e-07	8e-06	57	4	1.3667
51300;Q9NPL8;TIMMDC1	4	0.99881	1	1	319	0	0.74075	0.0011905	5.5748e-07	8e-06	55	4	0.74075
9927;O95140;MFN2	4	0.99885	1	1	320	0	1.4201	0.0011525	5.5748e-07	8e-06	54	4	1.4201
7086;P29401;TKT	4	0.99886	1	1	321	0	0.7348	0.00114	5.5748e-07	8e-06	53	4	0.7348
6727;P37108;SRP14	4	0.99897	1	1	322	0	1.2968	0.0010324	5.5748e-07	8e-06	51	4	1.2968
210;P13716;ALAD	4	0.99899	1	1	323	0	0.53675	0.0010095	5.5748e-07	8e-06	50	4	0.53675
25821;Q9Y2Z2;MTO1	4	0.999	1	1	324	0	0.48571	0.00099825	5.5748e-07	8e-06	49	4	0.48571
65082;Q96AX1;VPS33A	4	0.99902	1	1	325	0	1.0231	0.00097597	5.5748e-07	8e-06	48	4	1.0231
5747;Q05397;PTK2	4	0.99913	1	1	326	0	0.92109	0.00087014	5.5748e-07	8e-06	46	4	0.92109
7389;P06132;UROD	4	0.99919	1	1	327	0	0.95594	0.00081091	5.5748e-07	8e-06	45	4	0.95594
51067;Q9Y2Z4;YARS2	4	0.99927	1	1	328	0	1.3848	0.00072782	5.5748e-07	8e-06	44	4	1.3848
284184;A1L188;NDUFAF8	4	0.99934	1	1	329	0	0.97184	0.00065947	5.5748e-07	8e-06	43	4	0.97184
790;P27708;CAD	4	0.99936	1	1	330	0	1.339	0.00063512	5.5748e-07	8e-06	42	4	1.339
440275;Q9P2K8;EIF2AK4	4	0.99937	1	1	331	0	1.5577	0.00062715	5.5748e-07	8e-06	40	4	1.5577
7037;P02786;TFRC	4	0.99938	1	1	332	0	0.73131	0.00061927	5.5748e-07	8e-06	39	4	0.73131
4720;O75306;NDUFS2	4	0.99947	1	1	333	0	0.87693	0.00053029	5.5748e-07	8e-06	37	4	0.87693
112869;Q96ES7;SGF29	4	0.99952	1	1	334	0	0.85139	0.00047655	5.5748e-07	8e-06	35	4	0.85139
440;P08243;ASNS	4	0.99959	1	1	335	0	1.1852	0.00040946	5.5748e-07	8e-06	34	4	1.1852
2539;P11413;G6PD	4	0.9996	1	1	336	0	1.0856	0.00040373	5.5748e-07	8e-06	33	4	1.0856
85437;Q8TBF4;ZCRB1	4	0.99961	1	1	337	0	2.1838	0.00038691	5.5748e-07	8e-06	32	4	2.1838
4719;P28331;NDUFS1	4	0.99968	1	1	338	0	1.1124	0.00031526	5.5748e-07	8e-06	31	4	1.1124
6513;P11166;SLC2A1	4	0.99973	1	1	339	0	1.6697	0.00026634	5.5748e-07	8e-06	30	4	1.6697
9489;Q32NB8;PGS1	4	0.99981	1	1	340	0	1.3561	0.00018579	5.5748e-07	8e-06	29	4	1.3561
11019;O43766;LIAS	4	0.99982	1	1	341	0	1.5297	0.00018263	5.5748e-07	8e-06	28	4	1.5297
4609;P01106;MYC	4	0.99982	1	1	342	0	1.8041	0.00017951	5.5748e-07	8e-06	27	4	1.8041
10476;O75947;ATP5PD	4	0.99986	1	1	343	0	1.914	0.00014246	5.5748e-07	8e-06	26	4	1.914
63875;Q9NRX2;MRPL17	4	0.99989	1	1	344	0	1.4359	0.00011365	5.5748e-07	8e-06	25	4	1.4359
23543;O43251;RBFOX2	4	0.99989	1	1	345	0	1.4346	0.00010719	5.5748e-07	8e-06	24	4	1.4346
7384;P31930;UQCRC1	4	0.9999	1	1	346	0	1.3281	0.000101	5.5748e-07	8e-06	23	4	1.3281
92170;Q9BT17;MTG1	4	0.9999	1	1	347	0	1.1769	9.9004e-05	5.5748e-07	8e-06	22	4	1.1769
126328;Q86Y39;NDUFA11	4	0.9999	1	1	348	0	1.4111	9.7034e-05	5.5748e-07	8e-06	21	4	1.4111
2186;Q12830;BPTF	4	0.99991	1	1	349	0	1.5135	9.3182e-05	5.5748e-07	8e-06	20	4	1.5135
9131;O95831;AIFM1	4	0.99992	1	1	350	0	1.5366	8.4053e-05	5.5748e-07	8e-06	19	4	1.5366
122961;Q86U28;ISCA2	4	0.99993	1	1	351	0	2.2426	7.0864e-05	5.5748e-07	8e-06	18	4	2.2426
10985;Q92616;GCN1	4	0.99993	1	1	352	0	1.4365	6.9332e-05	5.5748e-07	8e-06	17	4	1.4365
4713;P17568;NDUFB7	4	0.99994	1	1	353	0	1.451	6.4884e-05	5.5748e-07	8e-06	16	4	1.451
4694;O15239;NDUFA1	4	0.99994	1	1	354	0	1.526	5.9291e-05	5.5748e-07	8e-06	15	4	1.526
3028;Q99714;HSD17B10	4	0.99995	1	1	355	0	2.0582	5.2817e-05	5.5748e-07	8e-06	14	4	2.0582
56652;Q96RR1;TWNK	4	0.99995	1	1	356	0	1.8116	5.0382e-05	5.5748e-07	8e-06	13	4	1.8116
55037;Q96EY7;PTCD3	4	0.99995	1	1	357	0	1.7874	4.5766e-05	5.5748e-07	8e-06	12	4	1.7874
54205;P99999;CYCS	4	0.99996	1	1	358	0	2.4446	3.9445e-05	5.5748e-07	8e-06	11	4	2.4446
4723;P49821;NDUFV1	4	0.99996	1	1	359	0	1.339	3.5612e-05	5.5748e-07	8e-06	10	4	1.339
11232;Q9UHN1;POLG2	4	0.99997	1	1	360	0	1.6076	3.0394e-05	5.5748e-07	8e-06	9	4	1.6076
51102;Q9BV79;MECR	4	0.99998	1	1	361	0	2.1457	2.234e-05	5.5748e-07	8e-06	8	4	2.1457
92935;Q96GW9;MARS2	4	0.99998	1	1	362	0	2.9121	4.2744e-06	5.5748e-07	8e-06	5	4	2.9121
51116;Q9Y399;MRPS2	4	0.99999	1	1	363	0	1.8816	6.6335e-06	5.5748e-07	8e-06	7	4	1.8816
51073;Q9BYD3;MRPL4	4	0.99999	1	1	364	0	2.1843	5.8834e-06	5.5748e-07	8e-06	6	4	2.1843
55907;Q8NFW8;CMAS	4	1	1	1	365	0	1.837	2.2322e-06	5.5748e-07	8e-06	3	4	1.837
51218;Q86SX6;GLRX5	4	1	1	1	366	0	2.3895	3.34e-06	5.5748e-07	8e-06	4	4	2.3895
22937;Q12770;SCAP	4	1	1	1	367	0	3.0667	3.7523e-07	5.5748e-07	8e-06	2	4	3.0667
6675;Q16222;UAP1	4	1	1	1	368	0	2.0625	3.6075e-09	5.5748e-07	8e-06	1	4	2.0625

## Sheet: 8988T.Low
id	num	neg|score	neg|p-value	neg|fdr	neg|rank	neg|goodsgrna	neg|lfc	pos|score	pos|p-value	pos|fdr	pos|rank	pos|goodsgrna	pos|lfc
7371;Q9BZX2;UCK2	4	2.5629e-11	5.5748e-07	8.3e-05	1	4	-1.3546	1	1	1	368	0	-1.3546
1723;Q02127;DHODH	4	1.9061e-08	5.5748e-07	8.3e-05	2	4	-0.9133	1	1	1	367	0	-0.9133
10257;O15439;ABCC4	4	2.6427e-08	5.5748e-07	8.3e-05	3	4	-0.60662	1	1	1	366	0	-0.60662
29914;Q9Y5Z9;UBIAD1	4	7.8334e-07	5.5748e-07	8.3e-05	4	4	-0.47537	1	1	1	365	0	-0.47537
80146;Q8NBZ7;UXS1	4	1.4582e-06	5.5748e-07	8.3e-05	5	4	-0.54919	1	1	1	364	0	-0.54919
7298;P04818;TYMS	4	5.6473e-06	5.5748e-07	8.3e-05	6	3	-0.57078	0.82665	0.62404	1	250	1	-0.57078
2030;Q99808;SLC29A1	4	4.0485e-05	3.9023e-06	0.0005	7	4	-0.64703	0.99855	0.99885	1	354	0	-0.64703
57017;O75208;COQ9	4	5.6634e-05	5.0173e-06	0.000562	8	4	-0.40778	0.99994	0.99999	1	363	0	-0.40778
283971;Q8NCF0;CLEC18C	4	0.00025296	0.00012432	0.012377	9	4	-0.47951	0.99963	0.99979	1	361	0	-0.47951
92106;Q96HP4;OXNAD1	4	0.00031526	0.00019567	0.017532	10	4	-0.37329	0.99968	0.99981	1	362	0	-0.37329
11021;Q15286;RAB35	4	0.00039806	0.00025477	0.019023	11	4	-0.21788	0.9996	0.99976	1	360	0	-0.21788
64778;Q53EP0;FNDC3B	4	0.0004039	0.00025477	0.019023	12	4	-0.38035	0.99939	0.99964	1	358	0	-0.38035
8996;O60936;NOL3	4	0.00043901	0.00028041	0.019327	13	4	-0.31672	0.99956	0.99974	1	359	0	-0.31672
51005;Q9Y303;AMDHD2	4	0.00048841	0.00033727	0.021586	14	3	-0.40809	0.90732	0.79573	1	292	0	-0.40809
57546;Q9P2J9;PDP2	4	0.00061266	0.00039637	0.023676	15	3	-0.43226	0.9928	0.98986	1	345	0	-0.43226
51727;P30085;CMPK1	4	0.00068348	0.00043874	0.024569	16	2	-0.51392	0.97704	0.94964	1	337	0	-0.51392
7355;P78381;SLC35A2	4	0.00079186	0.00052124	0.027473	17	4	-0.32304	0.99921	0.99953	1	357	0	-0.32304
7083;P04183;TK1	4	0.00085595	0.00057699	0.028721	18	3	-0.60348	0.96017	0.91399	1	325	0	-0.60348
55602;Q9NXV6;CDKN2AIP	4	0.00114	0.0010531	0.049661	19	4	-0.16542	0.99886	0.9991	1	356	0	-0.16542
7372;P11172;UMPS	4	0.0013137	0.0013318	0.056285	20	3	-0.36926	0.87613	0.71502	1	278	1	-0.36926
6553;Q14940;SLC9A5	4	0.0013239	0.0013318	0.056285	21	4	-0.33872	0.99868	0.99885	1	355	0	-0.33872
80219;Q9H8M1;COQ10B	4	0.0014561	0.001382	0.056285	22	4	-0.33802	0.99847	0.99877	1	353	0	-0.33802
10390;Q9Y6K0;CEPT1	4	0.0020884	0.0022305	0.081099	23	3	-0.35432	0.86402	0.69238	1	266	1	-0.35432
10959;Q15363;TMED2	4	0.0021869	0.0022316	0.081099	24	4	-0.22997	0.99781	0.99805	1	352	0	-0.22997
598;Q07817;BCL2L1	4	0.0022409	0.0022628	0.081099	25	3	-0.30839	0.9589	0.91158	1	323	0	-0.30839
64146;Q9HBH1;PDF	4	0.0040048	0.0064405	0.221951	26	3	-0.24904	0.99589	0.99451	1	351	0	-0.24904
2130;Q01844;EWSR1	4	0.0054434	0.0073905	0.245255	27	3	-0.3802	0.765	0.53338	1	235	1	-0.3802
29066;Q8IWR0;ZC3H7A	4	0.0072038	0.0093261	0.288143	28	3	-0.2832	0.99266	0.98962	1	344	0	-0.2832
6520;P08195;SLC3A2	4	0.0072871	0.0093261	0.288143	29	3	-0.22205	0.90597	0.79341	1	291	0	-0.22205
5209;Q16875;PFKFB3	4	0.0089877	0.010634	0.317599	30	3	-0.19677	0.98628	0.97449	1	340	0	-0.19677
26231;Q8WV35;LRRC29	4	0.01039	0.011789	0.34074	31	3	-0.20908	0.92758	0.84529	1	303	0	-0.20908
81533;Q8TB96;ITFG1	4	0.012742	0.013659	0.382446	32	3	-0.17291	0.9931	0.99011	1	346	0	-0.17291
51099;Q8WTS1;ABHD5	4	0.012937	0.014203	0.38563	33	1	-0.02793	0.89719	0.76896	1	286	0	-0.02793
10972;P49755;TMED10	4	0.016227	0.016357	0.431054	34	3	-0.31074	0.99538	0.99369	1	349	0	-0.31074
4221;O00255;MEN1	4	0.017591	0.017399	0.445426	35	2	-0.18377	0.97316	0.93842	1	336	0	-0.18377
26058;Q6Y7W6;GIGYF2	4	0.018247	0.018468	0.447242	36	3	-0.19815	0.99049	0.98404	1	342	0	-0.19815
23657;Q9UPY5;SLC7A11	4	0.018503	0.018469	0.447242	37	3	-0.21888	0.98059	0.95928	1	339	0	-0.21888
8824;O00748;CES2	4	0.019123	0.019727	0.465153	38	2	-0.1753	0.89791	0.77154	1	287	0	-0.1753
1874;Q16254;E2F4	4	0.02058	0.021849	0.487549	39	3	-0.17037	0.91853	0.82402	1	296	0	-0.17037
4495;P13640;MT1G	4	0.020713	0.02185	0.487549	40	2	-0.18701	0.96157	0.91521	1	327	0	-0.18701
4502;P02795;MT2A	4	0.021038	0.02231	0.487549	41	2	-0.20041	0.71641	0.48802	1	225	1	-0.20041
29883;Q9UIV1;CNOT7	4	0.022064	0.023207	0.495088	42	3	-0.2452	0.64064	0.4223	1	219	1	-0.2452
113;P51828;ADCY7	4	0.023968	0.027096	0.56461	43	3	-0.13987	0.98737	0.97642	1	341	0	-0.13987
79650;Q9BQ65;USB1	4	0.025784	0.028009	0.570373	44	3	-0.22186	0.95872	0.91158	1	322	0	-0.22186
91137;Q96AG3;SLC25A46	4	0.028269	0.032479	0.646698	45	3	-0.15033	0.95434	0.89985	1	321	0	-0.15033
1436;P07333;CSF1R	4	0.029136	0.033734	0.657071	46	3	-0.18516	0.90965	0.80034	1	293	0	-0.18516
2876;P07203;GPX1	4	0.035905	0.042479	0.792967	47	3	-0.11246	0.99548	0.99369	1	350	0	-0.11246
55236;A0AVT1;UBA6	4	0.036133	0.04248	0.792967	48	3	-0.13991	0.93275	0.85979	1	307	0	-0.13991
51571;Q9NUQ9;CYRIB	4	0.039423	0.049593	0.888701	49	3	-0.18667	0.99478	0.9928	1	348	0	-0.18667
1737;P10515;DLAT	4	0.039665	0.049593	0.888701	50	3	-0.1104	0.89425	0.76396	1	284	0	-0.1104
1106;O14647;CHD2	4	0.04417	0.056926	1	51	3	-0.19539	0.94877	0.88701	1	317	0	-0.19539
23169;Q9NTN3;SLC35D1	4	0.045913	0.061572	1	52	2	-0.13133	0.89276	0.75894	1	283	0	-0.13133
2194;P49327;FASN	4	0.047769	0.065685	1	53	2	-0.10527	0.87191	0.7008	1	274	1	-0.10527
10908;Q8IY17;PNPLA6	4	0.051487	0.076435	1	54	3	-0.10819	0.88388	0.73754	1	280	0	-0.10819
11269;Q9UMR2;DDX19B	4	0.051956	0.076436	1	55	2	-0.078387	0.95963	0.91399	1	324	0	-0.078387
7084;O00142;TK2	4	0.052057	0.076436	1	56	2	-0.12615	0.9691	0.93261	1	334	0	-0.12615
9213;Q9UBH6;XPR1	4	0.053031	0.07723	1	57	2	-0.10978	0.83613	0.63848	1	252	1	-0.10978
966;P13987;CD59	4	0.054506	0.078056	1	58	2	-0.12528	0.90357	0.78872	1	289	0	-0.12528
440026;Q5BJD5;TMEM41B	4	0.061527	0.08769	1	59	2	-0.11499	0.86932	0.7008	1	271	1	-0.11499
1019;P11802;CDK4	4	0.063704	0.090428	1	60	2	-0.086731	0.90392	0.78872	1	290	0	-0.086731
6391;Q99643;SDHC	4	0.07669	0.1009	1	61	1	0.96064	0.015677	0.0018592	0.021634	77	3	0.96064
7871;Q14BN4;SLMAP	4	0.078571	0.10455	1	62	2	-0.037025	0.64893	0.43089	1	220	1	-0.037025
83451;Q8NFV4;ABHD11	4	0.078573	0.10455	1	63	1	1.6785	0.00013705	5.5748e-07	1e-05	21	3	1.6785
3156;P04035;HMGCR	4	0.084386	0.11454	1	64	2	-0.13765	0.88308	0.73754	1	279	0	-0.13765
2638;P02774;GC	4	0.087952	0.11728	1	65	2	-0.092707	0.91975	0.82597	1	297	0	-0.092707
3949;P01130;LDLR	4	0.093528	0.11862	1	66	1	0.2231	0.18007	0.064744	0.429707	135	3	0.2231
3606;Q14116;IL18	4	0.09587	0.12149	1	67	2	-0.010025	0.43569	0.20678	1	183	2	-0.010025
79934;Q96D53;COQ8B	4	0.099089	0.12294	1	68	2	-0.096371	0.93115	0.85464	1	306	0	-0.096371
51574;Q4G0J3;LARP7	4	0.10213	0.12439	1	69	2	-0.14631	0.99097	0.9844	1	343	0	-0.14631
1595;Q16850;CYP51A1	4	0.10463	0.12739	1	70	1	0.0059746	0.8245	0.62121	1	248	1	0.0059746
64078;Q9HAS3;SLC28A3	4	0.11312	0.13046	1	71	2	-0.082045	0.92618	0.83972	1	302	0	-0.082045
10425;O95376;ARIH2	4	0.11709	0.13194	1	72	2	-0.029487	0.52696	0.33183	1	203	2	-0.029487
23644;Q6P2E9;EDC4	4	0.12044	0.13355	1	73	2	-0.11884	0.97263	0.93842	1	335	0	-0.11884
7913;P35659;DEK	4	0.12246	0.13356	1	74	2	-0.12872	0.9676	0.92749	1	333	0	-0.12872
7852;P61073;CXCR4	4	0.12518	0.13524	1	75	2	-0.086896	0.97763	0.94965	1	338	0	-0.086896
84912;Q969S0;SLC35B4	4	0.13067	0.14472	1	76	2	-0.10292	0.74767	0.52478	1	230	1	-0.10292
56967;Q9NPU4;C14orf132	4	0.13555	0.1464	1	77	2	-0.067734	0.83301	0.63546	1	251	1	-0.067734
4841;Q15233;NONO	4	0.13625	0.1464	1	78	2	-0.069327	0.85295	0.66389	1	261	1	-0.069327
2879;P36969;GPX4	4	0.14088	0.1515	1	79	1	0.017768	0.46843	0.23787	1	192	2	0.017768
1119;P35790;CHKA	4	0.14836	0.16242	1	80	2	0.069437	0.22234	0.085688	0.540681	142	2	0.069437
339263;A8MQB3;LINC02693	4	0.15053	0.1644	1	81	2	-0.11128	0.85056	0.66099	1	259	1	-0.11128
11319;O95905;ECD	4	0.15344	0.17048	1	82	2	-0.047814	0.3044	0.11466	0.642124	160	2	-0.047814
3460;P38484;IFNGR2	4	0.15711	0.17861	1	83	2	-0.044314	0.82177	0.61559	1	246	1	-0.044314
10412;O95478;NSA2	4	0.16154	0.18475	1	84	2	-0.1933	0.87018	0.7008	1	273	1	-0.1933
3182;Q99729;HNRNPAB	4	0.16526	0.19675	1	85	2	0.077068	0.25961	0.097764	0.580112	151	2	0.077068
3614;P20839;IMPDH1	4	0.16734	0.19872	1	86	1	-0.029765	0.78962	0.57293	1	240	1	-0.029765
567;P61769;B2M	4	0.16901	0.19872	1	87	2	-0.08961	0.94129	0.86997	1	314	0	-0.08961
25827;Q9UKC9;FBXL2	4	0.16977	0.19872	1	88	2	0.0047581	0.34081	0.13368	0.72595	164	2	0.0047581
90231;Q8IYS2;KIAA2013	4	0.17128	0.19872	1	89	2	-0.083915	0.87488	0.71214	1	276	1	-0.083915
1071;P11597;CETP	4	0.17203	0.19872	1	90	2	-0.084813	0.59295	0.3851	1	210	1	-0.084813
3572;P40189;IL6ST	4	0.17429	0.19872	1	91	1	-0.050839	0.93406	0.85979	1	310	0	-0.050839
3162;P09601;HMOX1	4	0.1812	0.21462	1	92	1	0.098751	0.34169	0.13368	0.72595	165	2	0.098751
2747;P49448;GLUD2	4	0.18464	0.21898	1	93	1	-0.033039	0.92475	0.83589	1	301	0	-0.033039
875;P0DN79;CBSL	4	0.18814	0.22325	1	94	2	-0.11723	0.8397	0.6413	1	253	1	-0.11723
55781;Q9BVS4;RIOK2	4	0.19047	0.22545	1	95	2	-0.1665	0.92842	0.8472	1	304	0	-0.1665
1633;P27707;DCK	4	0.19148	0.22761	1	96	2	-0.032337	0.91575	0.82191	1	294	0	-0.032337
25824;P30044;PRDX5	4	0.1936	0.22761	1	97	2	-0.12654	0.9646	0.92091	1	330	0	-0.12654
27183;Q9UN37;VPS4A	4	0.19989	0.24177	1	98	2	-0.072435	0.94033	0.86997	1	313	0	-0.072435
9158;O43427;FIBP	4	0.20306	0.24403	1	99	2	-0.049798	0.86888	0.7008	1	270	1	-0.049798
5594;P28482;MAPK1	4	0.20504	0.24758	1	100	2	-0.071889	0.7505	0.52766	1	232	1	-0.071889
10825;Q9UQ49;NEU3	4	0.20784	0.24758	1	101	2	0.016628	0.40637	0.18252	0.923943	177	2	0.016628
5595;P27361;MAPK3	4	0.22835	0.28213	1	102	1	0.016747	0.86845	0.7008	1	269	1	0.016747
340061;Q86WV6;STING1	4	0.23133	0.29055	1	103	2	-0.026587	0.55826	0.37659	1	207	1	-0.026587
6850;P43405;SYK	4	0.23379	0.29631	1	104	2	-0.074684	0.96226	0.91639	1	328	0	-0.074684
2322;P36888;FLT3	4	0.23544	0.29882	1	105	2	-0.066745	0.96395	0.92091	1	329	0	-0.066745
10180;P78332;RBM6	4	0.23791	0.30147	1	106	2	0.025685	0.39037	0.17628	0.912969	173	2	0.025685
673;P15056;BRAF	4	0.24455	0.31896	1	107	2	-0.025113	0.74337	0.51645	1	228	1	-0.025113
817;Q13557;CAMK2D	4	0.24468	0.31896	1	108	1	0.13491	0.17039	0.060986	0.420337	130	3	0.13491
11277;Q9NSU2;TREX1	4	0.24955	0.33	1	109	2	-0.040001	0.75887	0.53052	1	234	1	-0.040001
8087;P51114;FXR1	4	0.25114	0.33262	1	110	1	-0.077341	0.92389	0.834	1	300	0	-0.077341
5883;Q99638;RAD9A	4	0.25122	0.33262	1	111	2	-0.14859	0.94681	0.88244	1	316	0	-0.14859
8473;O15294;OGT	4	0.25205	0.33262	1	112	2	0.17108	0.29545	0.11184	0.638269	157	2	0.17108
79903;Q9H7X0;NAA60	4	0.25457	0.34092	1	113	2	-0.021855	0.57535	0.38228	1	209	1	-0.021855
3627;P02778;CXCL10	4	0.25596	0.34364	1	114	1	-0.049482	0.87572	0.71502	1	277	1	-0.049482
3320;P07900;HSP90AA1	4	0.25877	0.34651	1	115	2	0.053442	0.25709	0.097763	0.580112	150	2	0.053442
80790;Q8IY22;CMIP	4	0.26394	0.35773	1	116	1	0.067621	0.63971	0.4223	1	218	1	0.067621
6714;P12931;SRC	4	0.26468	0.35773	1	117	2	-0.023363	0.85578	0.67231	1	264	1	-0.023363
25915;Q9BU61;NDUFAF3	4	0.26711	0.35773	1	118	1	0.79071	0.0033597	5.742e-05	0.000843	61	3	0.79071
10569;O95391;SLU7	4	0.2687	0.35773	1	119	1	-0.09608	0.60205	0.39081	1	212	1	-0.09608
5093;Q15365;PCBP1	4	0.27028	0.35773	1	120	1	0.44276	0.064885	0.010978	0.101409	97	3	0.44276
55270;Q9NV35;NUDT15	4	0.27814	0.36085	1	121	1	0.13542	0.17949	0.064744	0.429707	134	3	0.13542
7812;O75534;CSDE1	4	0.28127	0.36085	1	122	1	0.22886	0.080877	0.01476	0.130519	101	2	0.22886
4255;P16455;MGMT	4	0.28594	0.36085	1	123	1	0.096219	0.24621	0.091237	0.552356	147	2	0.096219
7378;Q16831;UPP1	4	0.29213	0.36375	1	124	1	0.15249	0.1032	0.021652	0.179631	108	3	0.15249
8743;P50591;TNFSF10	4	0.30288	0.36668	1	125	1	0.11459	0.32414	0.12536	0.693328	162	2	0.11459
27034;Q9UKU7;ACAD8	4	0.30592	0.36668	1	126	1	0.037057	0.37972	0.16834	0.882068	169	2	0.037057
27243;O43633;CHMP2A	4	0.30744	0.36668	1	127	1	0.27353	0.052917	0.0089213	0.085783	93	3	0.27353
6651;P18583;SON	4	0.315	0.36967	1	128	1	0.23842	0.13499	0.037818	0.289612	116	3	0.23842
961;Q08722;CD47	4	0.33878	0.39296	1	129	1	-0.033941	0.53815	0.35125	1	205	2	-0.033941
6141;Q07020;RPL18	4	0.35477	0.40473	1	130	1	-0.062269	0.8179	0.60989	1	245	1	-0.062269
3157;Q01581;HMGCS1	4	0.35764	0.40766	1	131	1	0.31603	0.1524	0.047807	0.345441	124	3	0.31603
4907;P21589;NT5E	4	0.35908	0.40766	1	132	1	0.024684	0.41081	0.18459	0.923962	178	2	0.024684
83982;Q9H2X8;IFI27L2	4	0.36051	0.40766	1	133	1	0.081243	0.52827	0.33183	1	204	1	0.081243
84342;Q96MW5;COG8	4	0.36194	0.40766	1	134	1	-0.025177	0.85764	0.67799	1	265	1	-0.025177
2224;P14324;FDPS	4	0.3775	0.42513	1	135	1	0.25437	0.15858	0.051117	0.360635	127	2	0.25437
1111;O14757;CHEK1	4	0.38448	0.43091	1	136	1	-0.05817	0.94176	0.86997	1	315	0	-0.05817
55213;Q8NDN9;RCBTB1	4	0.38864	0.43091	1	137	1	0.026526	0.62268	0.41357	1	214	1	0.026526
4489;P04731;MT1A	4	0.42248	0.47163	1	138	1	-0.0079791	0.60704	0.39376	1	213	1	-0.0079791
84888;Q8TCT8;SPPL2A	4	0.42776	0.47465	1	139	1	-0.004898	0.88507	0.73754	1	282	0	-0.004898
3091;Q16665;HIF1A	4	0.4317	0.48046	1	140	1	0.12264	0.38327	0.17028	0.887029	172	2	0.12264
22934;P49247;RPIA	4	0.44596	0.48335	1	141	1	0.21289	0.29458	0.11184	0.638269	156	2	0.21289
10999;Q6P1M0;SLC27A4	4	0.45363	0.49211	1	142	1	0.10792	0.26468	0.10007	0.586005	152	2	0.10792
23197;Q96CS3;FAF2	4	0.45869	0.49211	1	143	1	-0.019932	0.93458	0.85979	1	311	0	-0.019932
7356;P11684;SCGB1A1	4	0.46996	0.50373	1	144	1	0.13641	0.14304	0.040938	0.308242	119	3	0.13641
5688;O14818;PSMA7	4	0.47121	0.50373	1	145	1	-0.027078	0.48714	0.26243	1	196	1	-0.027078
4241;P08582;MELTF	4	0.47368	0.50667	1	146	1	-0.01535	0.79394	0.57575	1	241	1	-0.01535
64135;Q9BYX4;IFIH1	4	0.47615	0.50667	1	147	1	0.059054	0.4596	0.23541	1	190	2	0.059054
5347;P53350;PLK1	4	0.47738	0.50667	1	148	1	0.14851	0.4197	0.19091	0.950319	180	2	0.14851
2280;P62942;FKBP1A	4	0.48106	0.50667	1	149	1	0.02126	0.62652	0.41651	1	215	1	0.02126
54886;Q8TBJ4;PLPPR1	4	0.48836	0.50959	1	150	1	-0.082567	0.95047	0.88995	1	318	0	-0.082567
3553;P01584;IL1B	4	0.49318	0.5096	1	151	1	0.019437	0.92035	0.82597	1	298	0	0.019437
5130;P49585;PCYT1A	4	0.49677	0.51252	1	152	1	0.23475	0.18195	0.065853	0.433857	136	2	0.23475
1604;P08174;CD55	4	0.49916	0.51252	1	153	1	0.069879	0.85484	0.67231	1	262	1	0.069879
10133;Q96CV9;OPTN	4	0.50035	0.51252	1	154	1	-0.024403	0.77886	0.55595	1	238	1	-0.024403
5290;P42336;PIK3CA	4	0.50744	0.5153	1	155	1	0.17996	0.17812	0.064744	0.429707	133	2	0.17996
5025;Q99571;P2RX4	4	0.51096	0.51821	1	156	1	-0.030075	0.65617	0.43656	1	221	1	-0.030075
960;P16070;CD44	4	0.51329	0.52106	1	157	1	0.091928	0.21184	0.084034	0.534001	141	2	0.091928
91833;Q8TBZ3;WDR20	4	0.5191	0.52395	1	158	1	0.050741	0.70054	0.47648	1	223	1	0.050741
3428;Q16666;IFI16	4	0.52599	0.52681	1	159	1	0.022523	0.88467	0.73754	1	281	0	0.022523
4582;P15941;MUC1	4	0.52827	0.52981	1	160	1	0.037844	0.86975	0.7008	1	272	1	0.037844
8317;O00311;CDC7	4	0.53054	0.53282	1	161	1	-0.12538	0.63127	0.41651	1	216	1	-0.12538
3338;Q9NNZ3;DNAJC4	4	0.53506	0.53875	1	162	1	-0.056211	0.91731	0.82402	1	295	0	-0.056211
665;O60238;BNIP3L	4	0.54178	0.55044	1	163	1	0.15355	0.0961	0.019189	0.162201	106	3	0.15355
2908;P04150;NR3C1	4	0.54953	0.55936	1	164	1	-0.0040679	0.84619	0.65265	1	257	1	-0.0040679
1029;P42771;CDKN2A	4	0.55391	0.56227	1	165	1	0.018297	0.82612	0.62404	1	249	1	0.018297
51006;Q9NQQ7;SLC35C2	4	0.55935	0.56528	1	166	1	0.010947	0.78713	0.56719	1	239	1	0.010947
54516;Q9UGC7;MTRF1L	4	0.5764	0.5826	1	167	1	0.69673	0.0033092	5.742e-05	0.000843	59	3	0.69673
3383;P05362;ICAM1	4	0.5868	0.58846	1	168	1	-0.050846	0.84911	0.66098	1	258	1	-0.050846
7091;Q04727;TLE4	4	0.58783	0.58846	1	169	1	-0.033326	0.89646	0.76646	1	285	0	-0.033326
2596;P17677;GAP43	4	0.58886	0.58846	1	170	1	-0.066946	0.96621	0.92422	1	332	0	-0.066946
26256;O75952;CABYR	4	0.59295	0.59439	1	171	1	0.20644	0.05437	0.0090941	0.085783	94	3	0.20644
5293;O00329;PIK3CD	4	0.59903	0.60623	1	172	1	0.082585	0.36111	0.15361	0.819279	168	2	0.082585
3065;Q13547;HDAC1	4	0.60604	0.6121	1	173	1	0.32285	0.066525	0.011463	0.10375	98	3	0.32285
6387;P48061;CXCL12	4	0.61198	0.62083	1	174	1	0.22301	0.11462	0.024667	0.193872	114	3	0.22301
2923;P30101;PDIA3	4	0.61296	0.62083	1	175	1	-0.021973	0.86536	0.69529	1	267	1	-0.021973
55738;Q8N6T3;ARFGAP1	4	0.61394	0.62083	1	176	1	0.0060392	0.74553	0.52198	1	229	1	0.0060392
440;P08243;ASNS	4	0.61687	0.62379	1	177	1	0.22647	0.30063	0.11324	0.642124	158	2	0.22647
10891;Q9UBK2;PPARGC1A	4	0.61784	0.62379	1	178	1	0.020229	0.93301	0.85979	1	308	0	0.020229
10240;Q92665;MRPS31	4	0.62075	0.62379	1	179	1	0.36454	0.03262	0.0067171	0.068392	88	2	0.36454
390142;Q8NGL4;OR5D13	4	0.62172	0.62379	1	180	1	0.11625	0.13695	0.038975	0.295946	118	2	0.11625
8772;Q13158;FADD	4	0.62747	0.62972	1	181	1	0.029436	0.43303	0.20448	1	182	2	0.029436
545;Q13535;ATR	4	0.63692	0.64722	1	182	1	0.066002	0.3461	0.13971	0.749583	166	2	0.066002
3459;P15260;IFNGR1	4	0.64064	0.65595	1	183	1	-0.040013	0.85531	0.67231	1	263	1	-0.040013
445;P00966;ASS1	4	0.64434	0.66193	1	184	1	0.051674	0.555	0.37659	1	206	1	0.051674
10379;Q00978;IRF9	4	0.6471	0.66193	1	185	1	-0.094303	0.99455	0.99241	1	347	0	-0.094303
3163;P30519;HMOX2	4	0.64801	0.66193	1	186	1	0.18903	0.2877	0.10764	0.622245	155	2	0.18903
5605;P36507;MAP2K2	4	0.65346	0.67083	1	187	1	0.22095	0.10535	0.022142	0.182015	109	3	0.22095
55593;Q96G74;OTUD5	4	0.65706	0.67371	1	188	1	0.0086225	0.92213	0.83207	1	299	0	0.0086225
3418;P48735;IDH2	4	0.65974	0.67667	1	189	1	0.031408	0.75121	0.52766	1	233	1	0.031408
2752;P15104;GLUL	4	0.66063	0.67667	1	190	1	0.10435	0.44367	0.21618	1	186	2	0.10435
10204;P61970;NUTF2	4	0.66506	0.68542	1	191	1	0.086659	0.92952	0.84913	1	305	0	0.086659
57617;Q9P253;VPS18	4	0.66944	0.69125	1	192	1	0.062241	0.34025	0.13368	0.72595	163	2	0.062241
7153;P11388;TOP2A	4	0.67807	0.7059	1	193	1	-0.024326	0.70696	0.47943	1	224	1	-0.024326
51585;O94913;PCF11	4	0.67893	0.7059	1	194	1	0.031863	0.4117	0.18459	0.923962	179	2	0.031863
3659;P10914;IRF1	4	0.68148	0.70886	1	195	1	0.062296	0.45076	0.22709	1	188	2	0.062296
55206;A3KN83;SBNO1	4	0.68737	0.72055	1	196	0	-0.079898	0.84071	0.6413	1	254	1	-0.079898
25;P00519;ABL1	4	0.6907	0.72055	1	197	0	0.10117	0.24455	0.091237	0.552356	146	2	0.10117
6634;P62318;SNRPD3	4	0.69236	0.72338	1	198	0	0.07301	0.84421	0.64977	1	255	1	0.07301
3716;P23458;JAK1	4	0.69729	0.73493	1	199	0	0.077379	0.86669	0.7008	1	268	1	0.077379
9843;Q9BQS7;HEPH	4	0.69973	0.73493	1	200	0	0.068208	0.40104	0.18252	0.923943	175	2	0.068208
100507436;Q29983;MICA	4	0.70376	0.73493	1	201	0	0.090838	0.45164	0.22709	1	189	2	0.090838
9583;Q9Y227;ENTPD4	4	0.71171	0.74865	1	202	0	-0.047291	0.96052	0.91399	1	326	0	-0.047291
9154;O00337;SLC28A1	4	0.71718	0.75397	1	203	0	0.0028376	0.95193	0.89564	1	319	0	0.0028376
5105;P35558;PCK1	4	0.7195	0.75397	1	204	0	-0.023332	0.96525	0.92091	1	331	0	-0.023332
23443;Q9Y2D2;SLC35A3	4	0.72027	0.75397	1	205	0	0.04669	0.47615	0.25223	1	193	2	0.04669
5604;Q02750;MAP2K1	4	0.72486	0.7592	1	206	0	0.11785	0.38149	0.16834	0.882068	171	2	0.11785
1717;Q9UBM7;DHCR7	4	0.72713	0.76186	1	207	0	0.031218	0.73163	0.5023	1	227	1	0.031218
1147;O15111;CHUK	4	0.72789	0.76186	1	208	0	0.33603	0.058566	0.010131	0.094556	96	3	0.33603
5859;P47897;QARS1	4	0.72939	0.7644	1	209	0	0.10383	0.51831	0.32558	1	200	2	0.10383
4705;O95299;NDUFA10	4	0.73163	0.76959	1	210	0	1.1511	0.00048841	5.5748e-07	1e-05	40	3	1.1511
10559;P78382;SLC35A1	4	0.73534	0.77456	1	211	0	0.065453	0.43692	0.2091	1	184	1	0.065453
10401;Q9Y6X2;PIAS3	4	0.73901	0.77704	1	212	0	-0.0090792	0.9338	0.85979	1	309	0	-0.0090792
976;P48960;ADGRE5	4	0.74265	0.78187	1	213	0	0.069407	0.81622	0.60412	1	244	1	0.069407
150771;Q6GPH6;ITPRIPL1	4	0.74696	0.78425	1	214	0	0.034744	0.77102	0.53894	1	237	1	0.034744
3660;P14316;IRF2	4	0.74838	0.78425	1	215	0	0.21162	0.083889	0.015149	0.130519	104	3	0.21162
2744;O94925;GLS	4	0.7568	0.80037	1	216	0	1.1722	0.00031311	5.5748e-07	1e-05	29	3	1.1722
2246;P05230;FGF1	4	0.75887	0.80261	1	217	0	0.084985	0.40459	0.18252	0.923943	176	2	0.084985
5771;P17706;PTPN2	4	0.76365	0.81144	1	218	0	0.058333	0.76769	0.53614	1	236	1	0.058333
955;O75354;ENTPD6	4	0.77431	0.82642	1	219	0	0.031062	0.80765	0.58708	1	243	1	0.031062
9759;P56524;HDAC4	4	0.77562	0.82846	1	220	0	0.082263	0.32239	0.12536	0.693328	161	2	0.082263
4647;Q13402;MYO7A	4	0.77692	0.82846	1	221	0	-0.0040806	0.79879	0.58142	1	242	1	-0.0040806
83549;Q9HA47;UCK1	4	0.77757	0.82846	1	222	0	0.13636	0.23874	0.091236	0.552356	144	2	0.13636
6136;P30050;RPL12	4	0.77951	0.83051	1	223	0	0.68572	0.051487	0.0089068	0.085783	91	3	0.68572
147011;Q8NCQ7;PROCA1	4	0.789	0.84579	1	224	0	0.14961	0.20068	0.08018	0.513155	140	2	0.14961
6608;Q99835;SMO	4	0.79086	0.84766	1	225	0	0.17562	0.082383	0.015148	0.130519	103	3	0.17562
79939;Q96K37;SLC35E1	4	0.79455	0.85493	1	226	0	-0.044088	0.74838	0.52478	1	231	1	-0.044088
6240;P23921;RRM1	4	0.79638	0.85494	1	227	0	0.35512	0.24788	0.091237	0.552356	148	2	0.35512
3845;P01116;KRAS	4	0.79698	0.85494	1	228	0	0.34669	0.099611	0.020227	0.169377	107	3	0.34669
1956;P00533;EGFR	4	0.79758	0.85494	1	229	0	0.10191	0.38061	0.16834	0.882068	170	2	0.10191
2516;Q13285;NR5A1	4	0.80296	0.86352	1	230	0	0.12783	0.3041	0.11466	0.642124	159	2	0.12783
5687;P60900;PSMA6	4	0.80414	0.86352	1	231	0	0.23668	0.50614	0.30252	1	198	2	0.23668
83548;Q96JB2;COG3	4	0.80881	0.86854	1	232	0	0.24637	0.17735	0.064743	0.429707	132	2	0.24637
6778;P42226;STAT6	4	0.80939	0.86854	1	233	0	0.12986	0.28169	0.10764	0.622245	154	2	0.12986
4609;P01106;MYC	4	0.80996	0.86854	1	234	0	0.32981	0.15417	0.048651	0.348727	125	2	0.32981
38;P24752;ACAT1	4	0.81226	0.87021	1	235	0	0.06043	0.51918	0.32558	1	201	2	0.06043
8575;O75569;PRKRA	4	0.81453	0.87177	1	236	0	-0.00015902	0.95315	0.8971	1	320	0	-0.00015902
1021;Q00534;CDK6	4	0.81622	0.87178	1	237	0	0.031968	0.57324	0.3794	1	208	1	0.031968
259197;O14931;NCR3	4	0.81845	0.87497	1	238	0	0.043365	0.852	0.66389	1	260	1	0.043365
11046;Q76EJ3;SLC35D2	4	0.82012	0.87656	1	239	0	0.33192	0.035001	0.0070025	0.069714	90	3	0.33192
54707;Q9H9Y4;GPN2	4	0.82558	0.88569	1	240	0	0.32339	0.19203	0.078059	0.503169	139	2	0.32339
10628;Q9H3M7;TXNIP	4	0.82719	0.88864	1	241	0	0.14756	0.14977	0.045525	0.33164	122	3	0.14756
587;O15382;BCAT2	4	0.82933	0.89001	1	242	0	0.03841	0.82232	0.61559	1	247	1	0.03841
10059;O00429;DNM1L	4	0.83197	0.89436	1	243	0	0.26269	0.052629	0.0089213	0.085783	92	3	0.26269
6647;P00441;SOD1	4	0.83869	0.90128	1	244	0	0.41259	0.25541	0.096627	0.580112	149	2	0.41259
3303;P0DMV8;HSPA1A	4	0.84172	0.90522	1	245	0	0.01724	0.93787	0.86838	1	312	0	0.01724
11073;Q92547;TOPBP1	4	0.84222	0.90522	1	246	0	0.17325	0.42592	0.19771	0.978709	181	2	0.17325
7531;P62258;YWHAE	4	0.84471	0.90657	1	247	0	0.19477	0.066856	0.011463	0.10375	99	3	0.19477
58497;Q86TP1;PRUNE1	4	0.84619	0.90779	1	248	0	0.18673	0.11104	0.023573	0.186915	112	3	0.18673
6790;O14965;AURKA	4	0.84911	0.91155	1	249	0	0.18449	0.16759	0.058334	0.405172	129	3	0.18449
9212;Q96GD4;AURKB	4	0.85056	0.914	1	250	0	0.078219	0.48228	0.25983	1	194	1	0.078219
2805;P17174;GOT1	4	0.85104	0.914	1	251	0	0.11384	0.24288	0.091236	0.552356	145	2	0.11384
120892;Q5S007;LRRK2	4	0.8539	0.91749	1	252	0	0.24542	0.082009	0.015148	0.130519	102	3	0.24542
23274;Q2KHT3;CLEC16A	4	0.8604	0.92317	1	253	0	0.0087962	0.90148	0.78385	1	288	0	0.0087962
10189;Q86V81;ALYREF	4	0.86625	0.92862	1	254	0	0.20962	0.093662	0.018239	0.15564	105	3	0.20962
4837;P40261;NNMT	4	0.86669	0.92862	1	255	0	0.09564	0.8452	0.65265	1	256	1	0.09564
8774;Q99747;NAPG	4	0.86845	0.93065	1	256	0	0.056796	0.60004	0.39081	1	211	1	0.056796
6774;P40763;STAT3	4	0.86888	0.93065	1	257	0	0.042852	0.63692	0.42229	1	217	1	0.042852
10844;Q9BSJ2;TUBGCP2	4	0.87191	0.93376	1	258	0	0.18987	0.50091	0.29151	1	197	2	0.18987
55178;Q9HC36;MRM3	4	0.87572	0.9367	1	259	0	0.67024	0.0038921	9.0869e-05	0.001272	64	3	0.67024
6672;P23497;SP100	4	0.87655	0.9367	1	260	0	0.12073	0.13549	0.037818	0.289612	117	3	0.12073
571;O14867;BACH1	4	0.87738	0.93765	1	261	0	0.077106	0.65796	0.43949	1	222	1	0.077106
207;P31749;AKT1	4	0.87821	0.93765	1	262	0	0.23407	0.080154	0.01476	0.130519	100	3	0.23407
5599;P45983;MAPK8	4	0.88147	0.93765	1	263	0	0.10984	0.44012	0.21148	1	185	2	0.10984
7384;P31930;UQCRC1	4	0.88268	0.93862	1	264	0	0.16132	0.44987	0.22709	1	187	2	0.16132
7086;P29401;TKT	4	0.88348	0.93957	1	265	0	0.24709	0.14716	0.044747	0.33135	121	3	0.24709
10476;O75947;ATP5PD	4	0.88507	0.94226	1	266	0	0.32109	0.34786	0.13971	0.749583	167	2	0.32109
163702;Q8IU57;IFNLR1	4	0.88586	0.94226	1	267	0	0.033007	0.72181	0.49076	1	226	1	0.033007
4728;O00217;NDUFS8	4	0.88781	0.94315	1	268	0	1.3888	8.827e-05	5.5748e-07	1e-05	17	3	1.3888
65082;Q96AX1;VPS33A	4	0.89276	0.9491	1	269	0	0.46263	0.016227	0.0020922	0.024034	78	3	0.46263
2475;P42345;MTOR	4	0.89536	0.95134	1	270	0	0.21694	0.26637	0.10007	0.586005	153	2	0.21694
3455;P48551;IFNAR2	4	0.89683	0.95134	1	271	0	0.1073	0.22642	0.088314	0.552356	143	2	0.1073
5156;P16234;PDGFRA	4	0.89755	0.95134	1	272	0	0.23324	0.11015	0.023573	0.186915	111	3	0.23324
29960;Q9UI43;MRM2	4	0.89828	0.95134	1	273	0	0.74195	0.009773	0.00067176	0.008374	71	3	0.74195
1583;P05108;CYP11A1	4	0.89971	0.95134	1	274	0	0.10267	0.39926	0.18252	0.923943	174	2	0.10267
64601;Q9H269;VPS16	4	0.90113	0.95289	1	275	0	0.24922	0.11148	0.023573	0.186915	113	3	0.24922
123263;Q96DP5;MTFMT	4	0.90253	0.9544	1	276	0	0.5465	0.021397	0.0035294	0.038565	82	3	0.5465
6209;P62841;RPS15	4	0.90461	0.95513	1	277	0	0.28674	0.10751	0.023396	0.186915	110	3	0.28674
4179;P15529;CD46	4	0.91064	0.96002	1	278	0	0.030515	0.87446	0.71214	1	275	1	0.030515
25939;Q9Y3Z3;SAMHD1	4	0.91194	0.96072	1	279	0	0.37137	0.029869	0.0064651	0.066583	87	3	0.37137
7150;P11387;TOP1	4	0.91607	0.96334	1	280	0	0.62955	0.013845	0.0013653	0.01631	75	3	0.62955
384;P78540;ARG2	4	0.91853	0.96455	1	281	0	0.088802	0.5105	0.31104	1	199	2	0.088802
54708;Q9NX47;MARCHF5	4	0.91914	0.96521	1	282	0	0.3275	0.028073	0.0060124	0.063378	85	3	0.3275
4717;O43677;NDUFC1	4	0.92561	0.96878	1	283	0	1.1083	0.00032397	5.5748e-07	1e-05	31	3	1.1083
55157;Q6PI48;DARS2	4	0.92758	0.97047	1	284	0	0.93059	0.00089821	5.5748e-07	1e-05	47	3	0.93059
5170;O15530;PDPK1	4	0.93088	0.97247	1	285	0	0.27204	0.14665	0.044747	0.33135	120	3	0.27204
2235;P22830;FECH	4	0.93275	0.97443	1	286	0	0.70008	0.0064818	0.00030271	0.004048	67	3	0.70008
5833;Q99447;PCYT2	4	0.93432	0.97444	1	287	0	0.51363	0.0067967	0.00032278	0.004253	68	3	0.51363
6773;P52630;STAT2	4	0.93586	0.97489	1	288	0	0.098418	0.46049	0.23541	1	191	2	0.098418
64841;Q96EK6;GNPNAT1	4	0.93687	0.97489	1	289	0	1.1247	0.000407	5.5748e-07	1e-05	35	3	1.1247
4170;Q07820;MCL1	4	0.94057	0.97726	1	290	0	0.099771	0.52004	0.32558	1	202	2	0.099771
6241;P31350;RRM2	4	0.94247	0.97773	1	291	0	0.27871	0.12482	0.030796	0.239938	115	3	0.27871
1786;P26358;DNMT1	4	0.94703	0.98136	1	292	0	0.29422	0.19121	0.076866	0.49907	138	3	0.29422
54107;Q9NRF9;POLE3	4	0.95089	0.98357	1	293	0	0.21407	0.15559	0.049233	0.350098	126	3	0.21407
4193;Q00987;MDM2	4	0.95274	0.98462	1	294	0	0.3261	0.034332	0.0069278	0.069714	89	3	0.3261
7295;P10599;TXN	4	0.95395	0.98463	1	295	0	0.23753	0.15082	0.045526	0.33164	123	3	0.23753
54205;P99999;CYCS	4	0.95629	0.98684	1	296	0	0.37752	0.16006	0.052971	0.370797	128	3	0.37752
4191;P40926;MDH2	4	0.95648	0.98684	1	297	0	0.23061	0.054664	0.0090953	0.085783	95	3	0.23061
6772;P42224;STAT1	4	0.96209	0.98934	1	298	0	0.10392	0.48603	0.26243	1	195	2	0.10392
10724;O60502;OGA	4	0.96277	0.98984	1	299	0	0.29124	0.028466	0.006367	0.066335	86	3	0.29124
2932;P49841;GSK3B	4	0.96683	0.99209	1	300	0	0.17287	0.19002	0.0751	0.491162	137	3	0.17287
5007;P22059;OSBP	4	0.96984	0.99353	1	301	0	0.26582	0.17208	0.061969	0.423847	131	3	0.26582
3028;Q99714;HSD17B10	4	0.9714	0.99402	1	302	0	1.251	0.00059611	5.5748e-07	1e-05	42	3	1.251
6198;P23443;RPS6KB1	4	0.97329	0.99494	1	303	0	0.26784	0.026705	0.0053981	0.057579	84	4	0.26784
8225;O43824;GTPBP6	4	0.97681	0.99612	1	304	0	0.72665	0.0082438	0.00045769	0.005943	69	4	0.72665
3066;Q92769;HDAC2	4	0.97739	0.99623	1	305	0	0.24313	0.022605	0.0039977	0.043156	83	4	0.24313
9489;Q32NB8;PGS1	4	0.97975	0.9971	1	306	0	0.42096	0.020254	0.0030745	0.034009	81	4	0.42096
51135;Q9NWZ3;IRAK4	4	0.981	0.99749	1	307	0	0.2347	0.018996	0.002633	0.029489	80	4	0.2347
5747;Q05397;PTK2	4	0.9824	0.99784	1	308	0	0.22619	0.017603	0.0022505	0.025525	79	4	0.22619
6727;P37108;SRP14	4	0.98546	0.99849	1	309	0	0.3214	0.01454	0.0015392	0.018146	76	4	0.3214
708;Q07021;C1QBP	4	0.98612	0.99865	1	310	0	0.97743	0.00066412	5.5748e-07	1e-05	43	4	0.97743
51645;Q9Y3C6;PPIL1	4	0.9862	0.99865	1	311	0	0.65808	0.010078	0.00071078	0.008724	73	4	0.65808
55577;Q9UJ70;NAGK	4	0.98652	0.99878	1	312	0	0.3837	0.0098742	0.00067288	0.008374	72	4	0.3837
7386;P47985;UQCRFS1	4	0.98874	0.99905	1	313	0	0.33236	0.01126	0.00094939	0.011495	74	4	0.33236
6513;P11166;SLC2A1	4	0.99073	0.99943	1	314	0	0.77574	0.0057361	0.00022132	0.003005	66	4	0.77574
210;P13716;ALAD	4	0.99103	0.99947	1	315	0	0.2952	0.00897	0.00052793	0.006758	70	4	0.2952
64745;Q9H7H0;METTL17	4	0.99343	0.99968	1	316	0	1.2522	0.0031122	5.6305e-05	0.000843	58	4	1.2522
118472;Q8NB15;ZNF511	4	0.99538	0.99985	1	317	0	0.43056	0.0046227	0.00014996	0.002067	65	4	0.43056
7389;P06132;UROD	4	0.99611	0.99991	1	318	0	0.81351	0.0038906	9.0869e-05	0.001272	63	4	0.81351
9927;O95140;MFN2	4	0.99623	0.99992	1	319	0	0.60455	0.0037675	8.1949e-05	0.001184	62	4	0.60455
85437;Q8TBF4;ZCRB1	4	0.99667	0.99994	1	320	0	0.82271	0.0033316	5.742e-05	0.000843	60	4	0.82271
3099;P52789;HK2	4	0.99745	0.99998	1	321	0	0.43776	0.0025515	1.9512e-05	0.000307	57	4	0.43776
9131;O95831;AIFM1	4	0.99758	0.99998	1	322	0	0.64043	0.002418	1.8397e-05	0.000294	56	4	0.64043
2186;Q12830;BPTF	4	0.99797	0.99999	1	323	0	0.85065	0.0020295	1.0592e-05	0.000173	55	4	0.85065
6389;P31040;SDHA	4	0.9981	0.99999	1	324	0	0.55048	0.0018989	9.4771e-06	0.000157	54	4	0.55048
118487;Q96BP2;CHCHD1	4	0.99839	0.99999	1	325	0	1.029	0.00043306	5.5748e-07	1e-05	37	4	1.029
51073;Q9BYD3;MRPL4	4	0.99841	0.99999	1	326	0	0.96473	0.001592	5.0173e-06	8.5e-05	53	4	0.96473
55374;Q96DC7;TMCO6	4	0.99842	1	1	327	0	0.44304	0.0015761	3.9023e-06	6.7e-05	52	4	0.44304
7296;Q16881;TXNRD1	4	0.99869	1	1	328	0	1.0272	0.0013101	5.5748e-07	1e-05	51	4	1.0272
4720;O75306;NDUFS2	4	0.99881	1	1	329	0	0.87919	0.0011905	5.5748e-07	1e-05	50	4	0.87919
7037;P02786;TFRC	4	0.99908	1	1	330	0	0.65301	0.00092192	5.5748e-07	1e-05	49	4	0.65301
440275;Q9P2K8;EIF2AK4	4	0.99909	1	1	331	0	0.86251	0.00091138	5.5748e-07	1e-05	48	4	0.86251
6720;P36956;SREBF1	4	0.99915	1	1	332	0	1.4943	0.00012498	5.5748e-07	1e-05	19	4	1.4943
80224;Q8TB37;NUBPL	4	0.99922	1	1	333	0	0.79898	0.00078246	5.5748e-07	1e-05	46	4	0.79898
388962;Q53S33;BOLA3	4	0.99925	1	1	334	0	0.7801	0.0007457	5.5748e-07	1e-05	45	4	0.7801
56970;Q14CW9;ATXN7L3	4	0.99931	1	1	335	0	0.62553	0.00069301	5.5748e-07	1e-05	44	4	0.62553
285367;Q6P087;RPUSD3	4	0.9994	1	1	336	0	0.62292	0.00059605	5.5748e-07	1e-05	41	4	0.62292
92935;Q96GW9;MARS2	4	0.99953	1	1	337	0	1.0879	0.00047013	5.5748e-07	1e-05	39	4	1.0879
11019;O43766;LIAS	4	0.99956	1	1	338	0	0.9561	0.00043901	5.5748e-07	1e-05	38	4	0.9561
51116;Q9Y399;MRPS2	4	0.99958	1	1	339	0	1.1988	0.00042109	5.5748e-07	1e-05	36	4	1.1988
51067;Q9Y2Z4;YARS2	4	0.99962	1	1	340	0	1.0312	0.00037599	5.5748e-07	1e-05	34	4	1.0312
122961;Q86U28;ISCA2	4	0.99965	1	1	341	0	1.0345	0.00034971	5.5748e-07	1e-05	33	4	1.0345
51300;Q9NPL8;TIMMDC1	4	0.99966	1	1	342	0	0.73758	0.00033959	5.5748e-07	1e-05	32	4	0.73758
10985;Q92616;GCN1	4	0.99968	1	1	343	0	0.68926	0.00031526	5.5748e-07	1e-05	30	4	0.68926
2673;Q06210;GFPT1	4	0.9997	1	1	344	0	1.0317	0.00029675	5.5748e-07	1e-05	28	4	1.0317
63875;Q9NRX2;MRPL17	4	0.99976	1	1	345	0	0.76707	0.00023833	5.5748e-07	1e-05	27	4	0.76707
4528;P46199;MTIF2	4	0.99977	1	1	346	0	0.85101	0.00022703	5.5748e-07	1e-05	26	4	0.85101
25821;Q9Y2Z2;MTO1	4	0.99979	1	1	347	0	0.55471	0.00020909	5.5748e-07	1e-05	25	4	0.55471
11232;Q9UHN1;POLG2	4	0.9998	1	1	348	0	1.0469	0.00020222	5.5748e-07	1e-05	24	4	1.0469
55907;Q8NFW8;CMAS	4	0.99983	1	1	349	0	1.2012	3.5181e-05	5.5748e-07	1e-05	13	4	1.2012
55572;Q96CU9;FOXRED1	4	0.99984	1	1	350	0	0.88876	0.0001645	5.5748e-07	1e-05	23	4	0.88876
284184;A1L188;NDUFAF8	4	0.99985	1	1	351	0	0.86554	0.00015044	5.5748e-07	1e-05	22	4	0.86554
23543;O43251;RBFOX2	4	0.99987	1	1	352	0	0.88487	0.00012744	5.5748e-07	1e-05	20	4	0.88487
92170;Q9BT17;MTG1	4	0.99991	1	1	353	0	0.91249	9.3182e-05	5.5748e-07	1e-05	18	4	0.91249
5238;O95394;PGM3	4	0.99993	1	1	354	0	1.29	2.8121e-05	5.5748e-07	1e-05	12	4	1.29
56652;Q96RR1;TWNK	4	0.99994	1	1	355	0	1.1612	6.345e-05	5.5748e-07	1e-05	16	4	1.1612
2539;P11413;G6PD	4	0.99994	1	1	356	0	1.0978	5.534e-05	5.5748e-07	1e-05	15	4	1.0978
55037;Q96EY7;PTCD3	4	0.99996	1	1	357	0	1.2267	4.2518e-05	5.5748e-07	1e-05	14	4	1.2267
6675;Q16222;UAP1	4	0.99997	1	1	358	0	1.2607	1.516e-06	5.5748e-07	1e-05	4	4	1.2607
112869;Q96ES7;SGF29	4	0.99997	1	1	359	0	0.99341	2.7249e-05	5.5748e-07	1e-05	11	4	0.99341
51218;Q86SX6;GLRX5	4	0.99997	1	1	360	0	1.3875	2.5771e-05	5.5748e-07	1e-05	10	4	1.3875
4719;P28331;NDUFS1	4	0.99997	1	1	361	0	1.0747	2.5056e-05	5.5748e-07	1e-05	9	4	1.0747
4713;P17568;NDUFB7	4	0.99998	1	1	362	0	1.3113	1.9852e-05	5.5748e-07	1e-05	8	4	1.3113
51102;Q9BV79;MECR	4	0.99999	1	1	363	0	1.5301	1.3177e-05	5.5748e-07	1e-05	7	4	1.5301
790;P27708;CAD	4	0.99999	1	1	364	0	1.3474	1.0742e-05	5.5748e-07	1e-05	6	4	1.3474
126328;Q86Y39;NDUFA11	4	0.99999	1	1	365	0	1.2545	7.172e-06	5.5748e-07	1e-05	5	4	1.2545
4694;O15239;NDUFA1	4	1	1	1	366	0	1.3227	1.3761e-06	5.5748e-07	1e-05	3	4	1.3227
4723;P49821;NDUFV1	4	1	1	1	367	0	1.454	5.93e-07	5.5748e-07	1e-05	2	4	1.454
22937;Q12770;SCAP	4	1	1	1	368	0	3.2287	1.0931e-09	5.5748e-07	1e-05	1	4	3.2287

## Sheet: In.Vivo
id	num	neg|score	neg|p-value	neg|fdr	neg|rank	neg|goodsgrna	neg|lfc	pos|score	pos|p-value	pos|fdr	pos|rank	pos|goodsgrna	pos|lfc
80146;Q8NBZ7;UXS1	4	9.9264e-08	5.5748e-07	0.000167	1	4	-0.36385	1	1	1	368	0	-0.36385
7371;Q9BZX2;UCK2	4	3.4582e-07	5.5748e-07	0.000167	2	4	-0.40117	1	1	1	367	0	-0.40117
598;Q07817;BCL2L1	4	8.0404e-06	5.5748e-07	0.000167	3	4	-0.31869	0.99999	1	1	366	0	-0.31869
51645;Q9Y3C6;PPIL1	4	0.0011807	7.4145e-05	0.015485	4	3	-0.26521	0.99656	0.99936	1	360	0	-0.26521
58497;Q86TP1;PRUNE1	4	0.0014561	8.6409e-05	0.015485	5	3	-0.22908	0.88625	0.93859	1	302	0	-0.22908
7531;P62258;YWHAE	4	0.0018381	0.00020459	0.030553	6	3	-0.21415	0.0069816	0.0076425	0.834887	7	1	-0.21415
51727;P30085;CMPK1	4	0.002883	0.00031498	0.040317	7	2	-0.37775	0.98818	0.99623	1	352	0	-0.37775
2030;Q99808;SLC29A1	4	0.0036978	0.00044208	0.049513	8	2	-0.18228	0.94033	0.97495	1	324	0	-0.18228
26058;Q6Y7W6;GIGYF2	4	0.0069816	0.00085684	0.085304	9	1	-0.030757	0.8397	0.9081	1	278	0	-0.030757
7084;O00142;TK2	4	0.0075085	0.0011222	0.091409	10	2	-0.17919	0.98652	0.99559	1	350	0	-0.17919
7389;P06132;UROD	4	0.0083371	0.0011222	0.091409	11	2	-0.22106	0.99754	0.99972	1	363	0	-0.22106
64601;Q9H269;VPS16	4	0.010955	0.0014166	0.09771	12	1	-0.058466	0.028686	0.039999	1	21	1	-0.058466
91833;Q8TBZ3;WDR20	4	0.011067	0.0014177	0.09771	13	2	-0.12237	0.74909	0.8303	1	244	0	-0.12237
3091;Q16665;HIF1A	4	0.01231	0.00177	0.11328	14	2	-0.097255	0.018865	0.031467	1	17	1	-0.097255
2475;P42345;MTOR	4	0.015262	0.0025605	0.128229	15	2	-0.041474	0.0029966	0.0036398	0.760989	3	1	-0.041474
2235;P22830;FECH	4	0.018196	0.0030043	0.128229	16	2	-0.23431	0.87738	0.93576	1	294	0	-0.23431
10412;O95478;NSA2	4	0.018865	0.0030043	0.128229	17	1	-0.16324	0.80939	0.88011	1	265	0	-0.16324
5007;P22059;OSBP	4	0.019436	0.0030043	0.128229	18	2	-0.25356	0.4238	0.49541	1	144	0	-0.25356
92170;Q9BT17;MTG1	4	0.020391	0.0030043	0.128229	19	2	-0.19254	0.99664	0.99939	1	361	0	-0.19254
384;P78540;ARG2	4	0.020835	0.0030043	0.128229	20	1	9.0623e-05	0.020835	0.033759	1	18	1	9.0623e-05
55236;A0AVT1;UBA6	4	0.022802	0.0030054	0.128229	21	1	-0.18316	0.99275	0.99812	1	354	0	-0.18316
10972;P49755;TMED10	4	0.02691	0.0040177	0.150037	22	2	-0.2187	0.99899	0.9999	1	365	0	-0.2187
10559;P78382;SLC35A1	4	0.027643	0.0040189	0.150037	23	2	-0.12508	0.70457	0.79137	1	232	0	-0.12508
3572;P40189;IL6ST	4	0.028385	0.0040189	0.150037	24	2	-0.12304	0.53619	0.6296	1	178	0	-0.12304
23644;Q6P2E9;EDC4	4	0.030278	0.0052409	0.173956	25	2	-0.18076	0.99783	0.99975	1	364	0	-0.18076
1106;O14647;CHD2	4	0.030663	0.0052409	0.173956	26	2	-0.18875	0.40777	0.47225	1	137	0	-0.18875
6241;P31350;RRM2	4	0.032594	0.005242	0.173956	27	1	-0.081126	0.012937	0.019139	1	14	1	-0.081126
6387;P48061;CXCL12	4	0.03649	0.012179	0.294962	28	1	0.046489	0.030641	0.04	1	22	1	0.046489
91137;Q96AG3;SLC25A46	4	0.038433	0.012179	0.294962	29	1	-0.050339	0.28127	0.3111	1	95	0	-0.050339
10189;Q86V81;ALYREF	4	0.040374	0.012179	0.294962	30	1	-0.19705	0.16385	0.1643	1	59	1	-0.19705
55374;Q96DC7;TMCO6	4	0.044246	0.012179	0.294962	31	1	-0.11172	0.95872	0.98292	1	334	0	-0.11172
150771;Q6GPH6;ITPRIPL1	4	0.046178	0.012179	0.294962	32	1	0.029827	0.13192	0.13945	1	51	1	0.029827
10059;O00429;DNM1L	4	0.048107	0.012179	0.294962	33	1	-0.14545	0.78398	0.86192	1	254	0	-0.14545
57617;Q9P253;VPS18	4	0.050033	0.01218	0.294962	34	1	-0.10614	0.40235	0.463	1	135	0	-0.10614
64135;Q9BYX4;IFIH1	4	0.051956	0.01218	0.294962	35	1	-0.04564	0.82067	0.88778	1	270	0	-0.04564
7091;Q04727;TLE4	4	0.055793	0.01218	0.294962	36	1	-0.025737	0.17948	0.17703	1	65	1	-0.025737
2516;Q13285;NR5A1	4	0.057707	0.01218	0.294962	37	1	-0.09922	0.4835	0.56828	1	162	0	-0.09922
388962;Q53S33;BOLA3	4	0.071026	0.01921	0.400309	38	1	0.076489	0.23655	0.26412	1	79	0	0.076489
90231;Q8IYS2;KIAA2013	4	0.074805	0.019211	0.400309	39	1	-0.0027094	0.071026	0.077266	1	35	1	-0.0027094
6672;P23497;SP100	4	0.07669	0.019211	0.400309	40	1	-0.061698	0.88348	0.93762	1	298	0	-0.061698
3660;P14316;IRF2	4	0.078573	0.019211	0.400309	41	1	-0.032343	0.75262	0.83231	1	245	0	-0.032343
79934;Q96D53;COQ8B	4	0.080452	0.019211	0.400309	42	1	-0.15215	0.57218	0.66796	1	192	0	-0.15215
10985;Q92616;GCN1	4	0.082329	0.019211	0.400309	43	1	-0.066415	0.23981	0.27017	1	80	0	-0.066415
4837;P40261;NNMT	4	0.087941	0.026241	0.522489	44	1	-0.12835	0.3789	0.4288	1	126	0	-0.12835
79650;Q9BQ65;USB1	4	0.089807	0.026241	0.522489	45	1	-0.13557	0.67118	0.75918	1	218	0	-0.13557
976;P48960;ADGRE5	4	0.095385	0.033111	0.549423	46	1	-0.099309	0.50272	0.59202	1	167	0	-0.099309
5604;Q02750;MAP2K1	4	0.099089	0.033111	0.549423	47	1	-0.11171	0.98278	0.99331	1	346	0	-0.11171
55907;Q8NFW8;CMAS	4	0.10094	0.033111	0.549423	48	1	-0.032016	0.49077	0.57644	1	164	0	-0.032016
8772;Q13158;FADD	4	0.10646	0.033113	0.549423	49	1	0.020401	0.68402	0.77445	1	222	0	0.020401
11232;Q9UHN1;POLG2	4	0.1083	0.033113	0.549423	50	1	-0.1183	0.94834	0.97726	1	329	0	-0.1183
9131;O95831;AIFM1	4	0.11013	0.033113	0.549423	51	1	-0.24517	0.99602	0.99926	1	359	0	-0.24517
3383;P05362;ICAM1	4	0.11197	0.033113	0.549423	52	1	-0.12777	0.97472	0.98951	1	341	0	-0.12777
5025;Q99571;P2RX4	4	0.11379	0.033113	0.549423	53	1	-0.083215	0.45236	0.53486	1	151	0	-0.083215
10476;O75947;ATP5PD	4	0.11562	0.033113	0.549423	54	1	-0.10833	0.76024	0.83823	1	248	0	-0.10833
8575;O75569;PRKRA	4	0.12108	0.047012	0.679409	55	1	-0.15518	0.99418	0.99837	1	356	0	-0.15518
3716;P23458;JAK1	4	0.12289	0.047012	0.679409	56	1	0.05738	0.44596	0.52188	1	150	0	0.05738
57017;O75208;COQ9	4	0.1247	0.047012	0.679409	57	1	-0.1221	0.99329	0.99812	1	355	0	-0.1221
259197;O14931;NCR3	4	0.12651	0.047012	0.679409	58	1	-0.071726	0.29829	0.3225	1	103	0	-0.071726
587;O15382;BCAT2	4	0.12832	0.047013	0.679409	59	1	-0.032063	0.56794	0.66126	1	190	0	-0.032063
6634;P62318;SNRPD3	4	0.13012	0.047013	0.679409	60	1	0.056877	0.49677	0.58036	1	166	0	0.056877
7871;Q14BN4;SLMAP	4	0.13192	0.047013	0.679409	61	1	-0.11189	0.96652	0.98709	1	339	0	-0.11189
5238;O95394;PGM3	4	0.13372	0.047013	0.679409	62	1	0.022543	0.024767	0.03376	1	20	1	0.022543
1147;O15111;CHUK	4	0.13909	0.053813	0.698801	63	1	-0.075318	0.8245	0.89069	1	272	0	-0.075318
118472;Q8NB15;ZNF511	4	0.14088	0.053813	0.698801	64	1	-0.15795	0.99509	0.99879	1	358	0	-0.15795
5594;P28482;MAPK1	4	0.14266	0.053813	0.698801	65	1	-0.15278	0.97716	0.99073	1	344	0	-0.15278
6520;P08195;SLC3A2	4	0.14622	0.053814	0.698801	66	1	-0.01545	0.36621	0.40342	1	124	0	-0.01545
11019;O43766;LIAS	4	0.14977	0.053814	0.698801	67	1	-0.11447	0.87697	0.93576	1	293	0	-0.11447
4179;P15529;CD46	4	0.15154	0.053814	0.698801	68	1	0.053435	0.046178	0.070939	1	25	1	0.053435
57546;Q9P2J9;PDP2	4	0.15507	0.053814	0.698801	69	1	0.0074148	0.1083	0.11467	1	44	1	0.0074148
4489;P04731;MT1A	4	0.15859	0.060704	0.725228	70	1	-0.0016477	0.34899	0.39308	1	119	0	-0.0016477
64745;Q9H7H0;METTL17	4	0.16034	0.060704	0.725228	71	1	-0.048881	0.80649	0.8785	1	263	0	-0.048881
83548;Q96JB2;COG3	4	0.1621	0.060704	0.725228	72	1	-0.12302	0.90006	0.94554	1	305	0	-0.12302
10825;Q9UQ49;NEU3	4	0.16385	0.060704	0.725228	73	1	-0.068588	0.81111	0.88164	1	266	0	-0.068588
51116;Q9Y399;MRPS2	4	0.16908	0.060705	0.725228	74	1	-0.17878	0.99193	0.99765	1	353	0	-0.17878
1071;P11597;CETP	4	0.17082	0.060705	0.725228	75	1	-0.079081	0.77822	0.85487	1	252	0	-0.079081
10959;Q15363;TMED2	4	0.17775	0.067648	0.767264	76	1	-0.18407	0.99451	0.99847	1	357	0	-0.18407
80219;Q9H8M1;COQ10B	4	0.17948	0.067649	0.767264	77	1	-0.089594	0.35477	0.39308	1	122	0	-0.089594
64778;Q53EP0;FNDC3B	4	0.1812	0.067649	0.767264	78	1	0.0064577	0.41181	0.47699	1	139	0	0.0064577
55602;Q9NXV6;CDKN2AIP	4	0.18292	0.067649	0.767264	79	1	-0.14193	0.29213	0.3111	1	101	0	-0.14193
55206;A3KN83;SBNO1	4	0.18977	0.081304	0.782252	80	1	-0.10691	0.95963	0.98364	1	335	0	-0.10691
4841;Q15233;NONO	4	0.19148	0.081304	0.782252	81	1	-0.0072443	0.1373	0.13945	1	52	1	-0.0072443
6727;P37108;SRP14	4	0.19488	0.081304	0.782252	82	1	0.057235	0.30896	0.33921	1	106	0	0.057235
5130;P49585;PCYT1A	4	0.19828	0.081305	0.782252	83	1	-0.12864	0.65346	0.73498	1	214	0	-0.12864
4221;O00255;MEN1	4	0.19997	0.081305	0.782252	84	1	-0.081284	0.96411	0.98525	1	338	0	-0.081284
3156;P04035;HMGCR	4	0.20166	0.081305	0.782252	85	1	-0.097075	0.61394	0.69994	1	203	0	-0.097075
1786;P26358;DNMT1	4	0.20504	0.081305	0.782252	86	1	-0.21811	0.29522	0.31693	1	102	0	-0.21811
4582;P15941;MUC1	4	0.2084	0.088177	0.782252	87	1	-0.0036899	0.54953	0.65432	1	182	0	-0.0036899
283971;Q8NCF0;CLEC18C	4	0.21175	0.088177	0.782252	88	1	-0.13946	0.93812	0.9724	1	323	0	-0.13946
3659;P10914;IRF1	4	0.21342	0.088177	0.782252	89	1	-0.11615	0.62268	0.70895	1	205	0	-0.11615
51073;Q9BYD3;MRPL4	4	0.21842	0.088177	0.782252	90	1	-0.17834	0.98538	0.99491	1	347	0	-0.17834
340061;Q86WV6;STING1	4	0.22008	0.088177	0.782252	91	1	-0.071865	0.74337	0.82225	1	242	0	-0.071865
2596;P17677;GAP43	4	0.2234	0.088177	0.782252	92	1	0.15361	0.01035	0.017391	1	12	2	0.15361
8996;O60936;NOL3	4	0.22505	0.088178	0.782252	93	1	-0.001471	0.7346	0.81803	1	240	0	-0.001471
10390;Q9Y6K0;CEPT1	4	0.2267	0.088178	0.782252	94	1	-0.083723	0.94152	0.97495	1	325	0	-0.083723
25824;P30044;PRDX5	4	0.22835	0.088178	0.782252	95	1	-0.097263	0.1621	0.1643	1	58	1	-0.097263
10569;O95391;SLU7	4	0.22999	0.088178	0.782252	96	1	-0.0040966	0.68987	0.77937	1	226	0	-0.0040966
3845;P01116;KRAS	4	0.23328	0.088178	0.782252	97	1	0.053655	0.27186	0.3111	1	91	0	0.053655
11319;O95905;ECD	4	0.23491	0.088178	0.782252	98	1	0.17591	0.29982	0.32251	1	104	0	0.17591
3455;P48551;IFNAR2	4	0.23655	0.088178	0.782252	99	1	-0.042706	0.16908	0.1706	1	61	1	-0.042706
2539;P11413;G6PD	4	0.23818	0.088178	0.782252	100	1	0.038896	0.44468	0.52188	1	149	0	0.038896
8317;O00311;CDC7	4	0.23981	0.088178	0.782252	101	1	-0.18194	0.83767	0.90429	1	277	0	-0.18194
1029;P42771;CDKN2A	4	0.24792	0.10194	0.861681	102	1	-0.066492	0.91792	0.95918	1	314	0	-0.066492
2744;O94925;GLS	4	0.25114	0.10194	0.861681	103	1	-0.087787	0.97645	0.99027	1	342	0	-0.087787
9158;O43427;FIBP	4	0.25436	0.10194	0.861681	104	1	-0.022797	0.64984	0.73497	1	213	0	-0.022797
26256;O75952;CABYR	4	0.25756	0.10194	0.861681	105	1	0.042351	0.67807	0.76435	1	220	0	0.042351
7852;P61073;CXCR4	4	0.26235	0.10194	0.861681	106	1	-0.072314	0.77886	0.85487	1	253	0	-0.072314
8473;O15294;OGT	4	0.27028	0.11571	0.909446	107	1	-0.21817	0.45617	0.54332	1	152	0	-0.21817
56652;Q96RR1;TWNK	4	0.27186	0.11571	0.909446	108	1	-0.15997	0.96226	0.98461	1	337	0	-0.15997
6651;P18583;SON	4	0.27343	0.11571	0.909446	109	1	-0.18734	0.063433	0.077265	1	31	1	-0.18734
9583;Q9Y227;ENTPD4	4	0.275	0.11571	0.909446	110	1	-0.0024358	0.3135	0.34474	1	108	0	-0.0024358
23197;Q96CS3;FAF2	4	0.27657	0.11571	0.909446	111	1	-0.13179	0.98612	0.99544	1	349	0	-0.13179
122961;Q86U28;ISCA2	4	0.27814	0.11571	0.909446	112	1	-0.088645	0.95571	0.98065	1	331	0	-0.088645
55270;Q9NV35;NUDT15	4	0.28127	0.11571	0.909446	113	1	-0.031423	0.42908	0.5044	1	146	0	-0.031423
63875;Q9NRX2;MRPL17	4	0.28283	0.11571	0.909446	114	1	-0.052149	0.46623	0.5475	1	156	0	-0.052149
11277;Q9NSU2;TREX1	4	0.28594	0.12248	0.927548	115	0	-0.10226	0.80178	0.87203	1	262	0	-0.10226
2908;P04150;NR3C1	4	0.28749	0.12248	0.927548	116	0	0.063436	0.0044512	0.0050948	0.760989	5	2	0.063436
790;P27708;CAD	4	0.29059	0.1294	0.927548	117	0	-0.13787	0.65527	0.73777	1	215	0	-0.13787
7372;P11172;UMPS	4	0.29213	0.1294	0.927548	118	0	-0.07913	0.18977	0.18338	1	69	1	-0.07913
2130;Q01844;EWSR1	4	0.29522	0.1294	0.927548	119	0	-0.18512	0.9694	0.98792	1	340	0	-0.18512
3028;Q99714;HSD17B10	4	0.29675	0.1294	0.927548	120	0	-0.058774	0.6857	0.77692	1	223	0	-0.058774
64146;Q9HBH1;PDF	4	0.29982	0.1294	0.927548	121	0	-0.084738	0.90218	0.94726	1	308	0	-0.084738
8743;P50591;TNFSF10	4	0.30135	0.1294	0.927548	122	0	0.0028057	0.63127	0.71486	1	207	0	0.0028057
10908;Q8IY17;PNPLA6	4	0.30288	0.1294	0.927548	123	0	-0.13043	0.91914	0.96127	1	315	0	-0.13043
29960;Q9UI43;MRM2	4	0.3044	0.1294	0.927548	124	0	-0.037643	0.52827	0.6296	1	175	0	-0.037643
1595;Q16850;CYP51A1	4	0.30592	0.1294	0.927548	125	0	-0.14526	0.11379	0.11468	1	47	1	-0.14526
3157;Q01581;HMGCS1	4	0.31047	0.1431	0.93801	126	0	-0.097545	0.50509	0.59581	1	168	0	-0.097545
210;P13716;ALAD	4	0.31199	0.1431	0.93801	127	0	-0.17825	0.99736	0.99962	1	362	0	-0.17825
5156;P16234;PDGFRA	4	0.3135	0.1431	0.93801	128	0	-0.082848	0.6246	0.70895	1	206	0	-0.082848
25;P00519;ABL1	4	0.315	0.1431	0.93801	129	0	0.012573	0.55826	0.65432	1	187	0	0.012573
440275;Q9P2K8;EIF2AK4	4	0.31651	0.1431	0.93801	130	0	-0.17269	0.90183	0.94726	1	307	0	-0.17269
875;P0DN79;CBSL	4	0.31801	0.1431	0.93801	131	0	0.052626	0.0096565	0.016629	1	11	2	0.052626
1723;Q02127;DHODH	4	0.31951	0.1431	0.93801	132	0	-0.10038	0.96105	0.9843	1	336	0	-0.10038
55157;Q6PI48;DARS2	4	0.3225	0.1431	0.93801	133	0	-0.12023	0.94501	0.97592	1	327	0	-0.12023
10891;Q9UBK2;PPARGC1A	4	0.32399	0.1431	0.93801	134	0	-0.099837	0.17082	0.1706	1	62	1	-0.099837
285367;Q6P087;RPUSD3	4	0.32548	0.1431	0.93801	135	0	-0.077232	0.7412	0.82224	1	241	0	-0.077232
3459;P15260;IFNGR1	4	0.32697	0.1431	0.93801	136	0	-0.011574	0.52025	0.61492	1	173	0	-0.011574
6720;P36956;SREBF1	4	0.32994	0.1497	0.93801	137	0	-0.13643	0.87613	0.93576	1	291	0	-0.13643
80790;Q8IY22;CMIP	4	0.3329	0.1497	0.93801	138	0	-0.097476	0.88188	0.93668	1	296	0	-0.097476
9489;Q32NB8;PGS1	4	0.33731	0.1497	0.93801	139	0	-0.16836	0.97669	0.99027	1	343	0	-0.16836
5595;P27361;MAPK3	4	0.33878	0.1497	0.93801	140	0	-0.056238	0.74696	0.82835	1	243	0	-0.056238
961;Q08722;CD47	4	0.34463	0.1497	0.93801	141	0	-0.17018	0.61099	0.69994	1	201	0	-0.17018
3320;P07900;HSP90AA1	4	0.34608	0.1497	0.93801	142	0	0.00061117	0.34317	0.38782	1	117	0	0.00061117
23274;Q2KHT3;CLEC16A	4	0.34754	0.1497	0.93801	143	0	0.044647	0.28594	0.3111	1	98	0	0.044647
51005;Q9Y303;AMDHD2	4	0.35477	0.16969	1	144	0	-0.14554	0.79271	0.86524	1	257	0	-0.14554
10257;O15439;ABCC4	4	0.36051	0.18276	1	145	0	0.02151	0.12289	0.12092	1	50	1	0.02151
55572;Q96CU9;FOXRED1	4	0.36336	0.18932	1	146	0	0.013517	0.10463	0.11467	1	43	1	0.013517
55178;Q9HC36;MRM3	4	0.36479	0.18932	1	147	0	-0.093736	0.83091	0.89901	1	273	0	-0.093736
4170;Q07820;MCL1	4	0.37046	0.2022	1	148	0	-0.032596	0.53731	0.6296	1	179	0	-0.032596
10844;Q9BSJ2;TUBGCP2	4	0.37187	0.2022	1	149	0	-0.21467	0.90699	0.95127	1	309	0	-0.21467
571;O14867;BACH1	4	0.3803	0.2214	1	150	0	0.089336	0.11013	0.11467	1	45	1	0.089336
7355;P78381;SLC35A2	4	0.38169	0.2214	1	151	0	-0.10536	0.92389	0.96511	1	318	0	-0.10536
1436;P07333;CSF1R	4	0.38448	0.2214	1	152	0	-0.073719	0.32548	0.36114	1	112	0	-0.073719
5347;P53350;PLK1	4	0.38725	0.2214	1	153	0	-0.027266	0.40506	0.46762	1	136	0	-0.027266
4713;P17568;NDUFB7	4	0.38864	0.2214	1	154	0	-0.039599	0.63785	0.72356	1	208	0	-0.039599
4609;P01106;MYC	4	0.39415	0.2214	1	155	0	-0.21895	0.98563	0.99504	1	348	0	-0.21895
11021;Q15286;RAB35	4	0.39552	0.2214	1	156	0	-0.0741	0.31199	0.34474	1	107	0	-0.0741
79939;Q96K37;SLC35E1	4	0.39826	0.22764	1	157	0	-0.030379	0.84172	0.90934	1	279	0	-0.030379
4502;P02795;MT2A	4	0.40099	0.23391	1	158	0	-0.08735	0.87062	0.93381	1	288	0	-0.08735
123263;Q96DP5;MTFMT	4	0.40235	0.23391	1	159	0	0.0002991	0.16559	0.1643	1	60	1	0.0002991
284184;A1L188;NDUFAF8	4	0.4037	0.23391	1	160	0	-0.049055	0.9492	0.97771	1	330	0	-0.049055
83982;Q9H2X8;IFI27L2	4	0.40506	0.23391	1	161	0	0.0094294	0.038433	0.052433	1	24	1	0.0094294
27243;O43633;CHMP2A	4	0.40777	0.23391	1	162	0	-0.07807	0.82341	0.88928	1	271	0	-0.07807
3606;Q14116;IL18	4	0.40911	0.23391	1	163	0	-0.013628	0.33878	0.3826	1	116	0	-0.013628
5105;P35558;PCK1	4	0.41046	0.23391	1	164	0	0.030653	0.27343	0.3111	1	92	0	0.030653
1111;O14757;CHEK1	4	0.41449	0.24609	1	165	0	-0.10107	0.64157	0.72357	1	211	0	-0.10107
113;P51828;ADCY7	4	0.41716	0.25246	1	166	0	-0.03155	0.94703	0.97726	1	328	0	-0.03155
966;P13987;CD59	4	0.41849	0.25246	1	167	0	-0.13714	0.98722	0.99598	1	351	0	-0.13714
92106;Q96HP4;OXNAD1	4	0.41982	0.25246	1	168	0	-0.048283	0.33437	0.37723	1	114	0	-0.048283
51585;O94913;PCF11	4	0.42115	0.25246	1	169	0	-0.077282	0.71171	0.79608	1	234	0	-0.077282
7083;P04183;TK1	4	0.42248	0.25246	1	170	0	-0.13906	0.69729	0.78893	1	229	0	-0.13906
10425;O95376;ARIH2	4	0.4238	0.25246	1	171	0	-0.074477	0.83457	0.90167	1	275	0	-0.074477
27183;Q9UN37;VPS4A	4	0.42512	0.25246	1	172	0	-0.0028586	0.69483	0.78659	1	228	0	-0.0028586
23657;Q9UPY5;SLC7A11	4	0.42644	0.25246	1	173	0	0.024417	0.39552	0.45333	1	133	0	0.024417
1717;Q9UBM7;DHCR7	4	0.42908	0.25246	1	174	0	-0.029539	0.88507	0.93762	1	300	0	-0.029539
6850;P43405;SYK	4	0.43301	0.25246	1	175	0	-0.052623	0.67205	0.75918	1	219	0	-0.052623
445;P00966;ASS1	4	0.43692	0.25854	1	176	0	-0.093689	0.56687	0.66126	1	189	0	-0.093689
2747;P49448;GLUD2	4	0.43951	0.25854	1	177	0	-0.041393	0.52941	0.6296	1	176	0	-0.041393
1604;P08174;CD55	4	0.44081	0.25854	1	178	0	-0.10222	0.18806	0.18338	1	68	1	-0.10222
55781;Q9BVS4;RIOK2	4	0.44724	0.26457	1	179	0	0.0050119	0.015544	0.027462	1	15	2	0.0050119
54707;Q9H9Y4;GPN2	4	0.45236	0.27053	1	180	0	-0.16304	0.41849	0.48626	1	142	0	-0.16304
7037;P02786;TFRC	4	0.45363	0.27053	1	181	0	-0.036189	0.41449	0.47699	1	141	0	-0.036189
5859;P47897;QARS1	4	0.4549	0.27053	1	182	0	-0.15651	0.92272	0.96511	1	316	0	-0.15651
81533;Q8TB96;ITFG1	4	0.45617	0.27053	1	183	0	-0.10428	0.30744	0.33921	1	105	0	-0.10428
4193;Q00987;MDM2	4	0.46748	0.27655	1	184	0	0.029523	0.26076	0.29357	1	88	0	0.029523
54886;Q8TBJ4;PLPPR1	4	0.46872	0.27655	1	185	0	0.057194	0.28439	0.3111	1	97	0	0.057194
10999;Q6P1M0;SLC27A4	4	0.47121	0.27656	1	186	0	-0.083882	0.83301	0.90036	1	274	0	-0.083882
9843;Q9BQS7;HEPH	4	0.47244	0.27656	1	187	0	-0.068161	0.14088	0.13945	1	54	1	-0.068161
23443;Q9Y2D2;SLC35A3	4	0.47492	0.27656	1	188	0	-0.079711	0.81226	0.88164	1	268	0	-0.079711
27034;Q9UKU7;ACAD8	4	0.47861	0.28238	1	189	0	-0.076499	0.69401	0.78659	1	227	0	-0.076499
10628;Q9H3M7;TXNIP	4	0.48714	0.29995	1	190	0	0.0022556	0.38864	0.44371	1	130	0	0.0022556
126328;Q86Y39;NDUFA11	4	0.48836	0.29995	1	191	0	-0.00054645	0.55063	0.65432	1	183	0	-0.00054645
5209;Q16875;PFKFB3	4	0.49077	0.29995	1	192	0	-0.055217	0.87105	0.93381	1	289	0	-0.055217
112869;Q96ES7;SGF29	4	0.49198	0.29995	1	193	0	-0.02673	0.084203	0.089781	1	39	1	-0.02673
55037;Q96EY7;PTCD3	4	0.49438	0.29995	1	194	0	-0.03865	0.11197	0.11468	1	46	1	-0.03865
51135;Q9NWZ3;IRAK4	4	0.50154	0.30584	1	195	0	0.067462	0.17775	0.17703	1	64	1	0.067462
10133;Q96CV9;OPTN	4	0.50862	0.31737	1	196	0	0.0083753	0.11744	0.11468	1	49	1	0.0083753
29914;Q9Y5Z9;UBIAD1	4	0.51096	0.31737	1	197	0	-0.093985	0.75887	0.83632	1	247	0	-0.093985
83549;Q9HA47;UCK1	4	0.51562	0.31737	1	198	0	-0.087485	0.5658	0.66126	1	188	0	-0.087485
51571;Q9NUQ9;CYRIB	4	0.5214	0.32299	1	199	0	0.11815	0.0094303	0.016628	1	10	2	0.11815
4495;P13640;MT1G	4	0.5237	0.32856	1	200	0	-0.076967	0.90766	0.95127	1	310	0	-0.076967
54205;P99999;CYCS	4	0.53054	0.34503	1	201	0	-0.11818	0.91096	0.95352	1	312	0	-0.11818
6198;P23443;RPS6KB1	4	0.53281	0.34503	1	202	0	-0.054793	0.79819	0.87036	1	261	0	-0.054793
545;Q13535;ATR	4	0.53394	0.34503	1	203	0	-0.060003	0.77102	0.84762	1	251	0	-0.060003
54516;Q9UGC7;MTRF1L	4	0.53843	0.35064	1	204	0	-0.053952	0.92589	0.96511	1	319	0	-0.053952
6774;P40763;STAT3	4	0.53955	0.35064	1	205	0	-0.042122	0.84814	0.91425	1	282	0	-0.042122
25821;Q9Y2Z2;MTO1	4	0.54178	0.35064	1	206	0	-0.0086903	0.55718	0.65432	1	186	0	-0.0086903
6772;P42224;STAT1	4	0.55391	0.36684	1	207	0	0.0069951	0.26235	0.29357	1	89	0	0.0069951
163702;Q8IU57;IFNLR1	4	0.555	0.36684	1	208	0	-0.018301	0.66418	0.7486	1	216	0	-0.018301
84888;Q8TCT8;SPPL2A	4	0.55609	0.36685	1	209	0	-0.084596	0.90148	0.94726	1	306	0	-0.084596
2876;P07203;GPX1	4	0.55718	0.36685	1	210	0	-0.098863	0.88586	0.93858	1	301	0	-0.098863
6790;O14965;AURKA	4	0.55935	0.37215	1	211	0	-0.010992	0.074805	0.077266	1	36	1	-0.010992
10180;P78332;RBM6	4	0.5658	0.38273	1	212	0	-0.091089	0.89899	0.94554	1	304	0	-0.091089
6714;P12931;SRC	4	0.56687	0.38273	1	213	0	0.013924	0.31651	0.34475	1	110	0	0.013924
23543;O43251;RBFOX2	4	0.569	0.38273	1	214	0	-0.10524	0.87361	0.93481	1	290	0	-0.10524
708;Q07021;C1QBP	4	0.5743	0.38805	1	215	0	0.017055	0.76903	0.84581	1	250	0	0.017055
4241;P08582;MELTF	4	0.5785	0.39328	1	216	0	-0.024839	0.80707	0.8785	1	264	0	-0.024839
1737;P10515;DLAT	4	0.58163	0.39328	1	217	0	-0.087708	0.13909	0.13945	1	53	1	-0.087708
5605;P36507;MAP2K2	4	0.58577	0.39853	1	218	0	0.019642	0.58577	0.6779	1	194	0	0.019642
85437;Q8TBF4;ZCRB1	4	0.5868	0.39853	1	219	0	-0.1191	0.83664	0.90298	1	276	0	-0.1191
3099;P52789;HK2	4	0.58886	0.39853	1	220	0	-0.062017	0.92952	0.96751	1	322	0	-0.062017
4255;P16455;MGMT	4	0.58989	0.39853	1	221	0	-0.018675	0.34463	0.38782	1	118	0	-0.018675
22934;P49247;RPIA	4	0.59193	0.40355	1	222	0	-0.029816	0.90799	0.95127	1	311	0	-0.029816
8225;O43824;GTPBP6	4	0.59499	0.40862	1	223	0	0.014429	0.81283	0.88164	1	269	0	0.014429
2879;P36969;GPX4	4	0.60004	0.40862	1	224	0	0.049194	0.1812	0.17703	1	66	1	0.049194
1021;Q00534;CDK6	4	0.60405	0.40862	1	225	0	0.0064385	0.51096	0.59964	1	171	0	0.0064385
7378;Q16831;UPP1	4	0.60604	0.40862	1	226	0	-0.055055	0.8961	0.94467	1	303	0	-0.055055
5883;Q99638;RAD9A	4	0.60704	0.40862	1	227	0	-0.014541	0.79638	0.86874	1	260	0	-0.014541
6773;P52630;STAT2	4	0.61099	0.40862	1	228	0	0.024079	0.27657	0.3111	1	93	0	0.024079
9927;O95140;MFN2	4	0.61198	0.40862	1	229	0	-0.15991	0.60205	0.69375	1	199	0	-0.15991
10724;O60502;OGA	4	0.61296	0.40862	1	230	0	-0.09096	0.9823	0.99296	1	345	0	-0.09096
5688;O14818;PSMA7	4	0.61492	0.40862	1	231	0	-0.076436	0.32101	0.35568	1	111	0	-0.076436
51099;Q8WTS1;ABHD5	4	0.61589	0.40862	1	232	0	-0.050833	0.46498	0.5475	1	155	0	-0.050833
1874;Q16254;E2F4	4	0.61784	0.40862	1	233	0	-0.010014	0.6425	0.72357	1	212	0	-0.010014
55577;Q9UJ70;NAGK	4	0.62268	0.41876	1	234	0	0.14769	0.0071096	0.0076425	0.834887	8	2	0.14769
4528;P46199;MTIF2	4	0.63127	0.42892	1	235	0	-0.016178	0.28283	0.3111	1	96	0	-0.016178
1633;P27707;DCK	4	0.6341	0.42892	1	236	0	-0.0080046	0.59091	0.68114	1	196	0	-0.0080046
11269;Q9UMR2;DDX19B	4	0.63598	0.42892	1	237	0	0.041047	0.54733	0.6509	1	181	0	0.041047
2673;Q06210;GFPT1	4	0.63785	0.43389	1	238	0	-0.025453	0.20504	0.20847	1	72	1	-0.025453
7153;P11388;TOP2A	4	0.64064	0.44391	1	239	0	-0.20664	0.92814	0.9675	1	320	0	-0.20664
3065;Q13547;HDAC1	4	0.64618	0.45839	1	240	0	0.0056819	0.17429	0.17703	1	63	1	0.0056819
5170;O15530;PDPK1	4	0.64801	0.46312	1	241	0	-0.10012	0.91258	0.95499	1	313	0	-0.10012
11046;Q76EJ3;SLC35D2	4	0.64893	0.46312	1	242	0	0.036376	0.19997	0.20219	1	70	1	0.036376
29883;Q9UIV1;CNOT7	4	0.65165	0.46792	1	243	0	0.014461	0.25596	0.28768	1	86	0	0.014461
3627;P02778;CXCL10	4	0.65346	0.47262	1	244	0	0.044375	0.315	0.34475	1	109	0	0.044375
3614;P20839;IMPDH1	4	0.65437	0.47262	1	245	0	-0.088315	0.9233	0.96511	1	317	0	-0.088315
118487;Q96BP2;CHCHD1	4	0.65706	0.4772	1	246	0	-0.048432	0.84668	0.91308	1	281	0	-0.048432
147011;Q8NCQ7;PROCA1	4	0.65796	0.4772	1	247	0	0.0078433	0.055793	0.07094	1	30	1	0.0078433
100507436;Q29983;MICA	4	0.66063	0.48189	1	248	0	0.1245	0.14266	0.13945	1	55	1	0.1245
5747;Q05397;PTK2	4	0.66329	0.48666	1	249	0	0.019536	0.26553	0.29949	1	90	0	0.019536
3182;Q99729;HNRNPAB	4	0.66506	0.49125	1	250	0	-0.011501	0.7561	0.83434	1	246	0	-0.011501
960;P16070;CD44	4	0.66594	0.49125	1	251	0	-0.084836	0.63878	0.72356	1	209	0	-0.084836
5599;P45983;MAPK8	4	0.66857	0.49125	1	252	0	0.011752	0.28749	0.3111	1	99	0	0.011752
6778;P42226;STAT6	4	0.67205	0.49584	1	253	0	-0.078607	0.54067	0.63675	1	180	0	-0.078607
92935;Q96GW9;MARS2	4	0.67291	0.49584	1	254	0	-0.099856	0.94223	0.97495	1	326	0	-0.099856
55593;Q96G74;OTUD5	4	0.67893	0.50035	1	255	0	0.022889	0.24306	0.27593	1	81	0	0.022889
11073;Q92547;TOPBP1	4	0.67978	0.50035	1	256	0	0.068593	0.53168	0.6296	1	177	0	0.068593
2186;Q12830;BPTF	4	0.68063	0.50035	1	257	0	-0.003386	0.68904	0.77937	1	225	0	-0.003386
54708;Q9NX47;MARCHF5	4	0.68317	0.50931	1	258	0	-0.070199	0.72562	0.81178	1	238	0	-0.070199
3460;P38484;IFNGR2	4	0.68654	0.50931	1	259	0	0.0023956	0.47738	0.5559	1	161	0	0.0023956
5093;Q15365;PCBP1	4	0.6907	0.52239	1	260	0	0.073936	0.35044	0.39308	1	120	0	0.073936
207;P31749;AKT1	4	0.69319	0.52686	1	261	0	-0.0026136	0.57324	0.66796	1	193	0	-0.0026136
440;P08243;ASNS	4	0.69647	0.53972	1	262	0	-0.0049276	0.57006	0.66469	1	191	0	-0.0049276
6553;Q14940;SLC9A5	4	0.69892	0.53972	1	263	0	-0.027317	0.64064	0.72357	1	210	0	-0.027317
5687;P60900;PSMA6	4	0.70296	0.55236	1	264	0	-0.07646	0.86625	0.9308	1	286	0	-0.07646
84342;Q96MW5;COG8	4	0.70855	0.56071	1	265	0	-0.072427	0.81169	0.88164	1	267	0	-0.072427
817;Q13557;CAMK2D	4	0.71873	0.5848	1	266	0	0.063664	0.50626	0.59581	1	169	0	0.063664
26231;Q8WV35;LRRC29	4	0.72486	0.59262	1	267	0	-0.012846	0.71873	0.80511	1	237	0	-0.012846
1956;P00533;EGFR	4	0.72638	0.59263	1	268	0	-0.083102	0.66769	0.75127	1	217	0	-0.083102
1019;P11802;CDK4	4	0.72789	0.59263	1	269	0	-0.078527	0.88428	0.93762	1	299	0	-0.078527
7386;P47985;UQCRFS1	4	0.73014	0.6003	1	270	0	-0.050817	0.85995	0.92456	1	285	0	-0.050817
9212;Q96GD4;AURKB	4	0.73089	0.6003	1	271	0	0.11931	0.2463	0.28177	1	82	0	0.11931
673;P15056;BRAF	4	0.73163	0.6003	1	272	0	-0.088399	0.95723	0.9822	1	332	0	-0.088399
51574;Q4G0J3;LARP7	4	0.73312	0.6003	1	273	0	-0.045548	0.92869	0.96751	1	321	0	-0.045548
4723;P49821;NDUFV1	4	0.73386	0.6003	1	274	0	0.15125	0.11562	0.11468	1	48	1	0.15125
3163;P30519;HMOX2	4	0.7346	0.6003	1	275	0	-0.00086259	0.010955	0.017392	1	13	1	-0.00086259
54107;Q9NRF9;POLE3	4	0.73608	0.6003	1	276	0	-0.052661	0.84911	0.91425	1	283	0	-0.052661
79903;Q9H7X0;NAA60	4	0.73682	0.6003	1	277	0	-0.08033	0.79333	0.86524	1	258	0	-0.08033
9213;Q9UBH6;XPR1	4	0.73755	0.6003	1	278	0	-0.019888	0.21676	0.22097	1	77	1	-0.019888
4728;O00217;NDUFS8	4	0.74265	0.60798	1	279	0	-0.071409	0.88268	0.93668	1	297	0	-0.071409
4717;O43677;NDUFC1	4	0.74409	0.60798	1	280	0	-0.02898	0.79394	0.86524	1	259	0	-0.02898
9759;P56524;HDAC4	4	0.74481	0.60798	1	281	0	0.13375	0.099089	0.10848	1	42	1	0.13375
7150;P11387;TOP1	4	0.74696	0.60798	1	282	0	0.042672	0.61296	0.69994	1	202	0	0.042672
4705;O95299;NDUFA10	4	0.7505	0.61184	1	283	0	-0.058773	0.84372	0.91184	1	280	0	-0.058773
3553;P01584;IL1B	4	0.75121	0.61184	1	284	0	-0.00081241	0.68654	0.77692	1	224	0	-0.00081241
2322;P36888;FLT3	4	0.76297	0.63006	1	285	0	0.01232	0.71014	0.79608	1	233	0	0.01232
5833;Q99447;PCYT2	4	0.76433	0.63006	1	286	0	-0.014658	0.85857	0.92456	1	284	0	-0.014658
8087;P51114;FXR1	4	0.77102	0.63007	1	287	0	-0.0048688	0.69973	0.78893	1	231	0	-0.0048688
2752;P15104;GLUL	4	0.77431	0.6336	1	288	0	0.042202	0.51329	0.60355	1	172	0	0.042202
2923;P30101;PDIA3	4	0.77757	0.6336	1	289	0	-0.035761	0.6981	0.78893	1	230	0	-0.035761
3162;P09601;HMOX1	4	0.78398	0.65134	1	290	0	0.011466	0.0049906	0.0050959	0.760989	6	1	0.011466
7812;O75534;CSDE1	4	0.78524	0.65484	1	291	0	0.081532	0.097239	0.10848	1	41	1	0.081532
6391;Q99643;SDHC	4	0.78587	0.65484	1	292	0	0.029609	0.35333	0.39308	1	121	0	0.029609
29066;Q8IWR0;ZC3H7A	4	0.78962	0.66482	1	293	0	-0.063529	0.39002	0.44371	1	131	0	-0.063529
6141;Q07020;RPL18	4	0.79086	0.66819	1	294	0	-0.11464	0.7865	0.86192	1	255	0	-0.11464
2638;P02774;GC	4	0.80059	0.6813	1	295	0	0.0089875	0.3803	0.4288	1	127	0	0.0089875
6389;P31040;SDHA	4	0.80178	0.6813	1	296	0	-0.025177	0.5214	0.61492	1	174	0	-0.025177
55213;Q8NDN9;RCBTB1	4	0.80237	0.6813	1	297	0	0.029247	0.35621	0.39308	1	123	0	0.029247
8774;Q99747;NAPG	4	0.80355	0.6813	1	298	0	-0.012984	0.24953	0.28177	1	84	0	-0.012984
7086;P29401;TKT	4	0.81054	0.69693	1	299	0	0.057717	0.28904	0.3111	1	100	0	0.057717
3418;P48735;IDH2	4	0.81283	0.70005	1	300	0	-0.057444	0.71407	0.79835	1	235	0	-0.057444
10401;Q9Y6X2;PIAS3	4	0.8179	0.70903	1	301	0	-0.05821	0.95742	0.9822	1	333	0	-0.05821
80224;Q8TB37;NUBPL	4	0.82122	0.71499	1	302	0	0.23879	0.003012	0.0036398	0.760989	4	2	0.23879
5290;P42336;PIK3CA	4	0.82341	0.71791	1	303	0	-0.014228	0.71485	0.79835	1	236	0	-0.014228
6647;P00441;SOD1	4	0.82558	0.72379	1	304	0	-0.023929	0.21007	0.20847	1	75	1	-0.023929
56967;Q9NPU4;C14orf132	4	0.83249	0.74075	1	305	0	-0.010855	0.5868	0.6779	1	195	0	-0.010855
7295;P10599;TXN	4	0.83406	0.74075	1	306	0	-0.079812	0.59397	0.68435	1	197	0	-0.079812
6608;Q99835;SMO	4	0.84122	0.74888	1	307	0	-0.00679	0.60803	0.69994	1	200	0	-0.00679
4647;Q13402;MYO7A	4	0.84222	0.74888	1	308	0	0.048361	0.20672	0.20847	1	73	1	0.048361
5771;P17706;PTPN2	4	0.84322	0.75161	1	309	0	0.030291	0.72789	0.81178	1	239	0	0.030291
4720;O75306;NDUFS2	4	0.84421	0.75161	1	310	0	-0.047072	0.86757	0.93081	1	287	0	-0.047072
440026;Q5BJD5;TMEM41B	4	0.8452	0.75161	1	311	0	-0.014047	0.45995	0.5475	1	153	0	-0.014047
955;O75354;ENTPD6	4	0.85008	0.76195	1	312	0	0.04812	0.33731	0.38259	1	115	0	0.04812
2194;P49327;FASN	4	0.85104	0.76459	1	313	0	0.015704	0.067235	0.077266	1	33	1	0.015704
2932;P49841;GSK3B	4	0.852	0.76459	1	314	0	0.017456	0.4317	0.50441	1	147	0	0.017456
10204;P61970;NUTF2	4	0.85484	0.76973	1	315	0	0.11719	0.39689	0.45334	1	134	0	0.11719
25939;Q9Y3Z3;SAMHD1	4	0.85531	0.76973	1	316	0	-0.013973	0.48593	0.57231	1	163	0	-0.013973
51102;Q9BV79;MECR	4	0.85995	0.77475	1	317	0	-0.017201	0.87903	0.93667	1	295	0	-0.017201
51300;Q9NPL8;TIMMDC1	4	0.86086	0.77475	1	318	0	-0.032022	0.38169	0.4288	1	128	0	-0.032022
25915;Q9BU61;NDUFAF3	4	0.86357	0.77958	1	319	0	0.027708	0.59499	0.68435	1	198	0	0.027708
64841;Q96EK6;GNPNAT1	4	0.86492	0.77958	1	320	0	0.02885	0.069132	0.077266	1	34	1	0.02885
55738;Q8N6T3;ARFGAP1	4	0.8658	0.77958	1	321	0	0.019495	0.37046	0.40862	1	125	0	0.019495
8824;O00748;CES2	4	0.87105	0.78924	1	322	0	-0.015647	0.089807	0.096036	1	40	1	-0.015647
390142;Q8NGL4;OR5D13	4	0.8753	0.79145	1	323	0	-0.018034	0.87655	0.93576	1	292	0	-0.018034
1583;P05108;CYP11A1	4	0.87697	0.79593	1	324	0	0.013361	0.55609	0.65432	1	185	0	0.013361
84912;Q969S0;SLC35B4	4	0.87821	0.79593	1	325	0	0.020654	0.41315	0.47699	1	140	0	0.020654
4907;P21589;NT5E	4	0.88308	0.80043	1	326	0	0.057624	0.078573	0.083551	1	37	1	0.057624
3066;Q92769;HDAC2	4	0.88428	0.80043	1	327	0	-0.024512	0.49438	0.58035	1	165	0	-0.024512
1119;P35790;CHKA	4	0.88935	0.80486	1	328	0	0.022131	0.050033	0.070939	1	27	1	0.022131
6209;P62841;RPS15	4	0.8905	0.80486	1	329	0	-0.022093	0.2084	0.20847	1	74	1	-0.022093
51218;Q86SX6;GLRX5	4	0.89126	0.80486	1	330	0	0.0444	0.048107	0.070939	1	26	1	0.0444
2246;P05230;FGF1	4	0.89971	0.81991	1	331	0	0.027289	0.41046	0.47699	1	138	0	0.027289
3949;P01130;LDLR	4	0.90113	0.82195	1	332	0	-0.0046306	0.78713	0.86192	1	256	0	-0.0046306
22937;Q12770;SCAP	4	0.90699	0.83009	1	333	0	0.066521	0.00099963	0.0021023	0.760989	2	1	0.066521
2805;P17174;GOT1	4	0.92005	0.84915	1	334	0	0.07246	0.051956	0.07094	1	28	1	0.07246
6240;P23921;RRM1	4	0.92065	0.85096	1	335	0	0.12578	0.46121	0.5475	1	154	0	0.12578
339263;A8MQB3;LINC02693	4	0.92842	0.86324	1	336	0	0.1181	0.18464	0.17703	1	67	1	0.1181
56970;Q14CW9;ATXN7L3	4	0.92897	0.865	1	337	0	0.19397	0.14444	0.13945	1	56	1	0.19397
38;P24752;ACAT1	4	0.93222	0.86827	1	338	0	0.074044	0.3914	0.44371	1	132	0	0.074044
665;O60238;BNIP3L	4	0.93406	0.86827	1	339	0	-0.004357	0.61687	0.69994	1	204	0	-0.004357
2280;P62942;FKBP1A	4	0.93432	0.86827	1	340	0	0.049386	0.47121	0.55172	1	157	0	0.049386
7356;P11684;SCGB1A1	4	0.93762	0.8763	1	341	0	-0.01522	0.25275	0.28768	1	85	0	-0.01522
120892;Q5S007;LRRK2	4	0.93787	0.8763	1	342	0	0.075179	0.55282	0.65432	1	184	0	0.075179
9154;O00337;SLC28A1	4	0.93837	0.87786	1	343	0	0.024186	0.41982	0.48626	1	143	0	0.024186
64078;Q9HAS3;SLC28A3	4	0.9434	0.88554	1	344	0	0.023462	0.67978	0.76683	1	221	0	0.023462
83451;Q8NFV4;ABHD11	4	0.94501	0.88997	1	345	0	0.11835	0.47492	0.55172	1	160	0	0.11835
5293;O00329;PIK3CD	4	0.94614	0.88997	1	346	0	0.076764	0.50862	0.59964	1	170	0	0.076764
4694;O15239;NDUFA1	4	0.94703	0.89284	1	347	0	0.048962	0.47244	0.55172	1	158	0	0.048962
3303;P0DMV8;HSPA1A	4	0.95415	0.90888	1	348	0	0.047888	0.24792	0.28177	1	83	0	0.047888
25827;Q9UKC9;FBXL2	4	0.95513	0.91129	1	349	0	0.064783	0.082329	0.08978	1	38	1	0.064783
51067;Q9Y2Z4;YARS2	4	0.96444	0.9283	1	350	0	0.06338	0.25916	0.29357	1	87	0	0.06338
6513;P11166;SLC2A1	4	0.96652	0.93033	1	351	0	0.10315	0.20335	0.20847	1	71	1	0.10315
7384;P31930;UQCRC1	4	0.96699	0.93132	1	352	0	-0.0052789	0.27814	0.3111	1	94	0	-0.0052789
3338;Q9NNZ3;DNAJC4	4	0.9676	0.93227	1	353	0	0.081747	0.15859	0.1643	1	57	1	0.081747
567;P61769;B2M	4	0.96776	0.93227	1	354	0	0.027698	0.43431	0.50881	1	148	0	0.027698
10379;Q00978;IRF9	4	0.97382	0.94089	1	355	0	0.044245	0.03649	0.052431	1	23	1	0.044245
3428;Q16666;IFI16	4	0.97497	0.94271	1	356	0	0.076176	0.053876	0.07094	1	29	1	0.076176
7296;Q16881;TXNRD1	4	0.97681	0.94784	1	357	0	0.11629	0.065335	0.077265	1	32	1	0.11629
51006;Q9NQQ7;SLC35C2	4	0.97887	0.95328	1	358	0	0.093976	0.21175	0.20847	1	76	1	0.093976
2224;P14324;FDPS	4	0.98268	0.96252	1	359	0	0.03318	0.76229	0.8402	1	249	0	0.03318
10240;Q92665;MRPS31	4	0.98416	0.96633	1	360	0	0.10133	0.38725	0.44371	1	129	0	0.10133
23169;Q9NTN3;SLC35D1	4	0.98752	0.97283	1	361	0	0.05282	0.32994	0.37186	1	113	0	0.05282
4719;P28331;NDUFS1	4	0.99068	0.97974	1	362	0	0.087559	0.42512	0.49541	1	145	0	0.087559
7913;P35659;DEK	4	0.9952	0.98899	1	363	0	0.074177	0.47368	0.55172	1	159	0	0.074177
65082;Q96AX1;VPS33A	4	0.99534	0.98899	1	364	0	0.16843	0.0087668	0.0083861	0.834887	9	2	0.16843
7298;P04818;TYMS	4	0.9968	0.99276	1	365	0	0.098621	0.016892	0.030422	1	16	1	0.098621
6136;P30050;RPL12	4	0.99688	0.99315	1	366	0	0.24357	0.022802	0.033759	1	19	1	0.24357
4191;P40926;MDH2	4	0.99712	0.99367	1	367	0	0.12067	0.22999	0.25196	1	78	0	0.12067
6675;Q16222;UAP1	4	0.99992	0.99985	1	368	0	0.19229	0.00053284	0.00096722	0.760989	1	3	0.19229
