# Supplementary material for: De novo pyrimidine biosynthesis inhibition synergizes with BCL-XL targeting in pancreatic cancer
Source: Nat Commun. 2025 Jul 30;16:6987. doi: 10.1038/s41467-025-61242-x (PMC12311037; doi:10.1038/s41467-025-61242-x)
Supplement: Supplementary file 10 — Supplementary Data 8 [file 41467_2025_61242_MOESM10_ESM.xlsx]

## Sheet: Supplementary Table 7
Supplementary Data 8:	Organoid information
Organoid Lines	Sex	Kras status	Subtype	Mirati G12Di (MRTX1133)	RevMed pan-Rasi(RMC7977)
PF0069_T1	Female	G12D	Strong Classical	Resistant
PF0165_T3	Female	G12D	Strong Classical	Resistant
PF0575_T1	Female	G12D	Strong Basal-like	Resistant
PF0233_T1	Female	G12V	Strong Basal-like	N/A	Resistant
