# Supplementary material for: De novo pyrimidine biosynthesis inhibition synergizes with BCL-XL targeting in pancreatic cancer
Source: Nat Commun. 2025 Jul 30;16:6987. doi: 10.1038/s41467-025-61242-x (PMC12311037; doi:10.1038/s41467-025-61242-x)
Supplement: Supplementary file 11 — Supplementary Data 9 [file 41467_2025_61242_MOESM11_ESM.xlsx]

## Sheet: Sheet1
Supplementary Data 9:	Blood hematology analysis in NOD.Cg-Prkdcscid Il2rgtm1Sug/JicTac mice treated with Vehicle and BQ for 3 weeks
	Vehicle	Vehicle Brequinar 10mg/kg	BCL-XL KO	BCL-XL KO Brequinar 10mg/kg
WBC(K/uL)	4.6 ± 1.3	5.5 ± 7.7	4.3 ± 1.4	2.2 ± 2.1
HCT(%)	43.4 ± 2.0	44.9 ± 5.4	45.8 ± 1.6	41.4 ± 0.9
RBC(M/uL)	9.1 ± 0.4	9.0 ± 1.2	9.8 ± 0.4	8.9 ± 0.3
Hb(g/dL)	13.3 ± 0.8	13.3 ±1.2	14.0 ± 0.6	12.8 ± 0.3
MCV(fL)	47.7 ± 0.0	50.3 ± 3.1	46.8 ± 0.5	46.6 ± 0.3
PLT(K/uL)	844.5 ± 89.2	919.3 ± 113.1	934.3 ± 124.2	1001.8 ± 170.2
Blood was withdrawn by sub-mandibular bleed and analyzed in Hemavet machine. WBC (White Blood Cells), HCT (Hematocrit), RBC (Red Blood Cells), Hb (Hemoglobin), MCV (Mean Corpuscular Volume), PLT (platelet)
