# Supplementary material for: De novo pyrimidine biosynthesis inhibition synergizes with BCL-XL targeting in pancreatic cancer
Source: Nat Commun. 2025 Jul 30;16:6987. doi: 10.1038/s41467-025-61242-x (PMC12311037; doi:10.1038/s41467-025-61242-x)
Supplement: Supplementary file 12 — Supplementary Data 10 [file 41467_2025_61242_MOESM12_ESM.xlsx]

## Sheet: Sheet1
Supplementary Data 10:	Blood hematology analysis in C57BL/6J treated with Vehicle, BQ, DT2216 and BQ combination with DT2216 for 3 weeks
	Vehicle	Brequinar 10mg/kg	DT2216 15mg/kg	BQ + DT2216
WBC(K/uL)	2.75	5.93333	8.2	7.21
HCT(%)	45.6	34.9667	46.2333	25.475
RBC(M/uL)	9.78	7.92	10.2633	5.8275
Hb(g/dL)	15.25	12.0667	14.5667	8.5
MCV(fL)	46.75	44.1667	45.0667	43.9
PLT(K/uL)	477.5	710.333	380.333	163.75
Blood was withdrawn by sub-mandibular bleed and analyzed in Hemavet machine. WBC (White Blood Cells), HCT (Hematocrit), RBC (Red Blood Cells), Hb (Hemoglobin), MCV (Mean Corpuscular Volume), PLT (platelet)
