# Supplementary material for: De novo pyrimidine biosynthesis inhibition synergizes with BCL-XL targeting in pancreatic cancer
Source: Nat Commun. 2025 Jul 30;16:6987. doi: 10.1038/s41467-025-61242-x (PMC12311037; doi:10.1038/s41467-025-61242-x)
Supplement: Supplementary file 13 — Supplementary Data 11 [file 41467_2025_61242_MOESM13_ESM.xlsx]

## Sheet: Sheet1
Supplementary Data 11:	Blood hematology analysis in NOD.Cg-Prkdcscid Il2rgtm1Sug/JicTac mice treated with Vehicle, BQ, DT2216 and BQ combination with DT2216 for 3 weeks
	Vehicle	Brequinar 10mg/kg	DT2216 15mg/kg	BQ + DT2216
WBC(K/uL)	5.8 ± 1.5	5.7 ± 1.9	6.4 ± 4.5	4.6 ± 1.3
HCT(%)	46.2 ± 1.9	42.8 ± 2.4	35 ± 3.2	33.4 ± 0.8
RBC(M/uL)	9.6 ± 0.5	9.0 ± 0.5	7.8 ± 0.8	7.2 ± 0.2
Hb(g/dL)	13.9 ± 1.2	13.6 ± 0.8	11.6 ± 1.1	11.4 ± 0.5
MCV(fL)	48.3 ± 0.3	47.3 ± 0.2	45 ± 0.8	46.1 ± 1.6
PLT(K/uL)	770 ± 239.6	1404 ± 267.7	791 ± 155.6	1847.3 ± 303.8
Blood was withdrawn by sub-mandibular bleed and analyzed in Hemavet machine. WBC (White Blood Cells), HCT (Hematocrit), RBC (Red Blood Cells), Hb (Hemoglobin), MCV (Mean Corpuscular Volume), PLT (platelet)
