# Supplementary material for: De novo pyrimidine biosynthesis inhibition synergizes with BCL-XL targeting in pancreatic cancer
Source: Nat Commun. 2025 Jul 30;16:6987. doi: 10.1038/s41467-025-61242-x (PMC12311037; doi:10.1038/s41467-025-61242-x)
Supplement: Supplementary file 14 — Supplementary Data 12 [file 41467_2025_61242_MOESM14_ESM.xlsx]

## Sheet: Sheet1
Supplementary Data 12: sgRNA sequences and primers used for qRT-PCR
sgRNA for BCL-XL knockout
Target gene	Forward primer (5' to 3')	Reverse primer (5' to 3')
Human BCL-XL (sgRNA-1)	caccgCAGGCGACGAGTTTGAACTG	aaacCAGTTCAAACTCGTCGCCTGc
Human BCL-XL (sgRNA-2)	caccgGACCCCAGTTTACCCCATCC	aaacGGATGGGGTAAACTGGGGTCc
Non-targeting (GFP)	caccgGCTTGAGCACATACGCGAAT	aaacATTCGCGTATGTGCTCAAGCc
Quantitative Real-Time PCR (qRT-PCR)	Forward primer (5' to 3')	Reverse primer (5' to 3')
BCL2L11 (Bim)	GCAATGGCTTCCATGAGGCAGG	GTGGGTGGTCTTCGGCTGCT
BCL2	CCCTGTGGATGACTGAGTACCTG	GTGATGCAAGCTCCCACCAG
BCL2L1 (BCL-XL)	CTTACCTGAATGACCACCTAGAGCC	GAGTGGATGGTCAGTGTCTGGTC
MCL-1	GCTGCATCGAACCATTAGCAGAAAG	TTGGAGTCCAACTGCATAAACTGGT
GAPDH	GAAGGTGAAGGTCGGAGTC	GAAGATGGTGATGGGATTTC
