# Supplementary material for: De novo pyrimidine biosynthesis inhibition synergizes with BCL-XL targeting in pancreatic cancer
Source: Nat Commun. 2025 Jul 30;16:6987. doi: 10.1038/s41467-025-61242-x (PMC12311037; doi:10.1038/s41467-025-61242-x)
Supplement: Supplementary file 17 — Source Data [file 41467_2025_61242_MOESM17_ESM.xlsx]

## Sheet: Fig 1
Fig. 1b-24 h		DMSO			BQ 0.5 μM			BQ 5 μM			P Val BQ 0.5 μM	p val BQ 5 μM
	Asp	0.791374	0.953375	1.25525	14.8455	13.4854	12.7929	9.94578	10.5891	10.9958	3e-05	9e-06
	N-carb-L-Asp	0.906793	1.06473	1.02848	454.464	422.973	419.244	417.424	414.366	432.298	3e-06	2e-07
	DHO	0.915167	1.29635	0.788482	136.798	141.261	141.99	137.328	140.183	125.899	1e-07	7e-06
	Pentose-P	0.941985	1.07355	0.984465	0.32396	0.37525	0.32534	0.30483	0.32387	0.30097	9.9e-05	6.24e-05
	UMP	0.683794	0.828586	1.48762	0.6051	0.3846	0.5597	0.3178	0.331	0.2346	0.132317	0.0472852
	UDP	0.880705	0.826132	1.29316	0.21946	0.33023	0.21898	0.06078	0.08448	0.09046	0.0080827	0.0033645
	UTP	0.869908	0.878084	1.25201	0.32615	0.34831	0.36847	0.07446	0.07118	0.05967	0.0067341	0.0017904
	dTTP	0.89906	0.826736	1.2742	0.74065	0.78241	0.59084	0.44494	0.45123	0.44045	0.120987	0.0161696
	CMP	0.803517	0.921363	1.27512	0.72872	0.7469	0.76846	0.55773	0.62464	0.42568	0.151028	0.0388977
	CTP	0.762655	0.965256	1.27209	0.40159	0.44568	0.46776	0.16104	0.13	0.11117	0.0197659	0.0043409
Fig. 1b-7 days		DMSO			BQ 0.5 μM			BQ 5 μM			P Val BQ 0.5 μM	p val BQ 5 μM
	Asp	1.16949	0.901823	0.928687	10.297	8.90625	7.67603	5.77749	6.44458	6.65639	0.00047	4.5e-05
	N-carb-L-Asp	1.00048	1.07268	0.926838	369.038	410.036	388.358	421.765	348.326	367.323	5.2e-06	6.73e-05
	DHO	1.05334	1.23538	0.711279	85.8158	75.5481	95.5242	62.1873	52.7788	51.0384	0.0001257	9.67e-05
	Pentose-P	0.975864	1.10327	0.920862	0.290988	0.242817	0.271445	0.26161	0.279875	0.285682	0.0001955	0.0001854
	UMP	0.917228	1.00748	1.07529	1.20879	0.56862	1.02435	0.71393	0.31473	0.60615	0.752586	0.0235245
	UDP	1.05524	0.913971	1.03079	0.246009	0.131388	0.229273	0.0935634	0.0734811	0.103795	0.0001447	3.38e-05
	UTP	0.997551	0.911776	1.09067	0.144629	0.131983	0.167633	0.0551807	0.0442161	0.0597271	8.57e-05	5.29e-05
	dTTP	0.966298	0.951475	1.08223	0.55886	0.558033	0.750306	0.37299	0.401201	0.612846	0.0077133	0.0033724
	CTP	0.977968	1.11435	0.907681	0.15314	0.152831	0.183284	0.10066	0.0636085	0.129304	0.0001689	0.0001432
Fig. 1c		DMSO			BQ 0.5 μM			BQ 5uM			P Value ( BQ 0.5 μMvs DMSO)	P Value ( BQ 0.5 μMvs DMSO)
	24 h	0.921759	0.905281	1.17296	0.982776	0.750652	0.706872	0.581978	0.712601	0.584569	0.200286	0.0181207
	7 days	0.74125	1.03392	1.22482	0.60283	0.731499	0.754638	0.383682	0.284555	0.28814	0.110042	0.00917091

## Sheet: Fig 3
Fig. 3a	HSA score calculated at SynergyFinder	DT2216 (µM)
	BQ (µM)	0	0.2	0.7	2	5	10
	0	0	0	0	0	0	0
	0.032	0	2.06282	1.11361	1.34516	-4.18918	-4.80505
	0.08	0	2.87635	2.39831	2.95601	-1.88767	-7.33502
	0.2	0	6.19489	9.08818	9.78563	12.5421	11.8537
	0.5	0	18.8618	22.3871	25.2166	30.1543	29.9566
	1.3	0	11.9915	13.7202	17.5286	22.3409	22.2921
	3.2	0	14.7074	16.2544	19.3843	22.5596	21.8891
	8	0	14.5509	16.1613	19.4174	22.6025	21.6011
	20	0	14.1005	15.6826	18.9258	22.3598	21.8523
Fig. 3b	mean HSA score calculated at SynergyFinder	DT2216 (µM)
	BQ (µM)	0	0.2	0.7	2	5	10
	0	0	0	0	0	0	0
	0.032	0	-8.33234	-2.1107	-8.5186	-10.298	-9.63284
	0.08	0	-8.33234	-5.31567	-6.80934	-10.8384	-9.29539
	0.2	0	8.9881	10.9973	3.72174	2.5101	-2.92498
	0.5	0	2.09052	2.24173	6.14116	13.8108	23.7913
	1.3	0	5.81329	9.44292	11.5557	17.3869	23.3257
	3.2	0	9.31475	11.9777	14.5293	19.6694	25.0282
	8	0	11.1726	13.5718	15.5945	19.0623	24.1009
	20	0	9.88063	11.6653	13.6452	17.1456	20.4712
Fig. 3c	the values include the early aopototic and late apoptotic cell population (%) with indicated treatment
	DMSO	BQ (5 µM)	DT2216	DT2216+BQ	DMSO+uridine	BQ+uridine	DT2216+uridine	DT2216+BQ+uridine
	7.01	10.84	4.09	87.96	10.6	13.1	5.03	5.8
	9.59	8.5	6.47	86.74	13.54	9.35	5.3	3.84
	7.68	13.64	3.44	86.04	10.58	9.56	5.52	4.23
Fig. 3d	the values include the early aopototic and late apoptotic cell population (%) with indicated treatment
	DMSO	BQ	DT2216	DT2216+BQ	DMSO+uridine	BQ+uridine	DT2216+uridine	DT2216+BQ+uridine
	10.92	18.56	21.13	86.24	6.71	7.44	19.03	19.17
	9.39	22.19	13.19	80.27	7.09	5.59	16.33	20.63
	7.18	18.25	22.8	81.8	6.75	6.71	22.41	16.21
Fig. 3e	Time (hour)	DMSO			DT2216 5 µM			BQ 5 µM			BQ + DT2216			BQ + DT2216 + Uridine 100 µM			BQ + DT2216 + Z-VAD-FMK 50 µM
	0	20800.2	87536.5	54920.1	55665.9	88931.1	67519.7	68235.2	28868.8	26343.6	93912.7	25189.8	19428.8	233062	173549	88267.6	452103	228510	178094
	3	31615.8	134173	91336.1	112327	153471	109907	75652.4	49884.5	50290.8	137422	36007.6	45141.9	305970	253500	127238	692513	391536	311335
	6	28359.7	187974	108512	194220	151576	162000	88629.7	57873.3	111200	168749	51945.8	75704.2	312043	327216	134265	714952	393044	334140
	9	41482.1	171214	104731	248958	246653	207199	93981.1	61247.3	298531	210539	89055	152797	352315	403021	148682	747461	400667	350731
	12	38330.8	145022	118578	349875	285554	229541	99045.2	58637.9	362656	230806	119862	187944	454874	404726	178609	759800	410992	376123
	15	42635.9	194480	146023	484272	348627	293866	97636.3	55928.5	370705	340835	220934	270212	490273	442171	248659	759011	439399	380621
	18	55016.8	212359	157952	618090	395577	323076	101676	55041.4	405509	528433	310895	353988	534641	463131	288636	746479	456797	390632
	21	75993.8	232374	183044	662004	570654	432883	104108	50528.3	405812	566013	461079	479762	558320	539392	329773	769197	472169	394931
	24	80024.9	195447	191486	652554	735688	644094	107183	53778.2	387880	694392	654367	579976	648417	660739	393192	783752	469008	374331
	27	91446.6	202154	205944	874094	815199	857331	102339	64474.6	414268	839704	779779	692375	721874	794752	439813	774750	496764	382351
	30	100497	216111	202850	958442	1011728	1106004	111994	65053.9	417666	1070676	984292	821813	829463	895151	624037	771979	523625	401754
	33	112784	233115	231129	1250491	1321495	1252832	117124	95439.5	386402	1313906	1224662	1051961	947403	993068	799557	762308	500306	416979
	36	131044	258729	258724	1449087	1600477	1384945	119977	127432	396275	1622021	1519317	1442255	1126057	1198321	961960	766604	493393	433189
	39	167807	272560	296759	1655496	1848982	1623266	131543	161997	420056	2007993	2020131	1710406	1239271	1444394	1145580	790971	504099	446074
	42	184314	275004	326104	1888582	2006942	2011853	151848	205094	437175	2444404	2472566	2165034	1335663	1717326	1374772	821632	532740	473787
	45	200464	286317	341052	2108325	2156332	2357005	164382	260882	451982	2954573	3033619	2658125	1410137	2084516	1550211	850629	570673	490900
	48	183523	391416	390021	2338582	2413801	2742464	165320	285196	477937	3383505	4007643	3356042	1624003	2391259	1787514	913410	560433	542902
	54	225741	486047	693477	3311479	3161449	3696371	208470	377834	488928	4628277	5997858	4680931	2088755	2739752	2291514	1050493	763711	691891
	57	275370	559028	843929	3594672	3526110	4181391	226629	445494	532214	5271416	7183764	5630099	2515397	3072374	2645271	1191329	890147	791741
	60	445194	619958	868981	3814463	3777098	4549048	256996	436604	569497	6035313	8258790	6662368	2784024	3422954	2912608	1282074	984268	844155
	63	484647	657516	923802	4275830	4175663	4889569	261746	488446	614828	7066092	9117222	7515058	3036126	3679763	3211589	1341449	1159859	971117
	66	517898	708529	984763	4726120	4556350	5528129	276545	521261	651347	8067360	9989678	8325043	3422638	4206660	3577983	1513327	1338877	1158005
	69	647772	761072	1038079	5144754	5081029	6031077	297234	548633	689096	8813412	10400000	8755173	3605019	4876104	3843459	1758724	1506924	1342287
	72	725429	931908	1179245	5609445	5474081	6727003	341498	540101	834510	9324907	10900000	9440748	3841838	5366700	4241860	1941495	1644335	1653218
Fig. 3f	Time (hour)	DMSO			DT2216 5 µM			BQ 5 µM			BQ + DT2216			BQ + DT2216 + Uridine 100 µM			BQ + DT2216 + Z-VAD-FMK 50 µM
	0	36260.8	33164.8	25823.8	33226.8	43624.7	45916.4	67049.4	29603.5	43824	44240.8	33928.1	15989.9	21128.4	25358.6	8677.14	83253.4	35752.1	24603.6
	3	45769	37894.8	31829.5	39462.1	36446.7	53357.4	98850.3	31551.2	56164.6	55860.5	45160.3	32451	34017.2	41441.3	15922	117071	47129.3	31830.8
	6	49086.8	38987	34607.6	55015.6	42408.4	57106.6	110577	32200	56632.5	81927.6	47072.4	101630	41877.8	58624.6	18781	122300	54169.9	33158
	9	69662.4	46992.4	36273.7	84776.2	57127	75356.5	128666	31084.8	52430.1	99807.8	61714.9	118304	50813.2	61520.8	40467.6	131278	62573.9	39033
	12	69287.9	57031.4	41134.7	112863	81986	72188.1	137379	31784.9	58342.1	149231	75668.6	144736	76273.5	73835.1	61178.7	154724	74851.2	45665
	15	76467.7	68163.8	42247.1	130818	114703	89924.7	134355	36208.2	59331.1	197020	135680	149482	103033	93371.9	76134	162837	79797.8	44679.1
	18	78456.7	82666.5	42793.3	144357	149742	118674	131187	45395.3	58865.2	208364	152917	165015	122978	133868	93944.1	174367	79389.6	48839.8
	21	76528.9	90290.6	52358.1	172540	195140	148014	144520	50365.9	58890.9	223026	189364	196478	145510	145269	109432	178755	78289.6	52265.9
	24	86615.6	93022.6	74529.5	180180	231039	170074	145846	49565.7	57249.6	266835	188955	209330	197407	212720	124931	186246	80387	53388.1
	27	96491	100490	84931.2	222107	269130	227378	152306	54711.9	58684.1	311036	204155	265323	228084	215293	131456	209042	91049.5	59566.7
	30	110393	103664	89829.6	280568	367100	289194	170623	63189	65357.3	376677	262444	325258	259608	253387	153735	230858	106730	79761
	33	114149	102580	93348.4	374887	452298	411214	163701	83095.4	76105.1	435848	315203	393313	308201	300541	184767	276771	129561	94484.5
	36	115609	99359.7	105586	407740	521941	482100	175797	97018.2	115753	637297	413487	482334	458739	348529	224233	298818	165622	123512
	39	105636	105304	117144	482160	639544	601317	189994	102082	85472	783375	558182	669494	536670	392856	311904	331960	228825	136221
	42	114478	109511	127754	596115	912742	768008	213789	108430	89258.9	993106	718536	837925	628596	410348	401846	362692	292635	164278
	45	111498	110483	136584	759781	983303	978785	216906	116546	120921	1388563	979712	1123864	740063	439026	503881	420772	412144	195000
	48	144041	119009	159834	971024	1180130	1143981	237988	134930	151361	1809517	1303821	1401141	840637	529263	570328	535717	493489	249378
	54	170136	134178	197439	1256566	1599135	1443914	271864	195924	180964	2521588	1953691	2066699	1106347	730066	705096	794757	667539	476758
	57	169008	137114	235677	1353211	1797103	1577649	298040	279512	209304	2951968	2423734	2431400	1271861	852256	725603	935881	792758	574010
	60	196442	140594	257174	1506874	1984153	1803840	366722	311922	247044	3427427	2983202	2943920	1487801	967670	867830	1159576	1019450	774510
	63	201644	186118	306604	1680940	2210244	2047912	497378	377436	294726	3962793	3715510	3469782	1600802	1075967	995419	1461670	1289451	1060200
	66	212397	198229	318835	1859442	2579282	2293943	690968	472520	349884	4508692	4678513	4014500	1701813	1199475	1099906	1785479	1529333	1379314
	69	267503	210839	329952	2036167	2842084	2584439	961775	625376	505285	5165155	5367451	4712537	2021289	1382665	1173169	2184621	1947834	1749654
	72	326764	216562	354365	2205982	3082486	2854403	1236408	720973	602757	6022660	6007902	5386365	2258795	1533756	1362104	2665560	2215781	2191652

## Sheet: Fig 4
Fig. 4a		PaTu-8902 DMSO				PaTu-8902 BQ 5 μM					PaTu-8988T DMSO				PaTu-8988T BQ 5 μM
	AlaM	99.981	99.913	99.99	100	99.937	99.314	99.373			99.805	99.869	99.695	99.864	99.828	99.811	99.918	99.905
	DMSO	0.656	0.365	0.07	0.09	11.934	1.565	0.99			0.23	0.432	0.662	0.443	17.221	18.496	5.736	5.605
	BIM 100 μM	98.673	98.437	99.306	99.174	93.037	87.11	89.831			98.486	98.481	98.798	98.641	95.094	92.159	98.716	98.735
	BIM 10 μM	58.018	57.009	76.15	77.948	41.766	27.769	26.689			98.456	97.509	99.123	99.34	95.412	93.603	98.176	98.395
	BIM 1 μM	1.863	1.169	0.997	1.215	11.911	1.826	0.842			97.286	96.719	98.67	99.107	94.253	91.232	92.097	92.337
	BIM 0.1 μM	0.683	0.428	0.074	0.085	10.349	1.041	1.031			8.645	8.865	11.629	10.934	42.731	44.201	14.169	13.877
	BIM 0.01 μM	0.761	0.528	0.036	0.034	8.151	1	0.621			1.325	1.392	0.986	0.725	23.078	26.54	6.944	5.932
	BID 100 μM	56.268	54.426	80.544	81.55	48.226	13.864	14.935			97.959	98.577	98.815	98.824	94.729	91.987	98.438	98.525
	BID 10 μM	3.117	1.901	2.194	2.291	14.103	2.388	1.454			97.655	97.74	99.135	99.337	93.542	90.909	98.166	97.802
	BID 1 μM	0.732	0.283	0.114	0.121	10.067	1.542	0.701			30.966	29.481	94.524	94.85	73.528	74.714	47.39	46.842
	BID 0.1 μM	0.547	0.35	0.039	0.072	9.558	1.073	1.087			0.297	0.299	2.065	2.177	19.915	21.252	5.66	5.896
	BID 0.01 μM	0.719	0.246	0.057	0.158	10.066	1.598	1.02			0.255	0.399	0.271	0.266	14.161	17.127	7.388	7.666
	PUMA 100 μM	86.279	86.025	94.029	94.698	86.004	41.837	48.165			97.853	97.406	98.72	98.963	91.945	90.97	98.288	98.381
	PUMA 10 μM	7.555	5.918	25.29	25.941	21.19	10.878	11.08			55.344	58.053	95.505	95.449	76.583	78.366	91.719	91.477
	PUMA 1 μM	0.883	0.53	0.044	0.086	13.912	1.013	0.845			1.654	1.943	8.247	7.749	49.866	54.37	51.904	51.979
Fig. 4b		PaTu-8902 DMSO				PaTu-8902 BQ 5 μM					PaTu-8988T DMSO				PaTu-8988T BQ 5 μM
	AlaM	99.981	99.913	99.99	100	99.937	99.314	99.373			99.805	99.869	99.695	99.864	99.828	99.811	99.918	99.905
	DMSO	0.656	0.365	0.07	0.09	11.934	1.565	0.99			0.23	0.432	0.662	0.443	17.221	18.496	5.736	5.605
	BAD 100 μM	46.006	43.183	47.843	50.408	81.413	71.121	74.196			5.916	7.207	18.996	17.351	65.923	63.754	77.776	77.952
	BAD 10 μM	22.977	19.311	24.237	27.569	56.666	48.007	51.075			1.693	1.746	6.763	6.517	60.231	61.069	68.54	66.11
	BAD 1 μM	6.834	4.529	5.679	5.792	32.309	15.124	16.484			1.305	1.321	5.034	4.145	55.694	57.674	61.089	60.891
	HRK 100 μM	2.655	2.02	5.238	5.687	14.991	3.458	3.417			34.061	35.607	95.467	95.44	88.873	89.55	85.906	85.3
	HRK 10 μM	0.926	0.451	0.109	0.27	10.408	1.123	0.577			1.25	1.588	7.917	8.089	55.287	58.848	44.685	42.855
	HRK 1 μM	0.763	0.331	0.024	0.102	8.819	1.195	0.95			0.541	0.641	1.193	0.795	19.004	19.746	7.794	6.82
	MS1 30 μM	0.558	0.274	0.048	0.121	7.674	1.334	1.085			29.09	29.125	62.735	62.534	83.84	81.959	44.922	45.205
	MS1 10 μM	0.67	0.226	0.118	0.047	10.023	1.094	0.559			36.761	36.99	60.895	61.221	77.207	78.176	58.368	33.319
	MS1 1 μM	0.509	0.247	0.035	0.063	7.85	1.558	0.625			2.34	2.572	6.443	6.018	15.906	16.784	9.729	9.099
Fig. 4f	PaTu-8902	DMSO			BQ 5 μM-24h			P-value
	BCL2L1	0.963	1.001	1.037	0.687	0.698	0.68	0.000143472
	MCL1	0.992	1.036	0.973	0.404	0.403	0.394	5.90168e-06
	BCL2	0.981	0.985	1.034	0.238	0.242	0.215	2.23597e-06
	BCL2L11	0.995	1.019	0.986	1.824	1.735	1.766	9.96371e-06
	PaTu-8988T	DMSO			BQ 5 μM-24h			P-value
	BCL2L1	1.003	1.005	0.992	0.41	0.42	0.42	3.90085e-08
	MCL1	1.003	0.992	1.005	0.53	0.556	0.538	7.69803e-07
	BCL2	0.966	0.974	1.063	0.052	0.05	0.044	6.84432e-06
	BCL2L11	0.898	1.076	1.034	7.185	7.158	7.319	1.15374e-07
Fig. 4c-e, g	uncropped blots

## Sheet: Fig 5
Fig. 5a	BQ (μM)	DT2216 0 μM		DT2216 0.2 μM			DT2216 5 μM			DT2216 10 μM
	20	27.6128	27.4924	20.9549	19.3289	20.3912	11.146	10.8685	9.35628	4.38178	4.02526	4.7407
	7.97	27.4377	29.0808	17.2226	17.9851	16.8396	9.02961	8.42283	9.26511	3.2573	2.93948	3.49956
	3.17	32.2524	30.995	19.4333	18.2134	16.8302	8.67904	8.54864	8.92912	2.82435	3.49716	3.44919
	1.26	33.2955	35.8355	22.7489	23.9933	23.4123	7.11031	6.59558	8.44354	2.52213	3.03663	2.5749
	0.503	45.6805	46.6528	31.1022	30.97	30.7611	23.1244	23.5763	22.6534	14.7406	16.9341	13.4873
	0.2	65.3891	68.9818	64.8747	56.9174	58.052	53.5763	52.9626	58.3338	54.2503	52.1935	42.0582
	0.0798	80.8637	81.383	80.0168	79.8144	81.0502	81.1906	82.2791	77.8444	63.3386	77.6858	87.5117
	0.0318	97.377	106.324	99.2058	90.7686	98.9174	89.114	98.4512	86.1192	82.4003	83.7579	89.3778
	0.0127	97.1524	96.1772	96.7104	94.7296	94.9406	99.73	87.8237	82.935	79.0207	88.7734	75.2932
	0.00504	97.8247	95.0564	95.9422	93.6998	91.5701	91.4414	83.0362	83.6844	89.2411	93.4338	71.994
	0.002	102.767	103.915	95.4132	96.5521	92.4358	99.4692	88.9429	87.4785	98.7755	104.138	98.0152
	0.0008	106.151	104.37	93.8848	103.061	102.114	92.2875	83.9038	89.5351	92.0834	87.5812	104.369
Fig. 5b	BQ (μM)	AZD 5991 0 μM		AZD 5991 0.2 μM			AZD 5991 5 μM			AZD 5991 10 μM
	20	26.4887	25.4763	27.8137	28.0996	26.5135	31.0627	30.7152	30.4847	52.2366	52.3682	52.1813
	7.97	27.6922	27.1475	29.3868	28.4761	28.6462	31.4653	31.4611	32.2883	53.239	53.3376	52.5022
	3.17	31.7908	32.782	32.2507	31.6904	32.2187	37.8794	34.3663	36.4289	55.2756	59.0104	56.7903
	1.26	35.8886	36.0322	37.0562	35.7147	36.0753	39.4697	39.4826	39.6729	60.7346	63.7997	62.4863
	0.503	45.4888	45.5371	45.3015	44.7138	49.9602	46.6073	48.093	45.1345	68.5603	73.5729	72.4951
	0.2	65.737	62.5042	65.0641	65.3856	64.3446	66.8561	67.1973	67.2016	93.1892	89.7762	95.8954
	0.0798	76.9056	79.645	76.8093	79.5327	78.7539	76.8888	73.6732	73.8635	90.3021	90.1611	89.3612
	0.0318	101.759	101.155	101.575	103.921	108.398	85.2361	81.1803	85.6698	100.149	96.3036	99.17
	0.0127	100.068	106.47	105.54	104.809	99.1689	97.0236	97.4273	92.672	103.179	95.7188	97.0102
	0.00504	105.733	106.075	108.39	90.7473	104.84	90.0642	89.4195	93.4959	95.0805	94.9586	97.9457
	0.002	94.5534	107.321	97.6987	111.822	106.796	102.527	101.293	101.804	105.643	100.375	102.324
	0.0008	88.8289	88.0477	92.2307	112.167	110.809	95.8859	98.2409	94.7209	98.6304	96.8966	102.808
Fig. 5c	BQ (μM)	venetoclax 0 μM		venetoclax 0.2 μM			venetoclax 5 μM			venetoclax 10 μM
	20	28.0426	26.8592	27.5425	30.0334	28.1954	32.912	33.3507	33.5615	47.6783	46.1121	48.8659
	7.97	26.8367	28.3196	26.1214	27.7268	26.5776	34.2621	33.5835	34.0141	47.2038	50.4323	49.9413
	3.17	30.4841	30.9112	30.9397	30.9202	29.7362	36.912	33.5466	36.473	51.6213	50.571	50.1034
	1.26	34.3338	34.4346	32.9741	33.876	32.5374	37.0754	37.4373	38.3019	49.4983	48.8216	56.6075
	0.503	44.0899	41.8796	42.7576	45.8227	40.9634	45.5889	48.5865	46.0556	62.0976	61.032	60.0439
	0.2	63.4492	63.5182	60.3409	59.4243	60.0901	60.8316	62.6856	64.2112	67.9191	65.641	69.0117
	0.0798	78.2525	75.1865	74.2628	78.264	75.8835	77.0796	75.6537	77.103	98.3998	97.2391	94.4288
	0.0318	101.693	99.2145	101.214	84.6194	97.436	96.8111	98.1926	99.6822	99.3233	96.4836	100.757
	0.0127	97.8718	98.263	92.3789	97.8038	96.0549	96.2314	99.5657	99.2105	98.0697	97.299	96.627
	0.00504	98.7563	99.4583	91.8635	91.3363	104.561	90.7724	96.1786	99.0639	91.0992	95.9244	95.781
	0.002	107.494	99.3082	101.618	103.69	99.7414	101.141	98.4314	109.225	107.4	102.213	102.286
	0.0008	99.8812	100.119	102.606	96.0856	101.308	94.2265	101.37	104.404	92.7017	100.846	106.452
Fig. 5d	BQ (μM)	DT2216 0 μM		DT2216 0.2 μM			DT2216 5 μM			DT2216 10 μM
	20	26.3341	27.6179	17.0774	16.2719	18.4848	9.08671	10.5555	10.6184	8.19021	7.55095	6.18533
	7.97	27.3661	28.9712	15.0618	15.7867	17.273	10.705	11.9083	12.3793	7.5584	7.6457	9.00409
	3.17	31.1494	30.1772	19.1371	16.9909	17.9836	12.0669	11.7824	12.8272	9.63439	7.22666	8.8452
	1.26	33.9659	32.9541	23.4129	21.9311	23.5022	15.097	14.0523	15.5316	11.8832	15.0889	20.2081
	0.503	44.1548	41.7748	37.1747	37.9635	35.5001	21.8301	24.75	21.2539	21.6416	20.4002	22.7782
	0.2	67.7909	66.745	66.9138	65.8132	63.1338	56.5782	64.137	59.7644	66.4822	86.926	65.3071
	0.0798	97.6703	92.0214	101.169	98.7099	100.552	104.69	100.099	98.0147	98.0567	92.2845	87.6838
	0.0318	95.2316	91.2018	98.863	97.7381	92.5996	100.758	104.651	101.496	96.5936	96.0279	94.6485
	0.0127	94.2391	105.832	99.3246	96.6177	95.7286	99.9588	105.234	100.398	93.5852	100.215	105.255
	0.00504	97.1399	105.474	96.3775	98.7595	98.6217	95.9967	97.5014	103.29	78.4702	84.5288	89.2726
	0.002	105.055	102.276	101.427	94.0341	101.745	100.803	97.5547	104.11	90.7026	103.136	102.834
	0.0008	105.332	102.938	94.0055	98.8112	101.41	101.09	107.058	103.408	88.2111	101.086	93.7773
Fig. 5e	BQ (μM)	AZD 5991 0 μM		AZD 5991 0.2 μM			AZD 5991 5 μM			AZD 5991 10 μM
	20	23.6604	23.2167	20.0632	19.2407	19.5346	20.3033	19.2911	19.2663	28.5702	27.4602	27.7513
	7.97	26.4165	24.6365	20.1201	21.3311	20.6366	21.9723	22.7933	22.6716	29.1048	30.6581	30.2409
	3.17	29.4688	30.7451	25.6752	26.3063	25.3162	26.3062	23.6085	26.3641	31.9914	32.173	33.3061
	1.26	33.4959	33.7895	28.3319	27.5808	28.6413	25.016	24.4503	25.4228	28.3966	25.6331	29.1833
	0.503	45.7587	45.9688	44.4187	44.1453	47.5228	39.9418	41.3656	41.8348	40.1463	43.2746	40.9299
	0.2	67.3207	63.1931	69.7528	67.1803	67.3902	51.9813	52.3689	60.1413	53.6233	50.6166	51.842
	0.0798	119.061	95.3841	100.66	111.473	113.789	95.6171	108.181	116.525	95.8818	101.636	98.5759
	0.0318	98.8305	103.611	104.474	112.343	110.587	112.17	107.724	113.107	100.762	106.477	107.096
	0.0127	97.2802	97.0401	104.176	108.847	100.377	112.418	104.061	99.17	106.802	111.774	109.242
	0.00504	99.6696	104.914	111.538	108.31	103.585	102.52	117.943	111.613	103.218	110.421	107.705
	0.002	98.8096	102.085	108.466	100.019	103.502	108.386	114.883	109.765	111.834	114.011	117.725
	0.0008	97.4538	100.989	113.064	107.042	111.106	111.11	107.811	117.358	104.44	107.616	111.671
Fig. 5f	BQ (μM)	venetoclax 0 μM		venetoclax 0.2 μM			venetoclax 5 μM			venetoclax 10 μM
	20	29.0945	30.4736	27.8742	28.5409	29.6165	37.9718	36.3576	33.6079	47.8212	47.5992	46.2408
	7.97	28.2616	30.7797	26.8279	28.1049	28.7715	36.37	32.4363	33.5744	51.7762	50.678	49.9876
	3.17	34.8357	32.0068	29.7544	30.5482	30.7031	37.9317	35.9953	33.1856	53.8176	53.3386	52.2238
	1.26	34.86	35.1631	31.5099	29.7221	31.8215	36.901	34.7474	35.8595	49.4327	52.3576	50.3724
	0.503	44.1711	45.6829	40.9338	41.5027	40.8508	43.8725	46.2249	46.4442	63.9631	64.2802	66.3397
	0.2	66.306	68.8715	63.1203	69.816	64.2507	53.5449	59.982	57.9119	69.1291	72.5099	71.3059
	0.0798	106.751	95.5535	108.354	105.382	100.828	119.313	112.388	109.987	132.309	139.644	126.245
	0.0318	107.664	101.694	85.0006	96.3599	103.389	109.453	109.149	110.031	101.103	111.962	103.316
	0.0127	99.9456	94.277	109.864	103.36	93.0803	108.759	127.474	101.475	99.1263	118.418	124.356
	0.00504	103.938	102.956	103.237	104.392	103.159	114.107	121.742	96.8895	88.6092	109.852	107.952
	0.002	107.666	98.9626	109.587	111.533	96.1469	125.587	116.465	127.457	120.228	123.713	133.049
	0.0008	95.2446	96.2915	102.176	102.622	102.121	108.762	119.528	104.434	100.294	116.137	110.904
Fig. 5g		Number of colonies of PaTu-8902			P-value (compare to DMSO)
	DMSO	79	87.25	72.75
	BQ	75.75	73.5	71.25	0.233276
	DT2216	84.5	79.75	64	0.657089
	DT2216 + BQ	2.25	7.5	5.5	7.55288e-05
	Venetoclax	88.5	75.25	65.5	0.701079
	Venetoclax + BQ	87	79	66.75	0.787609
	AZD-5991	72.5	70	68.5	0.0989093
	AZD-5991 + BQ	65.75	52.75	69.25	0.0593913
Fig. 5h		Number of colonies of PaTu-8988T			P-value (compare to DMSO)
	DMSO	41	37	28
	BQ	39	40.25	33	0.6639
	DT2216	43.75	32.75	33	0.836075
	DT2216 + BQ	2.25	15	13.5	0.0107596
	Venetoclax	45.5	29.5	28.25	0.898599
	Venetoclax + BQ	45	31.25	36.75	0.695508
	AZD-5991	37.5	23.5	32.75	0.50829
	AZD-5991 + BQ	34.25	33.25	37.25	0.922584

## Sheet: Fig 6
Fig. 6a	mean HSA score calculated at SynergyFinder	DT2216 (μM)
	BQ (μM)	0	0.2	0.7	2	5	10
	0	0	0	0	0	0	0
	0.0187	0	-7.54192	0.866058	3.72786	-6.70359	-0.68609
	0.0534	0	-15.716	3.82112	13.7601	-4.83941	-10.193
	0.152	0	-10.1688	2.36072	4.80866	-0.29138	-0.90486
	0.433	0	10.1295	23.581	13.8417	14.3438	20.3144
	1.23	0	24.8952	36.3697	40.1157	39.972	42.1523
	3.51	0	19.1366	29.9365	40.9795	41.1042	44.029
	10	0	25.392	33.5041	42.6758	44.1712	47.5149
Fig. 6b	mean HSA score calculated at SynergyFinder	DT2216 (μM)
	BQ (μM)	0	0.2	0.7	2	5	10
	0	0	0	0	0	0	0
	0.0187	0	-8.27341	6.92753	-5.32325	1.35436	6.5336
	0.0534	0	3.81637	8.0807	-12.7347	-1.40201	0.758204
	0.152	0	0.753947	17.5994	-6.21167	-6.70302	3.29433
	0.433	0	-3.46692	13.1275	-5.12311	6.577	10.0376
	1.23	0	12.2751	26.379	4.42739	8.10186	20.089
	3.51	0	0	24.6614	-3.52836	3.42245	15.4837
	10	0	1.01235	21.4571	-2.20256	10.7386	16.9799
Fig. 6c	mean HSA score calculated at SynergyFinder	DT2216 (μM)
	BQ (μM)	0	0.2	0.7	2	5	10
	0	0	0	0	0	0	0
	0.0187	0	-2.19339	-5.17584	-0.47539	3.09979	2.7094
	0.0534	0	6.18376	-14.3849	-6.58543	4.15135	0
	0.152	0	7.7897	-4.26493	1.77367	0.285073	2.00084
	0.433	0	15.403	9.96578	21.4961	21.7338	28.0327
	1.23	0	14.7467	29.4318	40.3476	44.1055	41.2532
	3.51	0	14.0603	23.6922	41.4537	47.0402	45.6167
	10	0	15.8961	22.8847	38.2843	43.5331	45.4888
Fig. 6d	mean HSA score calculated at SynergyFinder	DT2216 (μM)
	BQ (μM)	0	0.2	0.7	2	5	10
	0	0	0	0	0	0	0
	0.0187	0	-20.5262	-0.68996	2.61132	1.66016	-7.5291
	0.0534	0	-11.7641	0	6.54222	1.77609	-0.94877
	0.152	0	-8.76927	2.37313	6.17619	4.45172	1.87851
	0.433	0	25.7806	32.7666	37.8075	38.7221	36.3291
	1.23	0	11.5739	22.5401	27.5332	32.0699	36.0334
	3.51	0	15.5648	28.4784	37.1659	45.8836	44.2306
	10	0	15.8351	22.1455	36.3049	42.277	50.3532
Fig. 6f	Time (days)	non-targeting							non-targeting + BQ							BCL-XL KO								BCL-XL KO + BQ
	0	0	0	0	0	0	0	0	0	0	0	0	0	0	0	0	0	0	0	0	0	0	0	0	0	0	0	0	0	0	0	0
	9	142.721	175.424	169.423	126.284	128.513	197.325	169.337	104.722	116.152	144.72	146.98	111.254	148.191	181.907	94.1104	135.179	134.349	159.48	116.344	145.428	223.529	103.152	112.127	134.262	105.581	116.121	106.848	172.592	106.34	135.747	131.247
	13	351.675	406.854	256.515	318.298	250.615	474.923	470.696	146.156	170.953	328.933	347.976	200.967	328.069	318.603	115.179	381.764	430.027	381.924	176.189	386.936	242.82	170.184	205.659	163.546	179.133	89.7159	152.14	200.935	148.68	183.655	143.685
	16	548.049	711.693	443.643	579.109	425.278	670.132	442.825	220.576	186.009	377.257	359.728	266.56	427.602	613.726	269.317	526.927	590.997	463.361	354.62	590.885	353.355	312.511	212.936	214.431	132.398	96.2389	173.442	203.759	177.45	183.25	118.304
	18	753.99	923.445	552.44	848.917	456.359	1065.6	639.244	226.309	276.093	534.528	494.001	423.401	629.739	704.438	320.308	770.416	753.926	646.233	605.691	795.498	557.688	427.617	255.656	305.544	196.266	135.144	243.985	324.769	299.09	242.855	108.849
	20	719.625	1225.42	695.394	1037.37	578.739	1308.42	695.293	337.326	668.542	421.702	632.409	424.845	919.321	770.902	919.321	396.789	952.386	836.117	733.76	1238.54	611.583	627.787	323.606	274.337	167.916	157.073	238.78	384.851	262.371	335.175	126.598
	23	980.859	2099.17	1106.96	1455.52	929.147	1071.65	1563.34	381.81	567.5	866.416	883.99	503.781	1097.53	1032.07	592.296	1066.1	1203.89	1096.98	934.528	1508.69	795.813	775.844	399.171	377.889	210.716	157.216	229.147	441.088	328.034	365.713	198.246
	25	1361.76	2903.82	1309.65	2379.8	1369.17	1488.77	2413.88	487.491	664.621	1022.34	979.238	704.603	1543.22	1358.13	906.13	1236.27	1408.2	1339.97	1394.01	1747.52	1158.49	1002.85	370.537	424.508	186.446	204.557	294.247	493.693	492.754	438.018	278.896
	Tukey's multiple comparisons test	Summary	P Value
	non-targeting vs. non-targeting + BQ	***	0.0007
	non-targeting vs. BCL-XL KO	*	0.0238
	non-targeting vs. BCL-XL KO + BQ	****	<0.0001
	non-targeting + BQ vs. BCL-XL KO	ns	0.4306
	non-targeting + BQ vs. BCL-XL KO + BQ	*	0.0204
	BCL-XL KO vs. BCL-XL KO + BQ	***	0.0002
Fig. 6h	Tumor growth of PaTu-8902 xenograft
	Time (hours)	Vehicle													BQ													DT2216													BQ + DT2216
	0:00:00	0	0	0	0	0	0	0	0	0	0	0	0	0	0	0	0	0	0	0	0	0	0	0	0	0	0	0	0	0	0	0	0	0	0	0	0	0	0	0	0	0	0	0	0	0	0	0	0
	120:00:00	69.83	68.26	249.37	20.7	74.57	39.57	45.14	28.79	22.47	94.64	56.27	57.83	56	67.04	49.33	78.86	59.32	46.91	70.66	47.53	57.25	93.13	47.29	24.44	61.59	37.07	69.62	65.28	71.2	48.67	59.41	62.17	57.84	30.01	42.77	32.77	55.85	68.41	38.23	44.55	45.79	21.51	26.58	45.97	44.33	57.6	47.23	66.52
	192:00:00	87.52	119.28	92.85	23.55	74.01	75.94	44.1	58.98	41.38	107.65	55.18	91.24	80.63	79.95	32.46	96.43	64	56.45	65.81	27	68.77	85	102.53	58.21	63.89	70.5	90.58	96.23	89.89	92.5	98.31	63.48	74.43	64.59	66.65	56.86	80	78.98	44.11	70.88	41.04	70	92.25	59.25	81.25	104.1	51.41	82.83
	288:00:00	146.2	200.9	139.6	47.9	228.3	142.5	201.5	139.5	104.4	104	180.8	193.1	180.8	216.6	140.4	257	174.7	237.7	160.7	108	191.7	156.4	176.1	84.4	143.5	105.1	255.8	214.2	188.5	196.5	200.5	170.9	188.5	121.5	142.7	72.9	199.1	171	100.7	181.7	138	55.7	135	190.4	178.2	228.5	117.6	189.5
	384:00:00	390.8	428.6	374.3	266.3	472.4	232.1	296.2	329.5	239.8	579.8	462.7	432.5	396.3	362.8	236.1	414.3	288.9	329.2	268.3	434.2	155.2	346.2	352.4	212.8	139.7	248	602.5	624.2	456.8	364.4	379.1	285.1	458.9	302.9	341.4	385.6	454.4	433	146.9	175.6	309.4	233.4	286.4	445.4	232.1	218.5	208.7	199.6
	456:00:00	696.3	767.4	613.5	396.2	715.6	352.5	543	668.7	475.3	731.7	688.2	613.7	644.9	392.8	263.6	458	294	402.1	336.4	559.3	201.3	394.3	509.5	191.9	217	272.9	713.3	1019.7	863.2	587.6	612.4	470.1	585	453.6	439.6	740.1	706.8	547.9	210.9	282.4	357	199.5	221.5	327.2	264.3	179	251.8	115.8
	504:00:00	983.3	1132.5	1051.1	627.6	1050.3	579.7	768.2	921.5	826.3	1102.7	1218.7	714.3	1013.9	463.1	304.1	520.2	427.1	480.9	473	693.1	275.3	670.1	722.5	337.6	345.4	852.1	922.2	1085.8	929.5	744.2	697.6	796.9	730.4	558	506.3	690.2	747.8	1439.8	289.9	194.56	338.6	338.8	265.4	426.3	397.1	221.7	142.6	227.7
	552:00:00						876.5	908		1064.7				1385.7	688.1	333.5	646.6	440.3	516.6	478.1	770.9	311.5	595.6	628.7	333.4	231.6	706.4														248.141		435.5		410.4	428.5	238.3	121.9	193.8
	624:00:00						993.94	1405.61		1504.59					707.44	528.87	1017.88	652.21	834.76	573.12	1016.27	416.33	756.27	929.21	480.23	412.19	518.91														229.85		465.18		441.01	460.4	302.37	216.3	176.3
	672:00:00						1106.43	1751.41		1954.61					728.24	589.13	905.15	728.14	811.25	723.83		466.79	937.88	1165.67	585.81	450.61	623.34														594.19		611.05		645.95	569.56	302.34	207.58	357.04
	720:00:00														770.15		911.86	924.87	958.75	1066.89		633.98	1055.19	1250.68		604.53	765.25														634.78		557.26			715.73	478	387.32	403
	Tukey's multiple comparisons test		Summary	P Value
	Vehicle vs. BQ 10mg/kg		****	<0.0001
	Vehicle vs. BQ + DT2216		****	<0.0001
	BQ 10mg/kg vs. BQ + DT2216		*	0.0136
Fig. 6i	Tumor growth of HPAC xenograft
	Time (hours)	Vehicle							BQ							DT2216							BQ+DT2216
	0:00:00	0	0	0	0	0	0	0	0	0	0	0	0	0	0	0	0	0	0	0	0	0	0	0	0	0	0	0	0
	288:00:00	109.113	178.117	124.391	148.837	128.134	82.3784	126.889	148.378	113.804	96.6991	147.517	102.975	120.358	129.294	129.288	108.555	132.738	176.904	109.268	114.376	65.1305	134.449	113.724	132.788	133.416	106.742	116.448	99.478
	336:00:00	159.111	227.648	133.673	157.172	190.306	119.841	141.339	177.192	201.343	135.673	159.949	155.478	163.273	151.223	171.391	151.782	155.389	197.036	165.398	154.128	115.605	147.628	107.704	156.107	196.147	148.642	174.198	154.087
	408:00:00	286.185	280.306	220.902	279.613	228.773	223.278	219.018	238.905	224.63	210.33	210.92	215.326	285.883	281.333	274.207	274.752	224.921	278.628	296.888	244.063	214.777	193.153	166.672	224.381	244.032	154.179	157.462	129.772
	480:00:00	359.349	505.702	294	433.108	236.535	288.328	251.174	343.328	396.23	262.64	350.94	311.487	349.065	408.809	408.678	328.301	248.931	471.783	328.3	313.104	233.044	166.981	209.187	228.488	229.957	143.428	255.017	175.25
	576:00:00	510.938	580.183	387.165	515.683	316.764	411.946	394.124	459.421	469.094	345.651	459.113	470.016	359.567	455.204	449.627	448.252	327.695	461.304	453.404	506.51	317.97	226.979	204.701	266.227	200.656	176.128	239.664	181.79
	648:00:00	695.553	778.862	487.13	572.768	408.645	681.616	571.091	475.454	566.864	355.447	560.133	514.547	579.15	578.85	578.812	529.107	470.112	711.78	571.286	577.997	392.257	227.186	171.538	274.433	247.904	250.154	297.95	327.673
	696:00:00		1333.33	684.216	807.895	732.915	853.138	595.492	773.257	707.921	471.455	823.336	758.318	752.962	822.595	964.688	855.405	643.391	904.614	984.335	996.222	562.67	333.891	199.165	326.638	296.18	243.84	308.295	458.733
	816:00:00		1458.81	909.007	1171.89	805.297	1184.32	711.179	1193.98	1106.11	564.347	751.423	1036.01	915.716	1033.81	1182.82	879.279	951.016	1078.81	1042.86	853.204	552.387	315.81	188.83	551.26	409.142	336.569	323.981	580.245
	Tukey's multiple comparisons test		Summary	P Value
	Vehicle vs. BQ 10mg/kg		ns	0.8457
	Vehicle vs. DT2216 15 mg/kg		ns	0.8096
	Vehicle vs. BQ + DT2216		***	<0.0001
	BQ 10mg/kg vs. DT2216 15 mg/kg		ns	0.9998
	BQ 10mg/kg vs. BQ + DT2216		***	0.0003
	DT2216 15 mg/kg vs. BQ + DT2216		***	0.0004
Fig. 6k	Tumor growth of KPCY 6694 C2 syngeneic tumor
	Time (hours)	Vehicle													BQ													DT2216													BQ + DT2216
	0:00:00	0	0	0	0	0	0	0	0	0	0	0	0		0	0	0	0	0	0	0	0	0	0	0	0	0	0	0	0	0	0	0	0	0	0	0	0			0	0	0	0	0	0	0	0	0
	192:00:00	12.7832	29.25	19.968	11.9625	1.014	26.1	29.4335	10.8647	25.6459	9.4815	2.232	15.625		13.122	14.4179	41.0375	15.3491	23.7748	13.0536	7.14089	12.32	25.6649	7.38	7	36.162	38.3974	20.1851	11.664	6.048	10.1194	12.5338	28.224	24.336	15.264	32.4514	14.4563	22.4551			46.8847	28.6038	6.02176	22.5608	15.0919	32.2175	15.552	14.3688	5.3622
	264:00:00	81.1008	56.8296	81.125	52.4745	53.5813	58.5468	46.9336	48.3664	44.5536	45.041	51.816	44.6578		53.3782	66.9147	55.915	44.8228	53.1677	77.616	60.014	55.386	69.3084	54.5088	49.4484	51.088	53.5208	102.882	52.7155	47.9909	46.1919	82.1167	56.325	59.972	60.9108	67.0768	60.264	57.368			106.369	74.4377	78.9412	58.08	57.4592	60.9417	66.8306	53.7248	54.0816
	336:00:00	129.17	91.968	63.7884	57.3334	69.7304	62.3716	79.3812	97.5744	105.811	82.524	108.05	81.4545		53.04	107.736	80.496	73.2672	92.2832	57.9112	57.1648	48.86	195.477	186.163	163.472	192.632	162.096	123.503	99.4	72.975	83.2676	103.375	91.698	69.6776	91.6277	197.467	109.767	158.014			139.955	60.9462	80.631	79.2396	59.408	69.632	147.18	90.6101	187.378
	432:00:00		200.541	191.59	126.318	200.647	181.926	149.157	187.849	246.812	258.688	240.547	242.196		153.822		228.326	194.184	275.286	124.216	110.11	195.954	224.77	318.448	219.242	234.258	273.612	301.937	251.473	195.706	136.355	341.209	203.248	256.706	151.898	292.118	199.149	214.062			184.472	63.4522	122.631	139.385	67.3998	135.541	188.024	130.465	403.496
	504:00:00		393.333	312.178	321.489	285.069	520.382	197.86	375.524	319.539	344.257	416.304			408.525		365.629	276.323	408.525	294.899	306.587	212.058	451.562	315.076	356.372	421.572		392.31	495.938	401.49	305.796		268.24	378.963	324.901	399.33		353.593				108.966	171.213	177.386	144.32	125.791	289.687	220.232
	600:00:00		507.527	485.641	466.798	577.124	671.089	394.384	471.256	429.009		669.611			264.6		530.916	385.25		476.387	499.234	362.886	508.762			466.849		615.63	744.895		549.717		454.914	640.09	343.345	693.25						218.193	265.514	77.1738	249.201	203.128		221.875
	696:00:00																																									183.082	257.098		267.358	261.717
	P Value at 600 hours
	Tukey's multiple comparisons test		Summary	P Value
	Vehicle vs. BQ 10mg/kg		ns	0.379
	Vehicle vs. DT2216 15 mg/kg		ns	0.6852
	Vehicle vs. BQ + DT2216		****	<0.0001
	BQ 10mg/kg vs. DT2216 15 mg/kg		ns	0.0645
	BQ 10mg/kg vs. BQ + DT2216		**	0.0034
	DT2216 15 mg/kg vs. BQ + DT2216		****	<0.0001
Fig. 6m	Tumor weight of KPCY 6694 C2 orthotopic tumor	Tumor Weight
	Vehicle	369.3	265.8	174.8	243.8	390	153	293.3	224.8	298.9	283.4
	BQ 10mg/kg	288.4	290.2	237.6	208.8	270.35	218	252.4	205	154.5	280.1
	DT2216 15 mg/kg	285	333.2	249.8	174.6	208.5	266.9	295.3	308.6	243	247.3
	BQ + DT2216	105.3	239.8	145.4	167.7	131.2	123.5	231	144.4
	Tukey's multiple comparisons test		Summary	P Value
	Vehicle vs. BQ 10mg/kg		ns	0.651
	Vehicle vs. DT2216 15 mg/kg		ns	0.986
	Vehicle vs. BQ + DT2216		**	0.001
	BQ 10mg/kg vs. DT2216 15 mg/kg		ns	0.841
	BQ 10mg/kg vs. BQ + DT2216		*	0.025
	DT2216 15 mg/kg vs. BQ + DT2216		**	0.003
[truncated: 4 more columns]

## Sheet: Fig S1
Fig. S1a	BQ (μM)	PaTu-8902		PaTu-8988T		PK-1		KP-4		PANC-1		HPAC		KPCY 6694 C2
	20	27.3968	26.4004	27.9543	28.474	8.78275	8.73874	13.67	12.4939	9.25457	8.85768	28.6754	31.6086	34.5509	35.6296
	7.97	27.8602	29.61	29.147	32.5958	8.86772	9.05133	12.3141	13.7393	12.1387	14.4455	33.3293	28.8964	53.6288	51.6308
	3.17	31.4737	32.9216	40.6515	39.5787	11.6408	12.2197	13.8357	14.9596	23.3367	22.813	31.5354	35.1561	84.5061	78.4771
	1.26	33.9356	33.4224	54.2975	53.4406	12.8866	13.7947	18.758	17.5618	36.6199	38.0993	37.2138	37.1198	54.7394	58.5965
	0.503	46.9237	48.6673	96.6067	94.8543	29.597	22.8362	30.5157	29.0474	59.8306	65.299	46.1906	43.2048	99.0327	88.4062
	0.2	72.5633	68.2638	150.479	134.813	60.8882	68.1384	62.096	63.6879	76.9566	70.0237	72.1721	66.8881	112.951	101.894
	0.0798	86.2209	79.6238	114.225	117.526	90.1719	88.9299	95.2471	89.6931	99.0079	100.275	103.924	95.5244	103.121	98.6178
	0.0318	102.079	106.442	112.453	104.159	93.2386	96.1687	102.554	104.626	105.751	101.121	94.7673	104.515	102.317	98.0561
	0.0127	98.0131	96.7527	94.9876	105.045	100.167	97.6861	100.996	97.5299	104.778	102.217	104.747	102.546	108.328	102.248
	0.00504	99.2684	93.9742	106.03	103.466	100.392	103.971	100.713	93.7506	103.75	101.859	99.2307	103.439	104.743	104.369
	0.002	98.0466	92.9268	93.0819	117.59	97.2111	97.35	104.932	103.945	98.7408	93.3604	103.107	107.179	91.759	103.227
	0.0008	90.1358	90.4575	92.982	104.638	94.1786	97.0852	100.742	98.6126	93.4104	95.929	101.772	107.974	102.197	118.818
Fig. S1b PaTu-8988T	Time (days)	dmso			500 nM			1(μM)			5 (μM)
	0	0	0	0	0	0	0	0	0	0	0	0	0
	3	3.01759	3.03572	3.06102	2.18487	2.23105	2.09647	1.76938	1.61315	1.63247	1.29642	1.35374	1.27622
	6	6.44233	6.2664	6.61918	4.9471	4.96732	4.8772	3.83957	3.98634	3.91957	2.77178	2.479	2.43187
	9	10.2848	10.2582	10.393	8.38006	8.03069	8.24196	6.11956	6.26709	6.20925	4.66713	4.65578	4.76546
	12	12.9403	13.3898	13.3459	11.2567	11.167	11.5033	7.64893	7.8528	7.76836	6.10461	6.10627	6.03271
Fig. S1b PaTu-8902	Time (days)	dmso			500 nM			1(μM)			5 (μM)
	0	0	0	0	0	0	0	0	0	0	0	0	0
	3	3.08998	3.14367	2.99151	1.56195	1.52036	1.41811	1.24367	1.07764	1.06494	0.704754	0.966529	0.53813
	6	6.41619	6.55464	6.56365	4.35795	4.0297	4.0092	3.30972	3.22008	3.2139	2.37762	2.70727	2.3384
	9	10.1766	10.0363	10.1117	6.69064	6.48543	6.22897	5.12803	4.84956	4.74632	3.80504	3.8295	3.52464
	12	12.9423	12.7317	12.8707	8.97379	8.81394	8.91533	6.2181	6.29537	6.42825	4.96443	5.13762	4.77178
Fig. S1c	24 h	BQ 0.5 μM			BQ 5 μM			P Value BQ 0.5 μM	P Value BQ 5 μM
	uracil	1.00757	1.03243	0.97329	0.74088	0.83116	0.86741	0.849167	0.0094898
	uridine	0.883722	0.978481	0.657053	0.526081	0.794349	0.7433	0.272113	0.0550445
	xanthosine	0.819339	0.966289	0.90992	0.909806	1.01151	0.748388	0.168501	0.277656
	adenine	0.918952	0.894209	0.912276	0.781578	0.855644	0.863417	0.0239553	0.0098135
	7 days	BQ 0.5 μM			BQ 5 μM			P Value BQ 0.5 μM	P Value BQ 5 μM
	uracil	0.931004	0.753506	0.820012	2.30308	2.23025	2.6484	0.0919355	0.000568917
	uridine	1.03113	1.20255	0.769902	2.76334	1.78383	2.44263	0.995195	0.014119
	xanthosine	0.811959	0.735852	0.877629	2.06983	1.80113	2.37169	0.032293	0.00316017
	adenine	0.770565	0.671072	0.781864	1.40604	1.5391	1.6826	0.00275533	0.00267436
Fig. S1d	24 h	BQ 0.5 μM			BQ 5 μM			P Value BQ 0.5 μM	P Value BQ 5 μM
	Citrate	0.41841	0.55912	0.49236	0.40908	0.42696	0.3452	0.00768306	0.00341466
	Aconitate	0.294197	0.469993	0.370126	0.40292	0.382405	0.314767	0.0159513	0.0130818
	Succinate	0.64713	0.70994	0.61706	0.66757	0.64431	0.66647	0.00178354	0.0008614
	Fumarate	3.74638	3.64336	3.37708	2.88087	3.32626	3.37214	2.50476e-05	0.000172125
	Malate	2.38208	2.94046	1.92208	1.88255	1.96977	1.70222	0.0111802	0.00392334
	7 days	BQ 0.5 μM			BQ 5 μM			P Value BQ 0.5 μM	P Value BQ 5 μM
	Citrate	0.546556	0.314881	0.538812	0.813527	0.627873	0.736411	0.0187473	0.100499
	Aconitate	0.348297	0.385895	0.57629	0.790694	0.50853	0.83804	0.001749	0.0540631
	Succinate	1.1523	1.11118	1.14216	1.17119	1.14367	1.30337	0.00472644	0.0180633
	Fumarate	2.79609	2.76316	3.0703	2.48265	2.5349	2.33183	4.55097e-05	2.16279e-05
	Malate	1.34335	1.63161	1.25538	1.36752	1.5816	1.38434	0.0280098	0.00544746
Fig. S1e	Time (minutes)	DMSO 24h						BQ 24h						DMSO 7d						BQ 7d						IACS
	1.41	186.35	213.89	212.29	194.6	184.88	188.76	175.15	154.52	169.86	157.77	161.07	152.59	186.99	162.1	163.87	199.53	180.01	163.17	110.23	104.31	116.98	115.87	111.76	66.47	130.01	145.21	122.84	122.16	131.27	146.16
	7.99	176.32	204	200.69	183.71	176.54	179.66	163.98	144.97	157.04	145.33	148.65	140.94	180.05	155.15	154.63	192.68	170.86	158.31	106.41	99.98	112.04	112.26	107.19	63.88	121.9	131.83	113.7	115.5	121.71	137.26
	14.56	173.34	201.96	199.64	182.54	176.65	178.18	160.21	139.77	152.41	141.16	143.89	137.75	179.44	153.74	152.75	191.98	169.44	159.26	106.05	98.76	110.51	112.93	104.26	62.09	119.92	128.4	113.08	114.89	118.84	135.62
	21.22	54.91	66.36	60.97	59.18	50.71	49.79	62.43	49.79	58.87	53.16	56.44	52.51	68.84	49.22	49.26	76.43	50.63	50.01	51.91	44.61	50.24	55.37	50.37	27.71	45.26	48.72	41.48	46.86	43.68	53.36
	27.79	50.37	52.71	54.98	51.5	48.44	47.26	58.54	49.01	55.22	51	50.83	49.49	48.56	43.56	45.62	52.54	46.88	43.05	48.69	42.79	49.03	52.04	46.3	26.21	41.05	43.47	40.22	41.51	39.43	46.72
	34.37	47.84	51.04	52.89	49.33	45.27	46.42	57.25	46.65	54.59	50.08	50.88	49.04	46.36	42.26	42.89	50.34	45.9	41.82	46.78	41.35	46.79	48.43	44.12	25.27	39.46	42.34	38.42	40.18	38.2	45.01
	41.01	132.52	216.57	255.35	122.23	195.86	121.59	203.62	222.85	184.6	191.78	173.69	188.11	180.82	140.92	189.21	201.73	178.13	205.56	146.28	146.52	167.1	176.59	151.83	111.25	160.99	202.45	189.25	137.07	141.26	170.35
	47.6	165.95	249.12	246.18	158.21	218.65	161.31	238.06	246.29	222.82	206.94	198	207.15	191.49	173.33	201.61	235.64	217.11	223.75	165.6	168.11	181.1	200.18	182.35	121.64	167.79	211.74	195	153.1	170.45	188.76
	54.17	195.15	226.15	210.48	185.28	224.7	190.19	281.36	260.56	238.75	225.37	221.27	225.4	224.15	204.79	225.58	272.78	252.85	265.02	182.92	184.09	197.72	226.97	211.65	136.2	177.38	214.51	195.71	165.85	182.68	198.55
	60.83	32.65	32.09	35.54	35.18	29.63	31.73	36.2	28.69	34.31	34.36	35.38	31.56	31.98	30.36	31.32	32.71	31.93	27.92	39.48	33.86	39.17	43.51	37.67	20.68	26.71	26.82	23.8	28.33	23.93	30.42
	67.41	33.73	35.89	38.73	35.35	32.98	32.8	39.72	32.31	37.23	36.22	36.1	34.22	34.89	32.51	33.44	36.6	34.58	31.79	38.87	34.21	40.26	42.05	35.43	21.98	28.1	29.54	27.29	29.48	26.13	31.76
	73.98	33.09	36.04	38.65	34.47	32.89	32.12	39.55	32.42	36.74	35.51	35.23	33.68	34.37	32.6	32.91	36.08	34.56	31.93	37.81	33.36	38.12	42.15	34.16	19.7	27.62	29.22	27.02	29.02	25.91	31.52
Fig. S1f	Time (minutes)	DMSO 24h						BQ 24h						DMSO 7d						BQ 7d						IACS
	1.41	349.05	334.5	286.22	381.86	297.73	234.61	178.32	218.93	168.24	183.35	146.09	152.62	192.81	169.47	172.57	186.76	171.32	177.57	139.38	142.03	141.01	143.34	136.18	141.66	91.98	96.4	78.03	108.5	110.45	95.18
	7.99	335.99	321.36	283.26	363.83	290.14	228.09	178.47	212.66	165.67	179.67	143.87	147.13	182.82	157.23	167.29	176.36	167.33	169.55	130.59	133.75	130.81	133.35	130.18	134.12	90.43	94.05	77.65	106.24	106.72	93.13
	14.56	333.11	321.03	284.94	365.16	288.96	227.45	180.6	214.6	166.68	180.19	143.94	146.95	181.27	154.28	165.02	174.09	162.95	165.72	127.31	129.92	129.27	131.56	128.67	128.95	92.85	96.38	80.37	107.32	107.5	95.14
	21.22	126.22	102.77	106.42	125	97.9	76.89	92.94	119.4	83.93	63.7	52	62.17	61.93	49.89	60.77	65.14	60.56	62.35	51.35	54.26	58.89	51.27	52.16	51.84	50.94	47.97	37.9	46.42	51.75	57.56
	27.79	109.03	96.43	99.73	114.94	82.68	60.88	81.16	93.67	79.04	57.61	48.58	51.06	48.7	38.72	43.47	44.91	41.49	44.2	51.25	48.92	56.04	53.18	52.85	51.1	40.84	41.29	34.51	43.42	41.96	39.38
	34.37	114.11	104.74	105.14	120.62	85.9	63.62	77.46	93.28	72.84	54.47	46.43	48.85	50.07	38.78	42.79	44.14	40.82	43.26	48.91	50.86	55.24	47.16	49.06	50.24	40.97	40.62	34.34	42.79	41.53	38.27
	41.01	237.29	365.8	302.45	282.42	191.13	253.82	180.15	207.28	190.18	172.75	152.74	159.97	184.78	187.73	146.51	183.13	163.81	198.68	128.3	121.53	126.33	115.31	104.8	128.09	124.07	129.23	125.16	148.7	146.94	136.72
	47.6	264.11	342.64	308.66	318.6	241.18	219.56	199.88	244.05	218.03	197.26	168.06	190.39	184.25	153.83	163.76	160.12	163.52	165.55	132.86	134.62	134.87	126.89	117.21	137.49	139.08	149.65	137.3	165.58	158.4	151.62
	54.17	319.77	348.94	344.61	342.75	271.42	207.58	222.38	266.57	230.2	217.1	184.45	210.41	147.72	118.65	160.2	119.14	116.06	130.92	138.2	140.6	143.14	135.48	127.19	144.18	151.84	162.55	145.32	178.41	170.49	161.49
	60.83	72.12	62.91	76.41	76.98	50.12	37.41	78.02	100.44	73.05	44.58	36.88	37.19	31	24.48	28.65	26.39	26.04	27.51	36.93	37.19	44.49	32.95	34.28	36.14	26.09	24.11	19.83	25.13	23.44	22.26
	67.41	68.32	63.53	69.8	74.87	50.45	39.6	67.3	85.49	67.54	42.04	34.99	37.33	32.66	26.23	29.13	28.27	27.57	29.44	35.53	36.62	43.05	32.88	33.67	35.49	26.16	24.92	20.58	26.12	24.55	23.19
	73.98	67.07	62.93	68.1	72.58	48.63	38.76	63.8	81.3	60.39	39.18	33.33	36.06	32.08	26.14	28.53	28.28	27.41	29.02	33.68	34.19	40.95	32.66	31.58	33.5	25.77	24.45	20.52	25.74	24.46	23.04
Fig. S1g								P Value
	DMSO 24 h	128.629	134.015	152.699
	BQ 24 h	111.869	94.5305	112.474				0.0264935	vs DMSO 24 h
	DMSO 7 d	111.406	121.651	136.733
	BQ 7 d	53.9949	15.8563	64.8825				0.0091408	vs DMSO 7 d
	IACS	41.0943	60.0246	95.1244				0.0295331	vs DMSO 7 d
								P Value
Fig. S1h	DMSO 24 h	168.905	196.943	243.763
	BQ 24 h	122.815	115.545	119.817				0.0187691	vs DMSO 24 h
	DMSO 7 d	176.595	113.178	139.307
	BQ 7 d	97.0038	8.9778	94.8501				0.0910377	vs DMSO 7 d
	IACS	24.2724	68.1792	72.7256				0.0215565	vs DMSO 7 d
								P Value
Fig. S1i	DMSO 24 h	114.281	121.042	136.587
	BQ 24 h	92.751	81.392	94.4586				0.0114203	vs DMSO 24 h
	DMSO 7 d	99.5947	110.425	122.842
	BQ 7 d	47.2625	7.24106	56.9771				0.0113712	vs DMSO 7 d
	IACS	32.82	49.8834	81.1914				0.0229008	vs DMSO 7 d
								P Value
Fig. S1j	DMSO 24 h	143.6	171.589	209.494
	BQ 24 h	109.371	104.481	106.606				0.0236804	vs DMSO 24 h
	DMSO 7 d	146.663	99.9221	124.141
	BQ 7 d	82.0489	2.98915	79.3569				0.078191	vs DMSO 7 d
	IACS	17.7805	52.1316	56.8618				0.011239	vs DMSO 7 d

## Sheet: Fig S2
Fig. S2a	Group	PC1	PC2
	DMSO	-0.290271	-0.178208
	DMSO	-0.288058	-0.187574
	DMSO	-0.285496	-0.182424
	0.5 μM 24h	-0.289417	-0.167499
	0.5 μM 24h	-0.28792	-0.164702
	0.5 μM 24h	-0.282543	-0.174064
	5 μM 24h	-0.283455	-0.16029
	5 μM 24h	-0.288082	-0.155816
	5 μM 24h	-0.287225	-0.154785
	0.5 μM 7d	-0.206192	0.335732
	0.5 μM 7d	-0.205359	0.340303
	0.5 μM 7d	-0.206529	0.344539
	5 μM 7d	-0.209903	0.357835
	5 μM 7d	-0.210108	0.367555
	5 μM 7d	-0.208288	0.36055
Fig. S2b	Group	PC1	PC2
	DMSO	0.24945	0.246238
	DMSO	0.252451	0.241625
	DMSO	0.246509	0.238846
	0.5 μM 24h	0.248284	0.222412
	0.5 μM 24h	0.245847	0.212987
	0.5 μM 24h	0.243545	0.222088
	5 μM 24h	0.253415	0.196237
	5 μM 24h	0.252374	0.203272
	5 μM 24h	0.251573	0.202678
	0.5 μM 7d	0.264506	-0.274541
	0.5 μM 7d	0.263243	-0.270005
	0.5 μM 7d	0.263613	-0.279996
	5 μM 7d	0.277556	-0.325232
	5 μM 7d	0.279365	-0.32958
	5 μM 7d	0.277201	-0.343225
Fig. S2f	Rank	Score	Type	ID	Name	Description	CMap	Sum.Score
	6	97.92	cp	BRD-K99545815	PF-562271	Focal adhesion kinase inhibitor	NA	NA
	8	97.86	cp	BRD-K19220233	JNK-9L	JNK inhibitor	NA	NA
	9	97.78	cp	BRD-K77908580	entinostat	HDAC inhibitor	HDAC inhibitor	86.78
	10	97.74	cp	BRD-A13122391	triptolide	RNA polymerase inhibitor	NA	NA
	11	97.71	cp	BRD-K27305650	LY-294002	MTOR inhibitor	Bromodomain Inhibitor	98.12
	11	97.71	cp	BRD-K27305650	LY-294002	MTOR inhibitor	MTOR inhibitor	50.03
	11	97.71	cp	BRD-K27305650	LY-294002	MTOR inhibitor	PI3K inhibitor	35.28
	12	97.18	cp	BRD-K30677119	PP-30	RAF inhibitor	NA	NA
	13	97.14	cp	BRD-K04548931	pidorubicine	Topoisomerase inhibitor	Topoisomerase inhibitor	82.98
	14	97.03	cp	BRD-K64890080	BI-2536	PLK inhibitor	Bromodomain Inhibitor	98.12
	15	96.98	cp	BRD-U51951544	ZG-10	JNK inhibitor	NA	NA
	16	96.9	cp	BRD-K13390322	AT-7519	CDK inhibitor	CDK inhibitor	14.46
	17	96.65	cp	BRD-K25504083	cytochalasin-d	Actin polymerization inhibitor	NA	NA
	20	96.3	cp	BRD-A02333338	cyclopamine	Smoothened receptor antagonist	NA	NA
	21	95.98	cp	BRD-K74733595	APHA-compound-8	HDAC inhibitor	HDAC inhibitor	86.78
	22	95.7	cp	BRD-K43389675	daunorubicin	RNA synthesis inhibitor	Topoisomerase inhibitor	82.98
	24	95.56	cp	BRD-K92093830	doxorubicin	Topoisomerase inhibitor	Topoisomerase inhibitor	82.98
	25	95.34	cp	BRD-K50387473	XMD-892	MAP kinase inhibitor	Bromodomain Inhibitor	98.12
	25	95.34	cp	BRD-K50387473	XMD-892	MAP kinase inhibitor	Leucine rich repeat kinase inhibitor	95.28
	27	95.28	cp	BRD-K16485616	mocetinostat	HDAC inhibitor	HDAC inhibitor	86.78
	28	95.07	cp	BRD-K21680192	mitoxantrone	Topoisomerase inhibitor	Topoisomerase inhibitor	82.98
	29	94.54	cp	BRD-A11702965	chromomycin-a3	DNA binding agent	NA	NA
	30	94.39	cp	BRD-K83794624	pirarubicin	Topoisomerase inhibitor	Topoisomerase inhibitor	82.98
	31	94.36	cp	BRD-K79090631	CGP-60474	CDK inhibitor	NA	NA
	35	93.93	cp	BRD-K69840642	ISOX	HDAC inhibitor	HDAC inhibitor	86.78
	36	93.87	cp	BRD-K87909389	alvocidib	CDK inhibitor	NA	NA
	37	93.83	cp	BRD-K99749624	linifanib	PDGFR receptor inhibitor	NA	NA
	39	93.29	cp	BRD-K13514097	everolimus	MTOR inhibitor	NA	NA
	43	92.92	cp	BRD-A62184259	cycloheximide	Protein synthesis inhibitor	Protein synthesis inhibitor	20.74
	44	92.92	cp	BRD-K09499853	KU-0060648	DNA dependent protein kinase inhibitor	DNA dependent protein kinase inhibitor	90.58
	44	92.92	cp	BRD-K09499853	KU-0060648	DNA dependent protein kinase inhibitor	PI3K inhibitor	35.28
	45	92.89	cp	BRD-K37691127	hinokitiol	Tyrosinase inhibitor	NA	NA
	47	92.01	cp	BRD-K11927976	ER-27319	Mediator release inhibitor	NA	NA
	48	91.87	cp	BRD-K94294671	OSI-027	MTOR inhibitor	MTOR inhibitor	50.03
	49	91.84	cp	BRD-M16762496	PIK-75	DNA protein kinase inhibitor	PI3K inhibitor	35.28
	50	91.81	cp	BRD-K01436366	XMD-1150	Leucine rich repeat kinase inhibitor	Leucine rich repeat kinase inhibitor	95.28
	51	91.8	cp	BRD-K81418486	vorinostat	HDAC inhibitor	HDAC inhibitor	86.78
	54	91.52	cp	BRD-A45889380	mepacrine	Cytokine production inhibitor	NFkB pathway inhibitor	34.62
	56	91.07	cp	BRD-K12502280	TG-101348	FLT3 inhibitor	Bromodomain Inhibitor	98.12
	56	91.07	cp	BRD-K12502280	TG-101348	FLT3 inhibitor	FLT3 inhibitor	62.2
	56	91.07	cp	BRD-K12502280	TG-101348	FLT3 inhibitor	JAK inhibitor	10.88
	57	90.88	cp	BRD-K38615104	A-443644	AKT inhibitor	NA	NA
	60	90.18	cp	BRD-K06792661	narciclasine	Coflilin signaling pathway activator	NA	NA
	61	90.06	cp	BRD-K13566078	BMS-345541	IKK inhibitor	NA	NA
	62	89.64	cp	BRD-K91370081	anisomycin	DNA synthesis inhibitor	NA	NA
	65	89.28	cp	BRD-A73909368	dactinomycin	RNA polymerase inhibitor	NA	NA
	71	88.49	cp	BRD-K92428153	mycophenolate-mofetil	Dehydrogenase inhibitor	IMPDH inhibitor	86.15
	72	88.37	cp	BRD-A80502530	cinobufagin	ATPase inhibitor	ATPase inhibitor	59.86
	73	88.36	cp	BRD-A61856038	tremulacin	Lipoxygenase inhibitor	NA	NA
	75	88.09	cp	BRD-K68202742	trichostatin-a	HDAC inhibitor	HDAC inhibitor	86.78
	79	87.72	cp	BRD-K11663430	pyroxamide	HDAC inhibitor	HDAC inhibitor	86.78
	80	87.7	cp	BRD-K12867552	THM-I-94	HDAC inhibitor	HDAC inhibitor	86.78
	81	87.45	cp	BRD-K59753975	vindesine	Tubulin inhibitor	Tubulin inhibitor	4.31
	82	87.44	cp	BRD-K94887716	TFMPP	Serotonin receptor agonist	NA	NA
	84	87.19	cp	BRD-K02526760	QS-11	ARFGAP inhibitor	NA	NA
	85	87.09	cp	BRD-K83972459	JWE-035	Aurora kinase inhibitor	Aurora kinase inhibitor	-0.01
	89	86.62	cp	BRD-K19894101	MST-312	Telomerase inhibitor	NA	NA
	90	86.49	cp	BRD-K64857848	XMD-885	Leucine rich repeat kinase inhibitor	Leucine rich repeat kinase inhibitor	95.28
	91	86.23	cp	BRD-A15079084	phorbol-12-myristate-13-acetate	PKC activator	PKC activator	76.58
	94	86.06	cp	BRD-A34806832	proscillaridin	ATPase inhibitor	ATPase inhibitor	59.86
	96	85.91	cp	BRD-A59985574	topotecan	Topoisomerase inhibitor	Topoisomerase inhibitor	82.98
	97	85.89	cp	BRD-K06543683	bisindolylmaleimide-ix	CDK inhibitor	NA	NA
	98	85.7	cp	BRD-K22503835	scriptaid	HDAC inhibitor	HDAC inhibitor	86.78
	99	85.42	cp	BRD-K22385716	LY-303511	Casein kinase inhibitor	Bromodomain Inhibitor	98.12
	101	84.88	cp	BRD-A28105619	cucurbitacin-i	JAK inhibitor	NA	NA
	104	84.65	cp	BRD-K31542390	mycophenolic-acid	Dehydrogenase inhibitor	IMPDH inhibitor	86.15
	107	83.85	cp	BRD-A62025033	temsirolimus	MTOR inhibitor	MTOR inhibitor	50.03
	110	83.41	cp	BRD-K17743125	belinostat	HDAC inhibitor	HDAC inhibitor	86.78
	117	82.66	cp	BRD-A52650764	ingenol	PKC activator	PKC activator	76.58
	118	82.61	cp	BRD-A93236127	digitoxin	ATPase inhibitor	ATPase inhibitor	59.86
	120	82.56	cp	BRD-K92991072	PAC-1	Caspase activator	NA	NA
	124	82.39	cp	BRD-K61829047	7b-cis	Exportin antagonist	NA	NA
	126	81.99	cp	BRD-K69650333	idarubicin	Topoisomerase inhibitor	Topoisomerase inhibitor	82.98
	129	81.15	cp	BRD-K74761218	WT-171	HDAC inhibitor	NA	NA
	133	80.57	cp	BRD-A39646320	HC-toxin	HDAC inhibitor	HDAC inhibitor	86.78
	134	80.52	cp	BRD-A30437061	camptothecin	Topoisomerase inhibitor	Topoisomerase inhibitor	82.98
	136	80.39	cp	BRD-K18518344	digitoxigenin	ATPase inhibitor	ATPase inhibitor	59.86
	137	80.38	cp	BRD-K86873305	piperacillin	Bacterial cell wall synthesis inhibitor	NA	NA
	139	80.25	cp	BRD-A18497530	5-iodotubercidin	Adenosine kinase inhibitor	NA	NA
	141	80.06	cp	BRD-K77008974	WYE-354	MTOR inhibitor	MTOR inhibitor	50.03
	149	79.48	cp	BRD-K24132293	piperlongumine	Glutathione transferase inhibitor	NA	NA
	150	79.45	cp	BRD-A45333398	periplocymarin	Apoptosis stimulant	NA	NA
	152	79.26	cp	BRD-K64800655	PHA-793887	CDK inhibitor	CDK inhibitor	14.46
	153	79.25	cp	BRD-A94756469	digoxin	ATPase inhibitor	ATPase inhibitor	59.86
	156	78.87	cp	BRD-K82823804	SA-792987	PKC inhibitor	PKC inhibitor	17.76
	157	78.84	cp	BRD-A48237631	mitomycin-c	DNA alkylating agent	DNA synthesis inhibitor	24.59
	161	78.36	cp	BRD-K44432556	VU-0418946-1	HIF modulator	HIF activator	76.61
	162	78.3	cp	BRD-K67566344	KU-0063794	MTOR inhibitor	MTOR inhibitor	50.03
	163	78.24	cp	BRD-K11558771	droxinostat	HDAC inhibitor	HDAC inhibitor	86.78
	164	78.21	cp	BRD-A60245366	AS-601245	JNK inhibitor	NA	NA
	165	78.05	cp	BRD-K76907295	VU-0418947-2	HIF modulator	HIF activator	76.61
	169	77.95	cp	BRD-K77175907	calcifediol	Vitamin D receptor agonist	Vitamin D receptor agonist	37.57
	170	77.73	cp	BRD-K32744045	disulfiram	Aldehyde dehydrogenase inhibitor	NA	NA
	171	77.38	cp	BRD-K00337317	NU-7441	DNA dependent protein kinase inhibitor	DNA dependent protein kinase inhibitor	90.58
	172	77.37	cp	BRD-K12184916	dactolisib	MTOR inhibitor	MTOR inhibitor	50.03
	172	77.37	cp	BRD-K12184916	dactolisib	MTOR inhibitor	PI3K inhibitor	35.28
	173	77.26	cp	BRD-K35960502	niclosamide	DNA replication inhibitor	NA	NA
	174	77.23	cp	BRD-A89434049	sarmentogenin	ATPase inhibitor	ATPase inhibitor	59.86
	180	76.81	cp	BRD-K14821540	FCCP	Mitochondrial oxidative phosphorylation uncoupler	NA	NA
	185	76.27	cp	BRD-K93034159	cladribine	Adenosine deaminase inhibitor	Ribonucleotide reductase inhibitor	48.99
	187	75.65	cp	BRD-K52522949	NCH-51	HDAC inhibitor	HDAC inhibitor	86.78
	188	75.56	cp	BRD-M64432851	sunitinib	FLT3 inhibitor	FLT3 inhibitor	62.2
	188	75.56	cp	BRD-M64432851	sunitinib	FLT3 inhibitor	PDGFR/KIT inhibitor	1.9
	188	75.56	cp	BRD-M64432851	sunitinib	FLT3 inhibitor	RAF inhibitor	16.85
	188	75.56	cp	BRD-M64432851	sunitinib	FLT3 inhibitor	VEGFR inhibitor	18.08
	191	74.58	cp	BRD-K09638361	SA-63133	-666	Tubulin inhibitor	4.31
	193	74.5	cp	BRD-K51018020	VAMA-37	DNA dependent protein kinase inhibitor	DNA dependent protein kinase inhibitor	90.58
	195	74.28	cp	BRD-K56429665	calcipotriol	Vitamin D receptor agonist	Vitamin D receptor agonist	37.57
	196	74.26	cp	BRD-K15616905	CCCP	Mitochondrial oxidative phosphorylation uncoupler	NA	NA
	198	74.22	cp	BRD-K85985071	ellipticine	Topoisomerase inhibitor	Topoisomerase inhibitor	82.98
	199	74.08	cp	BRD-K36198571	WAY-170523	Metalloproteinase inhibitor	NA	NA
	203	73.35	cp	BRD-A94543220	bifonazole	Sterol demethylase inhibitor	NA	NA
	204	73.21	cp	BRD-K64517075	heliomycin	ATP synthase inhibitor	NA	NA
	205	73.08	cp	BRD-K18787491	U-0126	MEK inhibitor	MEK inhibitor	0.34
	209	72.44	cp	BRD-K56334280	amonafide	Topoisomerase inhibitor	Topoisomerase inhibitor	82.98
	213	71.84	cp	BRD-U25771771	WZ-4-145	EGFR inhibitor	EGFR inhibitor	0.45
	214	71.44	cp	BRD-K43068349	AMG-9810	TRPV antagonist	NA	NA
	215	71.17	cp	BRD-K89930444	AG-592	Tyrosine kinase inhibitor	NA	NA
	219	70.71	cp	BRD-K74305673	IKK-2-inhibitor-V	IKK inhibitor	IKK inhibitor	6.52
	219	70.71	cp	BRD-K74305673	IKK-2-inhibitor-V	IKK inhibitor	NFkB pathway inhibitor	34.62
	225	70.29	cp	BRD-K38477985	malonoben	Protein tyrosine kinase inhibitor	NA	NA
	227	69.91	cp	BRD-K28360340	TW-37	BCL inhibitor	BCL inhibitor	1.74
	228	69.84	cp	BRD-K36740062	GSK-1070916	Aurora kinase inhibitor	Aurora kinase inhibitor	-0.01
	231	69.28	cp	BRD-K11636097	JNJ-7706621	CDK inhibitor	CDK inhibitor	14.46
	232	69.14	cp	BRD-K00673382	famotidine	Histamine receptor antagonist	NA	NA
	233	69.07	cp	BRD-K63606607	bufalin	ATPase inhibitor	ATPase inhibitor	59.86
	234	68.98	cp	BRD-K59469039	AG-879	Angiogenesis inhibitor	EGFR inhibitor	0.45
	234	68.98	cp	BRD-K59469039	AG-879	Angiogenesis inhibitor	VEGFR inhibitor	18.08
	235	68.82	cp	BRD-K94144010	cotinine	Nicotine metabolite	NA	NA
	239	68.5	cp	BRD-K39944607	ochratoxin-a	Phenylalanyl tRNA synthetase inhibitor	NA	NA
	240	68.48	cp	BRD-K35531059	molsidomine	Guanylyl cyclase activator	NA	NA
	242	68.21	cp	BRD-K14550461	doxercalciferol	Vitamin D receptor agonist	Vitamin D receptor agonist	37.57
	243	67.91	cp	BRD-K67439147	SIB-1893	Glutamate receptor antagonist	NA	NA
	252	67.3	cp	BRD-A19248578	latrunculin-b	Actin polymerization inhibitor	NA	NA
	253	67.3	cp	BRD-K70327191	benzoxiquine	Anti-infective	NA	NA
	257	66.62	cp	BRD-A55416093	colforsin	Adenylyl cyclase activator	NA	NA
	259	66.6	cp	BRD-M86331534	pyrvinium-pamoate	AKT inhibitor	NA	NA
	260	66.58	cp	BRD-K05804044	AZ-628	RAF inhibitor	RAF inhibitor	16.85
	264	66.49	cp	BRD-K70505054	ranitidine	Histamine receptor antagonist	NA	NA
	266	65.88	cp	BRD-K56957086	dacinostat	HDAC inhibitor	HDAC inhibitor	86.78
	268	65.7	cp	BRD-K41337261	ZM-306416	ABL inhibitor	SRC inhibitor	18.4
	268	65.7	cp	BRD-K41337261	ZM-306416	ABL inhibitor	VEGFR inhibitor	18.08
	269	65.7	cp	BRD-K53790871	triamcinolone	Glucocorticoid receptor agonist	Glucocorticoid receptor agonist	-2.22
	274	65.41	cp	BRD-K08554278	bisbenzimide	DNA binding agent	NA	NA
	283	64.66	cp	BRD-K80348542	cephaeline	Protein synthesis inhibitor	Protein synthesis inhibitor	20.74
	290	63.96	cp	BRD-A28422058	L-689560	Glutamate receptor antagonist	NA	NA
	292	63.76	cp	BRD-K84595254	strophanthidin	ATPase inhibitor	ATPase inhibitor	59.86
	295	63.52	cp	BRD-K73395020	SA-1478088	-666	NA	NA
	297	63.25	cp	BRD-K13169950	NSC-3852	HDAC inhibitor	HDAC inhibitor	86.78
	302	62.72	cp	BRD-K99063460	didanosine	Nucleoside reverse transcriptase inhibitor	Nucleoside reverse transcriptase inhibitor	-0.23
	305	62.27	cp	BRD-K77987382	mebendazole	Tubulin inhibitor	Tubulin inhibitor	4.31
	306	62.23	cp	BRD-K99818283	PIK-90	PI3K inhibitor	PI3K inhibitor	35.28
	309	62.04	cp	BRD-K33106058	cytarabine	Ribonucleotide reductase inhibitor	Ribonucleotide reductase inhibitor	48.99
	310	61.97	cp	BRD-K78692225	leflunomide	Dihydroorotate dehydrogenase inhibitor	NA	NA
	315	61.79	cp	BRD-K98548675	parthenolide	NFkB pathway inhibitor	NFkB pathway inhibitor	34.62
	319	61.15	cp	BRD-K54233340	dorsomorphin	AMPK inhibitor	NA	NA
	321	61.11	cp	BRD-K15108141	gemcitabine	Ribonucleotide reductase inhibitor	Ribonucleotide reductase inhibitor	48.99
	323	61.08	cp	BRD-A23683907	NAS-181	Serotonin receptor antagonist	NA	NA
	324	60.95	cp	BRD-K59456551	methotrexate	Dihydrofolate reductase inhibitor	Dihydrofolate reductase inhibitor	-0.32
	325	60.9	cp	BRD-K03816923	rottlerin	MAP kinase inhibitor	NA	NA
	330	60.47	cp	BRD-K64157027	ZD-2079	Adrenergic receptor agonist	NA	NA
	331	60.41	cp	BRD-A39747742	estradiol-valerate	Estrogen receptor agonist	Estrogen receptor agonist	-0.09
	336	59.83	cp	BRD-K47869605	podophyllotoxin	Microtubule inhibitor	Tubulin inhibitor	4.31
	341	59.46	cp	BRD-K88358234	xaliproden	Serotonin receptor agonist	NA	NA
	348	58.72	cp	BRD-K70401845	erlotinib	EGFR inhibitor	EGFR inhibitor	0.45
	353	58.22	cp	BRD-K17075857	chloroxine	Opioid receptor antagonist	NA	NA
	366	57.35	cp	BRD-K82109576	vincristine	Tubulin inhibitor	Tubulin inhibitor	4.31
	382	56.34	cp	BRD-K98493452	honokiol	AKT inhibitor	NA	NA
	389	55.51	cp	BRD-K28912512	nicotinamide	Protein synthesis stimulant	NA	NA
	391	55.35	cp	BRD-K69328504	L-690488	Inositol monophosphatase inhibitor	NA	NA
	399	54.56	cp	BRD-K46056750	AZD-7762	CHK inhibitor	NA	NA
	402	54.43	cp	BRD-A24191444	ifenprodil	Adrenergic receptor antagonist	NA	NA
	404	54.2	cp	BRD-A16478930	amcinonide	Glucocorticoid receptor agonist	Glucocorticoid receptor agonist	-2.22
	406	54.05	cp	BRD-K06335600	tizanidine	Adrenergic receptor agonist	NA	NA
	407	54	cp	BRD-K39987650	bisacodyl	Laxative	NA	NA
	412	53.9	cp	BRD-A55594068	vinblastine	Microtubule inhibitor	Tubulin inhibitor	4.31
	418	53.09	cp	BRD-A38749782	fludrocortisone	Glucocorticoid receptor agonist	Glucocorticoid receptor agonist	-2.22
	419	53.06	cp	BRD-K67868012	PI-103	MTOR inhibitor	MTOR inhibitor	50.03
	419	53.06	cp	BRD-K67868012	PI-103	MTOR inhibitor	PI3K inhibitor	35.28
	420	53.02	cp	BRD-K28029915	dolasetron	Serotonin receptor antagonist	NA	NA
	427	52.06	cp	BRD-K21806131	tegaserod	Serotonin receptor partial agonist	NA	NA
	431	51.68	cp	BRD-K58772419	AZD-6482	PI3K inhibitor	PI3K inhibitor	35.28
	433	51.62	cp	BRD-A00758722	noretynodrel	Progestogen hormone	NA	NA
	435	51.51	cp	BRD-K13646352	midostaurin	FLT3 inhibitor	FLT3 inhibitor	62.2
	435	51.51	cp	BRD-K13646352	midostaurin	FLT3 inhibitor	PDGFR/KIT inhibitor	1.9
	435	51.51	cp	BRD-K13646352	midostaurin	FLT3 inhibitor	PKC inhibitor	17.76
	435	51.51	cp	BRD-K13646352	midostaurin	FLT3 inhibitor	VEGFR inhibitor	18.08
	437	51.41	cp	BRD-K77677632	SB-200646	Serotonin receptor antagonist	NA	NA
	444	50.82	cp	BRD-A15914070	4-hydroxy-2-nonenal	Cytotoxic lipid peroxidation product	NA	NA
	447	50.62	cp	BRD-K67352070	TC-2559	Acetylcholine receptor agonist	NA	NA
	452	49.75	cp	BRD-K65814004	diphenyleneiodonium	Nitric oxide synthase inhibitor	NA	NA
	463	48.93	cp	BRD-K51918615	iodophenpropit	Histamine receptor antagonist	NA	NA
	465	48.84	cp	BRD-A28970875	puromycin	Protein synthesis inhibitor	Protein synthesis inhibitor	20.74
	466	48.81	cp	BRD-K99964838	bosutinib	ABL inhibitor	SRC inhibitor	18.4
	469	48.59	cp	BRD-A35338386	NECA	Adenosine receptor agonist	Adenosine receptor agonist	0.01
	472	48.37	cp	BRD-K14880289	GW-501516	PPAR receptor agonist	PPAR receptor agonist	-0.19
	478	48.19	cp	BRD-K58299615	RO-90-7501	Beta amyloid inhibitor	NA	NA
	483	47.95	cp	BRD-K90864987	cobalt(II)-chloride	HSP inducer	HIF activator	76.61
	486	47.6	cp	BRD-K22227508	targinine	Nitric oxide synthase inhibitor	NA	NA
	490	47.44	cp	BRD-K43796186	benzyl-quinazolin-4-yl-amine	EGFR inhibitor	NA	NA
	491	47.41	cp	BRD-A78877355	nefopam	Cyclooxygenase inhibitor	NA	NA
	497	46.87	cp	BRD-A43849199	karakoline	Phytotoxin	NA	NA
	498	46.86	cp	BRD-K90574421	ipsapirone	Serotonin receptor agonist	NA	NA
	502	46.53	cp	BRD-A70449690	forskolin	Adenylyl cyclase activator	NA	NA
	508	46.33	cp	BRD-A63998256	helveticoside	ATPase inhibitor	ATPase inhibitor	59.86
	512	46.26	cp	BRD-K50140147	NVP-TAE684	ALK inhibitor	NA	NA
	519	46.02	cp	BRD-U73238814	QL-XI-92	DDR1 inhibitor	NA	NA
	524	45.84	cp	BRD-A98283014	calmidazolium	Calcium channel blocker	NA	NA
	526	45.73	cp	BRD-K06593056	LE-135	Retinoid receptor agonist	NA	NA
	544	44.55	cp	BRD-K07881437	danusertib	Aurora kinase inhibitor	Aurora kinase inhibitor	-0.01
	548	44.32	cp	BRD-K09537769	NU-7026	DNA dependent protein kinase inhibitor	DNA dependent protein kinase inhibitor	90.58
	548	44.32	cp	BRD-K09537769	NU-7026	DNA dependent protein kinase inhibitor	MTOR inhibitor	50.03
	548	44.32	cp	BRD-K09537769	NU-7026	DNA dependent protein kinase inhibitor	PI3K inhibitor	35.28
	551	44.16	cp	BRD-K49810818	sorafenib	FLT3 inhibitor	FLT3 inhibitor	62.2
	551	44.16	cp	BRD-K49810818	sorafenib	FLT3 inhibitor	PDGFR/KIT inhibitor	1.9
	551	44.16	cp	BRD-K49810818	sorafenib	FLT3 inhibitor	RAF inhibitor	16.85
	551	44.16	cp	BRD-K49810818	sorafenib	FLT3 inhibitor	VEGFR inhibitor	18.08
	554	44.02	cp	BRD-A99833829	bethanechol	Acetylcholine receptor agonist	NA	NA
	555	43.98	cp	BRD-A61470182	n-formylmethionylalanine	macrophage activator	NA	NA
	561	43.56	cp	BRD-K36153907	KU-C103885	Cystic fibrosis transmembrane conductance regulator inhibitor	NA	NA
	562	43.32	cp	BRD-A68930007	ouabain	ATPase inhibitor	ATPase inhibitor	59.86
	570	42.92	cp	BRD-A82238138	budesonide	Glucocorticoid receptor agonist	Glucocorticoid receptor agonist	-2.22
	573	42.81	cp	BRD-K52020312	metronidazole	DNA inhibitor	NA	NA
	576	42.6	cp	BRD-A29082194	gitoxigenin	ATPase inhibitor	ATPase inhibitor	59.86
	578	42.33	cp	BRD-K01253243	SB-590885	RAF inhibitor	RAF inhibitor	16.85
	581	42.11	cp	BRD-A63546914	RO-04-5595	Glutamate receptor antagonist	NA	NA
	582	42.03	cp	BRD-K13642330	cosmosiin	Cytochrome P450 inhibitor	NA	NA
	588	41.58	cp	BRD-A10903566	imiloxan	Adrenergic receptor antagonist	NA	NA
	591	41.25	cp	BRD-A82371568	clofarabine	Ribonucleoside reductase inhibitor	Ribonucleotide reductase inhibitor	48.99
	595	41.08	cp	BRD-A36630025	SN-38	Topoisomerase inhibitor	Topoisomerase inhibitor	82.98
	596	41.08	cp	BRD-K02283807	GR-32191	Thromboxane receptor antagonist	Thromboxane receptor antagonist	3.97
	598	40.96	cp	BRD-A04756508	norgestimate	Progesterone receptor agonist	Progesterone receptor agonist	0.06
	601	40.84	cp	BRD-A01643550	prednisolone	Glucocorticoid receptor agonist	Glucocorticoid receptor agonist	-2.22
	603	40.57	cp	BRD-K06750613	GSK-1059615	PI3K inhibitor	MTOR inhibitor	50.03
	603	40.57	cp	BRD-K06750613	GSK-1059615	PI3K inhibitor	PI3K inhibitor	35.28
	606	40.42	cp	BRD-A04308630	genipin	Choleretic agent	NA	NA
	607	40.39	cp	BRD-K10870738	CDC	Lipoxygenase inhibitor	NA	NA
	608	40.3	cp	BRD-A27143604	DPN	Estrogen receptor agonist	Estrogen receptor agonist	-0.09
	611	40.14	cp	BRD-A35519318	benidipine	Calcium channel blocker	NA	NA
	614	40.02	cp	BRD-A48570745	ivermectin	GABA receptor agonist	NA	NA
	615	39.91	cp	BRD-K14767410	SC-560	Cyclooxygenase inhibitor	NA	NA
	618	39.64	cp	BRD-K20655524	mefexamide	Psychoactive drug	NA	NA
	625	39.11	cp	BRD-K67298865	SB-431542	TGF beta receptor inhibitor	TGF beta receptor inhibitor	0.47
	630	39.04	cp	BRD-A50675702	fipronil	GABA gated chloride channel blocker	NA	NA
	634	38.69	cp	BRD-K07403598	CAY-10470	NFkB pathway inhibitor	NA	NA
	642	38.15	cp	BRD-K60623809	SU-11652	Tyrosine kinase inhibitor	NA	NA
	643	38.14	cp	BRD-K78373679	RO-3306	CDK inhibitor	CDK inhibitor	14.46
	644	38.06	cp	BRD-K97365803	PI-828	PI3K inhibitor	PI3K inhibitor	35.28
	646	38.03	cp	BRD-K49669041	BX-912	Pyruvate dehydrogenase kinase inhibitor	NA	NA
	650	37.99	cp	BRD-A41833852	naloxone	Opioid receptor antagonist	NA	NA
	652	37.98	cp	BRD-K47983010	BX-795	IKK inhibitor	IKK inhibitor	6.52
	655	37.64	cp	BRD-K88551539	CAY-10585	HIF modulator	NA	NA
	657	37.58	cp	BRD-K30296925	flavokavain-b	Antineoplastic	NA	NA
	661	37.41	cp	BRD-K49049886	CGS-15943	Adenosine receptor antagonist	NA	NA
	664	37.21	cp	BRD-K96037667	norethindrone	Progesterone receptor agonist	Progesterone receptor agonist	0.06
	666	36.98	cp	BRD-K30097969	pitavastatin	HMGCR inhibitor	HMGCR inhibitor	-0.01
	676	36.64	cp	BRD-K61323504	SB-225002	CC chemokine receptor antagonist	NA	NA
	678	36.56	cp	BRD-K83637872	SANT-1	Smoothened receptor antagonist	NA	NA
	680	36.3	cp	BRD-K86887724	dofetilide	Potassium channel blocker	NA	NA
	683	36.17	cp	BRD-A43940795	tetrahydropalmatine	Serotonin release inhibitor	NA	NA
	684	36.11	cp	BRD-A44780397	mifepristone	Glucocorticoid receptor antagonist	Progesterone receptor antagonist	0.17
	685	36.11	cp	BRD-K95851186	CGP-13501	GABA receptor modulator	NA	NA
	688	35.96	cp	BRD-K68873215	phosphodiesterase-V-inhibitor-II	Phosphodiesterase inhibitor	NA	NA
	690	35.84	cp	BRD-A55946879	BW-B70C	Lipoxygenase inhibitor	NA	NA
	693	35.71	cp	BRD-K40255344	tyrphostin-A9	Protein tyrosine kinase inhibitor	NA	NA
	696	35.64	cp	BRD-K47598052	PP-1	SRC inhibitor	SRC inhibitor	18.4
	699	35.47	cp	BRD-K49481516	galantamine	Acetylcholinesterase inhibitor	NA	NA
	700	35.28	cp	BRD-K90543092	levonorgestrel	Estrogen receptor agonist	Progesterone receptor agonist	0.06
	701	35.23	cp	BRD-K07762753	aminopurvalanol-a	Tyrosine kinase inhibitor	CDK inhibitor	14.46
	702	35.13	cp	BRD-K41903098	diphenoxylate	Opioid receptor agonist	NA	NA
	708	34.65	cp	BRD-K41564320	purvalanol-b	Tyrosine kinase inhibitor	NA	NA
	709	34.62	cp	BRD-A19633847	perhexiline	Carnitine palmitoyltransferase inhibitor	NA	NA
	712	34.47	cp	BRD-K66792149	quinoclamine	Algicide	NA	NA
	716	34.31	cp	BRD-K10860596	granisetron	Serotonin receptor antagonist	NA	NA
	739	33.23	cp	BRD-K36377456	marmesin	Angiogenesis inhibitor	NA	NA
	741	33.14	cp	BRD-A52588987	SKF-83566	Dopamine receptor antagonist	NA	NA
	742	33.13	cp	BRD-A25687296	emetine	Protein synthesis inhibitor	Protein synthesis inhibitor	20.74
	743	33.03	cp	BRD-K87990216	piretanide	Glucocorticoid receptor agonist	NA	NA
	751	32.77	cp	BRD-K96799727	pifithrin-mu	HSP inhibitor	NA	NA
	753	32.7	cp	BRD-A96107863	nisoldipine	Calcium channel blocker	Calcium channel blocker	1.68
	754	32.54	cp	BRD-K68392338	ZK-93426	Benzodiazepine receptor antagonist	NA	NA
	756	32.47	cp	BRD-K15842202	eudesmic-acid	-666	NA	NA
	757	32.44	cp	BRD-K82036761	sertraline	Serotonin receptor antagonist	Serotonin receptor antagonist	-0.02
	758	32.4	cp	BRD-K33882852	ZK-93423	Benzodiazepine receptor agonist	NA	NA
	760	32.38	cp	BRD-A93000692	ciglitazone	PPAR receptor agonist	PPAR receptor agonist	-0.19
	763	32.28	cp	BRD-A49160188	donepezil	Acetylcholinesterase inhibitor	NA	NA
	766	31.97	cp	BRD-K62736196	guanabenz	-666	NA	NA
	767	31.95	cp	BRD-K32292990	CGP-53353	EGFR inhibitor	PKC inhibitor	17.76
	768	31.88	cp	BRD-K74402642	NSC-632839	Ubiquitin specific protease inhibitor	NA	NA
	771	31.86	cp	BRD-K05151076	ZK-164015	Estrogen receptor antagonist	Estrogen receptor antagonist	-4.94
	772	31.8	cp	BRD-K13049116	BMS-754807	IGF-1 inhibitor	IGF-1 inhibitor	7.62
	775	31.77	cp	BRD-A34205397	suloctidil	Adrenergic receptor antagonist	NA	NA
	779	31.6	cp	BRD-K15791587	L-733060	Tachykinin antagonist	Tachykinin antagonist	-4.8
	780	31.51	cp	BRD-K79425933	benperidol	Dopamine receptor antagonist	NA	NA
	781	31.47	cp	BRD-K70883034	nimetazepam	GABA receptor agonist	NA	NA
	782	31.43	cp	BRD-K53523901	arctigenin	MEK inhibitor	NA	NA
	783	31.36	cp	BRD-K55430733	WAY-629	Serotonin receptor agonist	NA	NA
	784	31.36	cp	BRD-K14888893	minoxidil	KATP activator	NA	NA
	787	31.29	cp	BRD-K64514229	toltrazuril	Antiprotozoal	NA	NA
	788	31.28	cp	BRD-A09539288	homatropine	Acetylcholine receptor antagonist	NA	NA
	789	31.18	cp	BRD-K57011718	UK-356618	Metalloproteinase inhibitor	NA	NA
	792	31.11	cp	BRD-K62792802	LY-83583	Guanylyl cyclase inhibitor	NA	NA
	799	30.95	cp	BRD-K70358946	aripiprazole	Serotonin receptor agonist	NA	NA
	801	30.87	cp	BRD-K63195589	tipifarnib	Farnesyltransferase inhibitor	NA	NA
	802	30.87	cp	BRD-K97509413	coumestrol	Estrogen receptor agonist	Estrogen receptor agonist	-0.09
	804	30.77	cp	BRD-K79092138	nitrofural	Bacterial DNA inhibitor	NA	NA
	805	30.75	cp	BRD-K08417745	SID-26681509	Cathepsin inhibitor	NA	NA
	807	30.6	cp	BRD-K40758068	efavirenz	HIV protease inhibitor	NA	NA
	808	30.57	cp	BRD-K04466929	Merck60	HDAC inhibitor	NA	NA
	812	30.4	cp	BRD-A65767837	hydrocortisone	Glucocorticoid receptor agonist	Glucocorticoid receptor agonist	-2.22
	813	30.38	cp	BRD-K26664453	cytochalasin-b	Microtubule inhibitor	NA	NA
	815	30.11	cp	BRD-K71266197	PSB-06126	NTPDase inhibitor	NA	NA
	823	29.84	cp	BRD-A01346607	flumetasone	Glucocorticoid receptor agonist	Glucocorticoid receptor agonist	-2.22
	825	29.8	cp	BRD-K98490050	amsacrine	Topoisomerase inhibitor	Topoisomerase inhibitor	82.98
	828	29.76	cp	BRD-K41868777	W-5	Calmodulin antagonist	NA	NA
	832	29.64	cp	BRD-K85606544	neratinib	EGFR inhibitor	EGFR inhibitor	0.45
	836	29.6	cp	BRD-K92492521	LY-255283	Leukotriene receptor antagonist	NA	NA
	838	29.5	cp	BRD-A80213327	NSC-23766	Ras GTPase inhibitor	NA	NA
	841	29.37	cp	BRD-U86922168	QL-XII-47	BTK inhibitor	NA	NA
	844	29.28	cp	BRD-A35588707	teniposide	Topoisomerase inhibitor	Topoisomerase inhibitor	82.98
	845	29.21	cp	BRD-K89626439	sirolimus	MTOR inhibitor	MTOR inhibitor	50.03
	848	29.1	cp	BRD-K95901403	XL-147	PI3K inhibitor	NA	NA
	850	29.09	cp	BRD-K52080565	rilmenidine	Imidazoline receptor agonist	NA	NA
	851	28.98	cp	BRD-K56001384	antimycin-a	ATP synthase inhibitor	ATP synthase inhibitor	5.95
	853	28.9	cp	BRD-K72264770	QW-BI-011	Histone lysine methyltransferase inhibitor	NA	NA
	855	28.66	cp	BRD-K60460488	nelfinavir	HIV protease inhibitor	HIV protease inhibitor	-40.6
	864	28.4	cp	BRD-K94919853	10H-phenothiazin-10-yl)(p-tolyl)methanone	Butyrylcholinesterase inhibitor	NA	NA
	868	28.2	cp	BRD-K56745457	azauridine	Antiviral	NA	NA
	871	27.96	cp	BRD-K99595596	salsolinol	Monoamine oxidase inhibitor	NA	NA
	875	27.83	cp	BRD-K41895714	AS-605240	PI3K inhibitor	PI3K inhibitor	35.28
	877	27.77	cp	BRD-K53414658	tivozanib	VEGFR inhibitor	PDGFR/KIT inhibitor	1.9
	877	27.77	cp	BRD-K53414658	tivozanib	VEGFR inhibitor	VEGFR inhibitor	18.08
	881	27.62	cp	BRD-K01648091	LE-300	Dopamine receptor antagonist	NA	NA
	882	27.39	cp	BRD-K32398298	alprazolam	Benzodiazepine receptor agonist	NA	NA
	885	27.37	cp	BRD-K78431006	crizotinib	ALK inhibitor	NA	NA
	892	27.06	cp	BRD-A78360835	cercosporin	Photoactivated toxin	NA	NA
	901	26.84	cp	BRD-A09925278	etilefrine	Adrenergic receptor agonist	NA	NA
	904	26.71	cp	BRD-K95676198	JAK3-inhibitor-V	JAK inhibitor	NA	NA
	906	26.54	cp	BRD-K26669427	WR-216174	PFMRK inhibitor	NA	NA
	909	26.51	cp	BRD-K19295594	gossypol	BCL inhibitor	BCL inhibitor	1.74
	915	26.38	cp	BRD-K61737877	VEGF-receptor-2-kinase-inhibitor-IV	VEGFR inhibitor	NA	NA
	925	25.83	cp	BRD-A43082555	loxoprofen	Cyclooxygenase inhibitor	NA	NA
	926	25.75	cp	BRD-A58564983	selamectin	Nematocide	NA	NA
	928	25.68	cp	BRD-K08556791	ethoprop	Acetylcholinesterase inhibitor	NA	NA
	930	25.49	cp	BRD-A39290993	cyproterone	Androgen receptor antagonist	Androgen receptor modulator	-0.19
	930	25.49	cp	BRD-A39290993	cyproterone	Androgen receptor antagonist	Progesterone receptor antagonist	0.17
	935	25.39	cp	BRD-K37194137	III606050	Cytochrome P450 inhibitor	NA	NA
	936	25.37	cp	BRD-A72988804	tiaprofenic-acid	Cyclooxygenase inhibitor	NA	NA
	945	25.26	cp	BRD-K07303502	arachidonyl-trifluoro-methane	Cytosolic phospholipase inhibitor	NA	NA
	951	25.05	cp	BRD-K17110974	aristolochic-acid	Phospholipase inhibitor	NA	NA
	952	25.04	cp	BRD-K15502390	nevirapine	Reverse transcriptase inhibitor	Reverse transcriptase inhibitor	-0.94
	955	24.76	cp	BRD-A08003242	rhodomyrtoxin-b	sodium fluorescein uptake inhibitor	NA	NA
	958	24.54	cp	BRD-K52219182	BRD-K52219182	Phosphodiesterase inhibitor	NA	NA
	961	24.42	cp	BRD-A39172021	ampiroxicam	Cyclooxygenase inhibitor	NA	NA
	963	24.23	cp	BRD-K63630713	etacrynic-acid	Sodium/potassium/chloride transporter inhibitor	NA	NA
	964	24.22	cp	BRD-K63675182	triflupromazine	Dopamine receptor antagonist	Dopamine receptor antagonist	-0.05
	965	24.17	cp	BRD-K24201553	SB-269970	Serotonin receptor antagonist	NA	NA
	976	23.86	cp	BRD-A41941932	vitexin	Antioxidant	NA	NA
	978	23.8	cp	BRD-K67680372	CI-966	GAT inhibitor	NA	NA
	979	23.78	cp	BRD-A82656074	naltrindole	Opioid receptor antagonist	NA	NA
	984	23.71	cp	BRD-K15935639	z-leu3-VS	Proteasome inhibitor	Proteasome inhibitor	-10.45
	990	23.54	cp	BRD-K68190965	GR-46611	Serotonin receptor agonist	NA	NA
	995	23.41	cp	BRD-A55484088	BNTX	Opioid receptor antagonist	NA	NA
	999	23.31	cp	BRD-A71459254	cymarin	ATPase inhibitor	ATPase inhibitor	59.86
	1002	23.12	cp	BRD-K18618618	cimetidine	Histamine receptor antagonist	NA	NA
	1011	22.76	cp	BRD-K10016611	pyridine-2-aldoxime	Acetylcholinesterase inhibitor	NA	NA
	1015	22.64	cp	BRD-A30205217	ethotoin	Hydantoin antiepileptic	NA	NA
	1018	22.53	cp	BRD-A71657825	2-(biphenyl-4-ylsulfonamido)pentanedioic-acid	Matrix metalloprotease inhibitor	NA	NA
	1029	22.09	cp	BRD-K10961822	latanoprost	Prostanoid receptor agonist	NA	NA
	1030	22.03	cp	BRD-K42500029	CGP-57380	MAP kinase inhibitor	NA	NA
	1031	21.96	cp	BRD-K24681473	YM-155	Survivin inhibitor	NA	NA
	1034	21.87	cp	BRD-K48722258	dilazep	Adenosine reuptake inhibitor	NA	NA
	1036	21.8	cp	BRD-K11696279	BU-239	Imidazoline receptor agonist	Imidazoline ligand	4.7
	1038	21.77	cp	BRD-K43468059	byssochlamic-acid	Mycotoxin	NA	NA
	1039	21.76	cp	BRD-K51967704	BIIB021	HSP inhibitor	HSP inhibitor	-34.87
	1044	21.55	cp	BRD-K52850071	JAK3-Inhibitor-II	JAK inhibitor	JAK inhibitor	10.88
	1046	21.52	cp	BRD-A56987319	SQ-22536	Adenylyl cyclase inhibitor	NA	NA
	1047	21.49	cp	BRD-K59753853	MDL-29951	Glutamate receptor antagonist	NA	NA
	1051	21.06	cp	BRD-K62206109	VUF-5681	Histamine receptor antagonist	NA	NA
	1062	20.72	cp	BRD-A26032986	zaldaride	Calmodulin antagonist	NA	NA
	1063	20.72	cp	BRD-K18036262	L-168049	Glucagon receptor antagonist	NA	NA
	1065	20.69	cp	BRD-K97399794	quercetin	Polar auxin transport inhibitor	NA	NA
	1068	20.62	cp	BRD-A11605036	thiocolchicoside	GABA receptor antagonist	NA	NA
	1069	20.58	cp	BRD-A96882008	L-732138	Tachykinin antagonist	NA	NA
	1070	20.49	cp	BRD-K97354755	SU-6656	SRC inhibitor	NA	NA
	1073	20.46	cp	BRD-K40919711	BAPTA-AM	Potassium channel blocker	NA	NA
	1076	20.37	cp	BRD-K15600710	obatoclax	BCL inhibitor	BCL inhibitor	1.74
	1085	20.19	cp	BRD-K46317332	proadifen	Nitric oxide synthase inhibitor	NA	NA
	1093	19.87	cp	BRD-K12762134	XAV-939	Tankyrase inhibitor	NA	NA
	1094	19.85	cp	BRD-K40742111	baeomycesic-acid	Lipoxygenase inhibitor	NA	NA
	1095	19.81	cp	BRD-K14221570	benzopurpurin-4b	HIV entry inhibitor	NA	NA
	1096	19.78	cp	BRD-A15010982	HU-211	Glutamate receptor antagonist	NA	NA
	1099	19.7	cp	BRD-K17953061	staurosporine	PKC inhibitor	NA	NA
	1101	19.67	cp	BRD-K89274813	DMP-543	Acetylcholine release stimulant	NA	NA
	1102	19.67	cp	BRD-K29313308	HDAC3-selective	HDAC inhibitor	NA	NA
	1106	19.56	cp	BRD-K50660797	epicatechin	Bacterial DNA gyrase inhibitor	NA	NA
	1110	19.45	cp	BRD-K46556543	canrenoic-acid	Mineralocorticoid receptor antagonist	NA	NA
	1111	19.36	cp	BRD-A70407468	PSB-36	Adenosine receptor antagonist	NA	NA
	1112	19.34	cp	BRD-A04706586	bucladesine	Adenosine receptor agonist	NA	NA
	1114	19.3	cp	BRD-K15563106	phloretin	Sodium/glucose cotransporter inhibitor	NA	NA
	1115	19.26	cp	BRD-K31792052	pifithrin	Interleukin receptor antagonist	NA	NA
	1117	19.15	cp	BRD-K01663662	diphenidol	Acetylcholine receptor agonist	NA	NA
	1118	19.14	cp	BRD-K47631482	bromhexine	Mucolytic agent	NA	NA
	1121	19.09	cp	BRD-A59174698	ritodrine	Adrenergic receptor agonist	Beta-adrenergic receptor agonist	-0.67
	1124	19	cp	BRD-K59419204	AM-281	Cannabinoid receptor antagonist	NA	NA
	1126	18.96	cp	BRD-A18917088	estradiol	Contraceptive agent	Estrogen receptor agonist	-0.09
	1127	18.95	cp	BRD-K34581968	BMS-536924	IGF-1 inhibitor	IGF-1 inhibitor	7.62
	1129	18.88	cp	BRD-K61269089	daphnetin	Protein kinase inhibitor	NA	NA
	1137	18.63	cp	BRD-K39733634	L-161982	Prostanoid receptor antagonist	NA	NA
	1139	18.58	cp	BRD-K32836707	CAY-10577	Casein kinase inhibitor	NA	NA
	1140	18.58	cp	BRD-K55748775	SCH-28080	ATPase inhibitor	NA	NA
	1141	18.56	cp	BRD-K82561139	ricinine	Casein kinase inhibitor	NA	NA
	1145	18.4	cp	BRD-A80638690	floxuridine	DNA synthesis inhibitor	DNA synthesis inhibitor	24.59
	1152	18.24	cp	BRD-A01320529	salmeterol	Adrenergic receptor agonist	Beta-adrenergic receptor agonist	-0.67
	1157	17.92	cp	BRD-K41160163	fenobam	Glutamate receptor antagonist	NA	NA
	1160	17.83	cp	BRD-A22707317	SB-205384	GABA receptor modulator	NA	NA
	1162	17.82	cp	BRD-A22713669	BVT-948	Tyrosine phosphatase inhibitor	NA	NA
	1164	17.8	cp	BRD-K56115039	BU-226	Imidazoline receptor ligand	Imidazoline ligand	4.7
	1169	17.74	cp	BRD-A73859745	glycodeoxycholic-acid	Apoptosis stimulant	NA	NA
	1170	17.73	cp	BRD-K51730347	diphencyprone	Immunostimulant	NA	NA
	1171	17.69	cp	BRD-A11678676	wortmannin	PI3K inhibitor	PI3K inhibitor	35.28
	1175	17.52	cp	BRD-A31521121	methocarbamol	Muscle relaxant	NA	NA
	1181	17.42	cp	BRD-A85860691	chaetocin	Histone lysine methyltransferase inhibitor	NA	NA
	1182	17.39	cp	BRD-K19227686	phenolphthalein	Indicator dye	NA	NA
	1188	17.26	cp	BRD-K10065684	dantron	Laxative	NA	NA
	1189	17.24	cp	BRD-K12079898	PD-160170	Neuropeptide receptor antagonist	NA	NA
	1191	17.21	cp	BRD-K13810148	givinostat	HDAC inhibitor	HDAC inhibitor	86.78
	1195	17.18	cp	BRD-K88868628	iodoacetic-acid	Cysteine peptidase inhibitor	NA	NA
	1197	17.16	cp	BRD-K53878242	MMPX	Phosphodiesterase inhibitor	NA	NA
	1199	17.14	cp	BRD-K92138166	mammea-a	other antibiotic	NA	NA
	1200	17.03	cp	BRD-K06198550	isorotenone	Mitochondrial complex I inhibitor	NA	NA
	1208	16.75	cp	BRD-K47192521	icosapent	Platelet aggregation inhibitor	NA	NA
	1213	16.62	cp	BRD-K50938786	ropivacaine	Sodium channel blocker	NA	NA
	1215	16.58	cp	BRD-K04710043	hexamethylenebisacetamide	AKT inhibitor	NA	NA
	1216	16.58	cp	BRD-A10070317	propranolol	Adrenergic receptor antagonist	NA	NA
	1217	16.53	cp	BRD-K09778810	FGIN-1-27	Inositol monophosphatase inhibitor	NA	NA
	1218	16.48	cp	BRD-A92826379	lupanine	Sodium channel blocker	Sodium channel blocker	-0.89
	1219	16.47	cp	BRD-K67860401	AR-A014418	Glycogen synthase kinase inhibitor	Glycogen synthase kinase inhibitor	-71.94
	1221	16.42	cp	BRD-K15196155	IBC-293	Hydroxycarboxylic acid receptor agonist	NA	NA
	1222	16.42	cp	BRD-A24817035	laudanosine	Central nervous system agent	NA	NA
	1223	16.41	cp	BRD-K72676686	fluvoxamine	Selective serotonin reuptake inhibitor (SSRI)	NA	NA
	1225	16.39	cp	BRD-K22010301	JLK-6	Gamma secretase inhibitor	Gamma secretase inhibitor	2.99
	1227	16.36	cp	BRD-A32349859	methyl-angolensate	Apoptosis inhibitor	NA	NA
	1228	16.35	cp	BRD-K73991644	isoquercetin	Aldose reductase inhibitor	NA	NA
	1231	16.28	cp	BRD-K20338176	cefaclor	Bacterial cell wall synthesis inhibitor	NA	NA
	1232	16.26	cp	BRD-K52075715	oxibendazole	Tubulin inhibitor	Tubulin inhibitor	4.31
	1233	16.21	cp	BRD-K81855038	roxatidine	Histamine receptor antagonist	NA	NA
	1234	16.07	cp	BRD-A66563878	medetomidine	Adrenergic receptor agonist	NA	NA
	1236	16.03	cp	BRD-K33551950	radicicol	HSP inhibitor	HSP inhibitor	-34.87
	1237	16.01	cp	BRD-K26818574	BIX-01294	Histone lysine methyltransferase inhibitor	NA	NA
	1244	15.94	cp	BRD-K68756823	FR-180204	-666	NA	NA
	1246	15.86	cp	BRD-A35912562	pregnenolone	Glutamate receptor modulator	NA	NA
	1248	15.79	cp	BRD-K22193694	dioxybenzone	Topical sunscreen agent	NA	NA
	1250	15.77	cp	BRD-K56047318	RHC-80267	Triacylglycerol lipase inhibitor	NA	NA
	1254	15.68	cp	BRD-K84996949	sinensetin	Cyclooxygenase inhibitor	NA	NA
	1255	15.67	cp	BRD-K86434416	selegiline	Monoamine oxidase inhibitor	NA	NA
	1257	15.63	cp	BRD-K17705806	JTC-801	Opioid receptor antagonist	NA	NA
	1259	15.6	cp	BRD-K40656405	L-165041	PPAR receptor agonist	PPAR receptor agonist	-0.19
	1261	15.53	cp	BRD-K70330367	amantadine	Glutamate receptor antagonist	NA	NA
	1262	15.52	cp	BRD-A85025557	NCS-382	GABA receptor antagonist	GABA receptor antagonist	-2.41
	1266	15.46	cp	BRD-K00627859	tubastatin-a	HDAC inhibitor	HDAC inhibitor	86.78
	1268	15.42	cp	BRD-K21853356	RG-14620	EGFR inhibitor	NA	NA
	1269	15.42	cp	BRD-K64044582	linoleamide	ACAT inhibitor	NA	NA
	1270	15.4	cp	BRD-A38747044	KU-14R	Imidazoline receptor ligand	NA	NA
	1271	15.39	cp	BRD-K37206356	rhamnetin	HDAC inhibitor	NA	NA
	1282	15.04	cp	BRD-A53077924	tianeptine	Selective serotonin reuptake enhancer (SSRE)	NA	NA
	1286	14.99	cp	BRD-K28907958	CD-437	Retinoid receptor agonist	NA	NA
	1290	14.96	cp	BRD-A02481876	importazole	Importin-beta transport receptor inhibitor	NA	NA
	1295	14.78	cp	BRD-K24526313	levcromakalim	Potassium channel activator	Potassium channel activator	-0.43
	1296	14.77	cp	BRD-K50422030	clomethiazole	GABA receptor antagonist	NA	NA
	1297	14.77	cp	BRD-K51662849	ilomastat	Matrix metalloprotease inhibitor	NA	NA
	1300	14.72	cp	BRD-A81177136	KN-62	Calcium-calmodulin dependent protein kinase inhibitor	NA	NA
	1301	14.68	cp	BRD-K88677950	PD-198306	MAP kinase inhibitor	MEK inhibitor	0.34
	1304	14.62	cp	BRD-K51816706	oxindole-I	VEGFR inhibitor	NA	NA
	1307	14.57	cp	BRD-K92000912	AM-251	Cannabinoid receptor antagonist	NA	NA
	1308	14.51	cp	BRD-K61480498	epoxycholesterol	LXR agonist	NA	NA
	1309	14.48	cp	BRD-A12560204	nitrendipine	Calcium channel blocker	Calcium channel blocker	1.68
	1310	14.48	cp	BRD-A83695761	chromanol	Potassium channel blocker	Potassium channel blocker	0.61
	1313	14.43	cp	BRD-A62809825	thapsigargin	ATPase inhibitor	ATPase inhibitor	59.86
	1314	14.41	cp	BRD-K68620903	dydrogesterone	Progesterone receptor agonist	NA	NA
	1315	14.37	cp	BRD-K99411983	lumicolchicine	Colchicine isomer, non-binder of microtubules	NA	NA
	1316	14.37	cp	BRD-K88568253	iproniazid	Monoamine oxidase inhibitor	NA	NA
	1317	14.34	cp	BRD-K37848908	ceforanide	Penicillin binding protein inhibitor	NA	NA
	1321	14.21	cp	BRD-A45499626	UBP-302	Glutamate receptor antagonist	NA	NA
	1323	14.13	cp	BRD-K48029790	OBAA	Phospholipase inhibitor	NA	NA
	1324	14.12	cp	BRD-K00603606	ticlopidine	Purinergic receptor antagonist	NA	NA
	1326	14.02	cp	BRD-K82577285	dipropyl-dopamine	Dopamine receptor agonist	NA	NA
	1332	13.87	cp	BRD-K87226815	cycloserine	Bacterial cell wall synthesis inhibitor	NA	NA
	1335	13.8	cp	BRD-K19284129	salvinorin-a	Opioid receptor agonist	NA	NA
	1336	13.79	cp	BRD-K64746805	MBCQ	Phosphodiesterase inhibitor	NA	NA
	1339	13.76	cp	BRD-K57080016	selumetinib	MEK inhibitor	MEK inhibitor	0.34
	1342	13.7	cp	BRD-K09764130	mead-ethanolamide	Cannabinoid receptor agonist	NA	NA
	1344	13.66	cp	BRD-A18202423	CPCCOEt	Glutamate receptor antagonist	NA	NA
	1345	13.66	cp	BRD-A31204924	mitotane	Antineoplastic	NA	NA
	1349	13.59	cp	BRD-K91243525	SR-142948	Neurotensin receptor antagonist	NA	NA
	1351	13.55	cp	BRD-K27141178	SB-203186	Serotonin receptor antagonist	NA	NA
	1357	13.37	cp	BRD-K14681867	somatostatin	Somatostatin receptor agonist	NA	NA
	1358	13.37	cp	BRD-A50928468	norgestrel	Progesterone receptor agonist	Progesterone receptor agonist	0.06
	1360	13.31	cp	BRD-K39462424	dexchlorpheniramine	Histamine receptor antagonist	NA	NA
	1361	13.29	cp	BRD-K96084870	DMBI	PDGFR receptor inhibitor	NA	NA
	1363	13.27	cp	BRD-K31611373	fluprostenol	Prostanoid receptor agonist	NA	NA
	1373	13.06	cp	BRD-K26134695	calpeptin	Calpain inhibitor	NA	NA
	1375	12.93	cp	BRD-K93325701	damnacanthal	SRC inhibitor	NA	NA
	1378	12.87	cp	BRD-A85472596	L-670596	Prostanoid receptor antagonist	NA	NA
	1384	12.69	cp	BRD-K89055274	alverine	Muscle relaxant	NA	NA
	1385	12.68	cp	BRD-K61177364	NBI-27914	CRF receptor antagonist	NA	NA
	1387	12.64	cp	BRD-K78633253	EXO-1	ARF inhibitor	NA	NA
	1388	12.64	cp	BRD-K81209512	AG-494	EGFR inhibitor	NA	NA
	1389	12.63	cp	BRD-K81225797	SCH-58261	Adenosine receptor antagonist	NA	NA
	1392	12.54	cp	BRD-A47829399	artesunate	DNA synthesis inhibitor	NA	NA
	1393	12.45	cp	BRD-A51182606	chloramphenicol	Protein synthesis inhibitor	NA	NA
	1394	12.44	cp	BRD-K06426971	ryuvidine	Histone lysine methyltransferase inhibitor	NA	NA
	1396	12.43	cp	BRD-A44551378	LFM-A12	EGFR inhibitor	NA	NA
	1397	12.42	cp	BRD-K67100011	pivmecillinam	Bacterial cell wall synthesis inhibitor	NA	NA
	1408	12.17	cp	BRD-K07265709	razoxane	Chelating agent	NA	NA
	1409	12.14	cp	BRD-K50214219	CS-1657	PARP inhibitor	NA	NA
	1413	12.08	cp	BRD-K96527333	dehydroisoandosterone	GABA receptor modulator	NA	NA
	1414	12.05	cp	BRD-K68336408	tyrphostin-AG-1478	EGFR inhibitor	EGFR inhibitor	0.45
	1416	12.02	cp	BRD-A66435872	HTMT	Histamine receptor agonist	NA	NA
	1417	12.01	cp	BRD-K06467078	corynanthine	Adrenergic receptor antagonist	NA	NA
	1421	11.94	cp	BRD-K88625236	nonoxynol-9	Membrane integrity inhibitor	NA	NA
	1426	11.87	cp	BRD-K43149758	myricetin	Androgen receptor agonist	NA	NA
	1428	11.86	cp	BRD-K91699951	benzonatate	Local anesthetic	NA	NA
	1433	11.76	cp	BRD-A12016240	LY-278584	Serotonin receptor antagonist	NA	NA
	1437	11.73	cp	BRD-A17453586	MDL-72832	Serotonin receptor agonist	NA	NA
	1438	11.73	cp	BRD-K78485176	olmesartan	Angiotensin receptor antagonist	Angiotensin receptor antagonist	-0.09
	1439	11.72	cp	BRD-K16277217	piperacetazine	Dopamine receptor antagonist	NA	NA
	1440	11.68	cp	BRD-A64297288	amlodipine	Calcium channel blocker	Calcium channel blocker	1.68
	1441	11.67	cp	BRD-K66944906	fraxidin	Carbonic anhydrase inhibitor	NA	NA
	1442	11.67	cp	BRD-K93433262	alfacalcidol	Vitamin D receptor agonist	Vitamin D receptor agonist	37.57
	1448	11.49	cp	BRD-K22947005	dexbrompheniramine	Histamine receptor antagonist	NA	NA
	1449	11.48	cp	BRD-K94830329	ataluren	CFTR channel agonist	NA	NA
	1450	11.47	cp	BRD-K54095730	CMPD-1	p38 MAPK inhibitor	NA	NA
	1452	11.45	cp	BRD-K02123250	JNJ-38877605	Tyrosine kinase inhibitor	NA	NA
	1453	11.41	cp	BRD-K49027941	PSB-1115	Adenosine receptor antagonist	NA	NA
	1454	11.4	cp	BRD-K12513978	fenbufen	Cyclooxygenase inhibitor	Cyclooxygenase inhibitor	-0.88
	1457	11.3	cp	BRD-K00662280	CL-218872	GABA receptor agonist	NA	NA
	1460	11.27	cp	BRD-A69512159	carbidopa	Aromatic L-amino acid decarboxylase inhibitor	NA	NA
	1463	11.18	cp	BRD-K07691486	roscovitine	CDK inhibitor	CDK inhibitor	14.46
	1472	10.88	cp	BRD-K62056274	quipazine	Serotonin receptor agonist	NA	NA
	1475	10.8	cp	BRD-K63516691	T-0156	Phosphodiesterase inhibitor	NA	NA
	1476	10.8	cp	BRD-A64933752	CV-1808	Adenosine receptor agonist	Adenosine receptor agonist	0.01
	1478	10.79	cp	BRD-A71157293	fursultiamine	Vitamin B	NA	NA
	1482	10.73	cp	BRD-K39120595	bithionol	Autotaxin inhibitor	NA	NA
	1486	10.69	cp	BRD-K82823076	RO-15-4513	GABA benzodiazepine site receptor inverse agonist	NA	NA
	1487	10.64	cp	BRD-A48720949	testosterone	androgen receptor agonist	Androgen receptor modulator	-0.19
	1489	10.62	cp	BRD-A17535965	gelsemine	Acetylcholine receptor antagonist	NA	NA
	1490	10.58	cp	BRD-A43150328	penicillic-acid	other antibiotic	NA	NA
	1491	10.58	cp	BRD-A36066264	estradiol-benzoate	Estrogen receptor agonist	Estrogen receptor agonist	-0.09
	1492	10.51	cp	BRD-A93477898	PETCM	Caspase activator	NA	NA
	1495	10.43	cp	BRD-K63068307	ZSTK-474	PI3K inhibitor	PI3K inhibitor	35.28
	1498	10.38	cp	BRD-K26573499	DMAB-anabaseine	Adrenergic receptor agonist	NA	NA
	1500	10.33	cp	BRD-K10466330	AVA	Nucleophosmin inhibitor	Nucleophosmin inhibitor	-0.98
	1501	10.31	cp	BRD-A03623303	metoprolol	Adrenergic receptor antagonist	NA	NA
	1506	10.14	cp	BRD-K47150025	KI-8751	VEGFR inhibitor	PDGFR/KIT inhibitor	1.9
	1512	10.04	cp	BRD-K83302049	protopine	Histamine receptor antagonist	NA	NA
	1520	9.9	cp	BRD-K67102207	phenylbutyrate	HDAC inhibitor	NA	NA
	1521	9.87	cp	BRD-K50866992	tropisetron	Serotonin receptor antagonist	NA	NA
	1522	9.84	cp	BRD-K82983861	GW-0742	PPAR receptor agonist	PPAR receptor agonist	-0.19
	1525	9.81	cp	BRD-K23192422	lestaurtinib	FLT3 inhibitor	FLT3 inhibitor	62.2
	1525	9.81	cp	BRD-K23192422	lestaurtinib	FLT3 inhibitor	JAK inhibitor	10.88
	1526	9.78	cp	BRD-K80725632	lavendustin-c	EGFR inhibitor	NA	NA
	1530	9.74	cp	BRD-K55191674	benzylpenicillin	Penicillin binding protein inhibitor	NA	NA
	1534	9.71	cp	BRD-K97799481	theophylline	Adenosine receptor antagonist	NA	NA
	1538	9.65	cp	BRD-K02950022	BMS-299897	Gamma secretase inhibitor	Gamma secretase inhibitor	2.99
	1539	9.65	cp	BRD-K66019333	oxantel	Anthelmintic	NA	NA
	1540	9.55	cp	BRD-K08589866	linsitinib	IGF-1 inhibitor	IGF-1 inhibitor	7.62
	1542	9.52	cp	BRD-A72758037	asiatic-acid	Apoptosis stimulant	NA	NA
	1543	9.51	cp	BRD-K80451230	zamifenacin	Acetylcholine receptor antagonist	NA	NA
	1547	9.48	cp	BRD-K36627727	tamibarotene	Retinoid receptor agonist	Retinoid receptor agonist	-2.04
	1548	9.48	cp	BRD-K37447567	hydrocotarnine	Opioid receptor antagonist	NA	NA
	1551	9.47	cp	BRD-K59058766	chlorprothixene	Dopamine receptor antagonist	Dopamine receptor antagonist	-0.05
	1552	9.44	cp	BRD-K96271548	coumaric-acid	Antioxidant	NA	NA
	1558	9.38	cp	BRD-A41112154	oleanolic-acid	G protein-coupled receptor agonist	NA	NA
	1559	9.35	cp	BRD-A14798026	mestranol	Estrogen receptor agonist	Estrogen receptor agonist	-0.09
	1561	9.34	cp	BRD-K67506692	tyrphostin-AG-126	ERK1 and ERK2 phosphorylation inhibitor	NA	NA
	1563	9.34	cp	BRD-K06388322	pramipexole	Dopamine receptor agonist	NA	NA
	1567	9.28	cp	BRD-A06726973	dibutyrylcyclic-gmp	cGMP analog	NA	NA
	1568	9.25	cp	BRD-A01593789	chlormadinone	5-alpha reductase inhibitor	NA	NA
	1571	9.16	cp	BRD-K78278890	NM-PP1	Mutant kinase inhibitor	NA	NA
	1572	9.15	cp	BRD-K14536225	piceid	Glucosidase inhibitor	NA	NA
	1574	9.06	cp	BRD-K86191271	cytosporone-b	NUR77 receptor agonist	NA	NA
	1575	9.06	cp	BRD-K38251852	paxilline	Potassium channel blocker	Potassium channel blocker	0.61
	1577	9	cp	BRD-K50417881	eticlopride	Dopamine receptor antagonist	NA	NA
	1579	8.93	cp	BRD-K03319035	maprotiline	Norepinephrine reuptake inhibitor	Norepinephrine reuptake inhibitor	-0.65
	1579	8.93	cp	BRD-K03319035	maprotiline	Norepinephrine reuptake inhibitor	Tricyclic antidepressant	-2.35
	1580	8.93	cp	BRD-K76587808	fraxetin	Antioxidant	NA	NA
	1583	8.89	cp	BRD-K18619710	digoxigenin	Steroid	NA	NA
	1585	8.83	cp	BRD-A42167015	carteolol	Adrenergic receptor antagonist	NA	NA
	1586	8.82	cp	BRD-K81847782	scandenin	Plant compound with antimicrobial activity	NA	NA
	1587	8.79	cp	BRD-A55369275	CGP-54626	GABA receptor antagonist	NA	NA
	1588	8.78	cp	BRD-A31312900	montelukast	Leukotriene receptor antagonist	NA	NA
	1589	8.77	cp	BRD-A13084692	troglitazone	Insulin sensitizer	PPAR receptor agonist	-0.19
	1592	8.67	cp	BRD-K86930074	cediranib	KIT inhibitor	PDGFR/KIT inhibitor	1.9
	1592	8.67	cp	BRD-K86930074	cediranib	KIT inhibitor	VEGFR inhibitor	18.08
	1595	8.62	cp	BRD-K91904471	SD-169	p38 MAPK inhibitor	NA	NA
	1597	8.6	cp	BRD-K64670467	JNJ-16259685	Glutamate receptor antagonist	NA	NA
	1598	8.58	cp	BRD-K66353228	zoxazolamine	Myorelaxant	NA	NA
	1606	8.47	cp	BRD-A92630576	trimebutine	Opioid receptor agonist	NA	NA
	1608	8.43	cp	BRD-K90524085	MY-5445	Phosphodiesterase inhibitor	NA	NA
	1609	8.43	cp	BRD-A42346008	metanephrine	Epinephrine metabolite	NA	NA
	1611	8.4	cp	BRD-A99411506	esculin	Antioxidant	NA	NA
	1612	8.39	cp	BRD-K63151507	MNITMT	Lymphocyte inhibitor	NA	NA
	1617	8.26	cp	BRD-K04877770	FTase-inhibitor-B581	Farnesyltransferase inhibitor	NA	NA
	1622	8.11	cp	BRD-K86003836	flubendazole	Tubulin inhibitor	Tubulin inhibitor	4.31
	1623	8.1	cp	BRD-K31987754	oleylethanolamide	Cannabinoid receptor agonist	NA	NA
	1625	8.07	cp	BRD-K93441486	diphemanil	Acetylcholine receptor antagonist	NA	NA
	1627	8.03	cp	BRD-K49668410	clarithromycin	Bacterial 50S ribosomal subunit inhibitor	NA	NA
	1628	8.03	cp	BRD-K81209159	herniarin	Acetylcholinesterase inhibitor	NA	NA
	1631	8.03	cp	BRD-A50311610	meclozine	CAR agonist	NA	NA
	1632	7.98	cp	BRD-K66874953	pifithrin-alpha	TP53 inhibitor	NA	NA
	1633	7.96	cp	BRD-K46678324	RHO-kinase-inhibitor-II	Rho associated kinase inhibitor	Rho associated kinase inhibitor	0.31
	1634	7.95	cp	BRD-A02189320	met-leu-phe	-666	NA	NA
	1636	7.9	cp	BRD-K34820100	tebuthiuron	Photosynthesis inhibitor	NA	NA
	1639	7.89	cp	BRD-K74133369	oligomycin-a	ATP synthase inhibitor	ATPase inhibitor	59.86
	1639	7.89	cp	BRD-K74133369	oligomycin-a	ATP synthase inhibitor	ATP synthase inhibitor	5.95
	1646	7.73	cp	BRD-K32318651	acyclovir	DNA polymerase inhibitor	NA	NA
	1649	7.69	cp	BRD-K32330832	VER-155008	HSP inhibitor	NA	NA
	1651	7.65	cp	BRD-K54529596	captopril	ACE inhibitor	NA	NA
	1654	7.61	cp	BRD-K05528470	L-745870	Dopamine receptor antagonist	NA	NA
	1657	7.59	cp	BRD-K27184429	levocetirizine	Histamine receptor antagonist	NA	NA
	1658	7.53	cp	BRD-K76698671	HNHA	HDAC inhibitor	NA	NA
	1661	7.51	cp	BRD-K30189597	SYK-inhibitor	SYK inhibitor	NA	NA
	1663	7.49	cp	BRD-A70514680	articaine	Local anesthetic	NA	NA
	1672	7.32	cp	BRD-A89337244	PD-102807	Acetylcholine receptor antagonist	NA	NA
	1673	7.32	cp	BRD-K88849294	lobaric-acid	Tyrosine phosphatase inhibitor	NA	NA
	1676	7.2	cp	BRD-K59522102	piperine	Monoamine oxidase inhibitor	NA	NA
	1678	7.19	cp	BRD-K30020243	aliskiren	Antihypertensive	NA	NA
	1679	7.16	cp	BRD-A84134924	pancuronium	Acetylcholine receptor antagonist	NA	NA
	1686	7.05	cp	BRD-K30197592	5-methoxytryptamine	Serotonin receptor agonist	NA	NA
	1690	7.04	cp	BRD-K41707108	ceramide	Phosphoenolpyruvate carboxylase activator	NA	NA
	1691	7.03	cp	BRD-K33864865	LY-225910	CCK receptor antagonist	CCK receptor antagonist	-0.24
	1700	6.96	cp	BRD-K28428262	brivanib	FGFR inhibitor	FGFR inhibitor	-47.08
	1702	6.9	cp	BRD-K16406336	methylene-blue	Guanylyl cyclase inhibitor	NA	NA
	1703	6.88	cp	BRD-K90333595	phentolamine	Adrenergic receptor antagonist	NA	NA
	1704	6.88	cp	BRD-A94669766	naringenin	Aromatase inhibitor	NA	NA
	1705	6.88	cp	BRD-A15034104	bergenin	Interleukin inhibitor	NA	NA
	1706	6.87	cp	BRD-K45117373	Y-26763	Potassium channel activator	Potassium channel activator	-0.43
	1707	6.84	cp	BRD-K04146668	GW-441756	Growth factor receptor inhibitor	NA	NA
	1708	6.84	cp	BRD-K01095011	finasteride	5-alpha reductase inhibitor	NA	NA
	1710	6.83	cp	BRD-K24859147	KIN001-242	Protein kinase inhibitor	NA	NA
	1718	6.7	cp	BRD-K73397362	purmorphamine	Smoothened receptor agonist	NA	NA
	1719	6.68	cp	BRD-K47780086	penciclovir	DNA directed DNA polymerase inhibitor	NA	NA
	1720	6.68	cp	BRD-K92760278	riboflavin	Vitamin B	NA	NA
	1725	6.61	cp	BRD-K60690191	MPEP	Glutamate receptor antagonist	NA	NA
	1726	6.61	cp	BRD-K36009368	NNC-63-0532	Opioid receptor agonist	NA	NA
	1734	6.52	cp	BRD-K88679075	methandriol	Androgenic steroid	Androgen receptor modulator	-0.19
	1739	6.42	cp	BRD-K81876028	CP-93129	Serotonin receptor agonist	NA	NA
	1741	6.37	cp	BRD-K93658967	aloisine	CDK inhibitor	CDK inhibitor	14.46
	1741	6.37	cp	BRD-K93658967	aloisine	CDK inhibitor	Glycogen synthase kinase inhibitor	-71.94
	1748	6.29	cp	BRD-A09722536	cyclophosphamide	DNA alkylating agent	NA	NA
	1750	6.24	cp	BRD-K96119599	leucodin	Melanin inhibitor	NA	NA
	1753	6.2	cp	BRD-A67605442	tetrahydrobiopterin	Nitric oxide stimulant	NA	NA
	1758	6.06	cp	BRD-K45401373	betulinic-acid	Apoptosis stimulant	NA	NA
	1759	6.05	cp	BRD-K08219523	5-nonyloxytryptamine	Serotonin receptor agonist	NA	NA
	1761	6.03	cp	BRD-K51302260	KU-C103871	GSP agonist	NA	NA
	1763	6.03	cp	BRD-A37492983	iocetamic-acid	Radiopaque medium	NA	NA
	1764	6.01	cp	BRD-A49046702	SKF-89976A	GABA uptake inhibitor	NA	NA
	1766	5.98	cp	BRD-K32501161	vanoxerine	Dopamine uptake inhibitor	NA	NA
	1769	5.95	cp	BRD-K53263234	CITCO	CAR agonist	NA	NA
	1772	5.94	cp	BRD-K81128206	edrophonium	Acetylcholinesterase inhibitor	NA	NA
	1775	5.88	cp	BRD-K51066026	aminoindazole	Ionophore	NA	NA
	1781	5.81	cp	BRD-K63504947	semaxanib	VEGFR inhibitor	NA	NA
	1786	5.76	cp	BRD-K40902647	vincamine	Adrenergic receptor antagonist	NA	NA
	1789	5.71	cp	BRD-A11813248	AM-92016	Potassium channel blocker	NA	NA
	1791	5.67	cp	BRD-K54704028	BAY-36-7620	Glutamate receptor antagonist	NA	NA
	1792	5.67	cp	BRD-A64125466	dehydrocholic-acid	choleretic agent	NA	NA
	1793	5.66	cp	BRD-K11399644	phenformin	AMPK activator	NA	NA
	1796	5.63	cp	BRD-A16754160	ampicillin	Bacterial cell wall synthesis inhibitor	NA	NA
	1798	5.6	cp	BRD-K51805276	temefos	Cholinesterase inhibitor	NA	NA
	1799	5.6	cp	BRD-K31633810	DAU-5884	Acetylcholine receptor antagonist	NA	NA
	1800	5.6	cp	BRD-K31054881	BMY-7378	Adrenergic receptor antagonist	NA	NA
	1805	5.53	cp	BRD-A36707673	hydroxycholesterol	LXR agonist	NA	NA
	1807	5.51	cp	BRD-K34437622	BRD-K34437622	Thymidylate synthase inhibitor	NA	NA
	1809	5.5	cp	BRD-K71499074	diclofenamide	Carbonic anhydrase inhibitor	NA	NA
	1810	5.5	cp	BRD-K62929068	6-benzylaminopurine	Purinergic receptor activator	NA	NA
	1811	5.46	cp	BRD-K64606589	apicidin	HDAC inhibitor	HDAC inhibitor	86.78
	1812	5.46	cp	BRD-K49671696	ketanserin	Serotonin receptor antagonist	NA	NA
	1813	5.46	cp	BRD-K45296539	ZD-7114	Adrenergic receptor agonist	NA	NA
	1815	5.4	cp	BRD-K45861246	azaperone	Dopamine receptor antagonist	NA	NA
	1818	5.36	cp	BRD-K05737787	isoeugenol	Nitric oxide production inhibitor	NA	NA
	1819	5.33	cp	BRD-K19136521	indirubin	CDK inhibitor	CDK inhibitor	14.46
	1819	5.33	cp	BRD-K19136521	indirubin	CDK inhibitor	Glycogen synthase kinase inhibitor	-71.94
	1821	5.32	cp	BRD-K02581333	protein-tyrosine-phosphatase-inhibitor-IV	Tyrosine phosphatase inhibitor	NA	NA
	1825	5.29	cp	BRD-K88741031	methyl-2,5-dihydroxycinnamate	EGFR inhibitor	NA	NA
	1826	5.27	cp	BRD-A44008656	doxylamine	Histamine receptor antagonist	NA	NA
	1830	5.22	cp	BRD-K06712146	YM-90709	IL5 inhibitor	NA	NA
	1835	5.15	cp	BRD-K67783091	haloperidol	Dopamine receptor antagonist	NA	NA
	1837	5.11	cp	BRD-K26801045	pipamperone	Dopamine receptor antagonist	Dopamine receptor antagonist	-0.05
	1841	5.07	cp	BRD-A92439610	triamcinolone	Glucocorticoid receptor agonist	Glucocorticoid receptor agonist	-2.22
	1842	5.04	cp	BRD-A11135865	nor-binaltorphimine	Opioid receptor antagonist	NA	NA
	1844	5.04	cp	BRD-A75479906	rimantadine	Antiviral	NA	NA
	1848	4.96	cp	BRD-K51223576	AG-99	Tyrosine kinase inhibitor	NA	NA
	1851	4.93	cp	BRD-A75935363	atracurium	Acetylcholine receptor antagonist	NA	NA
	1855	4.89	cp	BRD-K64341947	CFM-1571	Guanylate cyclase activator	NA	NA
	1858	4.86	cp	BRD-A26097136	bulleyaconitine-a	Non-opiod analgesic	NA	NA
	1859	4.86	cp	BRD-K90027355	spironolactone	Mineralocorticoid receptor antagonist	NA	NA
	1861	4.83	cp	BRD-A68888262	azelastine	Histamine receptor antagonist	NA	NA
	1862	4.83	cp	BRD-K85871428	SC-68376	p38 MAPK inhibitor	NA	NA
	1866	4.82	cp	BRD-K11801786	trimidox	Ribonucleotide reductase inhibitor	NA	NA
	1868	4.79	cp	BRD-K63343048	orlistat	Lipase inhibitor	NA	NA
	1869	4.76	cp	BRD-K79116891	proxymetacaine	Sodium channel blocker	NA	NA
	1872	4.72	cp	BRD-K34330170	rotenonic-acid	Retinoid receptor antagonist	NA	NA
	1875	4.69	cp	BRD-A96255180	ribavirin	Antiviral	NA	NA
	1879	4.68	cp	BRD-K83063356	RS-102895	CCR antagonist	NA	NA
	1881	4.64	cp	BRD-K74141488	naftifine	Fungal squalene epoxidase inhibitor	NA	NA
	1883	4.62	cp	BRD-A09056319	alfuzosin	Adrenergic receptor antagonist	NA	NA
	1889	4.55	cp	BRD-A07824748	flavanone	11-beta-HSD1 inhibitor	NA	NA
	1893	4.53	cp	BRD-K56403959	ZK-756326	CC chemokine receptor ligand	NA	NA
	1895	4.52	cp	BRD-K96778649	tyrphostin-47	EGFR inhibitor	NA	NA
	1896	4.51	cp	BRD-K18799075	BAY-59-3074	Cannabinoid receptor partial agonist	Cannabinoid receptor agonist	-0.02
	1903	4.46	cp	BRD-K51541829	RO-25-6981	Ionotropic glutamate receptor antagonist	NA	NA
	1906	4.44	cp	BRD-A76279427	myriocin	Serine palmitoyltransferase inhibitor	NA	NA
	1908	4.41	cp	BRD-A80574334	oxalomalic-acid	Isocitrate dehydrogenase inhibitor	NA	NA
	1913	4.37	cp	BRD-K55301415	abiraterone	17,20 lyase inhibitor	NA	NA
	1917	4.33	cp	BRD-K50398167	meclofenamic-acid	Cyclooxygenase inhibitor	NA	NA
	1923	4.25	cp	BRD-K15519488	CS-110266	Dopamine receptor agonist	NA	NA
	1926	4.23	cp	BRD-A00520476	otenzepad	Acetylcholine receptor antagonist	NA	NA
	1927	4.23	cp	BRD-K97564742	mepyramine	Histamine receptor antagonist	NA	NA
	1933	4.2	cp	BRD-A32949107	MRS-1845	Calcium channel blocker	NA	NA
	1945	4.12	cp	BRD-K07237224	moclobemide	Monoamine oxidase inhibitor	NA	NA
	1952	4.06	cp	BRD-K34533029	tyrphostin-AG-494	EGFR inhibitor	NA	NA
	1959	4.01	cp	BRD-K93918653	quizartinib	FLT3 inhibitor	NA	NA
	1965	3.98	cp	BRD-A00993607	alprenolol	Adrenergic receptor antagonist	NA	NA
	1971	3.95	cp	BRD-K97752965	nicorandil	Nitric oxide donor	NA	NA
	1978	3.91	cp	BRD-K00656370	6-aminochrysene	Transferase inhibitor	NA	NA
	1982	3.88	cp	BRD-K14282469	LY-165163	Serotonin receptor antagonist	Serotonin receptor antagonist	-0.02
	1983	3.88	cp	BRD-A60294240	tribenoside	Anti-inflammatory	NA	NA
	1985	3.86	cp	BRD-A71262238	nafadotride	Dopamine receptor antagonist	NA	NA
	1987	3.84	cp	BRD-K08890269	CO-102862	Sodium channel blocker	NA	NA
	1988	3.84	cp	BRD-K63533170	AM-630	Cannabinoid receptor antagonist	NA	NA
	1990	3.84	cp	BRD-K23204545	busulfan	DNA inhibitor	NA	NA
	1991	3.82	cp	BRD-A52193669	withaferin-a	IKK inhibitor	IKK inhibitor	6.52
	2000	3.77	cp	BRD-A10969569	ambelline	Plant alkaloid	NA	NA
	2004	3.72	cp	BRD-K66782112	BRD-K66782112	Histamine receptor antagonist	NA	NA
	2009	3.69	cp	BRD-A28746609	paclitaxel	Tubulin inhibitor	Tubulin inhibitor	4.31
	2010	3.67	cp	BRD-A73368467	fexofenadine	Histamine receptor antagonist	NA	NA
	2015	3.64	cp	BRD-K91442916	CAM-9-026	Membrane metalloendopeptidase inhibitor	NA	NA
	2016	3.62	cp	BRD-K20287671	SU-4312	PDGFR receptor inhibitor	VEGFR inhibitor	18.08
	2018	3.61	cp	BRD-A90799790	isradipine	Calcium channel blocker	NA	NA
	2022	3.59	cp	BRD-K43860855	iobenguane	Antineoplastic	NA	NA
	2023	3.59	cp	BRD-K86600316	RS-79948	Adrenergic receptor antagonist	NA	NA
	2028	3.56	cp	BRD-K49890030	gavestinel	Glutamate receptor antagonist	NA	NA
	2029	3.56	cp	BRD-K10974103	diloxanide	Protein synthesis inhibitor	NA	NA
	2034	3.54	cp	BRD-K68997413	PF-3845	FAAH inhibitor	NA	NA
	2040	3.46	cp	BRD-A27489425	rolitetracycline	Bacterial 30S ribosomal subunit inhibitor	NA	NA
	2043	3.45	cp	BRD-K99498722	NPI-2358	Tubulin inhibitor	Tubulin inhibitor	4.31
	2049	3.42	cp	BRD-K37561857	zardaverine	Phosphodiesterase inhibitor	NA	NA
	2050	3.42	cp	BRD-K57569181	pentoxifylline	Phosphodiesterase inhibitor	NA	NA
	2051	3.42	cp	BRD-K27710560	splitomycin	SIRT inhibitor	NA	NA
	2053	3.38	cp	BRD-K00615600	AG-14361	PARP inhibitor	PARP inhibitor	0.06
	2054	3.38	cp	BRD-A41722204	sulmazole	Adenosine receptor antagonist	NA	NA
	2060	3.34	cp	BRD-K05658747	raltegravir	HIV integrase inhibitor	NA	NA
	2061	3.34	cp	BRD-K91336023	mesulergine	Dopamine receptor agonist	NA	NA
	2064	3.32	cp	BRD-K73196317	urapidil	Adrenergic receptor antagonist	NA	NA
	2065	3.31	cp	BRD-A45498368	WYE-125132	MTOR inhibitor	MTOR inhibitor	50.03
	2069	3.28	cp	BRD-K87142802	veliparib	PARP inhibitor	PARP inhibitor	0.06
	2070	3.28	cp	BRD-A31007383	SDZ-WAG-994	Adenosine receptor agonist	NA	NA
	2078	3.24	cp	BRD-A80775386	hyperforin	Cyclooxygenase inhibitor	NA	NA
	2079	3.24	cp	BRD-K15601958	SEW-2871	Lysophospholipid receptor agonist	NA	NA
	2090	3.17	cp	BRD-K32906660	bis-tyrphostin	EGFR inhibitor	NA	NA
	2091	3.17	cp	BRD-K35687265	ON-01910	PLK inhibitor	NA	NA
	2095	3.14	cp	BRD-K09397065	SR-57227A	Serotonin receptor agonist	NA	NA
	2101	3.1	cp	BRD-K86595100	chlordiazepoxide	Benzodiazepine receptor agonist	NA	NA
	2102	3.1	cp	BRD-K40990712	hexamethyleneamiloride	Sodium/hydrogen antiport inhibitor	NA	NA
	2106	3.07	cp	BRD-K97118047	4,5,6,7-tetrabromobenzotriazole	Casein kinase inhibitor	NA	NA
	2107	3.07	cp	BRD-K42142750	retrorsine	Antimitotic	NA	NA
	2108	3.07	cp	BRD-K85133207	HDAC1-selective	HDAC inhibitor	NA	NA
	2123	3.01	cp	BRD-K06926592	tretinoin	Retinoid receptor agonist	Retinoid receptor agonist	-2.04
	2124	3	cp	BRD-K02965346	SU-11274	Hepatocyte growth factor receptor inhibitor	NA	NA
	2125	3	cp	BRD-K06234293	LY-364947	TGF beta receptor inhibitor	P38 MAPK inhibitor	0.03
	2125	3	cp	BRD-K06234293	LY-364947	TGF beta receptor inhibitor	TGF beta receptor inhibitor	0.47
	2126	3	cp	BRD-A84389091	L-655708	GABA receptor inverse agonist	NA	NA
	2131	2.98	cp	BRD-K54330070	SB-202190	p38 MAPK inhibitor	Bromodomain Inhibitor	98.12
	2131	2.98	cp	BRD-K54330070	SB-202190	p38 MAPK inhibitor	P38 MAPK inhibitor	0.03
	2132	2.98	cp	BRD-K96402602	farnesylthiotriazole	PPMTase inhibitor	NA	NA
	2133	2.97	cp	BRD-A97674275	ranolazine	Sodium channel blocker	NA	NA
	2140	2.92	cp	BRD-K28168037	fenretinide	Apoptosis stimulant	Retinoid receptor agonist	-2.04
	2149	2.92	cp	BRD-A39390670	rabeprazole	ATPase inhibitor	NA	NA
	2150	2.89	cp	BRD-K82562631	tolmetin	Cyclooxygenase inhibitor	Cyclooxygenase inhibitor	-0.88
	2159	2.85	cp	BRD-A29437505	RWJ-21757	TLR agonist	NA	NA
	2162	2.83	cp	BRD-A14208071	oxyphenonium	Cholinergic receptor antagonist	NA	NA
	2164	2.82	cp	BRD-K82091397	SB-239063	p38 MAPK inhibitor	P38 MAPK inhibitor	0.03
	2165	2.82	cp	BRD-A30655177	LFM-A13	BTK inhibitor	NA	NA
	2172	2.82	cp	BRD-K21548250	moracizine	Sodium channel blocker	NA	NA
	2176	2.78	cp	BRD-K52459643	prostaglandin-e1	Prostanoid receptor agonist	NA	NA
	2177	2.78	cp	BRD-A74667430	etodolac	Cyclooxygenase inhibitor	Cyclooxygenase inhibitor	-0.88
	2183	2.75	cp	BRD-K40175214	torin-1	MTOR inhibitor	MTOR inhibitor	50.03
	2183	2.75	cp	BRD-K40175214	torin-1	MTOR inhibitor	PI3K inhibitor	35.28
	2184	2.75	cp	BRD-K15567136	papaverine	Phosphodiesterase inhibitor	NA	NA
	2185	2.75	cp	BRD-K77771411	moxonidine	Imidazoline receptor agonist	NA	NA
	2186	2.75	cp	BRD-K26997899	SA-792574	Microtubule inhibitor	Tubulin inhibitor	4.31
	2187	2.75	cp	BRD-A10303790	talampicillin	Bacterial cell wall synthesis inhibitor	NA	NA
	2188	2.75	cp	BRD-K10098805	rhapontin	Apoptosis stimulant	NA	NA
	2190	2.75	cp	BRD-K63550407	erythromycin	NFkB pathway inhibitor	NA	NA
	2197	2.73	cp	BRD-A78295502	hydroquinine	Antiarrhythmic	NA	NA
	2203	2.71	cp	BRD-K15592317	CP466722	ATM kinase inhibitor	NA	NA
	2209	2.68	cp	BRD-A16311756	profenamine	Butyrylcholinesterase inhibitor	NA	NA
	2213	2.64	cp	BRD-A44133049	azasetron	Serotonin receptor antagonist	NA	NA
	2214	2.64	cp	BRD-K06753942	nobiletin	MEK inhibitor	NA	NA
	2217	2.61	cp	BRD-A84702196	penicillin	Bacterial cell wall synthesis inhibitor	Bacterial cell wall synthesis inhibitor	-0.26
	2218	2.61	cp	BRD-A10715913	sulpiride	Dopamine receptor antagonist	NA	NA
	2219	2.61	cp	BRD-K78599730	manumycin-a	Farnesyltransferase inhibitor	NFkB pathway inhibitor	34.62
	2228	2.55	cp	BRD-A63043573	cabergoline	Dopamine receptor agonist	NA	NA
	2229	2.55	cp	BRD-A98431941	ephedrine	Adrenergic receptor agonist	NA	NA
	2246	2.48	cp	BRD-K18855837	varenicline	Acetylcholine receptor agonist	NA	NA
	2260	2.43	cp	BRD-K83289131	CAY-10618	NAMPT inhibitor	NA	NA
	2262	2.43	cp	BRD-K16554956	PTB1	AMPK activator	NA	NA
	2268	2.4	cp	BRD-A05352148	ipratropium	Acetylcholine receptor antagonist	NA	NA
	2278	2.36	cp	BRD-K89402695	L-655240	Thromboxane receptor antagonist	Thromboxane receptor antagonist	3.97
	2289	2.29	cp	BRD-K76064317	tyrphostin-AG-1296	FLT3 inhibitor	NA	NA
	2292	2.26	cp	BRD-K89125793	tinidazole	Antiprotozoal	NA	NA
	2293	2.26	cp	BRD-K54094468	remoxipride	Dopamine receptor antagonist	NA	NA
	2294	2.26	cp	BRD-K32645441	dipropyl-5ct	Serotonin receptor agonist	NA	NA
	2295	2.26	cp	BRD-K03440695	boldine	Acetylcholine receptor antagonist	NA	NA
	2306	2.18	cp	BRD-K13927029	retinol	Retinoid receptor ligand	NA	NA
	2307	2.18	cp	BRD-K20742498	RS-39604	Serotonin receptor antagonist	Serotonin receptor antagonist	-0.02
	2312	2.16	cp	BRD-K57930253	nitrazepam	Benzodiazepine receptor agonist	Benzodiazepine receptor agonist	-0.41
	2314	2.15	cp	BRD-A83892713	rifampicin	RNA polymerase inhibitor	NA	NA
	2319	2.11	cp	BRD-K85402309	dovitinib	EGFR inhibitor	EGFR inhibitor	0.45
	2319	2.11	cp	BRD-K85402309	dovitinib	EGFR inhibitor	FGFR inhibitor	-47.08
	2319	2.11	cp	BRD-K85402309	dovitinib	EGFR inhibitor	VEGFR inhibitor	18.08
	2320	2.11	cp	BRD-K97158071	droperidol	Dopamine receptor antagonist	Dopamine receptor antagonist	-0.05
	2328	2.08	cp	BRD-A43974575	tranylcypromine	Monoamine oxidase inhibitor	NA	NA
	2331	2.08	cp	BRD-K67637637	olopatadine	Histamine receptor antagonist	NA	NA
	2333	2.06	cp	BRD-K04993501	cefixime	Bacterial cell wall synthesis inhibitor	Bacterial cell wall synthesis inhibitor	-0.26
	2334	2.06	cp	BRD-K49111258	prazosin	Adrenergic receptor antagonist	NA	NA
	2338	2.04	cp	BRD-K99447003	enalaprilat	ACE inhibitor	NA	NA
	2339	2.04	cp	BRD-A75478957	PD-166793	Metalloproteinase inhibitor	NA	NA
	2340	2.04	cp	BRD-K16195444	oxymetazoline	Adrenergic receptor agonist	NA	NA
	2341	2.04	cp	BRD-A07875874	cilnidipine	Calcium channel blocker	NA	NA
	2342	2.04	cp	BRD-A72066420	mifobate	PPAR receptor antagonist	NA	NA
	2350	2.02	cp	BRD-A89672324	CGP-55845	GABA receptor antagonist	NA	NA
	2351	2.01	cp	BRD-K79930101	GW-583340	EGFR inhibitor	NA	NA
	2352	2.01	cp	BRD-K05977355	fluconazole	Sterol demethylase inhibitor	NA	NA
	2353	2	cp	BRD-K37814297	acepromazine	Dopamine receptor antagonist	Dopamine receptor antagonist	-0.05
	2366	1.98	cp	BRD-K68407802	KIN001-055	EGFR inhibitor	NA	NA
	2370	1.97	cp	BRD-K71512533	SNS-314	Aurora kinase inhibitor	Aurora kinase inhibitor	-0.01
	2371	1.97	cp	BRD-A50764878	MDL-73005EF	Serotonin receptor antagonist	NA	NA
	2372	1.96	cp	BRD-A52282606	lacidipine	Calcium channel blocker	Calcium channel blocker	1.68
	2375	1.94	cp	BRD-A82096673	KU-C103428N	CDC inhibitor	NA	NA
	2376	1.94	cp	BRD-K86727142	embelin	HCV inhibitor	NA	NA
	2381	1.92	cp	BRD-K39965020	doconexent	PPAR receptor agonist	PPAR receptor agonist	-0.19
	2386	1.9	cp	BRD-K79124250	ioxaglic-acid	Radiopaque medium	NA	NA
	2391	1.87	cp	BRD-K37798499	etoposide	Topoisomerase inhibitor	Topoisomerase inhibitor	82.98
	2392	1.87	cp	BRD-A45140972	meclocycline	Bacterial 30S ribosomal subunit inhibitor	Bacterial 30S ribosomal subunit inhibitor	-24.17
	2393	1.87	cp	BRD-A20126139	medrysone	Glucocorticoid receptor agonist	Glucocorticoid receptor agonist	-2.22
	2394	1.87	cp	BRD-K11911061	GR-127935	Serotonin receptor antagonist	Serotonin receptor antagonist	-0.02
	2395	1.87	cp	BRD-K81521265	dicyclohexylurea	Epoxide hydolase inhibitor	NA	NA
	2396	1.87	cp	BRD-K43405658	tyrphostin-AG-527	Protein tyrosine kinase inhibitor	NA	NA
	2399	1.87	cp	BRD-K82381502	acetylcholine	Acetylcholine receptor agonist	NA	NA
	2400	1.87	cp	BRD-K37865504	LY-2183240	FAAH inhibitor	NA	NA
	2404	1.85	cp	BRD-K11853856	PJ-34	PARP inhibitor	PARP inhibitor	0.06
	2407	1.83	cp	BRD-K71003802	hippeastrine	Plant alkaloid	NA	NA
	2412	1.8	cp	BRD-K04412738	tramadol	Norepinephrine reuptake inhibitor	NA	NA
	2413	1.8	cp	BRD-K83508485	FK-888	Tachykinin antagonist	Tachykinin antagonist	-4.8
	2414	1.79	cp	BRD-U08759356	EI-346-erlotinib-analog	EGFR inhibitor	NA	NA
	2419	1.76	cp	BRD-K94689771	pinocembrin	CYP1B1 inhibitor	NA	NA
	2426	1.73	cp	BRD-K66175015	afatinib	EGFR inhibitor	EGFR inhibitor	0.45
	2427	1.73	cp	BRD-K17674993	diflorasone	Corticosteroid agonist	Glucocorticoid receptor agonist	-2.22
	2432	1.7	cp	BRD-K92413528	thiazolidinecarboxylic-acid	Reducing agent	NA	NA
	2433	1.69	cp	BRD-A49370193	RO-60-0175	Serotonin receptor agonist	Serotonin receptor agonist	-4.83
	2434	1.69	cp	BRD-K13261168	LY-16350	Dopamine receptor agonist	NA	NA
	2441	1.66	cp	BRD-A72441487	stiripentol	GABA uptake inhibitor	NA	NA
	2442	1.66	cp	BRD-K96809896	SKF-86002	p38 MAPK inhibitor	P38 MAPK inhibitor	0.03
	2443	1.66	cp	BRD-K86958018	olvanil	TRPV agonist	Cannabinoid receptor agonist	-0.02
	2444	1.66	cp	BRD-K09132007	D-4476	TGF beta receptor inhibitor	TGF beta receptor inhibitor	0.47
	2445	1.66	cp	BRD-K44849676	capsazepine	TRPV agonist	NA	NA
	2446	1.65	cp	BRD-A86044036	flurbiprofen	Cyclooxygenase inhibitor	NA	NA
	2447	1.64	cp	BRD-K54771420	glycocholic-acid	Cholesterol inhibitor	NA	NA
	2451	1.62	cp	BRD-M41783010	acamprosate	Glutamate receptor antagonist	NA	NA
	2452	1.62	cp	BRD-A00267231	hemado	Adenosine receptor agonist	NA	NA
	2453	1.62	cp	BRD-K25224017	pirenperone	Serotonin receptor antagonist	NA	NA
	2462	1.59	cp	BRD-K85242180	beta-CCP	Indoleamine 2,3-dioxygenase inhibitor	NA	NA
	2464	1.59	cp	BRD-A18763547	BAX-channel-blocker	Cytochrome C release inhibitor	NA	NA
	2475	1.56	cp	BRD-K82135108	elesclomol	Oxidative stress inducer	NA	NA
	2476	1.55	cp	BRD-K22878149	SB-205607	Delta 1 opioid receptor agonist	NA	NA
	2477	1.55	cp	BRD-A41301928	bongkrek-acid	Mitochondrial ADP, ATP translocase inhibitor	NA	NA
	2478	1.55	cp	BRD-K98157055	SIB-1757	Glutamate receptor antagonist	NA	NA
	2483	1.54	cp	BRD-K01649396	indatraline	Norepinephrine transporter inhibitor	NA	NA
	2484	1.53	cp	BRD-K29359156	ebselen	H+/K+-ATPase inhibitor	NA	NA
	2486	1.52	cp	BRD-K15916496	clotrimazole	Cytochrome P450 inhibitor	NA	NA
	2487	1.52	cp	BRD-K35430135	SR-59230A	Adrenergic receptor antagonist	NA	NA
	2488	1.52	cp	BRD-K21283037	riluzole	Glutamate inhibitor	NA	NA
	2489	1.52	cp	BRD-K68103045	CGS-20625	Benzodiazepine receptor agonist	NA	NA
	2490	1.52	cp	BRD-K77793136	hydroxyfasudil	Rho associated kinase inhibitor	Rho associated kinase inhibitor	0.31
	2498	1.48	cp	BRD-K30563334	rifabutin	Protein synthesis inhibitor	NA	NA
	2499	1.48	cp	BRD-A25569250	KI-16425	Lysophosphatidic acid receptor antagonist	NA	NA
	2500	1.48	cp	BRD-K86301799	dipyridamole	Phosphodiesterase inhibitor	NA	NA
	2504	1.46	cp	BRD-A19053259	pseudopelletierine	Anthelmintic	NA	NA
	2508	1.44	cp	BRD-K78084463	W-12	Calmodulin antagonist	NA	NA
	2509	1.44	cp	BRD-A94709349	metaxalone	Muscle relaxant	NA	NA
	2515	1.41	cp	BRD-K02227374	milnacipran	Serotonin reuptake inhibitor	NA	NA
	2527	1.37	cp	BRD-A41692738	TGX-221	PI3K inhibitor	PI3K inhibitor	35.28
	2528	1.37	cp	BRD-K06221026	DUP-697	Cyclooxygenase inhibitor	NA	NA
	2529	1.37	cp	BRD-K03842655	penitrem-a	Potassium channel blocker	NA	NA
	2531	1.37	cp	BRD-K76304753	phenazopyridine	Local anesthetic	NA	NA
	2532	1.35	cp	BRD-K05977823	tenovins	SIRT inhibitor	NA	NA
	2536	1.34	cp	BRD-K69195780	NAN-190	Serotonin receptor agonist	NA	NA
	2537	1.33	cp	BRD-K68402494	ML-9	Myosin light chain kinase inhibitor	NA	NA
	2538	1.32	cp	BRD-K27450477	EHNA	Adenosine deaminase inhibitor	NA	NA
	2542	1.3	cp	BRD-A84327315	calcitriol	Vitamin D receptor agonist	Vitamin D receptor agonist	37.57
	2543	1.3	cp	BRD-K19796430	erismodegib	Smoothened receptor antagonist	NA	NA
	2544	1.3	cp	BRD-K76568384	PHTPP	Estrogen receptor antagonist	NA	NA
	2545	1.3	cp	BRD-K94379058	BML-190	Cannabinoid receptor inverse agonist	NA	NA
	2546	1.3	cp	BRD-A69917777	aminopentamide	Acetylcholine receptor antagonist	NA	NA
	2550	1.3	cp	BRD-K32821942	azathioprine	Dehydrogenase inhibitor	IMPDH inhibitor	86.15
	2553	1.27	cp	BRD-K28307902	flutamide	Androgen receptor antagonist	NA	NA
	2554	1.27	cp	BRD-K35559145	levomepromazine	Dopamine receptor antagonist	Dopamine receptor antagonist	-0.05
	2555	1.27	cp	BRD-K55044200	amoxicillin	Penicillin binding protein inhibitor	NA	NA
	2558	1.24	cp	BRD-K75958195	pizotifen	Serotonin receptor antagonist	Serotonin receptor antagonist	-0.02
	2559	1.23	cp	BRD-K96319534	phentermine	Dopamine uptake inhibitor	NA	NA
	2560	1.23	cp	BRD-K67844266	MLN-4924	Nedd activating enzyme inhibitor	NA	NA
	2561	1.22	cp	BRD-K39621635	artemether	Antimalarial	NA	NA
	2577	1.16	cp	BRD-K09635314	M-3M3FBS	phospholipase activator	NA	NA
	2578	1.16	cp	BRD-A65597028	RX-821002	Adrenergic receptor antagonist	NA	NA
	2582	1.14	cp	BRD-K24240364	GYKI-52466	Glutamate receptor antagonist	NA	NA
	2583	1.13	cp	BRD-K27871032	lysergol	Ergoline alkaloid	NA	NA
	2584	1.13	cp	BRD-K04185004	oxybuprocaine	Local anesthetic	NA	NA
	2590	1.13	cp	BRD-K36862742	hydroflumethiazide	Sodium/potassium/chloride transporter inhibitor	NA	NA
	2598	1.06	cp	BRD-K95435023	PHA-665752	c-Met inhibitor	NA	NA
	2600	1.06	cp	BRD-A33447119	oxfendazole	Anthelmintic	NA	NA
	2607	1.02	cp	BRD-K92870997	pterostilbene	Cyclooxygenase inhibitor	NA	NA
	2608	1.02	cp	BRD-A96456596	FPL-55712	Leukotriene receptor antagonist	NA	NA
	2609	1.02	cp	BRD-K65639003	icariin	Phosphodiesterase inhibitor	NA	NA
	2611	1.01	cp	BRD-A62021152	WAY-161503	Serotonin receptor agonist	NA	NA
	2615	0.99	cp	BRD-K13800121	parecoxib	Cyclooxygenase inhibitor	NA	NA
	2616	0.99	cp	BRD-K25741894	skimmianine	Acetylcholinesterase inhibitor	NA	NA
	2617	0.99	cp	BRD-K57718010	pentylenetetrazol	GABA receptor antagonist	GABA receptor antagonist	-2.41
	2618	0.99	cp	BRD-K61401890	deguelin	NADH-ubiquinone oxidoreductase (Complex I) inhibitor	NA	NA
	2619	0.99	cp	BRD-K28578425	cilostamide	Phosphodiesterase inhibitor	NA	NA
	2620	0.99	cp	BRD-K20482099	rutin	Antioxidant	NA	NA
	2622	0.97	cp	BRD-A71765365	mepireserpate	Catecholamine depleting sympatholytic	NA	NA
	2624	0.95	cp	BRD-A31575449	CGP-20712	Adrenergic receptor antagonist	NA	NA
	2633	0.92	cp	BRD-A71009679	KUC103420N	-666	NA	NA
	2634	0.92	cp	BRD-K69690935	curcumin	Cyclooxygenase inhibitor	NA	NA
	2635	0.92	cp	BRD-K17743697	KB-R7943	Sodium/calcium exchange inhibitor	T-type calcium channel blocker	-3.76
	2636	0.92	cp	BRD-K78838262	austricine	Hypolipidemic	NA	NA
	2637	0.92	cp	BRD-K79366068	PSB-069	NTPDase inhibitor	NA	NA
	2646	0.88	cp	BRD-K92446736	zatebradine	HCN channel blocker	NA	NA
	2647	0.88	cp	BRD-K02590140	O-2050	Cannabinoid receptor antagonist	NA	NA
	2648	0.88	cp	BRD-K42221274	NNC-711	GAT inhibitor	NA	NA
	2649	0.88	cp	BRD-K05181084	NGB-2904	Dopamine receptor antagonist	NA	NA
	2650	0.88	cp	BRD-A42553870	L-152804	Neuropeptide receptor antagonist	NA	NA
	2651	0.88	cp	BRD-K62353524	DY-131	Estrogen receptor agonist	NA	NA
	2652	0.88	cp	BRD-K12357156	AG-490	EGFR inhibitor	NA	NA
	2653	0.88	cp	BRD-K70914287	BIBX-1382	EGFR inhibitor	EGFR inhibitor	0.45
	2655	0.88	cp	BRD-A47494775	dipivefrine	Adrenergic receptor agonist	NA	NA
	2657	0.87	cp	BRD-K21936341	oxotremorine	Acetylcholine receptor agonist	NA	NA
	2659	0.86	cp	BRD-K72034655	peucedanin	Apoptosis stimulant	NA	NA
	2660	0.85	cp	BRD-A41450521	tosufloxacin	Bacterial DNA gyrase inhibitor	NA	NA
	2661	0.85	cp	BRD-K43797669	genistein	Tyrosine kinase inhibitor	NA	NA
	2662	0.85	cp	BRD-K45158365	valsartan	Angiotensin receptor antagonist	NA	NA
	2663	0.85	cp	BRD-K67277431	picotamide	Thromboxane receptor antagonist	Thromboxane receptor antagonist	3.97
	2664	0.85	cp	BRD-K03384561	roquinimex	Angiogenesis inhibitor	NA	NA
	2665	0.85	cp	BRD-K28806945	L-750667	Dopamine receptor antagonist	NA	NA
	2666	0.85	cp	BRD-K30480208	torasemide	Electrolyte reabsorption inhibitor	NA	NA
	2667	0.84	cp	BRD-K30649484	mafenide	Carbonic anhydrase inhibitor	NA	NA
	2670	0.82	cp	BRD-K07212038	selinidin	Mast cell stabilizer	NA	NA
	2671	0.81	cp	BRD-K73999723	telmisartan	Angiotensin receptor antagonist	NA	NA
	2672	0.81	cp	BRD-K67537649	PQ-401	IGF-1 inhibitor	NA	NA
	2673	0.81	cp	BRD-A29289453	PCA-4248	Platelet activating factor receptor antagonist	NA	NA
	2674	0.81	cp	BRD-K78294846	osthol	Calcium channel blocker	NA	NA
	2675	0.81	cp	BRD-K79145749	dibenzepin	Norepinephrine reuptake inhibitor	NA	NA
	2676	0.81	cp	BRD-K89839824	raltitrexed	Thymidylate synthase inhibitor	Thymidylate synthase inhibitor	-15.64
	2681	0.78	cp	BRD-K23369905	oxiconazole	Bacterial cell wall synthesis inhibitor	NA	NA
	2682	0.78	cp	BRD-K64994968	progesterone	Progesterone receptor agonist	Progesterone receptor agonist	0.06
	2683	0.78	cp	BRD-K63165456	norcyclobenzaprine	Adrenergic receptor agonist	Serotonin receptor antagonist	-0.02
	2685	0.78	cp	BRD-K72703948	ZM-447439	Aurora kinase inhibitor	Aurora kinase inhibitor	-0.01
	2687	0.75	cp	BRD-K54665485	R-59022	Diacylglycerol kinase inhibitor	NA	NA
	2688	0.74	cp	BRD-K00486786	RO-08-2750	NGF binding inhibitor	NA	NA
	2689	0.74	cp	BRD-K75478907	GS-39783	GABA receptor modulator	NA	NA
	2693	0.74	cp	BRD-K32164935	tolazamide	ATP channel blocker	NA	NA
	2694	0.74	cp	BRD-K09907482	PRL-3-inhibitor-I	Tyrosine phosphatase inhibitor	NA	NA
	2697	0.7	cp	BRD-A42831637	tetrahydrocannabinol-7-oic-acid	Anti-inflammatory	NA	NA
	2698	0.7	cp	BRD-A22769835	homochlorcyclizine	Antihistamine	NA	NA
	2699	0.7	cp	BRD-K33818169	GW-3965	LXR agonist	NA	NA
	2700	0.7	cp	BRD-A37347161	BRL-52537	Opioid receptor agonist	NA	NA
	2705	0.67	cp	BRD-K29173907	isoflupredone	Glucocorticoid receptor agonist	Glucocorticoid receptor agonist	-2.22
	2711	0.63	cp	BRD-K73982490	BI-78D3	JNK inhibitor	NA	NA
	2712	0.63	cp	BRD-K17796732	JWH-015	Cannabinoid receptor agonist	Cannabinoid receptor agonist	-0.02
	2713	0.63	cp	BRD-K14920963	erythrosine	Coloring agent	NA	NA
	2714	0.63	cp	BRD-K40901640	cinanserin	Serotonin receptor antagonist	NA	NA
	2717	0.6	cp	BRD-K28296557	AKT-inhibitor-IV	AKT inhibitor	NA	NA
	2718	0.6	cp	BRD-K67831364	ZM-323881	VEGFR inhibitor	VEGFR inhibitor	18.08
	2719	0.6	cp	BRD-A63667919	methylergometrine	Dopamine receptor antagonist	NA	NA
	2720	0.6	cp	BRD-K45033733	famciclovir	DNA polymerase inhibitor	DNA polymerase inhibitor	-0.99
	2721	0.6	cp	BRD-K36737713	AG-957	Protein tyrosine kinase inhibitor	NA	NA
	2724	0.6	cp	BRD-K52313696	tacedinaline	HDAC inhibitor	NA	NA
	2725	0.6	cp	BRD-K29458283	chlorambucil	DNA inhibitor	NA	NA
	2726	0.6	cp	BRD-K88789588	letrozole	Aromatase inhibitor	NA	NA
	2730	0.56	cp	BRD-K08619838	tremorine	Acetylcholine receptor agonist	NA	NA
	2731	0.56	cp	BRD-K14765469	vesamicol	Acetylcholinesterase inhibitor	NA	NA
	2732	0.56	cp	BRD-K10705233	GW-405833	Cannabinoid receptor agonist	Cannabinoid receptor agonist	-0.02
	2733	0.56	cp	BRD-K47323024	methapyrilene	Histamine receptor antagonist	HRH1 antagonist	-0.02
	2735	0.53	cp	BRD-K67578145	GDC-0879	RAF inhibitor	RAF inhibitor	16.85
	2736	0.53	cp	BRD-K72029282	probucol	Atherogenesis inhibitor	NA	NA
	2737	0.53	cp	BRD-K27665173	D-64406	PDGFR receptor inhibitor	PDGFR/KIT inhibitor	1.9
	2738	0.53	cp	BRD-A75402480	desoxycorticosterone	Mineralocorticoid receptor agonist	NA	NA
	2739	0.53	cp	BRD-K39670393	amthamine	Histamine receptor agonist	NA	NA
	2740	0.53	cp	BRD-A73741725	exemestane	Aromatase inhibitor	Aromatase inhibitor	-0.06
	2743	0.49	cp	BRD-K82147103	lofepramine	Norepinephrine reuptake inhibitor	NA	NA
	2744	0.49	cp	BRD-K28346421	rifapentine	RNA polymerase inhibitor	NA	NA
	2745	0.49	cp	BRD-K62996583	lidoflazine	Calcium channel blocker	NA	NA
	2746	0.49	cp	BRD-K71534238	GW-9508	Free fatty acid receptor agonist	NA	NA
	2747	0.49	cp	BRD-K65285700	BRD-K65285700	Cannabinoid receptor agonist	Cannabinoid receptor agonist	-0.02
	2748	0.49	cp	BRD-K92015269	GBR-12783	Dopamine uptake inhibitor	NA	NA
	2749	0.49	cp	BRD-A61793559	metolazone	Carbonic anhydrase inhibitor	NA	NA
	2750	0.49	cp	BRD-K92778217	mefenamic-acid	Cyclooxygenase inhibitor	NA	NA
	2751	0.49	cp	BRD-A92585442	RU-28318	Cytochrome P450 inhibitor	NA	NA
	2753	0.47	cp	BRD-K42573370	avrainvillamide-analog-2	nucleophosmin inhibitor	Nucleophosmin inhibitor	-0.98
	2755	0.46	cp	BRD-K23383398	T-0901317	LXR agonist	NA	NA
	2756	0.46	cp	BRD-K60060639	methyllidocaine	antiarrhythmic medication	NA	NA
	2757	0.46	cp	BRD-K95202259	ML-3163	p38 MAPK inhibitor	P38 MAPK inhibitor	0.03
	2758	0.46	cp	BRD-A69960130	bromocriptine	Dopamine receptor agonist	NA	NA
	2760	0.46	cp	BRD-K13571841	pepstatin	Aspartic protease inhibitor	NA	NA
	2761	0.46	cp	BRD-K89732114	trifluoperazine	Dopamine receptor antagonist	Dopamine receptor antagonist	-0.05
	2763	0.42	cp	BRD-K90976994	dehydrocholic-acid	Bile acid	NA	NA
	2764	0.42	cp	BRD-K57304726	PRE-084	Sigma receptor agonist	NA	NA
	2765	0.42	cp	BRD-K83023055	GR-135531	Melatonin receptor agonist	NA	NA
	2767	0.42	cp	BRD-K69932463	AZD-8055	MTOR inhibitor	MTOR inhibitor	50.03
	2768	0.42	cp	BRD-A74980173	gatifloxacin	Bacterial DNA gyrase inhibitor	Bacterial DNA gyrase inhibitor	-0.64
	2769	0.42	cp	BRD-K54256913	MK-1775	WEE1 kinase inhibitor	NA	NA
	2770	0.42	cp	BRD-A98299281	velnacrine	cholinesterase inhibitor	NA	NA
	2771	0.39	cp	BRD-K84955386	hyperoside	Glucosidase inhibitor	NA	NA
	2772	0.39	cp	BRD-K26241953	piceatannol	SYK inhibitor	NA	NA
	2773	0.39	cp	BRD-K74212935	ergocryptine	Dopamine agonist	NA	NA
	2774	0.39	cp	BRD-A26095496	clobetasol	Glucocorticoid receptor agonist	Glucocorticoid receptor agonist	-2.22
	2779	0.35	cp	BRD-K35483542	alitretinoin	Retinoid receptor agonist	Retinoid receptor agonist	-2.04
	2780	0.35	cp	BRD-K04430056	7-nitroindazole	nitric oxide synthase inhibitor	NA	NA
	2781	0.35	cp	BRD-K06147391	telenzepine	Acetylcholine receptor antagonist	NA	NA
	2782	0.35	cp	BRD-K96720755	relcovaptan	Vasopressin receptor antagonist	NA	NA
	2783	0.35	cp	BRD-K42748308	XE-991	Potassium channel blocker	NA	NA
	2784	0.35	cp	BRD-K25394294	oxaprozin	Cyclooxygenase inhibitor	NA	NA
	2785	0.35	cp	BRD-K52397688	amperozide	Dopamine receptor antagonist	NA	NA
	2786	0.35	cp	BRD-K19540840	saracatinib	SRC inhibitor	SRC inhibitor	18.4
	2787	0.33	cp	BRD-K94649603	taxifolin	Opioid receptor antagonist	NA	NA
	2789	0.32	cp	BRD-A15415227	GW-1929	PPAR receptor agonist	PPAR receptor agonist	-0.19
	2790	0.32	cp	BRD-K91290917	amodiaquine	Histamine receptor agonist	NA	NA
	2791	0.32	cp	BRD-A25234499	aminoglutethimide	Glucocorticoid receptor antagonist	NA	NA
	2794	0.28	cp	BRD-M72442222	vicriviroc	CC chemokine receptor antagonist	NA	NA
	2795	0.28	cp	BRD-K57179821	crotamiton	Antipruritic	NA	NA
	2798	0.25	cp	BRD-K25079130	avrainvillamide-analog-4	nucleophosmin inhibitor	Nucleophosmin inhibitor	-0.98
	2799	0.25	cp	BRD-K52911425	GDC-0941	PI3K inhibitor	PI3K inhibitor	35.28
	2800	0.25	cp	BRD-K32247306	primidone	GABA receptor antagonist	NA	NA
	2804	0.22	cp	BRD-A57382968	piroxicam	Cyclooxygenase inhibitor	NA	NA
	2805	0.21	cp	BRD-K42452249	EO-1428	p38 MAPK inhibitor	NA	NA
	2806	0.21	cp	BRD-A41519720	ezetimibe	Niemann-Pick C1-like 1 protein antagonist	NA	NA
	2808	0.21	cp	BRD-A91008255	bepridil	Calcium channel blocker	NA	NA
	2811	0.18	cp	BRD-K28849549	mesalazine	Cyclooxygenase inhibitor	NA	NA
	2812	0.18	cp	BRD-K13544237	r(-)-propylnorapomorphine	Dopamine receptor agonist	NA	NA
	2813	0.18	cp	BRD-K14993104	bemegride	Chemoreceptor agonist	NA	NA
	2815	0.14	cp	BRD-A02759312	betaxolol	Adrenergic receptor antagonist	NA	NA
	2816	0.14	cp	BRD-A44448661	pentobarbital	Barbiturate antiepileptic	NA	NA
	2817	0.14	cp	BRD-A58048407	nimodipine	Calcium channel blocker	NA	NA
	2818	0.14	cp	BRD-K55127134	fluphenazine	Dopamine receptor antagonist	Dopamine receptor antagonist	-0.05
	2820	0.11	cp	BRD-K93332168	isocarboxazid	Monoamine oxidase inhibitor	NA	NA
	2821	0.11	cp	BRD-K37991163	paroxetine	Selective serotonin reuptake inhibitor (SSRI)	NA	NA
	2822	0.11	cp	BRD-K36616567	doxepin	Histamine receptor antagonist	NA	NA
	2823	0.11	cp	BRD-A36074203	remacemide	Glutamate receptor antagonist	NA	NA
	2824	0.11	cp	BRD-K80738081	resveratrol	Cytochrome P450 inhibitor	NA	NA
	2825	0.11	cp	BRD-A59303141	quinethazone	Thiazide diuretic	Na-K-Cl transporter inhibitor	-2.75
	2829	0.07	cp	BRD-K50135270	GBR-12935	Dopamine uptake inhibitor	NA	NA
	2830	0.07	cp	BRD-K15715913	fluperlapine	Serotonin receptor antagonist	NA	NA
	2831	0.07	cp	BRD-K02404261	caffeine	Adenosine receptor antagonist	NA	NA
	2832	0.07	cp	BRD-A31159102	fluoxetine	Selective serotonin reuptake inhibitor (SSRI)	NA	NA
	2833	0.07	cp	BRD-K12219985	glipizide	Sulfonylurea	KCNJ11 modulator	-0.07
	2835	0.03	cp	BRD-A70649075	sulconazole	Sterol demethylase inhibitor	NA	NA
	2836	0.03	cp	BRD-K94441233	mevastatin	HMGCR inhibitor	HMGCR inhibitor	-0.01
	2838	0.02	cp	BRD-K09963420	saquinavir	HIV protease inhibitor	NA	NA
	2843	0.01	cp	BRD-K47936004	piribedil	Dopamine receptor agonist	NA	NA
	2850	0	cp	BRD-K79877282	PF-543	Sphingosine kinase inhibitor	NA	NA
	3223	0	cp	BRD-K82216340	medroxyprogesterone	progesterone receptor agonist	Progesterone receptor agonist	0.06
	3224	0	cp	BRD-K91145395	prostratin	PKC activator	PKC activator	76.58
	3225	0	cp	BRD-K63784565	BRD-K63784565	Topoisomerase inhibitor	NA	NA
	3226	0	cp	BRD-M30523314	vinorelbine	Tubulin inhibitor	Tubulin inhibitor	4.31
	3227	0	cp	BRD-K15891719	tenofovir	Reverse transcriptase inhibitor	NA	NA
	3228	0	cp	BRD-K07736136	VX-702	p38 MAPK inhibitor	P38 MAPK inhibitor	0.03
	3229	0	cp	BRD-K70557564	zosuquidar	P-glycoprotein inhibitor	NA	NA
	3230	0	cp	BRD-K83837640	JNJ-26854165	HDAC inhibitor	NA	NA
	3231	0	cp	BRD-K73293050	WZ-3146	EGFR inhibitor	NA	NA
	3232	0	cp	BRD-K50168500	canertinib	EGFR inhibitor	EGFR inhibitor	0.45
	3233	0	cp	BRD-K77286328	reversine	Aurora kinase inhibitor	Aurora kinase inhibitor	-0.01
	3234	0	cp	BRD-K52751261	TAK-715	p38 MAPK inhibitor	P38 MAPK inhibitor	0.03
	3235	0	cp	BRD-A74904029	EI-231	Casein kinase inhibitor	NA	NA
	3236	0	cp	BRD-K13087974	4,5-dianilinophthalimide	EGFR inhibitor	EGFR inhibitor	0.45
	3237	0	cp	BRD-K33572481	taurodeoxycholic-acid	Bile acid	Bile acid	-35.93
	3238	0	cp	BRD-U33728988	QL-X-138	MTOR inhibitor	MTOR inhibitor	50.03
	3239	0	cp	BRD-K68174511	torin-2	MTOR inhibitor	MTOR inhibitor	50.03
	3240	0	cp	BRD-K10467831	tibolone	Androgen receptor agonist	Androgen receptor modulator	-0.19
	3241	0	cp	BRD-K08924299	palonosetron	Serotonin receptor antagonist	NA	NA
	3242	0	cp	BRD-K51671335	sulpiride	Dopamine receptor antagonist	Dopamine receptor antagonist	-0.05
	3243	0	cp	BRD-K33312228	halometasone	Glucocorticoid receptor agonist	Glucocorticoid receptor agonist	-2.22
	3244	0	cp	BRD-A79903587	tegafur	Thymidylate synthase inhibitor	NA	NA
	3245	0	cp	BRD-K31471398	dihydrexidine	Dopamine receptor agonist	NA	NA
	3246	0	cp	BRD-K52172416	anastrozole	Aromatase inhibitor	NA	NA
	3247	0	cp	BRD-K48935217	epothilone	Microtubule inhibitor	Tubulin inhibitor	4.31
	3248	0	cp	BRD-K04833372	GSK-1904529A	IGF-1 inhibitor	NA	NA
	3249	0	cp	BRD-K49328571	dasatinib	BCR-ABL kinase inhibitor	SRC inhibitor	18.4
	3250	0	cp	BRD-K26863634	BIX-01338	Histone lysine methyltransferase inhibitor	NA	NA
	3251	0	cp	BRD-K49372556	mofezolac	Cyclooxygenase inhibitor	NA	NA
	3252	0	cp	BRD-K32795028	1-benzylimidazole	Thromboxane synthase inhibitor	NA	NA
	3253	0	cp	BRD-U82589721	HG-5-113-01	Protein kinase inhibitor	NA	NA
	3254	0	cp	BRD-U68942961	JW-7-24-1	LCK Inhibitor	NA	NA
	3255	0	cp	BRD-U44700465	HG-5-88-01	Protein kinase inhibitor	NA	NA
	3256	0	cp	BRD-K48115423	2-(4-methoxybenzylthio)-6-methylpyrimidin-4-ol	Matrix metalloprotease inhibitor	NA	NA
	3257	0	cp	BRD-K29113274	ketoconazole	Sterol demethylase inhibitor	Sterol demethylase inhibitor	NA
	3258	0	cp	BRD-K87024524	phenelzine	Monoamine oxidase inhibitor	NA	NA
	3259	0	cp	BRD-A67981824	cefotaxime	Bacterial cell wall synthesis inhibitor	Bacterial cell wall synthesis inhibitor	-0.26
	3260	0	cp	BRD-K55703048	latrepirdine	Glutamate receptor antagonist	NA	NA
	3261	0	cp	BRD-A81402010	KU-C103443N	CDC inhibitor	NA	NA
	3262	0	cp	BRD-K20285085	fostamatinib	SYK inhibitor	NA	NA
	3263	0	cp	BRD-K75532464	FTI-276	Farnesyltransferase inhibitor	NA	NA
	3264	0	cp	BRD-K73319509	PF-04217903	c-Met inhibitor	NA	NA
	3265	0	cp	BRD-K17140735	SCH-79797	Proteasome inhibitor	NA	NA
	3266	0	cp	BRD-K11373525	ZD-7155	Angiotensin receptor antagonist	Angiotensin receptor antagonist	-0.09
	3267	0	cp	BRD-K06208435	YS-035	Calcium channel blocker	NA	NA
	3268	0	cp	BRD-A14574269	UB-165	Acetylcholine receptor agonist	NA	NA
	3269	0	cp	BRD-K17415526	tyrphostin-AG-835	Protein tyrosine kinase inhibitor	NA	NA
	3270	0	cp	BRD-K69837166	trap-101	Nociceptin/orphanin FQ (NOP) receptor antagonist	NA	NA
	3271	0	cp	BRD-A02176148	tubaic-acid	Mitochondrial complex I inhibitor	NA	NA
	3272	0	cp	BRD-K97309399	thiothixene	Dopamine receptor antagonist	Dopamine receptor antagonist	-0.05
	3273	0	cp	BRD-A09828896	SKF-81297	Dopamine receptor agonist	NA	NA
	3274	0	cp	BRD-A68281735	REV-5901	Leukotriene receptor antagonist	NA	NA
	3275	0	cp	BRD-K11163873	phenanthridone	PARP inhibitor	PARP inhibitor	0.06
	3276	0	cp	BRD-K95785537	PP-2	SRC inhibitor	SRC inhibitor	18.4
	3277	0	cp	BRD-A95096829	PNU-96415E	Dopamine receptor antagonist	NA	NA
	3278	0	cp	BRD-K40992116	parachlorophenol	Anti-infective	NA	NA
	3279	0	cp	BRD-K18316707	O-1918	Cannabinoid receptor antagonist	NA	NA
	3280	0	cp	BRD-A66927094	nemonapride	Dopamine receptor antagonist	NA	NA
	3281	0	cp	BRD-A39415247	norethisterone	Progesterone receptor agonist	Progesterone receptor agonist	0.06
	3282	0	cp	BRD-A02710418	meptazinol	Opioid receptor agonist	NA	NA
	3283	0	cp	BRD-A30590053	MR-16728	Acetylcholine release enhancer	NA	NA
	3284	0	cp	BRD-K87696786	LY-456236	Glutamate receptor antagonist	NA	NA
	3285	0	cp	BRD-K43245338	MDL-28170	Calpain inhibitor	NA	NA
	3286	0	cp	BRD-A59215453	lobelanidine	Acetylcholine receptor antagonist	NA	NA
	3287	0	cp	BRD-K93460210	lamotrigine	Serotonin receptor antagonist	NA	NA
	3288	0	cp	BRD-K66707493	lawsone	Coloring agent	NA	NA
	3289	0	cp	BRD-K15086322	JNJ-10191584	Histamine receptor antagonist	NA	NA
	3290	0	cp	BRD-K04546108	JAK3-inhibitor-VI	JAK inhibitor	JAK inhibitor	10.88
	3291	0	cp	BRD-K72541103	JAK3-inhibitor-I	JAK inhibitor	JAK inhibitor	10.88
	3292	0	cp	BRD-K37080523	isoreserpine	Vesicular monoamine transporter inhibitor	NA	NA
	3293	0	cp	BRD-A54029483	IRL-2500	Endothelin receptor antagonist	NA	NA
	3294	0	cp	BRD-K92678294	irilin-a	Isoflavone	NA	NA
	3295	0	cp	BRD-K76674262	homoharringtonine	Protein synthesis inhibitor	Protein synthesis inhibitor	20.74
	3296	0	cp	BRD-K87049188	fusaric-acid	Dopamine beta hydroxylase inhibitor	NA	NA
	3297	0	cp	BRD-K34170797	fexaramine	FXR agonist	NA	NA
	3298	0	cp	BRD-K44067360	flufenamic-acid	Chloride channel blocker	NA	NA
	3299	0	cp	BRD-K51318897	fenbendazole	Tubulin inhibitor	Tubulin inhibitor	4.31
	3300	0	cp	BRD-K46068882	eugenitol	Bacterial quorum sensing inhibitor	NA	NA
	3301	0	cp	BRD-K63913457	eicosatrienoic-acid	Vasodilator	NA	NA
	3302	0	cp	BRD-K31699485	DMEOB	glutamate receptor modulator	NA	NA
	3303	0	cp	BRD-K12906962	dichlorobenzamil	Sodium/calcium exchange inhibitor	T-type calcium channel blocker	-3.76
	3304	0	cp	BRD-K06014311	DH-97	Melatonin receptor antagonist	NA	NA
	3305	0	cp	BRD-A68929948	DAPT-GSI-IX	Gamma secretase inhibitor	Gamma secretase inhibitor	2.99
	3306	0	cp	BRD-K95992530	Cyclo-[Arg-Gly-Asp-D-Phe-Val]	integrin antagonist	NA	NA
	3307	0	cp	BRD-K89046952	ciclacillin	Bacterial cell wall synthesis inhibitor	NA	NA
	3308	0	cp	BRD-K71860425	CDK2-5-inhibitor	CDK inhibitor	NA	NA
	3309	0	cp	BRD-A81866333	CGS-21680	Adenosine receptor agonist	Adenosine receptor agonist	0.01
	3310	0	cp	BRD-A50737080	CGK-733	ATR kinase inhibitor	NA	NA
	3311	0	cp	BRD-K06159959	CCMQ	Inhibitor of the binding of homoquinolinic acid to non-NMDA sensitive sites	NA	NA
	3312	0	cp	BRD-K17497770	butein	EGFR inhibitor	NA	NA
	3313	0	cp	BRD-K63792901	arecaidine	Acetylcholine receptor agonist	NA	NA
	3314	0	cp	BRD-K29555132	arachidonamide	Cannabinoid receptor agonist	NA	NA
	3315	0	cp	BRD-A95513702	androsta-1,4-dien-3,17-dione	Aromatase inhibitor	Aromatase inhibitor	-0.06
	3316	0	cp	BRD-K21667562	AM-404	Cyclooxygenase inhibitor	NA	NA
	3317	0	cp	BRD-K87919739	tyrphostin-AG-825	Receptor tyrosine protein kinase inhibitor	NA	NA
	3318	0	cp	BRD-K07888196	tyrphostin-AG-538	IGF-1 inhibitor	NA	NA
	3319	0	cp	BRD-K94841585	emodic-acid	Laxative	NA	NA
	3320	0	cp	BRD-A95445494	maackiain	Sodium/glucose cotransporter inhibitor	NA	NA
	3321	0	cp	BRD-K44084986	Y-27632	Rho associated kinase inhibitor	Rho associated kinase inhibitor	0.31
	3322	0	cp	BRD-A52660433	tetrindole	Monoamine oxidase inhibitor	NA	NA
	3323	0	cp	BRD-K55454768	TAS-301	Calcium-calmodulin dependent protein kinase inhibitor	NA	NA
	3324	0	cp	BRD-K50495309	SRC-kinase-inhibitor-I	SRC inhibitor	NA	NA
	3325	0	cp	BRD-A81772229	simvastatin	HMGCR inhibitor	HMGCR inhibitor	-0.01
	3326	0	cp	BRD-K51476772	ST-638	Tyrosine kinase inhibitor	NA	NA
	3327	0	cp	BRD-A92161634	scopoline	Acetylcholine receptor antagonist	NA	NA
	3328	0	cp	BRD-K80639402	SB-258585	Serotonin receptor antagonist	NA	NA
	3329	0	cp	BRD-A83431637	resmethrin	Cytochrome P450 inhibitor	NA	NA
	3330	0	cp	BRD-K54411430	robustic-acid	cAMP inhibitor	NA	NA
	3331	0	cp	BRD-K50836978	purvalanol-a	CDK inhibitor	CDK inhibitor	14.46
	3332	0	cp	BRD-A54490543	pirlindole	Monoamine oxidase inhibitor	NA	NA
	3333	0	cp	BRD-A48257147	PHCCC	Glutamate receptor agonist	NA	NA
	3334	0	cp	BRD-K48735772	PD-158780	EGFR inhibitor	EGFR inhibitor	0.45
	3335	0	cp	BRD-K02953697	naringin	Cytochrome P450 inhibitor	NA	NA
	3336	0	cp	BRD-A83855350	naltrexone	Opioid receptor antagonist	NA	NA
	3337	0	cp	BRD-K59637651	NSC-119889	Protein synthesis inhibitor	NA	NA
	3338	0	cp	BRD-A85234536	N6-cyclopentyladenosine	Adenosine receptor agonist	Adenosine receptor agonist	0.01
	3339	0	cp	BRD-K95899059	LY-344864	Serotonin receptor agonist	NA	NA
	3340	0	cp	BRD-A71203467	l-stepholidine	Dopamine receptor antagonist	NA	NA
	3341	0	cp	BRD-A48809242	IB-MECA	Adenosine receptor agonist	Adenosine receptor agonist	0.01
	3342	0	cp	BRD-K96263742	GW-7647	PPAR receptor agonist	PPAR receptor agonist	-0.19
	3343	0	cp	BRD-K66296774	fluvastatin	HMGCR inhibitor	HMGCR inhibitor	-0.01
	3344	0	cp	BRD-A99571536	dubinidine	Anti-epileptic	NA	NA
	3345	0	cp	BRD-A65076780	dihydroergocristine	Adrenergic receptor antagonist	NA	NA
	3346	0	cp	BRD-A02713983	dihydrodeoxygedunin	Growth factor receptor activator	NA	NA
	3347	0	cp	BRD-K20152659	gamma-homolinolenic-acid	Cholesterol inhibitor	NA	NA
	3348	0	cp	BRD-K40965114	cyanopindolol	Adrenergic receptor antagonist	NA	NA
	3349	0	cp	BRD-A16694057	bisphenol-a	PPAR receptor antagonist	NA	NA
	3350	0	cp	BRD-A65145453	ATPA	Glutamate receptor agonist	NA	NA
	4916	0	cp	BRD-K51313569	palbociclib	CDK inhibitor	CDK inhibitor	14.46
	4917	0	cp	BRD-A29901043	KIN001-127	ITK inhibitor	NA	NA
	4918	0	cp	BRD-K04887706	AKT-inhibitor-1-2	AKT inhibitor	NA	NA
	4919	0	cp	BRD-K68191783	ALW-II-38-3	Ephrin inhibitor	NA	NA
	4920	0	cp	BRD-K59369769	tozasertib	Aurora kinase inhibitor	Aurora kinase inhibitor	-0.01
	4921	0	cp	BRD-A21858158	praziquantel	Anthelmintic	NA	NA
	4922	0	cp	BRD-A39230911	chlorphensin	Muscle relaxant	NA	NA
	4923	0	cp	BRD-A53952395	prilocaine	Local anesthetic	NA	NA
	4924	0	cp	BRD-A75368507	demeclocycline	Bacterial 30S ribosomal subunit inhibitor	Bacterial 30S ribosomal subunit inhibitor	-24.17
	4925	0	cp	BRD-A13946108	sulindac	Cyclooxygenase inhibitor	NA	NA
	4926	0	cp	BRD-A20239487	atenolol	Adrenergic receptor antagonist	NA	NA
	4927	0	cp	BRD-A51382177	fosinopril	ACE inhibitor	NA	NA
	4928	0	cp	BRD-A79803969	memantine	Glutamate receptor antagonist	NA	NA
	4929	0	cp	BRD-A87848830	bimatoprost	Prostanoid receptor agonist	NA	NA
	4930	0	cp	BRD-A79237180	ascorbic-acid	Antioxidant	NA	NA
	4931	0	cp	BRD-K91601245	mercaptopurine	Immunosuppressant	NA	NA
	4932	0	cp	BRD-K62363391	dapsone	Bacterial antifolate	Dihydrofolate reductase inhibitor	-0.32
	4933	0	cp	BRD-K03406345	azacitidine	DNA methyltransferase inhibitor	NA	NA
	4934	0	cp	BRD-K47679368	bromfenac	Cyclooxygenase inhibitor	NA	NA
	4935	0	cp	BRD-K34098590	tienilic-acid	Sodium/potassium/chloride transporter inhibitor	NA	NA
	4936	0	cp	BRD-K10852020	tolcapone	Catechol O methyltransferase inhibitor	NA	NA
	4937	0	cp	BRD-K49865102	PD-0325901	MEK inhibitor	MEK inhibitor	0.34
	4938	0	cp	BRD-A45664787	iloprost	Platelet aggregation inhibitor	NA	NA
	4939	0	cp	BRD-K29733039	deforolimus	MTOR inhibitor	MTOR inhibitor	50.03
	4940	0	cp	BRD-K79254416	decitabine	DNA methyltransferase inhibitor	NA	NA
	4941	0	cp	BRD-K02130563	panobinostat	HDAC inhibitor	HDAC inhibitor	86.78
	4942	0	cp	BRD-K12102668	nialamide	Monoamine oxidase inhibitor	NA	NA
	4943	0	cp	BRD-A46179541	doxapram	Potassium channel blocker	Potassium channel blocker	0.61
	4944	0	cp	BRD-K41410256	balsalazide	Cyclooxygenase inhibitor	NA	NA
	4945	0	cp	BRD-K37456065	VU-0365114-2	M5 modulator	NA	NA
	4946	0	cp	BRD-A47513740	calyculin	Protein phosphatase inhibitor	NA	NA
	4947	0	cp	BRD-A30435184	metergoline	Dopamine receptor agonist	Serotonin receptor antagonist	-0.02
	4955	-0.02	cp	BRD-K28936863	ketotifen	Histamine receptor agonist	NA	NA
	4956	-0.02	cp	BRD-A29485665	bicalutamide	Androgen receptor antagonist	NA	NA
	4957	-0.03	cp	BRD-K59273480	propentofylline	Adenosine reuptake inhibitor	NA	NA
	4958	-0.03	cp	BRD-K22031190	diflunisal	Prostanoid receptor antagonist	NA	NA
	4961	-0.05	cp	BRD-K78959463	FPL-64176	Calcium channel activator	NA	NA
	4964	-0.06	cp	BRD-K16478699	PLX-4720	RAF inhibitor	RAF inhibitor	16.85
	4965	-0.07	cp	BRD-K81528515	nilotinib	ABL inhibitor	FLT3 inhibitor	62.2
	4966	-0.07	cp	BRD-K21733600	rofecoxib	Cyclooxygenase inhibitor	NA	NA
	4967	-0.07	cp	BRD-K94512704	spiramide	Dopamine receptor antagonist	Serotonin receptor antagonist	-0.02
	4968	-0.07	cp	BRD-A26711594	nicardipine	Calcium channel blocker	NA	NA
	4969	-0.07	cp	BRD-A67799922	phenoxybenzamine	Adrenergic receptor antagonist	NA	NA
	4974	-0.1	cp	BRD-K62959606	sphingosine	Ceramidase inhibitor	NA	NA
	4975	-0.11	cp	BRD-A39052811	mosapride	Serotonin receptor agonist	NA	NA
	4976	-0.11	cp	BRD-K60274257	dephostatin	Tyrosine phosphatase inhibitor	NA	NA
	4978	-0.14	cp	BRD-K80315159	DPPE	Histamine receptor antagonist	NA	NA
	4979	-0.14	cp	BRD-A92177080	betamethasone	Glucocorticoid receptor agonist	Glucocorticoid receptor agonist	-2.22
	4980	-0.14	cp	BRD-K81473089	tacrine	Acetylcholinesterase inhibitor	NA	NA
	4981	-0.14	cp	BRD-K12994359	valdecoxib	Cyclooxygenase inhibitor	NA	NA
	4986	-0.18	cp	BRD-K82941592	rosuvastatin	HMGCR inhibitor	HMGCR inhibitor	-0.01
	4987	-0.18	cp	BRD-K30240666	clemastine	Histamine receptor antagonist	HRH1 antagonist	-0.02
	4990	-0.21	cp	BRD-K11717138	benzbromarone	Chloride channel blocker	NA	NA
	4991	-0.21	cp	BRD-K81839095	estrone	Estrogen receptor agonist	Estrogen receptor agonist	-0.09
	4992	-0.21	cp	BRD-K86204871	terconazole	Sterol demethylase inhibitor	Sterol demethylase inhibitor	NA
	4997	-0.25	cp	BRD-M00539986	formoterol	Adrenergic receptor agonist	Beta-adrenergic receptor agonist	-0.67
	5000	-0.28	cp	BRD-K63923597	barasertib	Aurora kinase inhibitor	Aurora kinase inhibitor	-0.01
	5003	-0.28	cp	BRD-K78126613	menadione	Mitochondrial DNA polymerase inhibitor	NA	NA
	5005	-0.32	cp	BRD-K18909381	CGS-12066B	Serotonin receptor agonist	NA	NA
	5006	-0.32	cp	BRD-K61250553	loperamide	Opioid receptor agonist	NA	NA
	5010	-0.35	cp	BRD-K76908866	CP-724714	EGFR inhibitor	NA	NA
	5011	-0.35	cp	BRD-A35511923	L-803087	Somatostatin receptor agonist	NA	NA
	5014	-0.39	cp	BRD-A51829654	BRL-15572	Serotonin receptor antagonist	NA	NA
	5015	-0.39	cp	BRD-K99922388	DPO-1	Potassium channel blocker	Potassium channel blocker	0.61
	5016	-0.39	cp	BRD-K38436528	imipramine	Norepinephrine reuptake inhibitor	Norepinephrine reuptake inhibitor	-0.65
	5018	-0.41	cp	BRD-K66615216	moxifloxacin	Bacterial DNA gyrase inhibitor	Bacterial DNA gyrase inhibitor	-0.64
	5019	-0.42	cp	BRD-K60511616	pravastatin	HMGCR inhibitor	NA	NA
	5020	-0.42	cp	BRD-K26429091	J-104129	Acetylcholine receptor antagonist	NA	NA
	5023	-0.42	cp	BRD-K20755323	SA-792728	Sphingosine kinase inhibitor	NA	NA
	5026	-0.46	cp	BRD-A34817987	itraconazole	Cytochrome P450 inhibitor	NA	NA
	5027	-0.46	cp	BRD-K60298136	ITE	Aryl hydrocarbon receptor agonist	NA	NA
	5028	-0.46	cp	BRD-K33459542	ditolylguanidine	Sigma receptor agonist	NA	NA
	5030	-0.46	cp	BRD-K12539581	nocodazole	Tubulin inhibitor	Tubulin inhibitor	4.31
	5031	-0.49	cp	BRD-K25310650	ormetoprim	Bacterial antifolate	NA	NA
	5032	-0.49	cp	BRD-K00532621	midazolam	Benzodiazepine receptor agonist	Benzodiazepine receptor agonist	-0.41
	5033	-0.49	cp	BRD-K81729199	AQ-RA741	Acetylcholine receptor antagonist	NA	NA
	5038	-0.53	cp	BRD-K08996725	zolantidine	Histamine receptor antagonist	NA	NA
	5039	-0.53	cp	BRD-K82865713	prostaglandin-b2	cAMP inhibitor	NA	NA
	5040	-0.53	cp	BRD-K93480852	KN-93	Calcium-calmodulin dependent protein kinase inhibitor	NA	NA
	5041	-0.53	cp	BRD-K84663978	trequinsin	Phosphodiesterase inhibitor	NA	NA
	5045	-0.53	cp	BRD-K15933101	ropinirole	Dopamine receptor agonist	NA	NA
	5046	-0.53	cp	BRD-K68132782	terbinafine	Fungal squalene epoxidase inhibitor	NA	NA
	5047	-0.53	cp	BRD-A81233518	glycopyrrolate	Acetylcholine receptor antagonist	NA	NA
	5050	-0.56	cp	BRD-K70487031	flupentixol	Dopamine receptor antagonist	NA	NA
	5051	-0.56	cp	BRD-K04414442	SB-222200	Tachykinin antagonist	NA	NA
	5052	-0.56	cp	BRD-A06352418	terfenadine	Histamine receptor antagonist	NA	NA
	5053	-0.56	cp	BRD-K42098891	protriptyline	Tricyclic antidepressant	Tricyclic antidepressant	-2.35
	5055	-0.56	cp	BRD-A46393198	tetramisole	Immunostimulant	NA	NA
	5056	-0.56	cp	BRD-K79602928	metformin	Insulin sensitizer	NA	NA
	5057	-0.56	cp	BRD-K07888107	depudecin	HDAC inhibitor	HDAC inhibitor	86.78
	5061	-0.59	cp	BRD-A19736161	ondansetron	Serotonin receptor antagonist	NA	NA
	5064	-0.6	cp	BRD-K45068323	W-13	Calmodulin antagonist	Calmodulin antagonist	-2.46
	5065	-0.6	cp	BRD-K91263825	nortriptyline	Tricyclic antidepressant	Tricyclic antidepressant	-2.35
	5066	-0.61	cp	BRD-K19462402	buflomedil	Adrenergic receptor antagonist	NA	NA
	5068	-0.63	cp	BRD-K88429204	pyrimethamine	Dihydrofolate reductase inhibitor	Dihydrofolate reductase inhibitor	-0.32
	5069	-0.63	cp	BRD-K16664969	GTP-14564	FLT3 inhibitor	NA	NA
	5076	-0.66	cp	BRD-K39339537	epirizole	Cyclooxygenase inhibitor	NA	NA
	5080	-0.67	cp	BRD-K61314889	IWR-1-ENDO	PARP inhibitor	PARP inhibitor	0.06
	5081	-0.67	cp	BRD-K54759182	dosulepin	Norepinephrine reuptake inhibitor	NA	NA
	5082	-0.67	cp	BRD-K57222227	indometacin	Cyclooxygenase inhibitor	NA	NA
	5083	-0.68	cp	BRD-A08877921	cephalotaxine	Protein synthesis inhibitor	NA	NA
	5086	-0.69	cp	BRD-A42423104	benproperine	Antitussive	NA	NA
	5087	-0.7	cp	BRD-A51410489	yohimbine	Adrenergic receptor antagonist	NA	NA
	5088	-0.7	cp	BRD-K69763916	LY-341495	Glutamate receptor antagonist	NA	NA
	5089	-0.7	cp	BRD-A13650332	flucloxacillin	Bacterial cell wall synthesis inhibitor	NA	NA
	5090	-0.7	cp	BRD-K60770992	pergolide	Dopamine receptor agonist	NA	NA
	5091	-0.7	cp	BRD-K18194590	mephentermine	Adrenergic receptor agonist	NA	NA
	5092	-0.7	cp	BRD-K63430059	methoxsalen	DNA synthesis inhibitor	NA	NA
	5096	-0.72	cp	BRD-K67174588	toremifene	Estrogen receptor antagonist	Estrogen receptor antagonist	-4.94
	5097	-0.74	cp	BRD-K15025317	BAY-11-7821	NFkB pathway inhibitor	NFkB pathway inhibitor	34.62
	5098	-0.74	cp	BRD-K17008822	BD-1008	Sigma receptor antagonist	Sigma receptor antagonist	-4.42
	5099	-0.74	cp	BRD-K06854232	AM-580	Retinoid receptor agonist	Retinoid receptor agonist	-2.04
	5100	-0.74	cp	BRD-A05186015	bupropion	Dopamine uptake inhibitor	NA	NA
	5101	-0.74	cp	BRD-K42095107	daidzein	Estrogen receptor agonist	Estrogen receptor agonist	-0.09
	5104	-0.78	cp	BRD-A88254928	salbutamol	Adrenergic receptor agonist	NA	NA
	5105	-0.78	cp	BRD-K02113016	olaparib	PARP inhibitor	PARP inhibitor	0.06
	5106	-0.78	cp	BRD-K90259198	W-7	Calmodulin antagonist	NA	NA
	5115	-0.8	cp	BRD-K34995470	SU-1498	VEGFR inhibitor	NA	NA
	5116	-0.8	cp	BRD-K87158025	benzamil	Sodium channel blocker	NA	NA
	5118	-0.81	cp	BRD-K53665955	MK-5108	Aurora kinase inhibitor	Aurora kinase inhibitor	-0.01
	5119	-0.81	cp	BRD-K93201660	ML-7	Myosin light chain kinase inhibitor	NA	NA
	5120	-0.81	cp	BRD-K76534306	enrofloxacin	Bacterial DNA gyrase inhibitor	Bacterial DNA gyrase inhibitor	-0.64
	5121	-0.81	cp	BRD-K32526544	DCEBIO	Potassium channel activator	Potassium channel activator	-0.43
	5122	-0.81	cp	BRD-K00234327	RU-24969	Serotonin receptor agonist	NA	NA
	5123	-0.82	cp	BRD-K57546357	prunetin	Breast cancer resistance protein inhibitor	NA	NA
	5128	-0.85	cp	BRD-K72895815	SSR-69071	Leukocyte elastase inhibitor	NA	NA
	5129	-0.85	cp	BRD-K15588452	R-96544	Serotonin receptor antagonist	Serotonin receptor antagonist	-0.02
	5130	-0.85	cp	BRD-K18250272	propoxycaine	Local anesthetic	NA	NA
	5131	-0.85	cp	BRD-A56012032	thiorphan	Membrane metalloendopeptidase inhibitor	NA	NA
	5133	-0.85	cp	BRD-K21672174	RO-28-1675	Glucokinase activator	NA	NA
	5138	-0.88	cp	BRD-K48932581	cetraxate	Mucus protecting agent	NA	NA
	5139	-0.88	cp	BRD-K08619574	thioproperazine	Dopamine receptor antagonist	Dopamine receptor antagonist	-0.05
	5140	-0.88	cp	BRD-K80970344	pyrrolidine-dithiocarbamate	NFkB pathway inhibitor	NFkB pathway inhibitor	34.62
	5142	-0.88	cp	BRD-K73109821	diazoxide	Potassium channel activator	NA	NA
	5143	-0.88	cp	BRD-K89348303	ramipril	ACE inhibitor	NA	NA
	5144	-0.89	cp	BRD-A35989968	megestrol	Progesterone receptor agonist	Progesterone receptor agonist	0.06
	5147	-0.92	cp	BRD-K09485525	GANT-61	GLI antagonist	NA	NA
	5148	-0.92	cp	BRD-A21723284	naltriben	Opioid receptor antagonist	NA	NA
	5149	-0.92	cp	BRD-K96144918	mead-acid	KPL-1 tumor suppressor	NA	NA
	5155	-0.95	cp	BRD-K18574842	nafcillin	Bacterial cell wall synthesis inhibitor	Bacterial cell wall synthesis inhibitor	-0.26
	5156	-0.95	cp	BRD-K76274772	MAPP-D-erythro	Ceramidase inhibitor	NA	NA
	5157	-0.95	cp	BRD-A39255369	DCPIB	Chloride channel blocker	NA	NA
	5166	-0.99	cp	BRD-K22009844	phenprobamate	Muscle relaxant	NA	NA
	5167	-0.99	cp	BRD-K60640630	mometasone	Glucocorticoid receptor agonist	Glucocorticoid receptor agonist	-2.22
	5168	-0.99	cp	BRD-A14395271	mesoridazine	Dopamine receptor antagonist	NA	NA
	5169	-0.99	cp	BRD-K09416995	lovastatin	HMGCR inhibitor	HMGCR inhibitor	-0.01
	5175	-1.02	cp	BRD-A41451487	PK-11195	Benzodiazepine receptor antagonist	NA	NA
	5176	-1.02	cp	BRD-A39522003	OMDM-2	FAAH inhibitor	NA	NA
	5177	-1.02	cp	BRD-A73581086	ergometrine	Adrenergic receptor agonist	NA	NA
	5178	-1.02	cp	BRD-K37289225	clozapine	Dopamine receptor antagonist	Dopamine receptor antagonist	-0.05
	5178	-1.02	cp	BRD-K37289225	clozapine	Dopamine receptor antagonist	Serotonin receptor antagonist	-0.02
	5179	-1.02	cp	BRD-K09186807	KIN001-244	Phosphoinositide dependent kinase inhibitor	NA	NA
	5183	-1.05	cp	BRD-K79353516	indolophenanthridine	CALY activator	NA	NA
	5185	-1.06	cp	BRD-A97730597	hexylcaine	Sodium channel blocker	NA	NA
	5186	-1.06	cp	BRD-K99174507	cardiogenol-c	Cardiomyogenesis inducer	NA	NA
	5187	-1.06	cp	BRD-K93645900	tadalafil	Phosphodiesterase inhibitor	NA	NA
	5188	-1.06	cp	BRD-K50388907	fenofibrate	PPAR receptor agonist	NA	NA
	5190	-1.09	cp	BRD-A65550283	ginsenoside	Steroid hormone receptor agonist	NA	NA
	5191	-1.09	cp	BRD-K09497549	kawain	Calcium channel modulator	NA	NA
	5192	-1.09	cp	BRD-A54845972	dihydroergotamine	Serotonin receptor agonist	NA	NA
	5194	-1.11	cp	BRD-A78377521	monastrol	Kinesin-like spindle protein inhibitor	NA	NA
	5198	-1.12	cp	BRD-K55591206	epigallocatechin	Nitric oxide synthase inhibitor	NA	NA
	5199	-1.13	cp	BRD-K01567962	pyrazolanthrone	JNK inhibitor	NA	NA
	5200	-1.13	cp	BRD-K60038276	irbesartan	Angiotensin receptor antagonist	Angiotensin receptor antagonist	-0.09
	5202	-1.14	cp	BRD-K54142781	cirazoline	Adrenergic receptor agonist	NA	NA
	5203	-1.15	cp	BRD-K46384212	o-3M3FBS	phospholipase activator	NA	NA
	5204	-1.16	cp	BRD-K08547377	irinotecan	Topoisomerase inhibitor	Topoisomerase inhibitor	82.98
	5209	-1.16	cp	BRD-K64052750	gefitinib	EGFR inhibitor	EGFR inhibitor	0.45
	5210	-1.16	cp	BRD-K92723993	imatinib	BCR-ABL kinase inhibitor	NA	NA
	5211	-1.17	cp	BRD-K39983086	loteprednol	Glucocorticoid receptor agonist	Glucocorticoid receptor agonist	-2.22
	5213	-1.19	cp	BRD-A97104540	fenoterol	Adrenergic receptor agonist	Beta-adrenergic receptor agonist	-0.67
	5214	-1.19	cp	BRD-K77641333	naphazoline	Adrenergic receptor agonist	NA	NA
	5226	-1.23	cp	BRD-A24122750	saclofen	GABA receptor antagonist	GABA receptor antagonist	-2.41
	5227	-1.23	cp	BRD-K26015241	ODQ	Guanylyl cyclase inhibitor	NA	NA
	5228	-1.23	cp	BRD-K14441456	tyrphostin-AG-556	EGFR inhibitor	NA	NA
	5233	-1.24	cp	BRD-K53857191	risperidone	Dopamine receptor antagonist	NA	NA
	5239	-1.27	cp	BRD-A41145729	methoprene-acid	Retinoid receptor agonist	NA	NA
	5241	-1.3	cp	BRD-A20697603	thiostrepton	FOXM1 inhibitor	Protein synthesis inhibitor	20.74
	5242	-1.3	cp	BRD-K08998509	fananserin	Dopamine receptor antagonist	NA	NA
	5243	-1.3	cp	BRD-A51820102	econazole	Bacterial cell wall synthesis inhibitor	Sterol demethylase inhibitor	NA
	5244	-1.3	cp	BRD-K93080877	Ala-Ala-Phe-CMK	Tripeptidyl peptidase inhibitor	NA	NA
	5251	-1.34	cp	BRD-K31238592	devazepide	CCK receptor antagonist	CCK receptor antagonist	-0.24
	5252	-1.34	cp	BRD-K43290182	Ro-04-6790	Serotonin receptor antagonist	NA	NA
	5253	-1.34	cp	BRD-K49448285	bisindolylmaleimide	CDK inhibitor	PKC inhibitor	17.76
	5255	-1.34	cp	BRD-K56343971	vemurafenib	RAF inhibitor	RAF inhibitor	16.85
	5256	-1.34	cp	BRD-A37776212	ICI-204448	Opioid receptor agonist	NA	NA
	5258	-1.37	cp	BRD-K12244279	MEK1-2-inhibitor	MEK inhibitor	MEK inhibitor	0.34
	5259	-1.37	cp	BRD-A76093993	cromakalim	Potassium channel activator	NA	NA
	5260	-1.37	cp	BRD-K20995441	U-54494A	Opioid receptor agonist	NA	NA
	5261	-1.37	cp	BRD-K45542189	diethylcarbamazine	Lipoxygenase inhibitor	NA	NA
	5262	-1.37	cp	BRD-A92537424	danazol	Estrogen receptor antagonist	NA	NA
	5270	-1.41	cp	BRD-A18579359	wiskostatin	Neural Wiskott-Aldrich syndrome protein inhibitor	NA	NA
	5271	-1.41	cp	BRD-K12932420	YM-976	Phosphodiesterase inhibitor	NA	NA
	5272	-1.41	cp	BRD-K62310379	fluticasone	Glucocorticoid receptor agonist	Glucocorticoid receptor agonist	-2.22
	5273	-1.42	cp	BRD-K25875056	SC-9	Protein tyrosine kinase activator	NA	NA
	5281	-1.44	cp	BRD-A79465854	auranofin	NFkB pathway inhibitor	NFkB pathway inhibitor	34.62
	5282	-1.44	cp	BRD-K14696368	9-methyl-5H-6-thia-4,5-diaza-chrysene-6,6-dioxide	NFkB pathway inhibitor	NA	NA
	5283	-1.44	cp	BRD-K25186396	tangeritin	Cell cycle inhibitor	NA	NA
	5284	-1.44	cp	BRD-K95885906	quercetagetin	PIM inhibitor	NA	NA
	5285	-1.44	cp	BRD-K72783841	tyrphostin-AG-555	EGFR inhibitor	NA	NA
	5286	-1.44	cp	BRD-K23913458	coumarin	Vitamin K antagonist	NA	NA
	5289	-1.44	cp	BRD-K25311561	KU-55933	ATM kinase inhibitor	NA	NA
	5292	-1.46	cp	BRD-K43736954	cortisone	Glucocorticoid receptor agonist	NA	NA
	5293	-1.46	cp	BRD-A01826957	xanthinol	Vasodilator	NA	NA
	5297	-1.48	cp	BRD-K08132273	tyrphostin	EGFR inhibitor	NA	NA
	5299	-1.5	cp	BRD-K46742498	alosetron	Serotonin receptor antagonist	NA	NA
	5301	-1.52	cp	BRD-K17349619	HLI-373	MDM inhibitor	MDM inhibitor	-41.58
	5302	-1.52	cp	BRD-K95309561	dienestrol	Estrogen receptor agonist	Estrogen receptor agonist	-0.09
	5305	-1.53	cp	BRD-K59332007	linopirdine	Potassium channel blocker	NA	NA
	5308	-1.55	cp	BRD-K54708045	nTZDpa	PPAR receptor agonist	PPAR receptor agonist	-0.19
	5309	-1.55	cp	BRD-K14200658	syrosingopine	Vesicular monoamine transporter inhibitor	NA	NA
	5312	-1.55	cp	BRD-K77695569	tiabendazole	Angiogenesis inhibitor	NA	NA
	5313	-1.55	cp	BRD-K46211610	tolazoline	Adrenergic receptor antagonist	NA	NA
	5314	-1.55	cp	BRD-K11129031	gemfibrozil	Lipoprotein lipase activator	NA	NA
	5315	-1.56	cp	BRD-A65280694	molindone	Dopamine receptor antagonist	NA	NA
	5325	-1.59	cp	BRD-K05434375	HA-1004	Calcium channel blocker	NA	NA
	5326	-1.6	cp	BRD-A77349281	RK-682	Tyrosine phosphatase inhibitor	NA	NA
	5329	-1.62	cp	BRD-K16551401	PNU-22394	Serotonin receptor agonist	NA	NA
	5331	-1.64	cp	BRD-K53220666	trimetozine	Sedative	NA	NA
	5332	-1.65	cp	BRD-K06895174	cisapride	Serotonin receptor agonist	Serotonin receptor agonist	-4.83
	5333	-1.66	cp	BRD-A38898897	GW-311616	Leukocyte elastase inhibitor	NA	NA
	5336	-1.66	cp	BRD-A29734509	disopyramide	Sodium channel blocker	NA	NA
	5337	-1.66	cp	BRD-A16700644	isoxsuprine	Adrenergic receptor agonist	Beta-adrenergic receptor agonist	-0.67
	5342	-1.69	cp	BRD-K70511574	sunitinib	PLK inhibitor	NA	NA
	5343	-1.69	cp	BRD-K34415467	trimethobenzamide	Histamine receptor antagonist	NA	NA
	5344	-1.69	cp	BRD-K45435259	SCH-23390	Dopamine receptor antagonist	NA	NA
	5345	-1.69	cp	BRD-K24675965	LY-288513	CCK receptor antagonist	NA	NA
	5346	-1.69	cp	BRD-A78942461	ICI-118551	Adrenergic receptor antagonist	NA	NA
	5349	-1.72	cp	BRD-K05181463	L-741626	Dopamine receptor antagonist	Dopamine receptor antagonist	-0.05
	5351	-1.73	cp	BRD-A24381660	zeranol	Estrogen receptor agonist	NA	NA
	5352	-1.73	cp	BRD-K03600606	catechin	Beta secretase inhibitor	NA	NA
	5354	-1.76	cp	BRD-A00100033	nifurtimox	DNA inhibitor	NA	NA
	5358	-1.77	cp	BRD-K76840893	RS-17053	Adrenergic receptor antagonist	NA	NA
	5361	-1.8	cp	BRD-K32412559	morphothebaine	Adrenergic receptor antagonist	NA	NA
	5362	-1.8	cp	BRD-K37618799	MRS-1220	Adenosine receptor antagonist	NA	NA
	5363	-1.8	cp	BRD-K65503129	HSP90-inhibitor	HSP inhibitor	HSP inhibitor	-34.87
	5364	-1.8	cp	BRD-A06784547	MRS-1334	Adenosine receptor antagonist	NA	NA
	5365	-1.8	cp	BRD-K93880783	stavudine	DNA directed DNA polymerase inhibitor	Nucleoside reverse transcriptase inhibitor	-0.23
	5365	-1.8	cp	BRD-K93880783	stavudine	DNA directed DNA polymerase inhibitor	Reverse transcriptase inhibitor	-0.94
	5379	-1.86	cp	BRD-K71430621	clobenpropit	Histamine receptor antagonist	NA	NA
	5380	-1.87	cp	BRD-A34751532	homosalate	HSP inducer	NA	NA
	5381	-1.87	cp	BRD-A91866971	SQ-29548	Thromboxane receptor antagonist	NA	NA
	5382	-1.87	cp	BRD-A85280935	quinpirole	Dopamine receptor agonist	NA	NA
	5386	-1.87	cp	BRD-A09533288	verapamil	Calcium channel blocker	NA	NA
	5390	-1.9	cp	BRD-A62071884	siguazodan	Phosphodiesterase inhibitor	NA	NA
	5391	-1.9	cp	BRD-K95763993	trapidil	PDGFR receptor inhibitor	NA	NA
	5392	-1.9	cp	BRD-K00206590	P-1075	ATP channel activator	KCNJ11 modulator	-0.07
	5392	-1.9	cp	BRD-K00206590	P-1075	ATP channel activator	Potassium channel activator	-0.43
	5393	-1.9	cp	BRD-K75641298	metoclopramide	Dopamine receptor antagonist	NA	NA
	5395	-1.93	cp	BRD-A91452556	estradiol-cypionate	Estrogen receptor agonist	Estrogen receptor agonist	-0.09
	5396	-1.93	cp	BRD-A66199457	asiaticoside	Antineoplastic	NA	NA
	5399	-1.94	cp	BRD-A74500471	ethambutol	Bacterial cell wall synthesis inhibitor	Bacterial cell wall synthesis inhibitor	-0.26
	5400	-1.94	cp	BRD-A53576514	orphenadrine	Acetylcholine receptor antagonist	NA	NA
	5401	-1.94	cp	BRD-K51290057	SA-792709	Retinoid receptor agonist	NA	NA
	5403	-1.95	cp	BRD-A20968261	WAY-213613	Glutamate inhibitor	NA	NA
	5408	-1.97	cp	BRD-K80396088	gliquidone	Sulfonylurea	KCNJ11 modulator	-0.07
	5409	-1.97	cp	BRD-A34208323	VU-0404997-2	Glutamate receptor modulator	NA	NA
	5414	-1.99	cp	BRD-K63828191	raloxifene	Estrogen receptor antagonist	Estrogen receptor antagonist	-4.94
	5416	-2.01	cp	BRD-K68488863	ENMD-2076	FLT3 inhibitor	Aurora kinase inhibitor	-0.01
	5417	-2.01	cp	BRD-K69688083	mestinon	Cholinesterase inhibitor	NA	NA
	5421	-2.04	cp	BRD-K90733503	cefalexin	Bacterial cell wall synthesis inhibitor	Bacterial cell wall synthesis inhibitor	-0.26
	5422	-2.04	cp	BRD-K99616396	motesanib	KIT inhibitor	PDGFR/KIT inhibitor	1.9
	5423	-2.04	cp	BRD-K34154330	tracazolate	GABA receptor modulator	NA	NA
	5424	-2.04	cp	BRD-K18059238	gamma-linolenic-acid	Cyclooxygenase inhibitor	NA	NA
	5425	-2.04	cp	BRD-A80641450	FR-139317	Endothelin receptor antagonist	NA	NA
	5426	-2.04	cp	BRD-K36864847	BD-1047	Adrenergic receptor antagonist	NA	NA
	5428	-2.04	cp	BRD-A79672927	tropicamide	Acetylcholine receptor antagonist	NA	NA
	5433	-2.07	cp	BRD-A09467419	mebeverine	Acetylcholine receptor antagonist	NA	NA
	5434	-2.08	cp	BRD-K96670504	lonidamine	Glucokinase inhibitor	NA	NA
	5435	-2.08	cp	BRD-K17896185	FIT	Opioid receptor agonist	NA	NA
	5439	-2.11	cp	BRD-A37817666	picrotoxin	GABA receptor antagonist	NA	NA
	5440	-2.11	cp	BRD-K27499107	carbacyclin	IP receptor activator	NA	NA
	5453	-2.15	cp	BRD-A48261811	argatroban	Thrombin inhibitor	NA	NA
	5454	-2.15	cp	BRD-K99107520	felbamate	Glutamate receptor antagonist	NA	NA
	5455	-2.15	cp	BRD-K36395411	SB-206553	Serotonin receptor antagonist	NA	NA
	5456	-2.15	cp	BRD-A65282128	cefazolin	Bacterial cell wall synthesis inhibitor	NA	NA
	5457	-2.15	cp	BRD-A47598013	citalopram	Serotonin reuptake inhibitor	NA	NA
	5466	-2.22	cp	BRD-K28183345	proguanil	Dihydrofolate reductase inhibitor	NA	NA
	5467	-2.22	cp	BRD-A44090213	indoprofen	Cyclooxygenase inhibitor	Cyclooxygenase inhibitor	-0.88
	5471	-2.26	cp	BRD-K62200014	anagrelide	Phosphodiesterase inhibitor	NA	NA
	5474	-2.26	cp	BRD-A42571354	cetirizine	Histamine receptor antagonist	NA	NA
	5480	-2.29	cp	BRD-U01690642	acetyl-geranyl-cysteine	Isoprenylated protein methylation inhibitor	NA	NA
	5481	-2.29	cp	BRD-K09635134	l-erythro-MAPP	negative control for D-erythro-MAPP	NA	NA
	5482	-2.29	cp	BRD-K18816859	L-694247	Serotonin receptor agonist	NA	NA
	5494	-2.33	cp	BRD-K32710582	EI-247	IGF-1 inhibitor	NA	NA
	5495	-2.33	cp	BRD-A40639672	ketorolac	Cyclooxygenase inhibitor	NA	NA
	5498	-2.34	cp	BRD-K38197229	bumetanide	Solute carrier family member inhibitor	NA	NA
	5501	-2.35	cp	BRD-A33168282	sotalol	Adrenergic receptor antagonist	NA	NA
	5506	-2.36	cp	BRD-K15409150	penfluridol	T-type calcium channel blocker	T-type calcium channel blocker	-3.76
	5507	-2.36	cp	BRD-K08252256	diclofenac	Cyclooxygenase inhibitor	NA	NA
	5515	-2.4	cp	BRD-K71035033	masitinib	KIT inhibitor	PDGFR/KIT inhibitor	1.9
	5516	-2.4	cp	BRD-K99291625	SB-203580	p38 MAPK inhibitor	P38 MAPK inhibitor	0.03
	5517	-2.4	cp	BRD-A07395371	esmolol	Adrenergic receptor antagonist	NA	NA
	5518	-2.4	cp	BRD-K73589401	corticosterone	mineralocorticoid receptor agonist	NA	NA
	5521	-2.41	cp	BRD-K81916719	triclabendazole	Microtubule inhibitor	NA	NA
	5527	-2.43	cp	BRD-K85030058	benactyzine	Acetylcholine receptor antagonist	NA	NA
	5528	-2.43	cp	BRD-K85090592	pilocarpine	Acetylcholine receptor agonist	NA	NA
	5534	-2.46	cp	BRD-K16444452	ibudilast	Leukotriene receptor antagonist	NA	NA
	5536	-2.47	cp	BRD-A93659613	GR-89696	Opioid receptor agonist	NA	NA
	5541	-2.5	cp	BRD-K89162000	tandutinib	FLT3 inhibitor	PDGFR/KIT inhibitor	1.9
	5546	-2.53	cp	BRD-K28137194	loreclezole	GABA receptor agonist	NA	NA
	5548	-2.54	cp	BRD-A11007541	BCI-hydrochloride	Protein phosphatase inhibitor	NA	NA
	5549	-2.54	cp	BRD-K00675675	CL-82198	Metalloproteinase inhibitor	NA	NA
	5550	-2.54	cp	BRD-K41996876	tyrphostin-1	EGFR inhibitor	NA	NA
	5551	-2.54	cp	BRD-K97056771	HY-11007	BCR-ABL kinase inhibitor	NA	NA
	5552	-2.54	cp	BRD-K26117720	gingerol	Nitric oxide synthase inhibitor	NA	NA
	5555	-2.55	cp	BRD-K61993165	niacin	NAD precursor with lipid lowering effects	NA	NA
	5561	-2.57	cp	BRD-K30570479	VU-0400195-3	Glutamate receptor modulator	NA	NA
	5562	-2.57	cp	BRD-K39111395	BCL2-inhibitor	BCL inhibitor	BCL inhibitor	1.74
	5565	-2.58	cp	BRD-K67080878	milrinone	Phosphodiesterase inhibitor	NA	NA
	5573	-2.63	cp	BRD-K89014967	AS-703026	MEK inhibitor	MEK inhibitor	0.34
	5576	-2.64	cp	BRD-K70490179	rimcazole	Sigma receptor antagonist	NA	NA
	5580	-2.64	cp	BRD-A51714012	venlafaxine	Adrenergic inhibitor	NA	NA
	5585	-2.69	cp	BRD-K00959089	thenoyltrifluoroacetone	Chelating agent	NA	NA
	5586	-2.69	cp	BRD-K08287586	butylparaben	DNA synthesis inhibitor	NA	NA
	5589	-2.71	cp	BRD-K73838513	cinacalcet	Calcium channel activator	NA	NA
	5590	-2.71	cp	BRD-K39391626	ethylestrenol	Progesterone receptor agonist	Progesterone receptor agonist	0.06
	5590	-2.71	cp	BRD-K39391626	ethylestrenol	Progesterone receptor agonist	Progesterone receptor antagonist	0.17
	5591	-2.71	cp	BRD-A16332958	modafinil	Adrenergic receptor agonist	NA	NA
	5595	-2.72	cp	BRD-K92049597	triamterene	Sodium channel blocker	Sodium channel blocker	-0.89
	5601	-2.75	cp	BRD-K83597974	pargyline	Monoamine oxidase inhibitor	NA	NA
	5602	-2.76	cp	BRD-K80672993	M2-PK-activator	-666	NA	NA
	5607	-2.78	cp	BRD-K08115555	tyrphostin-AG-1288	TNF production inhibitor	NA	NA
	5608	-2.78	cp	BRD-K88304388	dextrorphan	Glutamate receptor antagonist	NA	NA
	5609	-2.78	cp	BRD-K23583188	lavendustin-a	EGFR inhibitor	NA	NA
	5610	-2.78	cp	BRD-K75699339	rizatriptan	Serotonin receptor agonist	NA	NA
	5614	-2.82	cp	BRD-K41713976	E-4031	Potassium channel blocker	NA	NA
	5626	-2.88	cp	BRD-K52620403	STO-609	Calmodulin antagonist	NA	NA
	5628	-2.89	cp	BRD-K54472332	elvitegravir	HIV integrase inhibitor	NA	NA
	5641	-2.92	cp	BRD-K22662435	ganciclovir	DNA polymerase inhibitor	DNA polymerase inhibitor	-0.99
	5646	-2.96	cp	BRD-K37846922	3,3'-diindolylmethane	CHK inhibitor	NA	NA
	5649	-3	cp	BRD-K65910366	KUC103904N	-666	NA	NA
	5650	-3	cp	BRD-K57033106	tripelennamine	Histamine receptor antagonist	NA	NA
	5651	-3	cp	BRD-A62057054	MDL-11939	Serotonin receptor antagonist	NA	NA
	5652	-3	cp	BRD-K35723520	darinaparsin	Apoptosis stimulant	NA	NA
	5655	-3.03	cp	BRD-K48427617	U-0124	MEK inhibitor	NA	NA
	5658	-3.07	cp	BRD-K59331372	SB-366791	TRPV antagonist	NA	NA
	5659	-3.07	cp	BRD-K21520694	sulfacetamide	PABA antagonist	NA	NA
	5661	-3.08	cp	BRD-A04327189	synephrine	Adrenergic receptor agonist	NA	NA
	5665	-3.1	cp	BRD-K94176593	TWS-119	Glycogen synthase kinase inhibitor	Glycogen synthase kinase inhibitor	-71.94
	5673	-3.14	cp	BRD-K27721098	clopidogrel	Purinergic receptor antagonist	NA	NA
	5678	-3.17	cp	BRD-K81272440	dantrolene	Calcium channel blocker	NA	NA
	5687	-3.21	cp	BRD-K40213712	SAL-1	Adenosine receptor antagonist	NA	NA
	5704	-3.3	cp	BRD-K46142322	RS-67333	Serotonin receptor partial agonist	NA	NA
	5705	-3.31	cp	BRD-K74195153	irsogladine	Phosphodiesterase inhibitor	NA	NA
	5706	-3.31	cp	BRD-A42759514	ornidazole	Antiprotozoal	NA	NA
	5714	-3.35	cp	BRD-A70731303	avrainvillamide-analog-5	nucleophosmin inhibitor	Nucleophosmin inhibitor	-0.98
	5715	-3.35	cp	BRD-K74765201	tomelukast	Leukotriene receptor antagonist	NA	NA
	5722	-3.38	cp	BRD-A02990301	lofexidine	Adrenergic receptor agonist	NA	NA
	5723	-3.39	cp	BRD-K75181824	acetyl-geranygeranyl-cysteine	Inhibitor of methyl esterification of geranylgeranylated proteins	NA	NA
	5734	-3.47	cp	BRD-A11990600	lorazepam	Benzodiazepine receptor agonist	Benzodiazepine receptor agonist	-0.41
	5735	-3.47	cp	BRD-K19352500	prochlorperazine	Dopamine receptor antagonist	Dopamine receptor antagonist	-0.05
	5740	-3.5	cp	BRD-K85925969	zalcitabine	Nucleoside reverse transcriptase inhibitor	Nucleoside reverse transcriptase inhibitor	-0.23
	5744	-3.55	cp	BRD-K09471561	levofloxacin	Bacterial DNA gyrase inhibitor	NA	NA
	5750	-3.59	cp	BRD-A23072235	pheniramine	Histamine receptor antagonist	NA	NA
	5755	-3.62	cp	BRD-A89175223	bisoprolol	Adrenergic receptor antagonist	NA	NA
	5756	-3.63	cp	BRD-A52172093	VU-0413807-2	Calcium channel blocker	NA	NA
	5758	-3.64	cp	BRD-K32584078	BML-257	AKT inhibitor	NA	NA
	5761	-3.66	cp	BRD-M45964048	verteporfin	Photosensitizing agent	NA	NA
	5764	-3.68	cp	BRD-A84189516	baccatin-III	Paclitaxel precursor	NA	NA
	5768	-3.7	cp	BRD-A96799240	4-hydroxyretinoic-acid	Retinoid receptor binder	NA	NA
	5771	-3.74	cp	BRD-A49906757	scopolamine	Acetylcholine receptor antagonist	NA	NA
	5772	-3.74	cp	BRD-K68143200	SA-792541	CDC inhibitor	NA	NA
	5778	-3.77	cp	BRD-K31283835	tofacitinib	JAK inhibitor	NA	NA
	5784	-3.81	cp	BRD-A30815329	felodipine	Calcium channel blocker	NA	NA
	5785	-3.82	cp	BRD-A95696820	acadesine	AMPK activator	NA	NA
	5787	-3.83	cp	BRD-K98530306	clonidine	Adrenergic receptor agonist	NA	NA
	5791	-3.84	cp	BRD-K47207162	zimelidine	Serotonin reuptake inhibitor	NA	NA
	5794	-3.88	cp	BRD-K98684188	GSK-0660	PPAR receptor antagonist	NA	NA
	5795	-3.88	cp	BRD-K28120222	parthenolide	NFkB pathway inhibitor	NA	NA
	5799	-3.94	cp	BRD-K26657438	imiquimod	TLR agonist	NA	NA
	5800	-3.95	cp	BRD-K03981224	ethisterone	Progestogen hormone	NA	NA
	5804	-3.97	cp	BRD-A96485169	EBPC	Aldose reductase inhibitor	NA	NA
	5810	-4.02	cp	BRD-K02637541	celecoxib	Cyclooxygenase inhibitor	NA	NA
	5814	-4.04	cp	BRD-K02407574	parbendazole	Tubulin inhibitor	Tubulin inhibitor	4.31
	5815	-4.05	cp	BRD-U97083655	teicoplanin	Bacterial cell wall synthesis inhibitor	NA	NA
	5822	-4.1	cp	BRD-K18779551	bifemelane	Acetylcholine release stimulant	NA	NA
	5832	-4.16	cp	BRD-A67748489	K3644	Kinesin-like spindle protein inhibitor	NA	NA
	5839	-4.2	cp	BRD-K52512893	SC-19220	Prostanoid receptor antagonist	NA	NA
	5840	-4.2	cp	BRD-K93461745	buspirone	Serotonin receptor agonist	NA	NA
	5845	-4.21	cp	BRD-A36217750	sulfinpyrazone	Uricosuric blocker	NA	NA
	5849	-4.27	cp	BRD-K69600043	thiethylperazine	Dopamine receptor antagonist	Dopamine receptor antagonist	-0.05
	5853	-4.32	cp	BRD-A22844106	tenoxicam	Cyclooxygenase inhibitor	NA	NA
	5854	-4.33	cp	BRD-A35623999	CGP-37157	L-type calcium channel blocker	NA	NA
	5857	-4.36	cp	BRD-K75615183	talipexole	Adrenergic receptor agonist	NA	NA
	5858	-4.36	cp	BRD-K13211965	L-741742	Dopamine receptor antagonist	NA	NA
	5862	-4.39	cp	BRD-A72711497	lasalocid	Bacterial permeability inducer	NA	NA
	5866	-4.4	cp	BRD-A02367930	ethinyl-estradiol	DNA directed DNA polymerase stimulant	Estrogen receptor agonist	-0.09
	5867	-4.44	cp	BRD-K47943470	tyrphostin-51	EGFR inhibitor	NA	NA
	5872	-4.47	cp	BRD-K67445247	flurofamide	Urease inhibitor	NA	NA
	5873	-4.47	cp	BRD-K06080977	eicosatetraynoic-acid	Cyclooxygenase inhibitor	NA	NA
	5877	-4.5	cp	BRD-K10995081	perphenazine	Dopamine receptor antagonist	Dopamine receptor antagonist	-0.05
	5878	-4.51	cp	BRD-K71103788	duloxetine	Serotonin reuptake inhibitor	NA	NA
	5887	-4.57	cp	BRD-A33084410	5'-guanidinonaltrindole	Opioid receptor antagonist	NA	NA
	5888	-4.58	cp	BRD-K46018455	bezafibrate	PPAR receptor agonist	PPAR receptor agonist	-0.19
	5889	-4.59	cp	BRD-K16621777	enobosarm	Androgen receptor modulator	Androgen receptor modulator	-0.19
	5889	-4.59	cp	BRD-K16621777	enobosarm	Androgen receptor modulator	Progesterone receptor antagonist	0.17
	5890	-4.6	cp	BRD-K62374253	rufloxacin	Bacterial DNA gyrase inhibitor	Bacterial DNA gyrase inhibitor	-0.64
	5897	-4.62	cp	BRD-A60197193	amisulpride	Dopamine receptor antagonist	NA	NA
	5898	-4.62	cp	BRD-K68264559	brimonidine	Adrenergic receptor agonist	NA	NA
	5901	-4.63	cp	BRD-A64092382	mexiletine	Sodium channel blocker	Sodium channel blocker	-0.89
	5904	-4.71	cp	BRD-K64785675	TG100-115	-666	NA	NA
	5907	-4.74	cp	BRD-A23359898	sibutramine	Serotonin reuptake inhibitor	NA	NA
	5910	-4.75	cp	BRD-K96471533	nitazoxanide	Pyruvate ferredoxin oxidoreductase inhibitor	NA	NA
	5911	-4.76	cp	BRD-K14807180	SB-221284	Serotonin receptor antagonist	NA	NA
	5916	-4.78	cp	BRD-K53545112	CNQX	Glutamate receptor antagonist	NA	NA
	5917	-4.79	cp	BRD-K47717570	NBQX	Glutamate receptor antagonist	NA	NA
	5920	-4.79	cp	BRD-A25067867	benzatropine	Acetylcholine receptor antagonist	NA	NA
	5921	-4.79	cp	BRD-K02265150	amoxapine	Norepinephrine reuptake inhibitor	Norepinephrine reuptake inhibitor	-0.65
	5923	-4.8	cp	BRD-K23335153	AMN-082	Glutamate receptor modulator	NA	NA
	5925	-4.82	cp	BRD-A98378129	talniflumate	Cyclooxygenase inhibitor	NA	NA
	5926	-4.83	cp	BRD-K19554809	MK-212	Serotonin receptor agonist	NA	NA
	5929	-4.87	cp	BRD-A34706053	CGP-12177	Adrenergic receptor agonist	NA	NA
	5930	-4.87	cp	BRD-K35498378	alrestatin	Aldose reductase inhibitor	NA	NA
	5931	-4.89	cp	BRD-A95696066	nisoxetine	Norepinephrine reuptake inhibitor	NA	NA
	5933	-4.9	cp	BRD-K81783531	VX-222	HCV inhibitor	NA	NA
	5934	-4.9	cp	BRD-K10042277	desmethylclozapine	Acetylcholine receptor agonist	NA	NA
	5936	-4.92	cp	BRD-K60219430	serdemetan	MDM inhibitor	NA	NA
	5937	-4.93	cp	BRD-A03816571	CP-55940	Cannabinoid receptor agonist	NA	NA
	5940	-4.95	cp	BRD-A74907996	equol	Estrogen receptor agonist	NA	NA
	5942	-4.96	cp	BRD-K45330754	diethylstilbestrol	Estrogen receptor agonist	Estrogen receptor agonist	-0.09
	5944	-4.99	cp	BRD-A06352508	SB-218078	CHK inhibitor	NA	NA
	5945	-5	cp	BRD-K82795137	loratadine	Histamine receptor antagonist	HRH1 antagonist	-0.02
	5954	-5.05	cp	BRD-A38030642	cyclosporin-a	Calcineurin inhibitor	NA	NA
	5956	-5.07	cp	BRD-K34776109	glimepiride	Insulin secretagogue	KCNJ11 modulator	-0.07
	5957	-5.08	cp	BRD-K46212057	voriconazole	Cytochrome P450 inhibitor	NA	NA
	5958	-5.08	cp	BRD-K15164005	apoptosis-activator-II	Carboxylesterase inhibitor	NA	NA
	5965	-5.11	cp	BRD-K59570838	homoveratrylamine	Dopamine analog	NA	NA
	5966	-5.11	cp	BRD-K48367671	febuxostat	Xanthine oxidase inhibitor	NA	NA
	5969	-5.11	cp	BRD-K63979671	etifenin	Compound used in hepatobiliary scans of the liver	NA	NA
	5972	-5.17	cp	BRD-K35573744	erbstatin-analog	EGFR inhibitor	NA	NA
	5979	-5.28	cp	BRD-K97181089	amiloride	Sodium channel blocker	NA	NA
	5981	-5.29	cp	BRD-A25143711	hydrocortisone	Glucocorticoid receptor agonist	Glucocorticoid receptor agonist	-2.22
	5982	-5.29	cp	BRD-A64977602	mirtazapine	Adrenergic receptor antagonist	NA	NA
	5984	-5.29	cp	BRD-K66788707	fludarabine	DNA synthesis inhibitor	DNA synthesis inhibitor	24.59
	5984	-5.29	cp	BRD-K66788707	fludarabine	DNA synthesis inhibitor	Ribonucleotide reductase inhibitor	48.99
	5997	-5.43	cp	BRD-K44442813	pidotimod	Interferon receptor agonist	NA	NA
	6003	-5.46	cp	BRD-K01612348	meropenem	Bacterial cell wall synthesis inhibitor	NA	NA
	6004	-5.46	cp	BRD-A32161980	carbetocin	Oxytocin receptor agonist	NA	NA
	6006	-5.5	cp	BRD-K29582115	ziprasidone	Dopamine receptor antagonist	NA	NA
	6007	-5.5	cp	BRD-A26002865	verrucarin-a	Protein synthesis inhibitor	Protein synthesis inhibitor	20.74
	6008	-5.5	cp	BRD-A62434282	goserelin	Gonadotropin releasing factor hormone receptor agonist	NA	NA
	6013	-5.53	cp	BRD-K13032584	procarbazine	Monoamine oxidase inhibitor	NA	NA
	6015	-5.57	cp	BRD-A93206962	L-755507	Adrenergic receptor agonist	NA	NA
	6019	-5.59	cp	BRD-A78322124	dobutamine	Adrenergic receptor agonist	Beta-adrenergic receptor agonist	-0.67
	6020	-5.6	cp	BRD-K04046242	equilin	Estrogen receptor agonist	Estrogen receptor agonist	-0.09
	6030	-5.71	cp	BRD-K65786282	CGP-7930	GABA receptor modulator	NA	NA
	6034	-5.76	cp	BRD-A77291778	cyclopentolate	Acetylcholine receptor antagonist	NA	NA
	6035	-5.77	cp	BRD-K81062487	taurocholic-acid	Bile acid	Bile acid	-35.93
	6036	-5.79	cp	BRD-A77050075	heraclenol	Vitamin K antagonist	NA	NA
	6042	-5.82	cp	BRD-K72903603	zidovudine	Reverse transcriptase inhibitor	Reverse transcriptase inhibitor	-0.94
	6049	-5.88	cp	BRD-K37792168	denbufylline	Phosphodiesterase inhibitor	NA	NA
	6052	-5.9	cp	BRD-A55913614	primaquine	Antimalarial	NA	NA
	6053	-5.92	cp	BRD-A84174393	meloxicam	Cyclooxygenase inhibitor	NA	NA
	6054	-5.92	cp	BRD-A04553218	chlorphenamine	Histamine receptor antagonist	NA	NA
	6055	-5.92	cp	BRD-K93280214	gabazine	GABA receptor antagonist	NA	NA
	6057	-5.98	cp	BRD-A08709697	heliotrine	Pyrrolizidine alkaloid	NA	NA
	6063	-6.1	cp	BRD-K61341215	vecuronium	Acetylcholine receptor antagonist	NA	NA
	6064	-6.1	cp	BRD-K06024458	n-arachidonyl-GABA	cannabinoid receptor agonist	NA	NA
	6065	-6.1	cp	BRD-A18043272	phensuximide	Succinimide antiepileptic	NA	NA
	6070	-6.16	cp	BRD-K13926615	vardenafil	Phosphodiesterase inhibitor	NA	NA
	6071	-6.19	cp	BRD-A35033682	eriodictyol	Cytochrome P450 inhibitor	NA	NA
	6073	-6.24	cp	BRD-A42628519	iopanoic-acid	Radiopaque medium	NA	NA
	6075	-6.31	cp	BRD-K29530284	amlexanox	Histamine receptor modulator	NA	NA
	6078	-6.38	cp	BRD-K60762818	desipramine	Tricyclic antidepressant	Tricyclic antidepressant	-2.35
	6083	-6.41	cp	BRD-A34255068	rolipram	Phosphodiesterase inhibitor	NA	NA
	6086	-6.45	cp	BRD-K26548821	quinpirole	Dopamine receptor agonist	NA	NA
	6088	-6.46	cp	BRD-K68437527	EMF-bca1-60	caspase inhibitor	NA	NA
	6092	-6.52	cp	BRD-K45446451	JZL-184	Monoacylglucerol lipase inhibitor	NA	NA
	6093	-6.52	cp	BRD-K91315211	betahistine	Histamine receptor agonist	NA	NA
	6094	-6.52	cp	BRD-K15834839	lobendazole	Anthelmintic	NA	NA
	6095	-6.52	cp	BRD-A29426959	carbinoxamine	Histamine receptor antagonist	NA	NA
	6097	-6.53	cp	BRD-K50464341	berbamine	Calmodulin antagonist	Calmodulin antagonist	-2.46
	6098	-6.54	cp	BRD-K33308633	INCA-6	Calcineurin inhibitor	NA	NA
	6099	-6.55	cp	BRD-K87573634	propylpyrazole	Estrogen receptor agonist	NA	NA
	6102	-6.55	cp	BRD-A94793051	gestrinone	Progesterone receptor antagonist	Androgen receptor modulator	-0.19
	6102	-6.55	cp	BRD-A94793051	gestrinone	Progesterone receptor antagonist	Progesterone receptor antagonist	0.17
	6104	-6.59	cp	BRD-A27887842	prednisolone	Glucocorticoid receptor agonist	Glucocorticoid receptor agonist	-2.22
	6110	-6.67	cp	BRD-A87387433	cefpodoxime	Bacterial cell wall synthesis inhibitor	NA	NA
	6112	-6.69	cp	BRD-K73589491	nizatidine	Histamine receptor antagonist	NA	NA
	6116	-6.71	cp	BRD-K47539947	tetradecylthioacetic-acid	Lipid peroxidase inhibitor	NA	NA
	6121	-6.77	cp	BRD-K79131256	albendazole	Anthelmintic	Tubulin inhibitor	4.31
	6124	-6.8	cp	BRD-K41445866	alfaxalone	Chloride channel agonist	NA	NA
	6129	-6.87	cp	BRD-K21971034	OM-137	Aurora kinase inhibitor	Aurora kinase inhibitor	-0.01
	6130	-6.96	cp	BRD-A56020723	CA-074-Me	Cathepsin inhibitor	NA	NA
	6133	-6.98	cp	BRD-K53737926	amitriptyline	Norepinephrine inhibitor	Serotonin receptor antagonist	-0.02
	6134	-7	cp	BRD-K33211335	dextromethorphan	Glutamate receptor antagonist	NA	NA
	6135	-7.01	cp	BRD-A70083328	secnidazole	Acetylcholinesterase inhibitor	NA	NA
	6139	-7.05	cp	BRD-A92670106	tocainide	Sodium channel blocker	NA	NA
	6140	-7.08	cp	BRD-K91733562	secoisolariciresinol	Antioxidant	NA	NA
	6141	-7.09	cp	BRD-K50128260	sildenafil	Phosphodiesterase inhibitor	NA	NA
	6143	-7.14	cp	BRD-A19661776	mianserin	Serotonin receptor antagonist	NA	NA
	6144	-7.15	cp	BRD-K64614248	salicin	Anti-inflammatory	NA	NA
	6146	-7.18	cp	BRD-K19111024	clofibric-acid	PPAR receptor agonist	NA	NA
	6152	-7.32	cp	BRD-K88742110	BRD-K88742110	HDAC inhibitor	NA	NA
	6154	-7.34	cp	BRD-K53570330	carbofuran	Cholinesterase inhibitor	NA	NA
	6156	-7.35	cp	BRD-A28856712	tetryzoline	Adrenergic receptor agonist	NA	NA
	6157	-7.35	cp	BRD-A79981887	midodrine	Adrenergic receptor agonist	NA	NA
	6163	-7.45	cp	BRD-K40624912	ZM-39923	JAK inhibitor	NA	NA
	6167	-7.51	cp	BRD-K40782193	QX-222	Sodium channel blocker	NA	NA
	6173	-7.72	cp	BRD-A22684332	procaterol	Adrenergic receptor agonist	Beta-adrenergic receptor agonist	-0.67
	6174	-7.72	cp	BRD-A80793822	pemoline	Dopamine receptor agonist	NA	NA
	6175	-7.75	cp	BRD-K70778732	trazodone	Adrenergic receptor antagonist	NA	NA
	6177	-7.75	cp	BRD-K89152108	liothyronine	Thyroid hormone stimulant	NA	NA
	6180	-7.79	cp	BRD-K50324045	avrainvillamide-analog-6	nucleophosmin inhibitor	Nucleophosmin inhibitor	-0.98
	6183	-7.82	cp	BRD-K92301463	16,16-dimethylprostaglandin-e2	Prostanoid receptor agonist	NA	NA
	6185	-7.83	cp	BRD-K17378184	prestwick-559	Dopamine receptor agonist	NA	NA
	6193	-7.9	cp	BRD-K97061094	azacyclonol	Histamine receptor antagonist	NA	NA
	6194	-7.96	cp	BRD-K23623876	decafluorobutane	Contrast agent	NA	NA
	6195	-7.97	cp	BRD-K41567364	SB-334867	Orexin receptor antagonist	NA	NA
	6196	-7.97	cp	BRD-K09631521	thiotepa	Cytochrome P450 inhibitor	NA	NA
	6200	-8.06	cp	BRD-A87479750	tenidap	Cyclooxygenase inhibitor	NA	NA
	6211	-8.2	cp	BRD-K02867583	minaprine	Serotonin reuptake inhibitor	NA	NA
	6212	-8.22	cp	BRD-A14966924	alaproclate	Serotonin receptor antagonist	NA	NA
	6220	-8.38	cp	BRD-K66896231	BRD-K66896231	Acetylcholinesterase inhibitor	NA	NA
	6221	-8.38	cp	BRD-A81795050	U-18666A	Oxidosqualene cyclase inhibitor	NA	NA
	6227	-8.41	cp	BRD-K55424922	anpirtoline	Serotonin receptor agonist	NA	NA
	6228	-8.47	cp	BRD-K03642198	AY-9944	Hedgehog pathway modulator	NA	NA
	6230	-8.5	cp	BRD-K47278471	diphenhydramine	Histamine receptor antagonist	NA	NA
	6236	-8.54	cp	BRD-K19533706	tranilast	Angiogenesis inhibitor	NA	NA
	6238	-8.56	cp	BRD-A77722753	hydralazine	Vasodilator	NA	NA
	6239	-8.56	cp	BRD-A29644307	nomifensine	Dopamine uptake inhibitor	NA	NA
	6240	-8.57	cp	BRD-A31195449	TCB2	Serotonin receptor agonist	NA	NA
	6241	-8.57	cp	BRD-K49945136	GR-113808	Serotonin receptor antagonist	NA	NA
	6242	-8.61	cp	BRD-K40887525	ritanserin	Serotonin receptor antagonist	NA	NA
	6245	-8.62	cp	BRD-A97437073	rosiglitazone	Insulin sensitizer	PPAR receptor agonist	-0.19
	6248	-8.65	cp	BRD-A03216249	mepivacaine	Potassium channel blocker	NA	NA
	6253	-8.72	cp	BRD-K05906022	limonin	HIV protease inhibitor	NA	NA
	6256	-8.73	cp	BRD-K29950728	clomifene	Estrogen receptor antagonist	Estrogen receptor antagonist	-4.94
	6260	-8.79	cp	BRD-K75089421	procainamide	Sodium channel blocker	NA	NA
	6261	-8.81	cp	BRD-K64835161	BRD-K64835161	-666	NA	NA
	6262	-8.81	cp	BRD-A62525898	prednisone	Glucocorticoid receptor agonist	NA	NA
	6266	-8.88	cp	BRD-K60923938	veratridine	Sodium channel activator	NA	NA
	6268	-8.92	cp	BRD-K38449220	seneciphylline	Cytochrome P450 inhibitor	NA	NA
	6269	-8.93	cp	BRD-A09094913	strychnine	Acetylcholine receptor antagonist	NA	NA
	6273	-8.98	cp	BRD-K50891186	GR-103691	Dopamine receptor antagonist	Dopamine receptor antagonist	-0.05
	6275	-9.04	cp	BRD-K15868788	SDZ-205-557	Serotonin receptor antagonist	NA	NA
	6280	-9.09	cp	BRD-A75517195	thiazolopyrimidine	CDC inhibitor	NA	NA
	6281	-9.11	cp	BRD-K77998258	ganglioside	SRC activator	NA	NA
	6285	-9.14	cp	BRD-K95739795	tetrabenazine	Vesicular monoamine transporter inhibitor	NA	NA
	6286	-9.15	cp	BRD-K46137903	prednicarbate	Phospholipase activator	Glucocorticoid receptor agonist	-2.22
	6287	-9.17	cp	BRD-K81376179	TCS-359	FLT3 inhibitor	NA	NA
	6290	-9.2	cp	BRD-K86465814	HO-013	PPAR receptor agonist	PPAR receptor agonist	-0.19
	6292	-9.22	cp	BRD-K38305202	domperidone	Dopamine receptor antagonist	NA	NA
	6293	-9.3	cp	BRD-A80960055	celastrol	Anti-inflammatory	Topoisomerase inhibitor	82.98
	6294	-9.31	cp	BRD-K00610438	altanserin	Serotonin receptor antagonist	NA	NA
	6298	-9.38	cp	BRD-A72483914	spiroxatrine	Serotonin receptor antagonist	NA	NA
	6299	-9.4	cp	BRD-K17868609	BRL-54443	Serotonin receptor agonist	NA	NA
	6300	-9.4	cp	BRD-K46937689	phenazone	Cyclooxygenase inhibitor	NA	NA
	6304	-9.43	cp	BRD-A36318220	necrostatin-1	RIPK inhibitor	NA	NA
	6306	-9.45	cp	BRD-K67013324	luzindole	Melatonin receptor antagonist	NA	NA
	6310	-9.54	cp	BRD-K33860217	CP-94253	Serotonin receptor agonist	NA	NA
	6312	-9.57	cp	BRD-K47328134	lysylphenylalanyl-tyrosine	Heparin activation inhibitor	NA	NA
	6314	-9.58	cp	BRD-U88459701	atorvastatin	HMGCR inhibitor	HMGCR inhibitor	-0.01
	6318	-9.64	cp	BRD-A01295252	trans-7-hydroxy-pipat	Dopamine receptor ligand	NA	NA
	6319	-9.66	cp	BRD-A23637604	oxymetholone	Androgen receptor agonist	Androgen receptor modulator	-0.19
	6321	-9.69	cp	BRD-K85383046	IAA-94	Chloride channel blocker	NA	NA
	6323	-9.73	cp	BRD-K26160755	RS-45041-190	Imidazoline receptor agonist	NA	NA
	6325	-9.76	cp	BRD-K73978287	hydrocortisone	Glucocorticoid receptor agonist	Glucocorticoid receptor agonist	-2.22
	6326	-9.79	cp	BRD-K69032158	diprotin-a	Dipeptidyl peptidase inhibitor	NA	NA
	6328	-9.84	cp	BRD-K94080537	diethyltoluamide	DEET activator of fly antenna ionotropic receptor IR40a	NA	NA
	6330	-9.87	cp	BRD-K63874012	thioperamide	Histamine receptor antagonist	NA	NA
	6333	-9.89	cp	BRD-K05104363	PD-184352	MEK inhibitor	MEK inhibitor	0.34
	6335	-9.91	cp	BRD-K01815685	indole	aryl hydrocarbon receptor agonist	NA	NA
	6342	-9.99	cp	BRD-K88701661	dimercaptosuccinic-acid	Chelating agent	HIF activator	76.61
	6343	-9.99	cp	BRD-K47639036	flavoxate	Acetylcholine receptor antagonist	NA	NA
	6345	-10.01	cp	BRD-K69556541	ryanodine	Calcium channel blocker	NA	NA
	6346	-10.05	cp	BRD-K10670311	sulfasalazine	Antirheumatic	NA	NA
	6347	-10.08	cp	BRD-K55344148	BU-224	Imidazoline receptor ligand	Imidazoline ligand	4.7
	6351	-10.12	cp	BRD-A43974499	reboxetine	Adrenergic receptor antagonist	NA	NA
	6352	-10.16	cp	BRD-K99946902	hexylresorcinol	Local anesthetic	NA	NA
	6353	-10.16	cp	BRD-K09255212	clioquinol	Chelating agent	NA	NA
	6356	-10.19	cp	BRD-K41170226	deoxycholic-acid	G protein-coupled receptor agonist	NA	NA
	6359	-10.25	cp	BRD-K37720887	SB-525334	TGF beta receptor inhibitor	TGF beta receptor inhibitor	0.47
	6360	-10.25	cp	BRD-K73290745	ICI-199441	Opioid receptor agonist	NA	NA
	6362	-10.29	cp	BRD-A47144777	dihydro-7-desacetyldeoxygedunin	HSP inhibitor	NA	NA
	6363	-10.3	cp	BRD-K67043667	altretamine	DNA synthesis inhibitor	NA	NA
	6364	-10.31	cp	BRD-A80928489	1-monopalmitin	P-glycoprotein inhibitor	NA	NA
	6367	-10.35	cp	BRD-K77925998	quipazine	Serotonin receptor agonist	NA	NA
	6368	-10.36	cp	BRD-K38903228	hesperidin	Flavanone glycoside	NA	NA
	6375	-10.44	cp	BRD-A75455249	kavain	Calcium channel modulator	NA	NA
	6379	-10.48	cp	BRD-K33583600	isoliquiritigenin	Guanylate cyclase activator	NA	NA
	6383	-10.51	cp	BRD-K11540476	EMF-BCA1-64	Caspase inhibitor	NA	NA
	6386	-10.53	cp	BRD-K86509404	iso-olomoucine	CDK inhibitor	NA	NA
	6387	-10.55	cp	BRD-A77299732	salubrinal	Eukaryotic translation initiation factor inhibitor	NA	NA
	6388	-10.56	cp	BRD-A63836183	PD-123319	Angiotensin receptor antagonist	NA	NA
	6389	-10.57	cp	BRD-K83144676	olmesartan	Angiotensin antagonist	NA	NA
	6391	-10.6	cp	BRD-K94920105	DR-2313	PARP inhibitor	NA	NA
	6392	-10.61	cp	BRD-K59650319	YM-298198	Glutamate receptor antagonist	NA	NA
	6394	-10.65	cp	BRD-K28667793	pyrazinamide	Fatty acid synthase inhibitor	NA	NA
	6398	-10.72	cp	BRD-K68065987	MK-2206	AKT inhibitor	NA	NA
	6405	-10.81	cp	BRD-K50018155	RS-67506	Serotonin receptor partial agonist	NA	NA
	6407	-10.83	cp	BRD-K68558722	deracoxib	Cyclooxygenase inhibitor	NA	NA
	6409	-10.87	cp	BRD-K51677086	erythromycin	NFkB pathway inhibitor	NA	NA
	6410	-10.92	cp	BRD-A49225603	alimemazine	Histamine receptor agonist	NA	NA
	6413	-10.92	cp	BRD-K94353609	fluocinolone	Glucocorticoid receptor agonist	Glucocorticoid receptor agonist	-2.22
	6414	-10.95	cp	BRD-K46469693	SCH-442416	Adenosine receptor antagonist	NA	NA
	6418	-11.01	cp	BRD-K56558538	ambroxol	Sodium channel blocker	NA	NA
	6422	-11.03	cp	BRD-K36927236	glibenclamide	Sulfonylurea	NA	NA
	6424	-11.04	cp	BRD-K11742128	triprolidine	Histamine receptor antagonist	NA	NA
	6425	-11.07	cp	BRD-A10420615	cyclopiazonic-acid	ATPase inhibitor	ATPase inhibitor	59.86
	6427	-11.12	cp	BRD-K48869804	icilin	TRPV agonist	NA	NA
	6428	-11.13	cp	BRD-K60184833	tyrphostin-46	Tyrosine kinase inhibitor	NA	NA
	6432	-11.2	cp	BRD-K53913732	SB-408124	Orexin receptor antagonist	NA	NA
	6433	-11.2	cp	BRD-A07440155	labetalol	Adrenergic receptor antagonist	NA	NA
	6434	-11.25	cp	BRD-K35629949	SR-27897	CCK receptor antagonist	CCK receptor antagonist	-0.24
	6438	-11.29	cp	BRD-K50384076	7,4'-dihydroxyflavone	Opioid receptor antagonist	NA	NA
	6440	-11.35	cp	BRD-K59962020	CHEMBL-374350	NFkB pathway inhibitor	NA	NA
	6441	-11.35	cp	BRD-K09991945	GSK-3-inhibitor-II	PKC inhibitor	Glycogen synthase kinase inhibitor	-71.94
	6441	-11.35	cp	BRD-K09991945	GSK-3-inhibitor-II	PKC inhibitor	PKC inhibitor	17.76
	6444	-11.44	cp	BRD-K10176267	L-701252	Glutamate receptor antagonist	NA	NA
	6445	-11.53	cp	BRD-A36267905	buphenine	Adrenergic receptor agonist	Beta-adrenergic receptor agonist	-0.67
	6448	-11.59	cp	BRD-K25906698	immepip	Histamine receptor agonist	NA	NA
	6449	-11.61	cp	BRD-K10573841	tunicamycin	GLCNAC phosphotransferase inhibitor	NA	NA
	6452	-11.64	cp	BRD-K72222507	quinapril	ACE inhibitor	NA	NA
	6453	-11.65	cp	BRD-K52735702	cefdinir	Bacterial cell wall synthesis inhibitor	Bacterial cell wall synthesis inhibitor	-0.26
	6456	-11.74	cp	BRD-A36471396	biperiden	Acetylcholine receptor antagonist	NA	NA
	6458	-11.77	cp	BRD-A64479082	quinidine	Sodium channel blocker	Sodium channel blocker	-0.89
	6460	-11.9	cp	BRD-K60174629	z-prolyl-prolinal	Prolyl endopeptidase inhibitor	NA	NA
	6461	-11.95	cp	BRD-K90789829	nefazodone	Adrenergic inhibitor	NA	NA
	6468	-12.06	cp	BRD-K72420232	WZ-4002	EGFR inhibitor	EGFR inhibitor	0.45
	6472	-12.07	cp	BRD-K67261995	adipiodone	Contrast agent	NA	NA
	6482	-12.24	cp	BRD-A08187463	racecadotril	Enkephalinase inhibitor	NA	NA
	6483	-12.26	cp	BRD-K78637815	LY-320135	Cannabinoid receptor antagonist	NA	NA
	6484	-12.31	cp	BRD-K82357231	desloratadine	Histamine receptor antagonist	NA	NA
	6485	-12.37	cp	BRD-K32610195	androstenedione	Cytochrome P450 inhibitor	NA	NA
	6486	-12.4	cp	BRD-K41260949	valproic-acid	HDAC inhibitor	NA	NA
	6489	-12.43	cp	BRD-K63150726	JTE-907	Cannabinoid receptor inverse agonist	Cannabinoid receptor agonist	-0.02
	6490	-12.47	cp	BRD-K47693913	evoxine	Furoquinoline alkaloid	NA	NA
	6492	-12.52	cp	BRD-K54210043	NS-1619	Calcium channel activator	NA	NA
	6498	-12.64	cp	BRD-K67847053	guanabenz	Adrenergic receptor agonist	NA	NA
	6506	-12.78	cp	BRD-K44876623	zolpidem	Benzodiazepine receptor agonist	Benzodiazepine receptor agonist	-0.41
	6508	-12.81	cp	BRD-K39915878	loxapine	Dopamine receptor antagonist	NA	NA
	6510	-12.85	cp	BRD-K84085265	CG-930	JNK inhibitor	NA	NA
	6511	-12.89	cp	BRD-K37516142	idebenone	Calcium channel modulator	NA	NA
	6512	-12.9	cp	BRD-K44094599	tacrolimus	Calcineurin inhibitor	NA	NA
	6517	-12.97	cp	BRD-K94270326	ecopipam	Dopamine receptor antagonist	NA	NA
	6518	-12.97	cp	BRD-K48692744	NU-1025	PARP inhibitor	NA	NA
	6520	-13.04	cp	BRD-A54487287	cortisone	Glucocorticoid receptor agonist	NA	NA
	6528	-13.21	cp	BRD-A58955223	sulforaphane	Antineoplastic	NA	NA
	6529	-13.22	cp	BRD-A84481105	thioridazine	Dopamine receptor antagonist	Dopamine receptor antagonist	-0.05
	6530	-13.28	cp	BRD-K33193182	methylnorlichexanthone	Aurora kinase inhibitor	NA	NA
	6533	-13.34	cp	BRD-K27351809	nomegestrol	Progesterone receptor agonist	Progesterone receptor agonist	0.06
	6534	-13.35	cp	BRD-K18905250	ST-91	Adrenergic receptor agonist	NA	NA
	6535	-13.35	cp	BRD-K88611939	aniracetam	Glutamate receptor agonist	NA	NA
	6536	-13.36	cp	BRD-K74112339	acetohydroxamic-acid	Urease inhibitor	NA	NA
	6538	-13.43	cp	BRD-K46766488	S-14506	Serotonin receptor agonist	Serotonin receptor agonist	-4.83
	6540	-13.48	cp	BRD-A32164164	methyllycaconitine	Acetylcholine receptor antagonist	NA	NA
	6542	-13.57	cp	BRD-K46435977	valaciclovir	DNA polymerase inhibitor	DNA polymerase inhibitor	-0.99
	6544	-13.59	cp	BRD-K02275692	cefotiam	Bacterial cell wall synthesis inhibitor	NA	NA
	6548	-13.61	cp	BRD-A79314293	cephalosporanic-acid	Bacterial cell wall synthesis inhibitor	NA	NA
	6550	-13.65	cp	BRD-A15435692	BMY-14802	Sigma receptor antagonist	Sigma receptor antagonist	-4.42
	6552	-13.69	cp	BRD-K32977963	eugenol	Androgen receptor antagonist	NA	NA
	6554	-13.75	cp	BRD-K49657628	tyrphostin-AG-18	EGFR inhibitor	NA	NA
	6557	-13.86	cp	BRD-K52394958	GR-159897	Tachykinin antagonist	Tachykinin antagonist	-4.8
	6558	-13.92	cp	BRD-K45988865	tetramethylsilane	Internal standard for NMR spectroscopy	NA	NA
	6559	-13.93	cp	BRD-A65671304	candesartan	Angiotensin receptor antagonist	Angiotensin receptor antagonist	-0.09
	6561	-13.98	cp	BRD-K39520573	GW-5074	Leucine rich repeat kinase inhibitor	RAF inhibitor	16.85
	6562	-14	cp	BRD-K93618743	ipriflavone	Bone resorption inhibitor	NA	NA
	6563	-14	cp	BRD-K52989797	clomipramine	Serotonin transporter inhibitor (SERT)	Tricyclic antidepressant	-2.35
	6564	-14.04	cp	BRD-K80325895	eicosadienoic-acid	-666	NA	NA
	6565	-14.06	cp	BRD-A15131297	benazepril	ACE inhibitor	NA	NA
	6566	-14.12	cp	BRD-K63641886	cefuroxime	Bacterial cell wall synthesis inhibitor	Bacterial cell wall synthesis inhibitor	-0.26
	6567	-14.2	cp	BRD-K04853698	LDN-193189	Serine/threonine kinase inhibitor	NA	NA
	6568	-14.2	cp	BRD-K81709173	halcinonide	Glucocorticoid receptor agonist	Glucocorticoid receptor agonist	-2.22
	6572	-14.29	cp	BRD-K18742343	H-8	PKA inhibitor	PKA inhibitor	-6.57
	6575	-14.33	cp	BRD-K48168960	propylthiouracil	Thyroid peroxidase inhibitor	NA	NA
	6576	-14.37	cp	BRD-A99449986	MT-21	Caspase activator	NA	NA
	6583	-14.45	cp	BRD-K97330509	SRC-kinase-inhibitor-II	SRC inhibitor	NA	NA
	6585	-14.52	cp	BRD-K29178788	dictamnine	Furoquinoline alkaloid	NA	NA
	6590	-14.65	cp	BRD-K42679050	Y-27152	Potassium channel activator	NA	NA
	6596	-14.78	cp	BRD-K95609758	BMS-191011	Potassium channel activator	Potassium channel activator	-0.43
	6597	-14.8	cp	BRD-K29582677	flunarizine	Calcium channel blocker	NA	NA
	6599	-14.95	cp	BRD-K43236057	piceid	ICAM1 inhibitor	NA	NA
	6600	-14.97	cp	BRD-A62890442	3-methyl-GABA	GABA aminotransferase activator	NA	NA
	6603	-15	cp	BRD-A56675431	altizide	Thiazide diuretic	Na-K-Cl transporter inhibitor	-2.75
	6605	-15.03	cp	BRD-A20131130	2',5'-dideoxyadenosine	Adenylyl cyclase inhibitor	NA	NA
	6606	-15.03	cp	BRD-K64755930	etazolate	Phosphodiesterase inhibitor	NA	NA
	6607	-15.03	cp	BRD-A27554692	altrenogest	Progestogen hormone	NA	NA
	6611	-15.05	cp	BRD-K33453211	levocabastine	Histamine receptor antagonist	NA	NA
	6612	-15.13	cp	BRD-K53979406	ALX-5407	Glycine transporter inhibitor	NA	NA
	6615	-15.19	cp	BRD-A15297126	fluocinonide	Glucocorticoid receptor agonist	Glucocorticoid receptor agonist	-2.22
	6618	-15.28	cp	BRD-K36638830	anabasine	Acetylcholine receptor agonist	NA	NA
	6620	-15.32	cp	BRD-K47761761	PD-168077	Dopamine receptor agonist	NA	NA
	6621	-15.33	cp	BRD-K04976539	aminogenistein	SRC inhibitor	NA	NA
	6624	-15.61	cp	BRD-K14329163	BAY-K8644	Calcium channel activator	NA	NA
	6625	-15.65	cp	BRD-K66093087	FGIN-1-43	Benzodiazepine receptor agonist	NA	NA
	6626	-15.67	cp	BRD-A41555725	chlortetracycline	Protein synthesis inhibitor	NA	NA
	6627	-15.69	cp	BRD-K28075147	biochanin-a	Estrogen receptor agonist	NA	NA
	6628	-15.76	cp	BRD-K03109492	NSC-663284	CDC inhibitor	NA	NA
	6629	-15.77	cp	BRD-K44497846	enalapril	ACE inhibitor	NA	NA
	6630	-15.8	cp	BRD-K49456190	prima-1-met	thioredoxin inhibitor	NA	NA
	6631	-15.8	cp	BRD-K31553034	zibotentan	Endothelin receptor antagonist	NA	NA
	6632	-15.82	cp	BRD-A61392169	eliprodil	Glutamate receptor antagonist	NA	NA
	6635	-15.92	cp	BRD-K61951118	FG-7142	GABA benzodiazepine site receptor inverse agonist	NA	NA
	6636	-15.94	cp	BRD-K67017579	cilostazol	Phosphodiesterase inhibitor	NA	NA
	6639	-16.01	cp	BRD-A43882281	pinacidil	ATP channel activator	NA	NA
	6640	-16.03	cp	BRD-K33396764	alpha-linolenic-acid	Omega 3 fatty acid stimulant	NA	NA
	6641	-16.04	cp	BRD-K72024482	MRS-1754	Adenosine receptor antagonist	NA	NA
	6642	-16.05	cp	BRD-K51941867	LM-1685	Cyclooxygenase inhibitor	NA	NA
	6643	-16.08	cp	BRD-K04170657	psoromic-acid	Ras GTPase inhibitor	NA	NA
	6644	-16.09	cp	BRD-K73391359	quinisocaine	Local anesthetic	NA	NA
	6651	-16.23	cp	BRD-K76723084	isotretinoin	Retinoid receptor agonist	Retinoid receptor agonist	-2.04
	6655	-16.28	cp	BRD-A13133631	fluorometholone	Glucocorticoid receptor agonist	Glucocorticoid receptor agonist	-2.22
	6657	-16.3	cp	BRD-K12260308	xanthoxyline	Antifungal	NA	NA
	6658	-16.3	cp	BRD-K08806317	timolol	Adrenergic receptor antagonist	NA	NA
	6662	-16.4	cp	BRD-K92817986	BJM-CSC-19	MEK inhibitor	NA	NA
	6664	-16.48	cp	BRD-K68507560	dicycloverine	Acetylcholine receptor antagonist	NA	NA
	6665	-16.49	cp	BRD-A31227688	kynuramine	Aryl hydrocarbon receptor activator	NA	NA
	6667	-16.51	cp	BRD-K30743633	TCPOBOP	CAR agonist	NA	NA
	6670	-16.52	cp	BRD-K78280988	anandamide	Cannabinoid receptor agonist	Cannabinoid receptor agonist	-0.02
	6672	-16.56	cp	BRD-K96740444	itopride	Dopamine receptor antagonist	NA	NA
	6673	-16.59	cp	BRD-A15530910	carpindolol	Adrenergic receptor antagonist	Serotonin receptor antagonist	-0.02
	6674	-16.61	cp	BRD-K44779798	miglitol	Glucosidase inhibitor	NA	NA
	6676	-16.62	cp	BRD-K20313525	rosmarinic-acid	GABA transaminase inhibitor	NA	NA
	6682	-16.74	cp	BRD-K53318339	vinpocetine	Phosphodiesterase inhibitor	NA	NA
	6683	-16.75	cp	BRD-K40227168	vinburnine	Adrenergic receptor antagonist	NA	NA
	6686	-16.93	cp	BRD-K44353683	nateglinide	Insulin secretagogue	NA	NA
	6690	-17.01	cp	BRD-A67373739	AICA-ribonucleotide	AMPK activator	NA	NA
	6691	-17.1	cp	BRD-A01145011	zebularine	DNA methyltransferase inhibitor	NA	NA
	6693	-17.11	cp	BRD-K07220430	cinnarizine	Calcium channel blocker	NA	NA
	6697	-17.17	cp	BRD-A10355991	norketamine	Glutamate receptor antagonist	NA	NA
	6698	-17.17	cp	BRD-K29668683	BD-1063	Sigma receptor antagonist	Sigma receptor antagonist	-4.42
	6700	-17.23	cp	BRD-A41995253	brucine	Glycine receptor antagonist	NA	NA
	6703	-17.27	cp	BRD-K30990140	FR-122047	Cyclooxygenase inhibitor	NA	NA
	6708	-17.39	cp	BRD-K59574735	ubenimex	Leukotriene inhibitor	NA	NA
	6714	-17.45	cp	BRD-K83963101	MLN-8054	Aurora kinase inhibitor	NA	NA
	6715	-17.46	cp	BRD-K32311154	nifekalant	Potassium channel blocker	NA	NA
	6717	-17.5	cp	BRD-A54236247	racephedrine	Adrenergic receptor agonist	NA	NA
	6720	-17.52	cp	BRD-A49734948	foliosidine	Plant alkaloid	NA	NA
	6722	-17.54	cp	BRD-A64227845	SKF-77434	Dopamine receptor agonist	NA	NA
	6723	-17.55	cp	BRD-A26384407	chlortalidone	Carbonic anhydrase inhibitor	NA	NA
	6724	-17.6	cp	BRD-K35458079	edaravone	Nootropic agent	NA	NA
	6725	-17.61	cp	BRD-K55677650	CO-101244	Ionotropic glutamate receptor antagonist	NA	NA
	6728	-17.64	cp	BRD-K52662033	lidocaine	Histamine receptor agonist	NA	NA
	6736	-17.82	cp	BRD-A46186775	hydrocortisone	Glucocorticoid receptor agonist	Glucocorticoid receptor agonist	-2.22
	6738	-17.85	cp	BRD-A95869247	indapamide	Thiazide diuretic	Na-K-Cl transporter inhibitor	-2.75
	6739	-17.87	cp	BRD-K59597909	phenothiazine	Dopamine receptor antagonist	NA	NA
	6744	-17.96	cp	BRD-K50938287	sumatriptan	Serotonin receptor agonist	NA	NA
	6745	-17.98	cp	BRD-K96862998	pirfenidone	TGF beta receptor inhibitor	NA	NA
	6746	-18	cp	BRD-K09436313	prostaglandin	Prostanoid receptor antagonist	NA	NA
	6747	-18	cp	BRD-K25905511	buddleoflavonoloside	Acetylcholinesterase inhibitor	NA	NA
	6748	-18.02	cp	BRD-A68723818	brompheniramine	Histamine receptor antagonist	NA	NA
	6749	-18.1	cp	BRD-K65331431	retinyl	vitamin analog	NA	NA
	6750	-18.11	cp	BRD-K35240538	methylprednisolone	Glucocorticoid receptor agonist	Glucocorticoid receptor agonist	-2.22
	6751	-18.13	cp	BRD-K62965247	tipifarnib-P2	farnesyltransferase inhibitor	NA	NA
	6753	-18.17	cp	BRD-K82164249	andarine	Androgen receptor modulator	Androgen receptor modulator	-0.19
	6756	-18.22	cp	BRD-K02992638	lamivudine	Nucleoside reverse transcriptase inhibitor	NA	NA
	6758	-18.27	cp	BRD-K30697463	desoximetasone	Glucocorticoid receptor agonist	Glucocorticoid receptor agonist	-2.22
	6759	-18.28	cp	BRD-A60070924	alpha-estradiol	Estrogen receptor agonist	NA	NA
	6760	-18.31	cp	BRD-K14965640	ibuprofen	Cyclooxygenase inhibitor	NA	NA
	6761	-18.36	cp	BRD-A31800922	procyclidine	Acetylcholine receptor antagonist	NA	NA
	6762	-18.38	cp	BRD-K20714604	RS-56812	Serotonin receptor partial agonist	NA	NA
	6764	-18.4	cp	BRD-K59256312	gabexate	Serine protease inhibitor	NA	NA
	6766	-18.43	cp	BRD-K01192156	tyrphostin-AG-112	Protein tyrosine kinase inhibitor	NA	NA
	6771	-18.58	cp	BRD-A83326220	brazilin	Nitric oxide production inhibitor	NA	NA
	6772	-18.62	cp	BRD-U37049823	HG-6-64-01	RAF inhibitor	PDGFR/KIT inhibitor	1.9
	6772	-18.62	cp	BRD-U37049823	HG-6-64-01	RAF inhibitor	RAF inhibitor	16.85
	6773	-18.66	cp	BRD-K00312224	PPT	Estrogen receptor agonist	Estrogen receptor agonist	-0.09
	6774	-18.71	cp	BRD-A47633927	NPC-15199	ICAM1 antagonist	NA	NA
	6775	-18.71	cp	BRD-K07117950	imperatorin	CDK inhibitor	NA	NA
	6776	-18.71	cp	BRD-K70976396	cefoxitin	Bacterial cell wall synthesis inhibitor	NA	NA
	6778	-18.76	cp	BRD-K36965586	m-chlorophenylbiguanide	Serotonin receptor agonist	NA	NA
	6779	-18.79	cp	BRD-K05673000	dicloxacillin	Bacterial cell wall synthesis inhibitor	Bacterial cell wall synthesis inhibitor	-0.26
	6780	-18.83	cp	BRD-K49294207	BIBU-1361	EGFR inhibitor	EGFR inhibitor	0.45
	6781	-18.84	cp	BRD-K85119730	tolbutamide	ATP channel blocker	NA	NA
	6782	-18.85	cp	BRD-A39969961	eplerenone	Cytochrome P450 inhibitor	NA	NA
[truncated: 516 more rows]

## Sheet: Fig S3
Fig. S3a	GO biological process complete	FDR	-log10(FDR)
	pyrimidine-containing compound biosynthetic process (GO:0072528)	0.000683	3.16558
	pyrimidine nucleoside biosynthetic process (GO:0046134)	0.00263	2.58004
	nucleoside monophosphate biosynthetic process (GO:0009124)	0.00383	2.4168
	regulation of steroid biosynthetic process (GO:0050810)	0.00652	2.18575
	pyrimidine-containing compound metabolic process (GO:0072527)	0.0105	1.97881
	pyrimidine nucleotide metabolic process (GO:0006220)	0.0109	1.96257
	pyrimidine ribonucleoside monophosphate metabolic process (GO:0009173)	0.0161	1.79317
	pyrimidine ribonucleoside monophosphate biosynthetic process (GO:0009174)	0.0165	1.78252
	UMP biosynthetic process (GO:0006222)	0.0169	1.77211
	pyrimidine-containing compound salvage (GO:0008655)	0.0183	1.73755
	pyrimidine nucleoside salvage (GO:0043097)	0.0186	1.73049
	nucleoside monophosphate metabolic process (GO:0009123)	0.019	1.72125
	pyrimidine nucleoside metabolic process (GO:0006213)	0.0222	1.65365
	nucleoside biosynthetic process (GO:0009163)	0.024	1.61979
	pyrimidine nucleotide biosynthetic process (GO:0006221)	0.0304	1.51713
	glycosyl compound biosynthetic process (GO:1901659)	0.0309	1.51004
	regulation of sterol biosynthetic process (GO:0106118)	0.031	1.50864
	regulation of cholesterol biosynthetic process (GO:0045540)	0.0315	1.50169
	pyrimidine nucleoside monophosphate biosynthetic process (GO:0009130)	0.0317	1.49894
	pyrimidine nucleoside monophosphate metabolic process (GO:0009129)	0.0347	1.45967
	nucleoside salvage (GO:0043174)	0.0352	1.45346

## Sheet: Fig S5
Fig. S5b	Time (hours)	non-targeting-1			non-targeting-2			BCL-XL KO-1			BCL-XL KO-2
	0	1	1	1	1	1	1	1	1	1	1	1	1
	3	1.14538	1.1241	1.12391	1.10808	1.12353	1.09823	1.09988	1.10954	1.08453	1.09796	1.10978	1.13215
	6	1.24837	1.22666	1.22425	1.25032	1.24778	1.22365	1.21016	1.19451	1.17939	1.20814	1.22421	1.25905
	9	1.38049	1.36793	1.33001	1.33496	1.37837	1.3502	1.2872	1.32295	1.32393	1.27708	1.27966	1.36755
	12	1.52414	1.4904	1.49486	1.49407	1.50247	1.50762	1.4691	1.47608	1.47589	1.34529	1.38474	1.45967
	15	1.70501	1.71725	1.70934	1.73129	1.77409	1.7589	1.64457	1.66597	1.68988	1.49344	1.49548	1.57918
	18	1.96902	1.98186	1.97731	1.95027	2.05172	2.01577	1.82285	1.88865	1.86179	1.62694	1.68758	1.7393
	21	2.23207	2.2346	2.21626	2.22306	2.27145	2.24784	1.98455	2.1117	2.07133	1.7458	1.80872	1.9385
	24	2.39581	2.478	2.48489	2.4007	2.52881	2.50866	2.12725	2.31674	2.28359	1.94443	2.00419	2.11364
	27	2.6567	2.78866	2.75205	2.66223	2.86851	2.78771	2.36204	2.63268	2.58872	2.09862	2.20384	2.30271
	30	3.05245	3.13373	3.17539	3.04511	3.28612	3.27629	2.6819	2.95787	2.88703	2.30082	2.37438	2.4531
	33	3.37656	3.62856	3.66574	3.50402	3.80358	3.73235	2.972	3.32544	3.25081	2.5523	2.59808	2.68912
	36	3.83533	4.01749	4.0981	3.90285	4.20645	4.11701	3.3603	3.78199	3.61908	2.79282	2.8958	2.87414
	39	4.12976	4.39662	4.48632	4.2859	4.72881	4.52956	3.69379	4.17247	3.98201	3.05071	3.15613	3.19827
	42	4.59535	4.78698	4.9338	4.55685	5.19611	4.96961	4.05248	4.56879	4.41922	3.2826	3.44006	3.58945
	45	4.91273	5.21194	5.38171	4.94169	5.6473	5.44422	4.4421	5.02496	4.85551	3.59991	3.74667	3.94509
	48	5.38695	5.68543	5.9075	5.38153	6.17724	6.00272	4.82848	5.48734	5.35561	3.94869	4.05267	4.26805
	51	5.83162	6.14996	6.34661	5.80108	6.69656	6.4182	5.26396	5.96819	5.76463	4.30765	4.44625	4.56786
	54	6.25815	6.59866	6.72466	6.13948	7.1652	6.74579	5.67528	6.35804	6.12493	4.67473	4.86965	4.95307
	57	6.65121	6.96628	7.05595	6.35333	7.51101	7.0341	6.0471	6.6827	6.41377	5.03749	5.29113	5.46973
	60	7.00554	7.31543	7.25613	6.58549	7.91641	7.30238	6.29281	7.03471	6.64772	5.40689	5.68396	5.92113
	63	7.3623	7.63515	7.41037	6.81632	8.25751	7.5434	6.56002	7.30135	6.88205	5.84595	6.09531	6.40683
	66	7.51538	7.86761	7.56407	7.01478	8.5655	7.77952	6.85064	7.52769	7.05756	6.25064	6.53092	6.95175
	69	7.8122	8.08443	7.67313	7.1847	8.76087	7.98655	7.08578	7.73421	7.20603	6.74224	7.05353	7.4466
	72	8.02578	8.3071	7.75058	7.27405	8.97158	8.08033	7.3708	7.88327	7.32271	7.16944	7.45035	7.86735
Fig. S5c	Time (hours)	non-targeting			non-targeting + BQ			BCL-XL KO			BCL-XL KO + BQ
	0	1	1	1	1	1	1	1	1	1	1	1	1
	3	1.15	1.12	1.12	1.17	1.15	1.14	1.1	1.12	1.12	1.12	1.13	1.14
	6	1.25	1.23	1.22	1.3	1.3	1.25	1.19	1.22	1.24	1.24	1.26	1.25
	9	1.38	1.37	1.33	1.48	1.41	1.36	1.33	1.35	1.36	1.37	1.42	1.4
	12	1.52	1.49	1.49	1.61	1.6	1.55	1.44	1.51	1.51	1.55	1.53	1.56
	15	1.71	1.72	1.71	1.87	1.88	1.79	1.6	1.71	1.74	1.76	1.73	1.73
	18	1.97	1.98	1.98	2.11	2.16	2.09	1.82	1.89	1.94	1.95	1.92	1.95
	21	2.23	2.23	2.22	2.45	2.48	2.41	2.01	2.1	2.14	2.2	2.17	2.16
	24	2.4	2.48	2.48	2.78	2.81	2.68	2.26	2.35	2.41	2.43	2.37	2.37
	27	2.66	2.79	2.75	3.08	3.12	2.93	2.5	2.62	2.65	2.69	2.59	2.65
	30	3.05	3.13	3.18	3.41	3.44	3.3	2.77	2.95	2.93	2.95	2.88	2.84
	33	3.38	3.63	3.67	3.71	3.75	3.64	3.08	3.33	3.34	3.22	3.15	3.07
	36	3.84	4.02	4.1	3.99	4	3.9	3.39	3.72	3.74	3.47	3.4	3.3
	39	4.13	4.4	4.49	4.25	4.27	4.18	3.76	4.12	4.06	3.67	3.64	3.54
	42	4.6	4.79	4.93	4.5	4.49	4.41	4.14	4.58	4.42	3.88	3.88	3.73
	45	4.91	5.21	5.38	4.71	4.69	4.58	4.49	5.09	4.74	4.05	4.04	3.9
	48	5.39	5.69	5.91	4.87	4.86	4.81	4.81	5.49	5.03	4.22	4.19	3.97
	51	5.83	6.15	6.35	5.02	5.01	4.95	5.1	6.05	5.31	4.29	4.3	4.05
	54	6.26	6.6	6.72	5.12	5.13	5.04	5.34	6.52	5.52	4.29	4.32	4.09
	57	6.65	6.97	7.06	5.15	5.18	5.09	5.58	6.93	5.75	4.25	4.31	4.07
	60	7.01	7.32	7.26	5.19	5.2	5.09	5.81	7.3	5.93	4.12	4.28	3.95
	63	7.36	7.64	7.41	5.23	5.19	5.09	5.98	7.62	6.17	3.98	4.17	3.8
	66	7.52	7.87	7.56	5.21	5.21	5.11	6.14	7.89	6.32	3.88	4.03	3.6
	69	7.81	8.08	7.67	5.16	5.15	5.04	6.24	8.18	6.5	3.65	3.87	3.43
	72	8.03	8.31	7.75	5.17	5.1	4.97	6.34	8.44	6.64	3.32	3.58	3.09
Fig. S5d	Time (hours)	non-targeting			non-targeting + BQ			BCL-XL KO			BCL-XL KO + BQ
	0	5013.71	20111.5	15435	3611.52	9752.52	5569.15	52248.2	80093.2	113518	74750.4	84827	57593.8
	3	7434.89	45332.3	43578.9	13626.6	19574.2	11850.1	67553.9	120926	152491	87648.5	110298	98620.8
	6	10538.6	50120.3	51662.6	22636.4	16335.7	17696.2	76281.7	137573	169939	89923	120104	121430
	9	15459.1	57156	58334.3	29478.5	21650.8	21560.2	76592.1	134488	200524	90835.8	131349	125993
	12	14167.7	58803.6	56713.1	38838.6	19618.4	20467.8	79868.1	158089	218173	105041	143062	146148
	15	15709.7	63892.3	53250.7	43934.7	38383.4	21257	81654	193033	235890	113651	158544	140846
	18	14456.2	86103.2	60774	70917.7	32175	24154.1	96963.2	229120	257312	133910	192248	158127
	21	32127.1	103931	66154.3	74313.5	41525	25709.3	114026	246520	277332	182386	223591	206592
	24	34269.5	132289	84103.2	71797	40520	25756.1	148307	264876	286352	228219	220111	220574
	27	35563.1	137276	86693.8	76202.2	55421.1	25766	157783	279187	294884	267302	268942	237085
	30	35010.3	141461	79323.9	73047.2	56397.3	29588	185732	323959	362113	298795	334287	277924
	33	37022.4	146814	76957.7	73729.8	59260.2	30255.3	214647	352286	349533	369151	383631	338952
	36	40772.5	143394	120524	81102.6	61135.4	34156.3	248640	384620	420532	469094	434668	460872
	39	41564	122221	140551	100079	61094.7	49542.8	262552	412227	440878	619243	589647	622459
	42	45566	128683	160661	122483	57052.8	54594.2	287785	432943	493878	805574	833748	879434
	45	52961.6	108060	197780	135992	60410.1	88524.7	323082	480746	550239	1089638	1122447	1357593
	48	69671.1	114241	218580	163572	79462	77022.6	365467	504205	601619	1635795	1696951	1849488
	51	81976	133417	210163	166942	100411	73517.4	453653	535472	634271	2304132	2259095	2316232
	54	92157.6	133690	224209	168142	103460	72456.8	509103	569531	673788	2749163	2810969	2777835
	57	144938	152348	229836	184880	108904	94133.2	555669	584379	725696	3169285	3156465	3139393
	60	154999	155321	254095	200068	106742	83685.9	631069	719378	766496	3436784	3444626	3383945
	63	169337	170178	266913	218228	156443	96642.5	719802	818284	837302	3538696	3652195	3581445
	66	162003	210609	279002	240325	162154	115205	825403	951805	926671	3650710	3711816	3640880
	69	169904	230384	271319	289655	179451	131118	971964	1104254	983881	3681954	3775731	3618612
	72	184899	243967	286014	318206	198325	168449	1070191	1253785	1135994	3669863	3761030	3612400

## Sheet: Fig S6
Fig. S6a	mean HSA score calculated at SynergyFinder	DT2216 (μM)
	BQ (μM)	0	0.2	0.7	2	5	10
	0	0	0	0	0	0	0
	0.032	0	0.773486	3.35536	-2.40979	-14.0504	-25.3582
	0.08	0	8.6966	15.72	20.0069	12.1927	-14.645
	0.2	0	9.0706	15.583	20.1603	20.1427	3.30886
	0.5	0	8.53502	9.93749	10.8352	14.6315	18.8368
	1.3	0	6.167	5.5057	9.57912	12.0483	12.2204
	3.2	0	4.2325	5.90164	7.62832	10.294	10.9826
	8	0	2.0304	3.9628	5.72995	7.31764	8.02229
	20	0	3.42604	4.6178	6.58935	7.6747	7.99365
Fig. S6b	mean HSA score calculated at SynergyFinder	DT2216 (μM)
	BQ (μM)	0	0.2	0.7	2	5	10
	0	0	0	0	0	0	0
	0.032	0	-6.78102	1.00371	-3.04803	-5.85096	-3.83557
	0.08	0	7.01331	9.87211	11.4399	13.7852	16.5878
	0.2	0	1.20807	8.91413	12.4866	14.06	19.4836
	0.5	0	-4.19575	0.904267	5.28459	9.43943	13.9897
	1.3	0	5.17002	7.07467	9.63382	11.5371	12.346
	3.2	0	2.50544	4.95218	7.68627	9.62384	11.3489
	8	0	3.10374	4.41109	6.7115	8.00088	9.70532
	20	0	3.62821	5.616	7.10693	8.79839	10.2887
Fig. S6c	mean HSA score calculated at SynergyFinder	DT2216 (μM)
	BQ (μM)	0	0.2	0.7	2	5	10
	0	0	0	0	0	0	0
	0.032	0	2.46392	5.06003	2.76955	-1.23576	-1.71204
	0.08	0	7.16063	4.73717	9.8741	8.91032	8.31948
	0.2	0	6.43419	12.3402	17.8998	36.1626	54.4896
	0.5	0	7.7741	13.9085	25.0536	36.7919	41.4875
	1.3	0	10.6446	20.0504	27.7434	34.6933	36.1302
	3.2	0	8.16826	19.5862	26.2857	31.1278	32.3023
	8	0	8.20251	16.2969	23.6626	29.283	30.2436
	20	0	9.48715	17.0463	24.9256	28.6457	29.1961
Fig. S6d	mean HSA score calculated at SynergyFinder	DT2216 (μM)
	BQ (μM)	0	0.2	0.7	2	5	10
	0	0	0	0	0	0	0
	0.032	0	-0.72603	-3.34466	-5.52788	-4.07928	-3.62751
	0.08	0	-0.72603	-2.45385	-5.52788	-2.46585	1.36614
	0.2	0	3.66717	5.85249	7.31055	9.60843	16.1866
	0.5	0	5.06265	8.68436	11.2897	15.4259	20.8119
	1.3	0	15.8091	24.1079	28.8585	29.2529	25.7085
	3.2	0	8.90773	15.4685	18.6193	18.9177	16.8258
	8	0	2.08661	7.83522	9.93668	10.4642	9.82437
	20	0	-1.10097	3.68014	5.54716	6.10117	6.13441
Fig. S6e	mean HSA score calculated at SynergyFinder	DT2216 (μM)
	BQ (μM)	0	0.2	0.7	2	5	10
	0	0	0	0	0	0	0
	0.032	0	0.050863	-3.52725	-3.8281	-0.28566	-0.38738
	0.08	0	1.14622	5.24508	-6.33376	-6.20172	-1.30755
	0.2	0	8.00249	-3.52725	8.61182	6.20481	7.96447
	0.5	0	2.14936	8.99021	12.2619	14.7884	23.4459
	1.3	0	-3.06952	1.04167	5.85827	12.8892	26.0402
	3.2	0	4.37527	10.1012	18.8621	28.9731	36.1921
	8	0	5.3052	14.7755	21.7181	29.2084	32.421
	20	0	9.06137	15.6197	21.7582	24.4791	26.042
Fig. S6f	mean HSA score calculated at SynergyFinder	DT2216 (μM)
	BQ (μM)	0	0.2	0.7	2	5	10
	0	0	0	0	0	0	0
	0.032	0	8.86213	15.4558	17.9093	17.7568	25.0079
	0.08	0	10.9992	13.9097	16.4437	18.7896	22.6973
	0.2	0	9.72049	12.1171	14.5515	18.4831	22.7748
	0.5	0	7.52631	11.1282	13.4409	16.0913	19.6987
	1.3	0	9.41413	11.7893	14.7146	18.7775	22.3805
	3.2	0	12.2249	13.0135	17.3272	21.0117	25.0129
	8	0	13.6916	16.5564	19.6266	23.6629	27.5791
	20	0	15.078	19.1026	21.4538	25.7454	27.7074
Fig. S6g	mean HSA score calculated at SynergyFinder	DT2216 (μM)
	BQ (μM)	0	0.2	0.7	2	5	10
	0	0	0	0	0	0	0
	0.032	0	12.6183	16.304	18.193	20.1313	22.8064
	0.08	0	10.963	13.4875	15.5621	18.0942	20.0143
	0.2	0	10.1642	14.1212	15.281	17.0026	19.0911
	0.5	0	9.18167	12.6056	14.1363	15.619	17.0157
	1.3	0	9.34004	11.5329	12.6214	12.831	12.7295
	3.2	0	13.6676	16.2963	18.1222	19.1485	20.4633
	8	0	16.9559	18.7928	19.7708	21.0373	22.5722
	20	0	17.6413	20.2734	22.271	23.7232	25.7208
Fig. S6h	Time (hours)	DMSO			BQ 5 µM			DT2216 5 µM			BQ + DT2216			BQ + DT2216 + Uridine 100 µM
	0	18196	24014.4	22852.5	31342.8	21152.6	48081.9	34494.1	64955.9	23721.6	24944.9	32516.2	21040.5	11110.8	64782.1	24087.4
	4	34672	44376.8	51804.1	48138.1	34633.2	86464.1	81151.9	123872	40493.2	56355.8	52293.9	43573.7	20445.2	113100	51903.3
	8	40963.6	67617.4	63959.7	61653.9	63156.5	89683.5	100657	157703	69720.4	83348.7	78989.9	86026.5	37918.5	157746	74237.3
	12	43915.1	80018.3	71084.8	74873.1	65781.1	98199.7	202057	252420	135165	118854	101980	169845	64251.8	196828	108015
	16	58668.4	135264	83744.1	84230.8	80591	115479	301789	297636	234257	191854	116398	240531	91638.4	224304	160162
	20	65449.6	164995	86494.2	92200.2	90773	126794	406907	360316	311829	230085	157874	327647	125964	257944	198312
	24	92826.5	198998	99676.6	95264.4	96801.5	138120	557085	449486	402180	285734	238063	418689	163748	291898	247689
	28	124119	280483	110266	87870.5	107130	146993	669941	566255	535932	347743	327416	486814	241824	335371	322541
	32	144235	300199	147306	95077.2	121175	168082	770890	656882	620595	448140	377923	594136	274329	401850	460469
	36	164207	332872	174114	112510	134146	189546	884112	749711	715033	555493	492180	687041	365119	475249	536410
	40	175862	333185	209431	153542	160775	205316	950844	813497	803318	740924	704175	861377	443976	545293	592037
	44	211940	375493	246806	212722	214652	252312	1038237	911954	892139	967794	981149	998947	579783	618595	651481
	48	229002	404547	275566	215530	236925	306667	1149412	972565	1004233	1428065	1354771	1338890	698537	648072	740840
	52	329802	436262	291933	248826	283099	358291	1245821	1049921	1083743	2067074	2007204	1829538	786234	732822	821005
	56	435688	508312	334139	314285	318312	401188	1418912	1116957	1182412	2837403	2989934	2384669	863876	789242	869336
	60	456962	579186	380163	432861	404968	441397	1610691	1274740	1288331	3711818	4142185	3179639	1002428	825218	930111
	64	468545	632667	453110	653082	573046	527166	1869876	1428210	1481924	4505926	5266954	4097688	1191767	962737	1008539
	68	476792	719312	547810	926113	765802	744132	2237311	1724564	1661007	5273234	6322651	4875511	1433764	1139570	1114364
	72	511457	873788	660952	1256902	1119534	1006856	2672152	2099592	1901248	5940667	7390996	5647946	1647339	1393723	1316907
Fig. S6i	Time (hours)	DMSO			BQ 5 µM			DT2216 5 µM			BQ + DT2216			BQ + DT2216 + Uridine 100 µM
	0	12541.9	16513.7	32492.6	21819	34121.5	15935.3	19665.5	18959.2	16866	15891.9	21207.9	21622.8	16031.7	40849.7	24379.1
	4	29128.1	29294.5	51607.5	57981.6	59647.9	24110.2	42007.4	38201.4	32806.4	26906.4	39786.5	33627.2	30691.8	76813.3	40088.4
	8	31007.5	36420.1	70762.1	48770.9	99124.8	31877.7	57019.4	45146.2	54377.5	42949.5	80907.6	41261.5	37126.8	94669.5	55196.1
	12	32538.5	36775.6	77670.6	132923	124463	54960.8	99515.7	71957.6	108839	60724	90272.9	62945.2	57454.3	129057	94601.4
	16	35035.8	40714.8	76449.1	133988	138343	76606.4	180664	112110	154087	72806.8	131566	99402	135741	267617	151973
	20	44292.4	43683.4	87918.4	132748	145080	122780	270921	185623	224154	83516.8	145053	130056	192111	361642	185011
	24	65229.9	44788.7	83493.2	125586	152207	152345	341844	208966	250125	116118	189570	184010	271342	444433	226812
	28	72794.7	46494.9	111302	135775	154330	163211	414172	250030	319446	180321	336161	265087	333636	504839	321001
	32	88039.9	46238	141682	159685	152655	179356	470894	328024	365405	337462	590475	465741	419669	578460	429823
	36	92522.1	46624	158227	177433	161234	191533	545277	394754	395867	544929	922759	685529	500057	666867	515729
	40	93221.9	52327.3	190646	190387	166192	204076	676686	451404	426704	984032	1371042	970724	567645	743420	581693
	44	104098	70057	219471	193364	165192	203305	805978	541706	483400	1585796	2025464	1472184	711956	813822	708822
	48	135596	94585	284320	216851	174192	157139	938225	658603	529747	2336086	2903885	2277895	851851	1167781	908303
	52	179528	124804	338129	246064	190750	160049	1094719	820569	669463	3215779	3787711	3113946	1051115	1672952	1257302
	56	200940	153773	366111	294780	197860	195623	1336358	1153775	927897	4045660	4789163	3894174	1450177	2290968	1917644
	60	251195	237864	397200	372766	263558	277833	1806446	1718301	1384106	4820915	5696788	4609070	2081371	3084150	2843131
	64	363381	312780	470433	459239	322086	342000	2467004	2434098	2045207	5549198	6480082	5166920	2830585	3891035	3797782
	68	478738	394804	562842	618943	399401	484396	3183373	3113584	2772869	6137448	7126991	5734644	3606319	4728595	4699515
	72	662092	477477	716516	784065	553725	627557	3876410	3802215	3542577	6734098	7661086	6290411	4389916	5621488	5618950
Fig. S6j	Time (hours)	DMSO			BQ 5 µM			DT2216 5 µM			BQ + DT2216			BQ + DT2216 + Uridine 100 µM
	0	1	1	1	1	1	1	1	1	1	1	1	1	1	1
	4	1.16836	1.17172	1.16494	1.20842	1.19421	1.18717	1.14997	1.11022	1.11003	1.17306	1.16571	1.13169	1.17538	1.1576
	8	1.32395	1.30927	1.31282	1.32788	1.36545	1.27313	1.29091	1.24649	1.24646	1.33369	1.32306	1.32315	1.2971	1.32231
	12	1.44074	1.41209	1.40776	1.48033	1.49809	1.44659	1.41307	1.39031	1.34973	1.53046	1.52182	1.51489	1.4165	1.37657
	16	1.64951	1.57522	1.53868	1.63701	1.62088	1.59367	1.55364	1.57973	1.4967	1.68471	1.72672	1.70435	1.60166	1.51408
	20	1.90274	1.82259	1.84241	1.85567	1.85488	1.79299	1.71442	1.8032	1.69064	1.82353	1.91268	1.90367	1.8425	1.86333
	24	2.17027	2.13184	2.14234	2.16132	2.11843	2.14619	1.987	2.0931	1.91904	2.03719	2.11556	2.08345	2.10889	2.17826
	28	2.45598	2.34884	2.37391	2.41791	2.43646	2.44598	2.20197	2.26535	2.17892	2.19911	2.3129	2.20812	2.30705	2.41562
	32	2.7672	2.61723	2.66073	2.74364	2.77278	2.82751	2.48788	2.52182	2.44125	2.39445	2.51467	2.44166	2.59885	2.61839
	36	3.10709	2.98066	3.07307	3.08133	3.16266	3.21639	2.77525	2.89555	2.71278	2.63414	2.69894	2.73005	2.8676	2.96218
	40	3.5686	3.35348	3.52254	3.39092	3.56469	3.55772	3.05498	3.34605	3.03152	2.77761	2.86186	3.0032	3.24897	3.41302
	44	3.9538	3.85307	3.91552	3.67337	3.94971	3.92651	3.48128	3.66635	3.36037	2.92344	2.94256	3.07706	3.60987	3.81246
	52	4.97116	4.58328	4.77051	4.24792	4.53037	4.65545	4.41683	4.62299	4.33223	3.02473	2.96583	3.1217	4.3896	4.70472
	56	5.54964	5.36412	5.44954	4.59714	4.84885	4.89919	4.90504	5.21505	4.77648	3.04418	2.97445	3.13628	4.98022	5.36698
	60	6.10836	5.87146	6.01052	4.94693	5.0861	5.21791	5.5157	5.90321	5.43985	2.98885	2.9167	3.08152	5.54711	6.09813
	64	6.67693	6.49067	6.70349	5.18385	5.26382	5.488	6.12325	6.5147	6.02814	2.98365	2.8802	2.94528	6.04847	6.69166
	68	7.16728	6.9536	7.31049	5.30894	5.36265	5.7481	6.86637	7.20796	6.68286	2.87978	2.75553	2.86599	6.60027	7.40425
	72	7.73458	7.59678	7.86968	5.50857	5.40947	5.79606	7.41896	7.90694	7.42322	2.7738	2.6742	2.63874	7.2412	8.17174
Fig. S6k	Time (hours)	DMSO			BQ 5 µM			DT2216 5 µM			BQ + DT2216			BQ + DT2216 + Uridine 100 µM
	0	1	1	1	1	1	1	1	1	1	1	1	1	1	1
	4	1.21131	1.2063	1.20602	1.17246	1.22856	1.20738	1.0448	1.06027	1.18345	1.09498	1.12297	1.21245	1.0905	1.06036
	8	1.36901	1.3161	1.34459	1.2905	1.42522	1.39924	1.20376	1.18799	1.43413	1.29132	1.45927	1.35349	1.18991	1.2047
	12	1.46944	1.45597	1.52857	1.38384	1.49134	1.45171	1.50411	1.49551	1.69666	1.55037	1.723	1.45922	1.36194	1.34349
	16	1.70909	1.73459	1.76685	1.63954	1.80074	1.69802	2.12377	1.87288	2.38917	1.72208	1.98614	1.6729	1.64608	1.89721
	20	1.98039	1.9539	2.0305	1.89924	2.06794	1.9606	2.35235	2.27135	2.80969	1.91055	2.62798	1.96075	1.92921	2.59045
	24	2.20172	2.11289	2.21921	2.0788	2.32524	2.20631	2.41171	2.5786	2.36717	1.97921	2.54706	2.38054	2.03424	2.69115
	28	2.3795	2.3827	2.40583	2.23774	2.53963	2.41405	2.1704	2.06663	2.04939	2.02879	3.00461	2.24437	2.12752	2.20419
	32	2.75295	2.7845	2.78164	2.46948	2.88646	2.75346	2.31485	2.2392	2.2195	2.26348	2.82958	2.43713	2.16641	2.25671
	36	3.06341	3.06072	3.08373	2.79479	3.20953	3.09064	2.48606	2.46924	2.45722	2.4268	2.6962	2.6647	2.42931	2.54655
	40	3.4029	3.38328	3.44732	3.08861	3.68504	3.57694	2.73875	2.68931	2.54837	2.66107	2.79024	2.86334	2.58952	2.83867
	44	3.71231	3.72411	3.78243	3.48038	4.05246	4.02097	2.91399	2.82756	2.77436	2.71685	2.69751	3.0865	2.85141	2.98418
	52	4.67626	4.76096	4.78005	4.23623	4.88671	4.86887	3.45375	3.283	3.19954	2.78984	2.62162	3.1465	3.30683	3.59018
	56	5.1846	5.12439	5.13451	4.53045	5.25429	5.32916	3.76207	3.56024	3.43268	2.74982	2.61521	3.17334	3.69255	3.96541
	60	5.65583	5.7935	5.50094	4.83278	5.56711	5.63495	4.02576	3.79563	3.76289	2.6791	2.70425	3.03427	3.96965	4.34515
	64	6.10358	6.25163	5.80161	4.9811	5.74956	5.84682	4.23875	4.18597	4.10722	2.61526	2.59794	2.9175	4.32047	4.70705
	68	6.72593	6.6806	6.15285	5.04317	5.82833	5.86975	4.62192	4.55328	4.43635	2.56849	2.43154	2.76917	4.62978	5.13624
	72	7.16513	7.07372	6.41983	5.07054	5.70796	5.84981	4.98442	4.94768	4.72131	2.47225	2.39887	2.68948	5.09045	5.68406
Fig. S6i	Time (hours)	DMSO			BAY 2402234 30 nM			DT2216 5 µM			BAY 2402234 + DT2216			BAY 2402234 + DT2216 + Uridine
	0	1	1	1	1	1	1	1	1	1	1	1	1	1	1
	4	1.13641	1.14687	1.18517	1.17548	1.22685	1.22007	1.12118	1.13969	1.16577	1.18577	1.17968	1.16496	1.15414	1.13154
	8	1.28192	1.32887	1.33651	1.34141	1.38305	1.39119	1.29828	1.26409	1.29867	1.36302	1.36248	1.32812	1.27807	1.29805
	12	1.40603	1.45076	1.47667	1.48669	1.54338	1.56665	1.3956	1.37541	1.42906	1.52884	1.51365	1.55286	1.39311	1.43389
	16	1.55387	1.65577	1.67549	1.65058	1.68272	1.75125	1.60598	1.57879	1.61875	1.66582	1.62307	1.78366	1.59778	1.558
	20	1.83553	1.89596	1.93528	1.94037	1.93567	1.98597	1.79648	1.76822	1.88095	1.88879	1.81207	1.95534	1.83865	1.83736
	24	2.12354	2.24536	2.20442	2.14992	2.22543	2.26859	2.0908	2.05379	2.13516	2.00204	1.98228	2.16538	2.13613	2.12629
	28	2.36517	2.47024	2.48244	2.47492	2.62045	2.53177	2.32723	2.3384	2.39798	2.28077	2.18362	2.33244	2.39459	2.40322
	32	2.6638	2.8389	2.86403	2.84255	2.94773	2.96231	2.65191	2.56791	2.69569	2.47588	2.45588	2.60001	2.63037	2.68827
	36	3.02473	3.24197	3.22659	3.18884	3.27202	3.3759	2.98351	2.8821	3.015	2.83077	2.64894	2.79689	2.98927	3.02203
	40	3.42996	3.7208	3.59732	3.61871	3.64485	3.77052	3.35347	3.27707	3.41339	3.02392	2.82901	3.00898	3.43476	3.42169
	44	3.80708	4.17067	3.97592	3.98619	3.99142	4.13262	3.70635	3.70993	3.74332	3.05026	2.8735	3.16195	3.82433	3.83404
	52	4.65725	5.07915	5.02833	4.70838	4.70889	4.93075	4.61229	4.70749	4.66786	3.00114	2.87648	3.245	4.91161	4.68886
	56	5.22504	5.69909	5.39214	5.0138	4.91165	5.31118	5.0357	5.30016	5.28712	3.03784	2.89781	3.09591	5.56879	5.11866
	60	5.8004	6.23805	5.91641	5.34082	5.24023	5.47348	5.66377	6.03106	5.78436	2.9227	2.89561	2.98369	6.22689	5.82251
	64	6.25077	6.73767	6.30773	5.64648	5.4865	5.65261	6.20962	6.61824	6.24918	2.76112	2.76929	2.81045	6.82001	6.29627
	68	6.79142	7.15317	6.75436	5.77491	5.6376	5.73744	6.64924	7.40596	6.6955	2.72395	2.67942	2.70774	7.41052	6.89685
	72	7.28665	7.55044	7.11476	5.83095	5.73338	5.78707	7.21388	8.24998	7.23766	2.64459	2.5993	2.47632	7.93064	7.37051
Fig. S6m	Time (hours)	DMSO			BAY 2402234 30 nM			DT2216 5 µM			BAY 2402234 + DT2216			BAY 2402234 + DT2216 + Uridine
	0	1	1	1	1	1	1	1	1	1	1	1	1	1	1
	4	1.16145	1.25049	1.18031	1.21394	1.18958	1.21817	1.05757	1.03123	1.06508	1.12948	1.12111	1.13218	1.18995	1.16165
	8	1.31441	1.40084	1.3379	1.40236	1.31925	1.40666	1.18818	1.07973	1.22067	1.39897	1.33094	1.3752	1.37677	1.74425
	12	1.45652	1.50611	1.42803	1.48125	1.37704	1.53756	1.35748	1.22065	1.39131	1.6019	1.62501	1.56254	1.6647	1.43451
	16	1.61152	1.75619	1.67579	1.62465	1.56042	1.6968	1.69883	1.53915	1.60253	1.88147	2.05208	1.78659	2.03055	1.67556
	20	1.863	1.98559	1.91671	1.95239	1.84773	1.91555	2.19171	1.89403	1.93504	2.17492	2.10754	2.03747	2.33265	2.05542
	24	2.05887	2.22311	2.17828	2.13215	2.0498	2.02615	2.6884	2.39166	2.25049	2.47918	2.44999	2.34402	2.53366	2.36119
	28	2.27474	2.31266	2.31319	2.38679	2.20926	2.32536	2.73146	3.16121	2.64359	2.57064	2.71429	2.44211	2.84944	2.83062
	32	2.51984	2.68691	2.62421	2.63808	2.52569	2.58386	2.8634	4.00928	3.18029	2.60479	2.81649	2.58281	2.93395	3.16667
	36	2.81447	3.01342	2.93914	2.99487	2.88011	2.85464	2.96823	3.84661	3.6418	2.84408	2.97471	2.54092	3.10452	3.26639
	40	3.11079	3.39992	3.35617	3.39847	3.22492	3.20255	3.18684	3.86614	3.86378	2.80762	2.8847	2.71884	3.42254	3.09316
	44	3.37986	3.64164	3.66728	3.83887	3.50411	3.46267	3.31859	3.91702	3.62033	2.81919	2.91829	2.65689	3.73326	3.33472
	52	4.25169	4.58743	4.58221	4.71118	4.43014	4.41696	3.63375	4.3548	3.96623	2.81972	2.94011	2.66025	4.27193	4.02295
	56	4.73023	5.06048	5.12997	5.3176	4.93561	4.95062	3.82336	4.34301	4.19364	2.79592	2.95228	2.65525	4.71186	4.40637
	60	5.18548	5.67334	5.55003	5.85183	5.53921	5.4381	4.10351	4.40966	4.4026	2.70709	2.81373	2.58412	5.19504	4.84241
	64	5.59263	5.97426	6.14663	6.2613	6.08565	5.85949	4.4169	4.52667	4.55579	2.61133	2.79451	2.49585	5.66116	5.36605
	68	5.89564	6.33513	6.6492	6.5738	6.55133	6.28005	4.75909	4.39045	4.98612	2.5543	2.57752	2.34909	6.24484	5.83701
	72	6.21962	6.6824	7.13588	6.76416	6.926	6.50812	5.06016	4.49139	5.15322	2.38475	2.60196	2.28986	6.86921	6.33334

[truncated: 5 more sheets: Fig S7, Fig S8, Fig S9, Fig S10, Fig S11]
